# Supplementary material for: The role of Cdx2 as a lineage specific transcriptional repressor for pluripotent network during the first developmental cell lineage segregation
Source: Sci Rep. 2017 Dec 7;7:17156. doi: 10.1038/s41598-017-16009-w (PMC5719399; doi:10.1038/s41598-017-16009-w)
Supplement: Supplementary file 1 — Supplementary Table S1 [file 41598_2017_16009_MOESM1_ESM.xls]

## Sheet: TE Specific genes
Defined Top TE Specific Genes from (Posfai E et al. Elife 2017 )
Gene Symbol	Fold change(TE/ICM.log-scale)	P-Value	Corrected P-value
Slc15a2	5.32628	4.97e-22	8.24456e-20
Adh1	5.31504	1.26e-15	4.812e-14
Cryab	4.89391	2.43e-18	1.49912e-16
Tmprss2	4.48403	1.72e-23	4.59813e-21
Cdx2	4.43092	3.85e-20	3.85962e-18
Cbs	4.41976	1.97e-17	9.87463e-16
Dppa1	4.24569	8.83e-20	7.79544e-18
Dab2	4.19783	1.51e-27	6.0551e-25
Cib2	4.17204	2.54e-13	5.82023e-12
Lrp2	4.15689	8.27e-29	6.63254e-26
Car4	3.98635	6.94e-09	5.6221e-08
Slc51b	3.94144	6.24e-05	0.000168501
Epn3	3.94076	9.29e-14	2.25775e-12
Fam213b	3.93117	9.59e-17	4.27288e-15
Obp2a	3.84771	2.43e-08	1.6377e-07
Hspb2	3.83988	0.000134278	0.000323342
Capn2	3.81875	1.37e-18	9.15617e-17
Pcbp4	3.80122	9.15e-12	1.49761e-10
Enpp1	3.79637	2.58e-11	3.4486e-10
Tspan8	3.73184	4.75e-17	2.24088e-15
Lurap1l	3.72574	2.24e-10	2.53025e-09
Tmem213	3.70068	9.78e-05	0.000243589
Gm1673	3.68356	0.00171469	0.00262941
Arhgdib	3.6815	0.000120809	0.000293602
Gprc5a	3.67746	4.81e-13	1.07156e-11
AU021092	3.66781	3.88e-10	4.16829e-09
Abhd14b	3.66321	3.73e-07	1.90539e-06
Anxa2	3.65102	2.12e-21	2.83373e-19
Gata2	3.64779	1.56e-12	3.05151e-11
Slc6a13	3.60424	2.47e-08	1.65078e-07
Anxa3	3.59072	6.05e-08	3.67583e-07
Pgm2	3.55073	6.66e-08	4.01603e-07
Ccdc42	3.52395	2.03e-11	2.85625e-10
Cish	3.51817	1.93e-08	1.37688e-07
Kremen2	3.50713	3.93e-12	7.00413e-11
Echdc3	3.49454	2.21e-10	2.53025e-09
Tjp3	3.48157	6.9e-13	1.45626e-11
Ptges	3.46808	4.92e-15	1.51763e-13
Acer1	3.43139	7.98e-09	6.39996e-08
S100a16	3.42987	0.000200107	0.00044954
Hsd17b6	3.40272	7.52e-07	3.54767e-06
Lrrfip1	3.39709	9.97e-18	5.71139e-16
Pon2	3.36679	1.27e-06	5.78716e-06
Mid1ip1	3.34808	0.00434896	0.00522918
Arhgap22	3.34219	2.68e-10	2.98522e-09
Patl2	3.32618	1.75e-11	2.50625e-10
Sh3d21	3.30719	7.03e-11	8.80947e-10
Lgals7	3.26543	4.18e-06	1.69311e-05
Aldh3b2	3.24905	6.78e-08	4.05788e-07
Lgals4	3.24043	1.45e-10	1.68536e-09
Entpd1	3.22325	1.43e-10	1.68536e-09
Mbp	3.20713	1.29e-11	1.98958e-10
Cnn2	3.19956	8.77e-10	8.47414e-09
Rin3	3.17156	2.71e-12	5.05447e-11
Cldn6	3.11702	8.68e-14	2.17543e-12
P2rx3	3.0944	1.98e-09	1.78422e-08
Tmem125	3.0498	2.87e-08	1.88667e-07
Wnk2	3.03655	1.55e-16	6.2155e-15
Wnt7b	3.03166	4.2e-15	1.34736e-13
Tacstd2	3.02269	6.62e-14	1.83077e-12
Vgll3	3.01675	1.23e-14	3.65356e-13
Bst2	2.99958	0.000732145	0.00134984
Slc6a14	2.98274	2e-08	1.39478e-07
Abca3	2.97812	2.61e-07	1.37712e-06
Dmkn	2.97363	0.00966577	0.00976315
Camk1	2.97243	1.15e-17	6.14867e-16
Cited4	2.96533	0.000286678	0.000606638
Ccdc69	2.91747	0.00171469	0.00262941
Ass1	2.90032	7.13e-10	7.05958e-09
Ggta1	2.8884	5.07e-10	5.08267e-09
Fabp3	2.88589	1.69e-15	6.16082e-14
Mt4	2.87711	0.00154075	0.00243724
Pwwp2b	2.84982	8.61e-06	3.14238e-05
Wnt3a	2.8486	6.76e-05	0.000180717
Plac1	2.84086	0.00964967	0.00976315
Tfap2a	2.84016	4.57e-12	7.9677e-11
Gpr4	2.82533	9.78e-05	0.000243589
Neu1	2.82485	2.24e-14	6.416e-13
Pdzd3	2.82174	4.2e-07	2.11849e-06
D630045M09Rik	2.81067	1.12e-07	6.32563e-07
Wipf1	2.80947	1.06e-11	1.70024e-10
Frmd4b	2.80049	5.35e-06	2.11365e-05
Elf5	2.79615	1.03e-05	3.59157e-05
Nxf7	2.78268	0.000143963	0.000340585
4930486L24Rik	2.77481	4.33e-07	2.17041e-06
Agrp	2.76944	7.96e-06	2.9419e-05
Rnf223	2.76524	0.00171469	0.00262941
Vtcn1	2.76092	1.03e-08	7.94288e-08
Ctsh	2.75961	3.46e-07	1.77879e-06
S100a11	2.75932	8.74e-19	6.37225e-17
Efhd2	2.73538	1.05e-13	2.47676e-12
Ahnak	2.7251	1.06e-12	2.1253e-11
Clic3	2.72347	3.04e-06	1.26088e-05
Cxcl16	2.71195	0.00329424	0.00432403
Mapre3	2.70384	7.76e-06	2.88126e-05
Rab17	2.68266	1.1e-09	1.02581e-08
Oas1f	2.67212	2.13e-08	1.46005e-07
Dkkl1	2.6632	3.72e-21	4.26206e-19
Tnfrsf9	2.64574	0.00113992	0.00193689
Ybx2	2.64201	0.0019831	0.00295622
Acsl6	2.63462	0.000358434	0.000741941
Flot2	2.61564	1.78e-08	1.29778e-07
Cldn3	2.60153	4.02e-05	0.000117238
Ppp1r3b	2.59905	4.43e-07	2.19312e-06
Cacnb3	2.59611	6.92e-06	2.61785e-05
Stra8	2.59426	0.00966577	0.00976315
Frk	2.58214	9.2e-08	5.27029e-07
Vill	2.58189	0.000850947	0.00152967
Irf6	2.57791	7.93e-08	4.64223e-07
Ovol1	2.5755	2.38e-05	7.45609e-05
Cln6	2.57076	1.61e-06	7.13381e-06
Serpinb6b	2.56252	9e-06	3.24037e-05
Fos	2.56216	0.00408111	0.00502773
Cdkn2c	2.55633	7.14e-06	2.67583e-05
C430049B03Rik	2.5456	1.86e-08	1.34389e-07
Tmem62	2.52986	9.72e-20	7.79544e-18
Paqr4	2.52185	4.43e-07	2.19312e-06
Arg2	2.51482	0.000640114	0.00121708
Adap2	2.4925	3.29e-07	1.70231e-06
Fbxo44	2.4866	0.00211877	0.00310925
Cd55	2.47961	2.15e-05	6.78858e-05
Csf3r	2.47286	1.67e-11	2.43516e-10
Slc39a2	2.44206	0.00648503	0.00710518
Rhbdl2	2.44073	1.3e-05	4.39916e-05
Ank	2.43969	1.6e-08	1.18815e-07
Tinagl1	2.42944	8.49e-06	3.12339e-05
Tfeb	2.42812	2.78e-09	2.37187e-08
Capg	2.42529	3.46e-12	6.30664e-11
Cdc42ep5	2.42083	8.22e-14	2.12659e-12
2210011C24Rik	2.41025	1.38e-05	4.59237e-05
Msn	2.41	6.08e-09	4.97567e-08
Slc16a11	2.40651	0.00414181	0.00506362
Cers3	2.40098	9.78e-05	0.000243589
Dok4	2.37709	5.97e-05	0.000163971
Tmem50b	2.36424	1.94e-15	6.7647e-14
Adap1	2.35644	0.00664026	0.00724556
Il17re	2.35579	1.21e-05	4.14709e-05
Mapkapk3	2.34864	4.45e-05	0.000126557
Cilp	2.34315	0.00407568	0.00502773
Nek6	2.34297	9.37e-11	1.1386e-09
Pdzk1ip1	2.33279	6.66e-05	0.000178639
Phf19	2.33169	0.000374911	0.000770971
Slc16a13	2.33158	4.57e-06	1.83257e-05
Abhd14a	2.32955	0.000428222	0.000850084
Rnase4	2.32333	0.00224576	0.00323939
Gsn	2.31728	0.000117896	0.000287394
Fam132b	2.31649	0.00910114	0.00936985
Efemp1	2.31353	6.57e-07	3.15517e-06
Stard4	2.30967	9.02e-08	5.20435e-07
Kbtbd13	2.30596	1.82e-06	7.93283e-06
Nlrx1	2.30576	4.21e-05	0.000121454
Slc44a4	2.30522	2.43e-07	1.29595e-06
Blnk	2.30284	0.00376634	0.00478701
Csta1	2.29406	3.74e-09	3.15735e-08
Smpdl3a	2.2645	2.85e-15	9.52375e-14
Fn3krp	2.26224	0.00414181	0.00506362
Hs3st3b1	2.26012	3.31e-08	2.15823e-07
Lad1	2.25584	7.9e-05	0.000203723
Slc38a1	2.24669	0.000180469	0.000418313
Mycn	2.24426	3.6e-05	0.000106147
Mycbpap	2.24145	0.00212065	0.00310925
Rgs11	2.21998	2.5e-05	7.80156e-05
5730559C18Rik	2.2149	0.00966577	0.00976315
Crip1	2.21234	8.66e-11	1.06851e-09
Smpd1	2.21084	8.1e-09	6.43188e-08
Sdr42e1	2.21059	9.01e-06	3.24037e-05
Cfc1	2.20063	0.00368047	0.00469274
Pdzk1	2.20019	4.93e-10	5.00489e-09
H2-Oa	2.19705	0.00042422	0.00084844
Amotl2	2.1729	7.1e-08	4.21793e-07
Pard6b	2.16824	5e-07	2.44512e-06
Fgd4	2.16339	0.00134496	0.0021924
Csrp1	2.15532	1.53e-05	5.0705e-05
Zfp524	2.15436	0.0022429	0.00323939
Slc34a2	2.15004	1.68e-06	7.36262e-06
Dsp	2.14627	5.73e-09	4.73759e-08
Crb3	2.14567	4.42e-10	4.54467e-09
Cgnl1	2.13576	7.6e-13	1.56287e-11
Tom1l1	2.12966	0.00194098	0.00290422
Prom2	2.12233	0.0012485	0.00207737
Smtn	2.12043	0.000223533	0.00049116
Lactb	2.12012	0.00303543	0.00406413
Marveld3	2.11715	0.000296144	0.00062502
Emp2	2.11449	8.97e-10	8.56421e-09
Tmco4	2.10286	6.29e-06	2.42528e-05
Fam65a	2.09186	2.44e-07	1.29595e-06
Sh3tc1	2.08642	0.00020712	0.000463478
Hist1h1c	2.08215	0.00110237	0.00188107
Cdc25b	2.07509	0.00118659	0.00199926
Rab15	2.07004	5.13e-05	0.000142856
Tmem171	2.0673	0.00150224	0.00239348
Tbc1d2b	2.06482	0.00596547	0.00665411
Slc22a23	2.0577	2.6e-09	2.26652e-08
Spata2l	2.04367	0.000540897	0.0010453
Cct6b	2.04207	0.000112216	0.000274382
Ell3	2.03812	1.97e-05	6.31976e-05
C2cd2l	2.03618	5.15e-13	1.1163e-11
Gyltl1b	2.03274	9.13e-05	0.000232453
Arhgap29	2.02974	1.29e-05	4.38381e-05
Rassf8	2.02912	3.71e-10	4.07592e-09
G2e3	2.02817	6.57e-06	2.50911e-05
Cyba	2.0253	2.02e-05	6.42873e-05
Socs1	2.0232	1.71e-05	5.59763e-05
Ttc7b	2.02016	6.35e-06	2.4367e-05
Prss8	2.01826	0.000126253	0.000304985
Txndc16	2.0115	0.000269301	0.000575945
Slc5a11	2.00981	2.03e-05	6.43502e-05
Eomes	2.00879	1.52e-07	8.34959e-07
Whsc1	2.0081	0.000599693	0.00115061
Epas1	1.99814	5.91e-11	7.52352e-10
Chrna1	1.9943	2.57e-11	3.4486e-10
B3gnt5	1.98991	9.14e-07	4.28671e-06
Necab3	1.98911	0.00105043	0.00181953
Rbms1	1.9825	6.89e-05	0.000182634
Atp6v0a4	1.97974	4.73e-08	3.01068e-07
Mab21l3	1.96881	0.00266936	0.00370809
Tuba8	1.9647	0.00330421	0.00433003
Dusp14	1.96192	1.03e-16	4.34768e-15
Myo1c	1.95861	9.29e-06	3.28219e-05
Spata13	1.94237	0.000263947	0.000566004
Sec14l2	1.9419	7.27e-05	0.00018921
Dapp1	1.93304	4.44e-05	0.000126557
Elmo1	1.9324	6.24e-05	0.000168501
Cpeb1	1.93037	0.000107952	0.000266392
Pbx4	1.92847	0.000551018	0.0010623
Ctdspl	1.92771	0.0039339	0.00492497
Ndrg1	1.92394	0.00440136	0.00527636
Fgfr2	1.92377	1.98e-06	8.49176e-06
Anxa6	1.90453	2.75e-09	2.37151e-08
Rnf208	1.9041	0.00273693	0.003778
Tspan7	1.8969	0.00206485	0.00304974
Peli2	1.8934	5.23e-07	2.5421e-06
Usp2	1.89216	0.000221993	0.000489116
Plekhb2	1.88741	0.000840895	0.00151891
Cebpa	1.88441	3.64e-06	1.48187e-05
Pak6	1.88153	3.86e-07	1.95932e-06
Dnmt3b	1.88074	2.57e-12	4.90748e-11
Endod1	1.87236	0.00377419	0.00478939
Prtn3	1.86623	0.000126131	0.000304985
Gm10046	1.85663	7.34e-08	4.32844e-07
Slc5a6	1.85429	1.51e-11	2.24263e-10
Dok1	1.85123	0.00151566	0.00240704
Frmpd1	1.84741	0.00237708	0.00337389
Ablim2	1.84732	0.0031074	0.0041421
Creb3l1	1.843	0.00188455	0.00283035
4931409K22Rik	1.83802	0.000657249	0.00124613
5730416F02Rik	1.83619	1.25e-10	1.49627e-09
Pnma5	1.8351	0.0014298	0.00230724
Satb2	1.83181	1.14e-08	8.70743e-08
Lmo7	1.82385	7.06e-05	0.000185643
Fam107b	1.82337	6.93e-14	1.85262e-12
Cbfa2t3	1.81681	0.00167166	0.00260832
Atp12a	1.81048	0.00169787	0.00262941
Llgl2	1.80258	1.45e-06	6.53315e-06
Aqp7	1.79211	0.000239826	0.000519839
Ppap2b	1.79155	2.5e-06	1.04974e-05
Myo1a	1.79064	0.00121424	0.00202458
Frs3	1.78548	0.00171469	0.00262941
Rragd	1.78238	4.79e-07	2.3568e-06
Hsbp1l1	1.78187	0.00817734	0.00853011
Slc35e4	1.77585	0.000385435	0.000786562
Tesc	1.77448	0.00169941	0.00262941
Atp6ap1l	1.77366	0.00730277	0.00781952
Trim2	1.76869	2.16e-05	6.79341e-05
C330013F16Rik	1.76772	0.00966577	0.00976315
Spi1	1.76388	0.0028102	0.00385641
Cyb561d1	1.76384	0.00414181	0.00506362
Gm4926	1.7619	2.03e-08	1.4035e-07
Fam187b	1.75978	0.000929244	0.00165245
Cnksr1	1.75156	0.00312151	0.0041421
Enpep	1.73989	1.94e-08	1.37688e-07
Ppp2r3a	1.73246	0.002823	0.00386356
Limd1	1.72691	5.86e-06	2.30378e-05
Mbnl3	1.71364	0.000158834	0.000373563
Mgst3	1.71317	2.11e-09	1.88024e-08
Gulp1	1.70627	0.000685227	0.001284
Mypop	1.70474	0.00119502	0.00200504
Slc9a3r1	1.70391	7.64e-10	7.47229e-09
Gcnt1	1.70099	1.93e-06	8.32183e-06
Myof	1.69471	4.83e-06	1.92719e-05
E330020D12Rik	1.69428	0.000562453	0.00108174
Entpd7	1.69296	4.41e-06	1.7773e-05
Glrb	1.68922	0.00414181	0.00506362
Myo1d	1.68635	0.000376474	0.000772205
Pls3	1.68418	1.67e-08	1.22875e-07
Ppargc1b	1.67583	0.000852572	0.00152967
Snora41	1.6753	0.00991767	0.00993005
S100a10	1.674	4.52e-05	0.000128093
Bmyc	1.66459	5.14e-22	8.24456e-20
Capn12	1.6617	0.00051308	0.00100363
Sh2d4a	1.6594	0.00966577	0.00976315
Rhbdf1	1.65631	0.00171469	0.00262941
Mef2d	1.64818	0.000716033	0.00133239
Dnmbp	1.64664	1.02e-08	7.94214e-08
Serpinb9b	1.6465	1.47e-06	6.58626e-06
Wdfy2	1.64603	0.00484479	0.00563119
Trpv5	1.64354	0.00102913	0.00179038
Kank1	1.64261	3.46e-05	0.000103157
Wdr72	1.63666	1.33e-05	4.48176e-05
Mfsd7c	1.63564	0.00237722	0.00337389
Park2	1.63447	0.00332381	0.00433446
2310030G06Rik	1.63282	0.00177444	0.00269017
Nbeal2	1.63149	0.000540604	0.0010453
Gm13483	1.6298	0.00245238	0.0034566
Ypel2	1.62739	2.33e-09	2.05347e-08
Trpm6	1.62544	0.000227403	0.000498298
Mbnl2	1.62326	2.71e-05	8.39158e-05
Fam213a	1.62301	2.15e-06	9.12328e-06
Smad7	1.62073	3.05e-06	1.26088e-05
Efnb2	1.61766	3.48e-06	1.42396e-05
Gm12169	1.61449	8.92e-12	1.49038e-10
Trpv6	1.60908	0.00984995	0.00989933
Mon1b	1.60542	0.00393513	0.00492497
Upk1b	1.60342	0.000358944	0.000741941
Vgll4	1.59991	0.00528006	0.0060322
Slc35c1	1.59509	0.00214417	0.003138
Errfi1	1.59121	3.6e-05	0.000106147
Myo1e	1.58618	0.00039942	0.000810974
Hspa4l	1.58102	0.000685227	0.001284
Acot2	1.57044	0.000208599	0.000463478
Uckl1os	1.56962	6.1e-06	2.37485e-05
Ocm	1.55877	0.00672808	0.00731155
Gyg	1.55485	0.000394595	0.000803211
Ugp2	1.5523	1.99e-08	1.39478e-07
Tpra1	1.54957	0.00338164	0.00439559
Tmem109	1.54631	0.00234653	0.00335994
Ucp2	1.5447	0.001289	0.00211885
Cyp2s1	1.54336	4.87e-05	0.000136564
Csrnp1	1.53908	0.0004143	0.000830672
4931406C07Rik	1.53609	0.00616559	0.00683915
Arhgap8	1.53607	1.24e-05	4.23183e-05
Pla2g15	1.53306	0.000153171	0.000361303
Gpr137b-ps	1.5318	3.63e-08	2.34779e-07
Tmem79	1.5263	7.01e-05	0.000184935
Sgk1	1.52623	9.44e-10	8.90692e-09
Osbp	1.52585	0.000370959	0.000764805
Dapk2	1.52504	0.00445386	0.00530757
Naga	1.52444	2.03e-06	8.65989e-06
Zfyve19	1.52095	1.83e-07	9.91662e-07
B2m	1.52009	4.41e-05	0.000126315
S1pr5	1.51808	0.0084052	0.00870926
Oat	1.51458	2.8e-05	8.57099e-05
Cdc42ep1	1.51176	0.00275532	0.00379686
Foxred2	1.50645	4.17e-05	0.000121172
Kif3b	1.50561	0.000427849	0.000850084
Gpr20	1.50394	0.00549041	0.00621937
C130026I21Rik	1.50224	0.000208222	0.000463478
Gyk	1.50145	0.00434456	0.00522918
Sh3bp5	1.50144	7.11e-07	3.37409e-06
Ptrf	1.5004	0.00159984	0.0025109
Ptprf	1.49633	6.03e-05	0.000165053
Erbb3	1.49288	0.000300677	0.000631481
Aktip	1.49135	4.84e-09	4.04342e-08
Zfp677	1.48834	0.000465754	0.000917776
Snx24	1.48572	0.00617399	0.00683915
Eno3	1.48281	0.00469251	0.00550204
Havcr1	1.48243	3.93e-10	4.16829e-09
Cdk14	1.48199	1.15e-06	5.30057e-06
Lgals3	1.47572	0.00199501	0.00296846
Nabp1	1.46831	2.23e-08	1.51564e-07
Zxdc	1.46743	0.000502372	0.000985091
Lpcat4	1.4669	0.00341072	0.00441907
LOC102635087	1.46547	0.00247605	0.00348385
Serpinb6c	1.46166	1.58e-06	7.03978e-06
Slc44a2	1.45781	0.00102852	0.00179038
Snx7	1.45415	0.00261847	0.00365857
Cgn	1.45292	1.13e-11	1.77698e-10
Mir7117	1.45076	0.000670685	0.00126562
Phldb2	1.44632	0.00564807	0.00635309
Lamb2	1.44599	0.000522946	0.00101797
42986	1.44329	0.000763984	0.00140209
Slc38a6	1.442	0.00620208	0.00685743
Bbs2	1.4399	1.91e-05	6.22691e-05
Tada1	1.43578	1.46e-11	2.20928e-10
Bnip3	1.43376	9.71e-09	7.63473e-08
Lyn	1.42616	0.00360325	0.0046016
Oxct1	1.42354	3.18e-05	9.58782e-05
Erbb2	1.42051	1.92e-05	6.23417e-05
Slc39a4	1.41808	0.000824651	0.00149631
Parp4	1.41726	2.88e-05	8.77947e-05
Frs2	1.41712	8.62e-06	3.14238e-05
Rassf1	1.41415	0.000135465	0.000323342
Prkcg	1.4138	0.00427547	0.00518212
Aqp9	1.41356	0.00444737	0.00530757
Dnmt3l	1.40842	9.17e-06	3.25413e-05
Lrrn4	1.40561	0.00986728	0.00990432
Slc2a4	1.40463	0.00728148	0.00780715
Mospd1	1.39929	1.54e-05	5.08263e-05
Pbx3	1.39924	0.00818853	0.00853011
Shroom3	1.39105	0.000141911	0.000336724
Kidins220	1.3905	0.0051139	0.00588428
Blvra	1.3894	1.27e-07	7.12266e-07
Tagln2	1.38603	0.000186262	0.000424381
Gm15446	1.37429	6.16e-06	2.38663e-05
Sh3bgrl2	1.37311	1.62e-05	5.32475e-05
Esrp1	1.36673	0.00301331	0.00404803
Gale	1.36302	0.00174384	0.00265381
Fam198b	1.36121	0.0028561	0.0039022
Clec10a	1.36027	0.0012614	0.00209194
AI464131	1.36007	0.00034797	0.000722984
Garem	1.35769	0.0035778	0.00458375
Slc4a2	1.35503	0.00437283	0.00525001
Gpr137b	1.35449	2.89e-05	8.77947e-05
Cyb561a3	1.35413	0.000173615	0.000407132
Kat6b	1.35122	0.000209483	0.000464103
Neo1	1.35119	0.0092363	0.00947252
Mypn	1.35011	0.00485562	0.00563562
Ube2h	1.34648	2.71e-11	3.56298e-10
Rnpepl1	1.34573	0.00335177	0.00436383
Tuft1	1.34459	5.25e-08	3.26395e-07
Plekho2	1.3415	0.00722524	0.00776404
Stard10	1.34147	1.47e-08	1.10181e-07
Atp11a	1.3394	0.000797485	0.0014536
Trp53bp2	1.33547	0.00299465	0.00403649
Ccdc36	1.33433	0.000208623	0.000463478
Zfyve27	1.33352	0.00260948	0.00365237
Flii	1.33332	2.02e-05	6.42873e-05
Slc22a20	1.33026	0.00136256	0.0022121
Steap3	1.32971	7.12e-05	0.000186001
Hic2	1.32817	0.00128904	0.00211885
Slc25a44	1.32801	1.1e-05	3.81905e-05
Usp43	1.32459	0.00522448	0.00598576
Tpi1	1.32438	5.2e-12	8.87319e-11
Mgat3	1.31574	2.6e-06	1.08604e-05
Slc6a8	1.31359	2.8e-05	8.57099e-05
Lpgat1	1.31198	0.00427751	0.00518212
Dag1	1.30936	4.66e-05	0.000131596
Nnt	1.30437	0.00783772	0.00828176
Bspry	1.30302	0.00030078	0.000631481
Zbtb7b	1.29949	2.12e-07	1.1411e-06
Clmn	1.29638	0.000452037	0.00089294
Mmel1	1.28734	0.000191803	0.000433313
Fut11	1.28697	0.00343946	0.00444545
Rgma	1.28088	0.00483819	0.00563119
Rnpep	1.27952	0.00441154	0.00528068
Pgc	1.27306	0.00129948	0.0021269
Ubn1	1.27243	0.00402188	0.0049777
Prkag2	1.27195	0.00119086	0.00200224
2200002D01Rik	1.26951	9.97e-08	5.67088e-07
Gnai2	1.26832	2.61e-05	8.11326e-05
Ccdc32	1.26815	0.00763622	0.00807948
Rdh11	1.2677	0.00216596	0.00315836
Camsap2	1.26567	0.0011705	0.00197811
Ahcyl2	1.26265	0.00051884	0.00101243
Ube4a	1.25787	0.00494696	0.00571681
Slco4c1	1.25582	0.0096924	0.00977774
Pkp2	1.25544	1.37e-05	4.57808e-05
Pitpnc1	1.25514	6.13e-05	0.000166653
Baz1a	1.25317	8.57e-08	4.98054e-07
Kcnu1	1.24332	0.000925452	0.00164936
Exph5	1.23706	1.43e-07	7.90938e-07
Proser2	1.23402	0.000779299	0.00142561
Atp11b	1.2327	0.00489796	0.00567653
Tmem102	1.23137	0.00108182	0.00185786
Chp1	1.22806	1.3e-07	7.24028e-07
Rnh1	1.22635	5.74e-05	0.000158741
Dera	1.22253	4.16e-11	5.38116e-10
Slc30a2	1.22083	6.84e-06	2.59985e-05
Cflar	1.21876	0.000282219	0.000599465
Atg9a	1.21841	0.00114897	0.00194815
Fem1b	1.21839	0.00143669	0.0023137
Igsf3	1.21664	5.93e-08	3.63043e-07
Aldh6a1	1.21572	9.63e-05	0.00024287
Hilpda	1.21327	0.000183312	0.000420046
Prc1	1.2126	6.39e-05	0.000171972
Kdsr	1.2046	4.01e-05	0.000117238
Slc39a11	1.2046	0.00801833	0.00841715
Utrn	1.20163	0.00120913	0.00202025
Elmod1	1.19637	0.00445375	0.00530757
Dnah10	1.19183	0.00762515	0.00807843
Pacsin2	1.19003	2.86e-08	1.88667e-07
Cnnm4	1.18958	0.00148114	0.00237101
Perp	1.18902	5.58e-08	3.44243e-07
1700024P16Rik	1.17971	0.00760261	0.00807589
Mir7063	1.17436	4.86e-05	0.000136564
Ak7	1.17188	0.000719777	0.0013345
Gm5129	1.16704	0.00236036	0.00336697
Rnf135	1.16452	0.0042011	0.00511753
Slc46a1	1.16297	0.000695227	0.0012997
Thbd	1.16238	0.000723067	0.00133617
Rreb1	1.15895	9.46e-06	3.3276e-05
AI413582	1.15638	0.000197909	0.000445851
Pacsin3	1.15089	0.00590055	0.00660005
Wfdc2	1.14971	4.68e-08	3.00269e-07
Dab2ip	1.14574	0.00252682	0.00354906
Ift122	1.14347	1.93e-05	6.24137e-05
Lrp10	1.13898	0.00331116	0.00433206
Gpha2	1.13712	0.000213653	0.000472038
Lasp1	1.1361	1.76e-07	9.60218e-07
Cnep1r1	1.13462	3.37e-06	1.38602e-05
G630025P09Rik	1.12634	0.00537055	0.00610842
Eea1	1.12014	0.000134734	0.000323342
Limk2	1.11914	7.47e-06	2.78648e-05
Aamdc	1.11752	0.000182158	0.000420046
Iqsec1	1.11562	7.09e-05	0.000185823
Kif14	1.11074	0.00223536	0.00323939
Lif	1.10763	0.00205247	0.00303705
Syce1l	1.10251	0.00803814	0.00842691
Dusp3	1.10185	0.000105881	0.0002629
Mtx3	1.09779	0.0034703	0.00446567
Smim1	1.09645	1.13e-05	3.88953e-05
Tpst2	1.09363	0.0045096	0.00536602
Iffo2	1.09161	0.00041096	0.000830672
Wbp2	1.09017	0.00117158	0.00197811
Fam210b	1.084	6.79e-05	0.000180916
Mir1966	1.08269	0.00174891	0.00265649
Tsga10	1.08113	0.00966577	0.00976315
Rtn3	1.07718	1.78e-09	1.62223e-08
Nicn1	1.07575	0.0031148	0.0041421
Kif18b	1.0524	0.00535894	0.00610493
Fuca2	1.0498	7e-06	2.63568e-05
Tmem9b	1.04558	0.00158834	0.00249774
Grhl1	1.03668	0.000111552	0.000273592
Rmnd5a	1.03234	6.07e-05	0.000165583
Bloc1s5	1.0321	0.00185335	0.00279396
Slc25a10	1.03151	3.07e-07	1.59879e-06
Osbpl8	1.03112	0.00467312	0.00549537
Rab29	1.03111	0.00564242	0.00635309
Lats2	1.03028	0.00658415	0.00719781
4930405J17Rik	1.02792	3.41e-05	0.000102428
Mvp	1.02323	0.00395471	0.00492497
Myo5b	1.02002	0.00527202	0.00603161
Napepld	1.01915	0.00817582	0.00853011
Gng2	1.01732	0.00178619	0.00270287
Trib1	1.01246	0.00220653	0.00320587
Coro1b	1.0093	0.00277564	0.00381829
Prrg2	1.00819	4.19e-05	0.000121313
Pi4k2b	1.00491	0.000326717	0.000682362
Depdc7	1.00188	1.93e-06	8.32183e-06
Sp4	1.00186	0.00459361	0.00542574
Hpdl	1.00162	1.66e-06	7.31495e-06
Akap9	0.998991	0.00381063	0.00482038
Kcnn1	0.998824	7.29e-05	0.00018921
Ech1	0.992828	0.000106367	0.000263291
Acss1	0.989721	0.00641968	0.00706253
Trim38	0.98886	0.00396902	0.00493512
Polr3g	0.987928	1.37e-09	1.26292e-08
Efna2	0.987597	4.23e-05	0.000121594
Mgat4a	0.986547	0.00224179	0.00323939
Sidt2	0.986456	0.00509767	0.00587404
Zc3h7a	0.983846	0.00371746	0.00473238
BC100530	0.983548	0.00262369	0.00365948
Mettl7a3	0.982565	0.00414181	0.00506362
Plcd1	0.977885	0.000918814	0.00164118
Sema3b	0.977208	0.00152042	0.00240984
Epb4.1l5	0.977179	3.95e-10	4.16829e-09
Wrn	0.973355	0.000685227	0.001284
Mllt6	0.973052	0.0025812	0.00361909
Stat6	0.96595	0.00344218	0.00444545
Celf5	0.962463	0.00316545	0.00418926
Mob3b	0.961264	0.0011051	0.00188172
Pdgfa	0.958354	1.09e-06	5.08244e-06
Slc27a4	0.954109	0.00267241	0.00370809
Atg16l2	0.953448	0.00228692	0.00328693
Sptan1	0.950628	0.000244767	0.000529119
Me2	0.949763	0.00381871	0.004823
Plxdc2	0.949685	0.000185326	0.000423451
Mpp7	0.947331	0.000413756	0.000830672
Pik3r6	0.945527	0.00150413	0.00239348
Golga2	0.943551	0.00104262	0.00180992
Cipc	0.942326	0.00127009	0.00210022
Ppfibp2	0.941907	0.00325727	0.00428954
Dapk1	0.939297	0.00064041	0.00121708
Gstm4	0.93756	0.000413723	0.000830672
Armc10	0.932973	0.000280831	0.000599007
3110009E18Rik	0.931057	0.000189941	0.000430318
Smug1	0.927263	0.00614512	0.00682602
Gls	0.921172	0.00519243	0.00595755
Ehd1	0.916901	4.19e-10	4.36413e-09
B4galt5	0.907351	0.00311099	0.0041421
Gm9992	0.907215	0.00128927	0.00211885
Ankrd35	0.905366	0.00915462	0.00940077
Ptpla	0.903855	0.00200272	0.00297441
Snx13	0.903401	0.00108711	0.00186295
Mir1982	0.901529	0.000380222	0.000777903
Rassf7	0.900813	0.00415503	0.00507205
Ncapd3	0.899909	0.00706602	0.00762711
Lrp5	0.898782	3.69e-05	0.000108402
Nme3	0.8977	0.0064103	0.0070619
Lonp2	0.896319	0.00287234	0.00390935
Zbtb17	0.891837	0.00231805	0.00332572
4930442L01Rik	0.888515	0.00171469	0.00262941
Slc17a5	0.888406	0.0098945	0.00991924
Rbl1	0.88824	0.0075141	0.00800306
Tmem52	0.884754	0.000976546	0.0017213
Rab11fip1	0.884538	0.0014557	0.00233494
Gab1	0.881909	0.000496135	0.000975246
Necap2	0.881567	9.14e-06	3.25413e-05
Gdap2	0.879693	1.45e-08	1.09708e-07
Mad2l1bp	0.876744	2.33e-06	9.83505e-06
Mir6992	0.872267	0.0062076	0.00685743
Elovl1	0.871394	0.00846414	0.00875902
Ptgr2	0.870241	1.37e-05	4.57808e-05
Fam220a	0.868332	0.00401636	0.0049777
Scamp1	0.867985	0.000866339	0.0015509
Wipi1	0.867508	0.0049165	0.0056898
Caskin1	0.866433	0.00790622	0.00832125
Hoxd3	0.861444	0.00129197	0.00211894
Ankrd9	0.861083	9.31e-05	0.000236285
Skil	0.859121	1.01e-05	3.53721e-05
Pramel5	0.858816	0.000110169	0.000271029
Bbc3	0.857797	0.00658752	0.00719781
Snx9	0.855389	0.00210644	0.00309975
Wdr91	0.855332	0.00107981	0.00185786
Ring1	0.855103	0.00643266	0.00706711
Inpp5f	0.852123	0.00732366	0.00783143
Zfp568	0.851695	0.00557207	0.00628523
G6pc3	0.850187	0.00158408	0.00249594
Lgals8	0.849565	0.00235028	0.00335994
Emd	0.846594	0.0042887	0.00518639
4930412O13Rik	0.845402	0.00966577	0.00976315
Diap3	0.841335	3.13e-05	9.47268e-05
Mau2	0.838671	0.000754253	0.00138741
Grhl2	0.836017	0.00102816	0.00179038
Pxmp2	0.830271	0.00265945	0.00370291
Itch	0.82865	0.00468518	0.00550149
Ptpdc1	0.828464	0.00665954	0.00724688
Mccc2	0.826535	0.00383875	0.00484069
Gabarap	0.824685	9.36e-05	0.000236805
Cd47	0.822176	0.00434041	0.00522918
Pank1	0.813442	0.00500659	0.00577739
Hectd1	0.813222	0.000316008	0.000661719
Trpm4	0.812983	0.00287595	0.00390935
Patl1	0.812042	0.00473921	0.00554059
Trip10	0.806318	0.00753056	0.00800996
Slc29a1	0.805329	0.00084411	0.00152129
Tollip	0.802369	0.00144407	0.00232093
Prkcz	0.801606	0.00172967	0.00264227
Dsg2	0.801016	5.91e-05	0.00016288
Zfp263	0.800422	0.00928041	0.00950438
Tgfbrap1	0.797689	0.000973313	0.00171938
Tmem168	0.795794	0.000178696	0.000416611
Jun	0.79389	0.00457177	0.0054239
Strn	0.791191	0.00044237	0.000876002
Dip2a	0.788201	0.000329345	0.000686064
Sugp2	0.785416	0.00387166	0.00487452
1110008P14Rik	0.785028	2.98e-07	1.56207e-06
Gltp	0.784687	0.00956922	0.00976315
Ankrd24	0.780309	0.000182999	0.000420046
Gm11545	0.780194	6.9e-05	0.000182634
Dhcr7	0.779411	0.000230471	0.000503645
Stag2	0.773879	0.00281297	0.00385641
Mir6966	0.772615	0.00934749	0.00954991
Slc13a2os	0.771477	0.0020853	0.00307428
Gm16982	0.770997	0.00107193	0.00184879
Ninj1	0.770067	0.00999074	0.00999074
Larp4b	0.766028	0.00101367	0.00177891
Lrrc41	0.765055	0.00697123	0.00753494
Ppl	0.761998	0.00292286	0.00395968
Ap1g1	0.758094	0.00398473	0.00494699
Dnlz	0.755553	0.00476763	0.00556571
Asap3	0.755429	0.00571311	0.00641725
Nav3	0.75372	0.00173992	0.00265288
Cyp4f17	0.752633	0.00227322	0.00327311
Ugdh	0.749096	1.15e-06	5.30057e-06
Tnfrsf12a	0.748147	0.00106437	0.00183971
Riok1	0.737064	0.0053966	0.00612175
Fosl2	0.732603	9.78e-05	0.000243589
Pde12	0.731446	0.00297457	0.00401617
Sec16a	0.729643	0.00135529	0.00220475
Wasl	0.728082	0.00287418	0.00390935
Trim11	0.727977	0.00388437	0.00488286
Dnajc4	0.727536	8.76e-05	0.000223743
Zfhx3	0.726706	0.00328401	0.00431766
Abcf3	0.725699	0.002022	0.0029975
Fam129a	0.725449	0.00797452	0.00838214
Mir5133	0.725448	0.00975503	0.00982856
Dlgap4	0.721107	0.00789149	0.00831665
Zmiz2	0.717981	0.00471898	0.005525
Mok	0.716904	0.00738132	0.00788258
Cdc25c	0.71548	0.000780353	0.00142561
Ocln	0.710912	0.000413585	0.000830672
Rb1cc1	0.710157	0.00429397	0.00518639
Tmem9	0.697999	5.77e-07	2.78767e-06
Crtap	0.697756	2.19e-11	3.02824e-10
Cmtm6	0.688448	0.000720497	0.0013345
Pvrl2	0.683333	0.000135127	0.000323342
Kmt2a	0.681133	0.00599806	0.00668117
Ano6	0.679837	0.00345471	0.00445447
Arid5a	0.67553	0.000179491	0.000417252
3830406C13Rik	0.674616	0.000532265	0.0010336
Gm12060	0.671769	0.000959333	0.00170218
0610031J06Rik	0.67037	1.22e-06	5.59109e-06
Baiap2l1	0.667872	0.00718321	0.0077328
Mcur1	0.663653	0.00295532	0.00399691
Gapdhs	0.660389	0.00358356	0.00458375
C8b	0.659916	0.000700512	0.00130654
Mob1a	0.659524	0.00608906	0.00677313
Nagk	0.659236	4.94e-08	3.09522e-07
Stx7	0.658795	5.06e-06	2.00897e-05
Gm16907	0.650567	0.00555581	0.00627572
Xylb	0.648286	0.00514839	0.00591548
Zmiz1	0.646887	0.00709279	0.00764572
Pdlim5	0.642691	0.00303513	0.00406413
Pycrl	0.640969	0.00160765	0.00251823
Gm12359	0.635856	0.00395207	0.00492497
Rp9	0.634735	3.5e-05	0.000103963
Pigt	0.633029	0.00358243	0.00458375
Ccdc12	0.626969	8.97e-06	3.24037e-05
1810037I17Rik	0.626329	0.000615869	0.00117882
Tead2	0.621542	0.0013222	0.00215969
Letm1	0.613385	0.000258054	0.000554851
Lmf1	0.613142	0.00156862	0.00247644
Chmp2b	0.610686	4.77e-08	3.01224e-07
Nedd4l	0.606635	0.00172402	0.00263868
Tfip11	0.604404	0.00929106	0.00950438
Foxn2	0.601535	0.00238108	0.00337389
Tmem180	0.599008	0.00187173	0.00281637
Ubn2	0.594982	0.0023636	0.00336697
Hspg2	0.59323	0.000964837	0.00170817
Maoa	0.59276	0.00171233	0.00262941
Tacc2	0.583939	0.00818928	0.00853011
Smyd3	0.58349	2.78e-05	8.57099e-05
Celf2	0.578973	0.00820167	0.00853144
Fnbp1l	0.577709	0.00126247	0.00209194
Pdlim7	0.573089	0.000820756	0.00149262
Fgfr4	0.572667	0.000182565	0.000420046
Ept1	0.562924	0.000427083	0.000850084
Mvb12a	0.555583	7.96e-05	0.000204613
Tspan15	0.554412	0.00459051	0.00542574
Man2b1	0.54965	0.00818976	0.00853011
Hipk3	0.547546	0.000187231	0.00042538
Snap47	0.544138	0.00197432	0.00294861
Ppfibp1	0.543613	0.00332126	0.00433446
Psenen	0.539742	0.0045497	0.00540572
Asf1b	0.535767	0.00120619	0.00201955
Tjp1	0.532732	0.00834048	0.00865338
Reps2	0.528922	0.00319033	0.00421524
Reep4	0.523885	5.07e-05	0.000141677
Usp24	0.518647	0.00271192	0.00374993
Ctdnep1	0.508129	0.00270141	0.00374184
Mmp23	0.506401	0.00588151	0.00659229
Coq9	0.505465	0.000252952	0.000545343
Sh2d7	0.504274	0.00746367	0.00795993
Tmem66	0.501744	0.00138408	0.00224248
Phka2	0.497583	0.00549939	0.00622075
Mdm2	0.497355	0.000282541	0.000599465
Faah	0.497317	0.00761707	0.00807843
Gm12171	0.497097	0.00339304	0.00440326
Plet1os	0.493022	0.00693414	0.00751511
Mob3a	0.491341	0.00825054	0.00857116
Heca	0.49079	0.00903384	0.00931252
R3hdm4	0.48759	0.00681733	0.00739851
Arf2	0.484437	0.00590889	0.00660018
Rab1b	0.481239	6.02e-06	2.35514e-05
Cep170b	0.474932	0.00467066	0.00549537
BC021767	0.474541	5.6e-05	0.000155405
Psmd9	0.472233	0.00291558	0.00395651
Adipor1	0.466175	7.36e-05	0.00019041
Snx17	0.466168	0.00407772	0.00502773
Pdzd2	0.465535	0.00785427	0.00828832
Ube2e1	0.464646	8.16e-05	0.000209084
Marcksl1-ps4	0.462489	0.000826706	0.00149666
Rac3	0.460927	3.46e-05	0.000103157
Plet1	0.4601	0.00420505	0.00511753
Katnbl1	0.458938	0.00723159	0.00776404
Klhl17	0.458236	0.00219128	0.00318948
4933433G19Rik	0.435201	0.00461768	0.00544614
Ubac1	0.434672	0.00184015	0.00277929
Memo1	0.431348	0.00644763	0.00707387
Abhd12	0.429635	0.00458415	0.00542574
Commd9	0.426822	0.00101108	0.00177826
Cactin	0.426768	1.95e-05	6.28072e-05
Plekhf1	0.42627	0.00696955	0.00753494
2310035C23Rik	0.424902	1.12e-05	3.87172e-05
Vamp3	0.422166	0.00304279	0.00406719
Kctd11	0.416138	0.00911991	0.00937714
Ppp1r15b	0.415591	0.00880177	0.00908497
Rap2b	0.40804	0.0038056	0.00482038
Pgap2	0.406625	0.00482923	0.00562943
Vps11	0.40167	1.38e-06	6.25288e-06
Pdss2	0.393031	0.00394923	0.00492497
Sorbs1	0.393015	0.00665302	0.00724688
Arpc1a	0.389644	0.00190234	0.00285173
Narf	0.389527	0.00588539	0.00659229
Prr5l	0.388535	0.0010221	0.00178979
Armc8	0.384849	0.00109689	0.00187571
Usp53	0.384292	0.00853821	0.00882429
Dph5	0.380704	0.0014875	0.00237645
Rab21	0.378521	0.00323477	0.00426691
Ap5z1	0.376988	0.00023706	0.000515236
Gm16023	0.375726	0.00215895	0.00315388
Hsd17b4	0.374035	0.00423364	0.00514451
M6pr	0.360794	6.74e-07	3.21755e-06
Uggt1	0.360154	0.00984343	0.00989933
Ncaph	0.359007	0.000232137	0.000505907
Mta3	0.358456	9.06e-06	3.2438e-05
Prdm2	0.358443	0.00347454	0.00446567
Lrba	0.347703	0.00533004	0.00608064
Ercc6l2	0.346542	0.00300453	0.00404301
Sh2b3	0.34304	0.0039385	0.00492497
Lage3	0.338884	0.00163639	0.00255825
Cpox	0.33298	0.00312465	0.0041421
Fam69a	0.325264	0.00628879	0.00693756
Pkp4	0.323049	0.000669203	0.00126562
Whsc1l1	0.321902	0.0023878	0.00337745
Gca	0.310764	0.000136683	0.000325281
Inca1	0.308836	0.00537724	0.00610842
Stim1	0.307182	0.00142827	0.00230724
Amn1	0.306957	0.00063966	0.00121708
Cisd3	0.304404	0.00240414	0.00339458
Mccc1	0.30054	0.000174841	0.000408812

## Sheet: Upregulated gene upon Cdx2 OE
Top Up-regulated Genes upon Cdx2 overexpression in ES cell on Day 6 compared with Day 0
Gene Symbol	Fold change(D6 vs D0)	P-Value	Corrected P-value
Irf2	1177.47	0.000192409	0.00115407
Sst	771.2	0.0319136	0.0363221
Gata3	636.123	0.00386663	0.00751766
Tmprss2	616.743	0.00177012	0.00427998
BC100530	493.241	0.00055988	0.00199416
Tacstd2	432.753	3.05187e-07	9.15256e-05
1200009O22Rik	410.824	0.0160445	0.0214427
Cldn11	410.733	0.0147699	0.0202213
Cited1	392.618	2.1729e-05	0.000459954
Plac1	391.025	0.00861519	0.013577
LOC100048346	360.467	0.00424225	0.0080066
Hoxc6	354.121	0.0101636	0.0153943
Tgfbr2	338.213	0.00227468	0.00513691
LOC100038882	317.133	0.0165434	0.0218406
4932442L08Rik	289.133	0.0116232	0.017132
Ly6c1	257.397	0.0226264	0.0275503
Mupcdh	236.367	0.00266992	0.00571928
Capn6	232.767	0.00304651	0.00629235
Wnt4	222.733	0.00243217	0.00537118
Dppa1	221.252	0.000798405	0.00250462
Sh3px3	215.7	0.000701341	0.00231643
Cda	215.01	9.30623e-06	0.000344591
Pla2g7	201.112	0.00299869	0.00624954
Guca2b	182.267	0.00975768	0.0149531
Hoxd10	178.583	0.018929	0.0239968
Pparg	177.107	0.000235179	0.00126381
Wnt7b	174.946	0.000198089	0.00116887
Hoxd8	171.315	0.0103529	0.0155943
Acta1	169.324	0.0186587	0.0237712
Rsad2	166.049	6.34574e-05	0.000697102
Krt7	162.441	6.80939e-05	0.000721603
Krt19	153.304	4.05682e-09	6.0832e-06
Hoxa5	145.233	0.017341	0.0226407
Cd82	145.057	0.0013743	0.00360904
3830417A13Rik	137.116	0.000277479	0.00137775
Pmp22	136.85	0.00350202	0.00701573
Foxd1	135.175	0.00295072	0.00616432
Mall	134.533	0.0156443	0.0211054
Npal1	126.867	0.0145827	0.0200422
Dnm2	122.733	0.00113162	0.00314817
Plat	121.056	0.00763702	0.0123607
Igfbp5	119.127	0.000172703	0.00110108
Sema3c	113.967	0.00647984	0.0109109
Kirrel3	112.733	0.0199801	0.0249356
Acpp	106.819	0.000559184	0.00199404
Rhox6	103.09	0.00514873	0.0091989
Hoxd4	102.629	0.0139252	0.0194421
Guca2a	100.323	0.0232191	0.0281009
Thbs1	96.5833	0.00912614	0.0141443
Clic3	96.0667	0.000155104	0.001062
4930477M19	93.2667	4.6771e-06	0.000281369
Mgam	86.6333	0.0123677	0.0178149
Irx3	86.2637	0.00183813	0.00438199
Kif26b	85.8812	0.00750902	0.0122123
Htr1d	85.5734	0.00300851	0.00626129
Hoxa11	83.3333	0.0265267	0.0312098
Fbxo4	82.7667	0.0165076	0.0218281
Clca6	82.4222	0.0299291	0.0345353
Krt18	82.4221	1.79845e-05	0.000440925
Hoxc9	81.8525	0.00781872	0.0125931
Wnt5a	80.3965	0.00666789	0.0111426
Tgfb2	77.6533	0.00511739	0.00916789
Gjb2	77.1428	0.00672341	0.0112082
Hoxa11s	77	0.0233271	0.0281975
1200009I06Rik	73.2833	0.0054769	0.00960405
B4galnt2	73.1217	0.000471792	0.00180703
Pld1	72.5263	0.00379794	0.00742989
Krt8	69.7413	3.15811e-06	0.000255978
Lgals3bp	69.2333	0.00515007	0.0091989
Nkx2-3	67.6216	0.0193613	0.0243588
Hoxb5	65.5	0.0202399	0.0251866
Hoxd9	64.515	0.010502	0.0157793
Eps8l2	64.1127	0.000152584	0.00105438
Vgll1	63.5	0.0016556	0.00407312
1300014I06Rik	61.9	0.00314134	0.00641416
Tns4	61.5128	0.000124366	0.000934772
C1ql2	61.4667	0.0129771	0.0184535
Gata2	59.4702	0.00520043	0.00923939
Tnfsf9	58.1	0.0172904	0.0225944
Pde11a	54.9706	0.00925354	0.0143122
Ube1l	53.5	4.78918e-06	0.000281369
Nr1h4	52.8	0.0116984	0.0171978
Meis2	52.4198	0.00616884	0.0105295
Ptprd	51	0.00121794	0.00332055
Ly96	50.1571	0.00556266	0.00970472
Scnn1a	49.9843	0.00755996	0.0122619
Cyp1b1	49.488	0.00138728	0.00362199
Bmp8b	49.4609	0.000195157	0.00116782
Cryab	49.1804	0.00125421	0.00339476
LOC100045413	48.9333	0.0196873	0.0246729
Frk	48.4809	9.25767e-05	0.00083369
Cmtm8	47.8622	0.000171933	0.00110108
Nxf7	47.5379	0.00654792	0.0109828
Runx1	47.3667	0.00508592	0.00911696
Parva	46.7588	5.69342e-05	0.000662751
Elf5	46.7506	0.00150465	0.00383576
Edn1	46.7128	0.0086998	0.0136601
Sct	46.6419	0.0072111	0.0118499
Slc9a2	46.1412	0.00951653	0.0146585
LOC637082	46.0986	0.0121545	0.0176179
Bves	45.8959	0.00697665	0.0115405
Ramp1	45.7	0.0199166	0.024877
Gpr177	45.5139	0.00314494	0.0064161
Igf2	45.4151	3.07267e-06	0.000255971
Smpdl3a	45.3855	0.000153653	0.00105933
Slc24a3	45.3	0.00277565	0.00589052
Bmp3	42.8	0.00729134	0.0119425
Aqp9	42.0952	3.62759e-06	0.000278952
Olfml3	42.0667	0.00792299	0.0127068
1810065E05Rik	41.9731	0.0185717	0.0237108
Fzd1	41.9592	0.0149092	0.0203424
Serpinb9g	41.1333	0.0296932	0.0343425
Adh1	40.9211	0.00137803	0.00361223
Pdzk1ip1	40.4333	0.000105443	0.000877307
Cav1	40.2804	0.0272205	0.0319133
Lats2	39.6042	0.000863985	0.00263322
Prss8	39.431	0.000178439	0.00112047
Dsp	39.1845	0.000891537	0.00268716
Asah2	39.0972	0.00265918	0.00571349
Cib2	38.1297	0.00291506	0.00610186
Dlx2	37.7333	0.0145555	0.0200239
Cldn3	37.2788	9.14684e-06	0.000344591
Tinagl	37.218	6.87107e-06	0.000312055
Lrrn3	36.9545	0.00636026	0.0107644
Loxl4	36.6342	0.0143878	0.0198478
Fosl2	36.5969	0.00250635	0.00549174
Rai3	36.4667	0.000653383	0.0022267
Nedd9	35.7195	0.0011575	0.00319351
Dusp8	35.171	0.000345815	0.00153783
Scarf2	34.7751	0.00125958	0.00340312
Tmem139	34.5775	0.00231064	0.0051946
Prss18	34.5	0.00176928	0.00427998
Lor	34.4869	0.0104978	0.0157793
Meis1	34.4326	0.00392241	0.00757946
Tff3	34.1667	0.00532284	0.00940644
Lgals4	34.1181	0.00723285	0.0118791
Nrp1	33.4026	0.0100785	0.0153313
Psca	33.0219	0.00481498	0.00879423
E030027H19Rik	31.6364	7.48209e-05	0.00075298
Fmn1	31.3	0.000465819	0.00179622
Nbl1	31.2667	0.00170248	0.00416115
Pdzrn3	30.7	0.00404967	0.00774551
Papss2	30.6667	0.0155971	0.0210797
Areg	30.6067	0.0191045	0.0241485
Enpp1	30.6056	0.00100751	0.00290968
Gulp1	30.5318	0.0047631	0.00872604
St8sia4	30.25	0.0368915	0.0383491
Cldn7	30.05	8.48147e-05	0.000794935
Tmem116	29.9535	0.00634819	0.0107593
P2rx2	29.3652	0.015393	0.0208603
Tshz1	28.9975	0.0028344	0.00599462
Stfa1	28.8667	0.000198606	0.00116887
Mmp23	28.7773	0.000556418	0.00198891
Rhox9	28.7134	0.00502188	0.00903719
Mx2	28.3667	0.0113245	0.0168046
Tgfb1i1	28.2065	0.000207437	0.00119635
A330049M08Rik	28.1333	5.55681e-08	3.33297e-05
Foxf2	27.6333	0.0340135	0.038219
Cd274	27.5519	0.00212439	0.0048634
Scnn1g	27.194	0.011773	0.0172483
1810031K17Rik	27.1667	0.000157124	0.00107062
Aim1	27.1282	0.00500527	0.00902456
Slc25a24	27.124	0.00139579	0.00363996
Hoxd13	26.8	0.014303	0.0198004
Tmem56	26.3478	0.0266784	0.0313513
2200002K05Rik	26.3023	0.00174016	0.00423255
Rin3	26.2675	0.000111027	0.00089286
8430408G22Rik	26.2118	0.000715459	0.00235012
Ilk	26.2	0.000758994	0.00243968
Rassf4	25.7257	8.59104e-06	0.000343525
Cxcl12	25.7181	0.00562579	0.00979776
LOC100045280	25.4386	0.0024075	0.00532848
Bace2	25.2227	0.0220678	0.0269907
Ly6a	24.9783	0.0195153	0.0245291
2310030G06Rik	24.8889	0.00103816	0.0029591
Stx16	24.7667	0.0278723	0.0325502
Ednra	24.7303	0.0106648	0.0159677
Nrn1	24.7188	0.000157649	0.00107062
S100a4	24.6667	0.0373901	0.0383491
Serpinb9f	24.6589	0.0158665	0.0213093
Bcl9l	24.3886	6.30821e-06	0.000310137
5033430I15Rik	24.1446	0.0163633	0.0216948
Casp8	24.0152	0.0104302	0.0157029
D12Ertd647e	23.974	0.000375969	0.00160389
LOC100046129	23.8889	1.95142e-05	0.000447368
Slc23a3	23.7872	0.000168708	0.00110031
Hoxb6	23.6364	0.0198676	0.0248573
Adam32	23.5333	0.0373901	0.0383491
S3-12	23.4815	0.00286222	0.00602372
Kdr	23.0333	0.00843831	0.0133685
Rasl10a	22.9407	0.00149461	0.00381799
Ugt2b34	22.8667	0.0181882	0.0233503
Zxdb	22.7333	0.00236703	0.00527785
Hip1	22.7273	0.00235123	0.00525434
1810007E14Rik	22.6782	0.00386129	0.0075146
Jazf1	22.6019	0.0165345	0.0218406
Ephb1	22.5745	0.0123033	0.0177655
Hand1	22.5667	0.00852698	0.0134876
Ssh3	22.5561	2.22612e-05	0.000460423
Xpnpep2	22.4925	0.0141798	0.0197013
0610009B14Rik	21.8261	1.57082e-06	0.000196286
Mctp1	21.6667	0.0286538	0.0332943
Kctd12	21.5954	0.0191426	0.0241518
Lims2	21.4947	0.00106163	0.00300097
Msx1	21.3818	0.000750983	0.00242694
Msl31	21.2667	0.000770658	0.00245987
Htra4	21.2667	0.0336106	0.0378655
Col6a1	21.2274	0.00467448	0.00861104
Gpnmb	20.7908	0.00864544	0.0136
Dlx3	20.6317	0.00467788	0.00861202
LOC100044439	20.4667	0.0363329	0.0383491
Scel	20.3667	0.0132429	0.0186633
Camk1	20.3656	2.47183e-05	0.000488587
Akr1c12	20.1121	0.0175509	0.0228055
Cyr61	20.1064	0.0120563	0.0175094
LOC100045484	20.0973	0.00842878	0.0133623
Gmip	20.0126	5.05718e-05	0.000645135
Akr1c18	19.9667	0.0271937	0.0319034
Zfp319	19.9268	0.000523446	0.00193873
Anxa1	19.9163	0.00640297	0.010822
Hsd11b2	19.6667	0.0164365	0.0217437
BC051665	19.4333	0.0124502	0.0178652
Itga11	19.4167	0.00209168	0.00480687
LOC100044221	19.404	0.00305318	0.00630179
Serpinb9e	19.3099	0.0134178	0.0188477
Sdk1	19.2881	9.33831e-05	0.00083369
Fut4	19.2121	0.00213203	0.00487716
Irx5	19.168	0.000449277	0.00176003
A230106N23Rik	19.0667	0.0158865	0.0213265
Sspn	19.0667	0.0267703	0.0314469
Tbx5	18.9013	1.29252e-06	0.000184584
Fgfbp1	18.8771	0.000137083	0.000993027
Dusp9	18.7692	0.00488218	0.00887501
Ltc4s	18.7209	0.00223644	0.00507728
Arhgef5	18.6135	0.000775094	0.0024624
Cxcl16	18.5837	0.000239065	0.0012712
Emp2	18.5568	0.00142448	0.00368914
Tlr5	18.4674	3.78882e-06	0.000281369
Cldn1	18.3889	0.0123737	0.017815
Cebpa	18.2256	0.0025083	0.00549174
9030611O19Rik	18.1143	4.26648e-05	0.000609294
Atf3	18.0803	0.000761401	0.00244218
Ltbr	18.0288	9.6228e-05	0.000840773
Ifit3	18.0171	0.00239505	0.00532374
Tmtc2	18.0045	0.0060515	0.0103765
Peg3	17.7575	0.000157164	0.00107062
E330021D16Rik	17.7188	0.0141828	0.0197013
BC068157	17.5667	0.0188622	0.0239694
F3	17.5204	0.005488	0.009608
1100001G20Rik	17.4	0.000197408	0.00116887
Sema3f	17.3461	0.000362844	0.00157897
LOC100046255	17.3205	0.000150589	0.0010473
Adam10	17.3	0.00505578	0.00908466
LOC100045612	17.3	0.0145956	0.0200422
Bglap-rs1	17.2766	0.011816	0.0172943
Cd24a	17.1778	0.00409447	0.00780134
Lrrk1	17.0821	0.00824036	0.0131242
Vav3	17.0762	0.00162045	0.00401298
AW544981	17.0279	0.000954139	0.00280811
1600025M17Rik	16.9512	0.00603754	0.0103585
Tagln	16.9333	0.0214396	0.0264272
3110003A17Rik	16.9333	0.0121373	0.0176081
Tap1	16.9075	0.00157488	0.00393875
Abca3	16.8301	0.000249821	0.00129398
Flt1	16.8264	0.0030342	0.00628858
Efna5	16.7892	0.00463344	0.00856172
Atp2a1	16.7846	0.0220911	0.0270083
Flnc	16.7448	0.00178153	0.00429673
Osbpl5	16.7436	0.000109238	0.000885418
Thbd	16.7418	0.00305635	0.00630399
Cmbl	16.6436	0.000256609	0.00130713
Anxa3	16.6093	0.000379016	0.00161229
Tuba8	16.5356	0.0130515	0.0185219
Ccbp2	16.2946	0.0130623	0.0185219
Slc22a1	16.2	0.0229794	0.0278896
Aldh1a3	16.2	0.0373901	0.0383491
Cbx8	16.1963	2.46439e-06	0.000235694
Prickle1	16.1111	0.000339324	0.00152245
Rarres1	16.0714	0.00935256	0.0144356
Osmr	15.9908	0.00157246	0.00393875
St7	15.9416	0.000375352	0.00160353
Vldlr	15.9045	0.000647535	0.00221432
Isx	15.9	0.0180319	0.0232193
Bhlhb5	15.8228	0.0297659	0.0343868
Aldh3b2	15.7059	0.00450649	0.00839961
Ctdspl	15.6477	9.39542e-05	0.00083369
Wnk2	15.5677	0.0101373	0.0153777
Ifih1	15.5667	0.00350993	0.00702428
Nrcam	15.5	0.00489461	0.00888183
Zic1	15.3667	0.0095821	0.0147368
Irx1	15.3	0.00634719	0.0107593
Cxcl1	15.2188	0.00162893	0.00403067
Trpm6	15.2035	0.000317563	0.00147046
ENSMUSG00000043795	15.0044	0.000509938	0.00191163
D430015B01Rik	15	0.0155147	0.0209872
2810032G03Rik	15	0.015769	0.0212392
Tm9sf1	14.9667	0.0202964	0.0252463
Efnb1	14.9614	1.07088e-05	0.000354546
Blnk	14.8618	0.00392685	0.00758314
Pof1b	14.8411	0.017602	0.0228323
Lgals1	14.8185	0.000117886	0.000911185
Irx4	14.7333	0.0288299	0.03346
1700112C13Rik	14.6311	0.0351159	0.0383491
Gpr146	14.5994	0.00741108	0.0121122
Slc9a2	14.439	0.029652	0.034308
Flvcr2	14.3164	0.000163145	0.00108486
Tpm1	14.3077	0.00022271	0.00122621
Sema3a	14.3	0.010068	0.0153269
Tmem30b	14.0951	0.00122794	0.00334173
D8Ertd82e	14.0649	7.53709e-06	0.000327125
Csf1	14.0449	0.00011991	0.000919354
Nupr1	14.0133	0.000872087	0.00265017
Rhox4a	14	0.0153056	0.0207511
Ifi27	13.9104	0.0142028	0.0197013
C130076O07Rik	13.9	0.00850814	0.0134649
Il10rb	13.8984	0.00112803	0.0031411
Arhgap18	13.8773	0.00409971	0.00780148
Elf4	13.8667	0.000824398	0.00255939
Cd55	13.8433	0.012608	0.0180464
Gbp1	13.8197	2.91852e-05	0.000517909
EG244911	13.7977	0.0160523	0.0214436
Mgll	13.7535	1.03112e-05	0.000351403
Dbndd2	13.73	0.000348732	0.00154711
App	13.7093	0.00223494	0.00507728
Csrp1	13.6074	0.000751866	0.00242718
Oasl2	13.6	0.0123037	0.0177655
Il31ra	13.6	0.0361153	0.0383491
Sh3rf2	13.5745	0.00186088	0.00441169
Gbp6	13.5658	0.000459149	0.00178136
Fbxo4	13.5514	0.00717266	0.0117997
Srcasm	13.5	0.0118636	0.0173413
Parp4	13.4624	9.40125e-05	0.00083369
Pou4f3	13.4557	0.00528446	0.00936649
Arid3a	13.4505	0.000139338	0.00100516
Tmem16k	13.4126	0.000275278	0.00137136
Nrip1	13.3636	0.000564421	0.00200402
LOC100045413	13.3496	0.0195289	0.0245318
Mal	13.2509	0.00179279	0.00430896
Pdzk1	13.2489	0.000737197	0.00239529
Id2	13.2207	6.65995e-06	0.000312055
Gsdm2	13.1667	0.00206167	0.00475611
LOC100045343	13.129	0.00339474	0.00684655
Slc44a3	13.1053	0.000284844	0.00138699
Plch2	13.0423	4.81626e-05	0.000632599
Senp7	12.9539	0.000350468	0.00154905
Sh3kbp1	12.9331	0.00271516	0.00578322
5730416F02Rik	12.9229	0.0002375	0.00126737
Hmga2	12.9	0.00120665	0.00329778
Irak2	12.7524	0.00748289	0.0121959
Tmcc3	12.7412	0.0119852	0.0174482
Abcb9	12.6667	0.00163695	0.0040405
Ttr	12.6	0.0192368	0.02424
A530088I07Rik	12.58	0.0167542	0.0220087
LOC100045042	12.5667	0.0315404	0.0360067
H2-Q6	12.5409	0.00229191	0.00516412
Fxyd3	12.5352	0.000604468	0.00211036
Col23a1	12.5152	3.55786e-05	0.000553244
Alcam	12.5	0.00649952	0.010926
Dhrs9	12.4833	0.0373901	0.0383491
Cdx2	12.4748	0.00137913	0.00361223
scl0002850.1_66	12.4333	2.53858e-05	0.000488587
Ptpn9	12.4155	0.000548693	0.00197543
6430548M08Rik	12.4	0.00466073	0.00859627
Hoxa7	12.3732	0.00853707	0.0134964
Mfap3l	12.3483	0.0102091	0.0154554
Mtap6	12.2995	0.0130855	0.0185461
Scnn1b	12.2165	0.00994364	0.0151684
Sema3b	12.1972	0.000738783	0.00239785
Camk2d	12.1908	0.00307511	0.00632962
Ndrg1	12.174	0.00670314	0.0111868
Tead4	12.0865	7.32294e-05	0.000745025
Caskin1	12.0667	0.0175675	0.0228074
Ugt2b1	12.0333	0.02479	0.0296314
Serpinb6b	12.0333	0.0123537	0.0178119
Nfatc1	12.0201	0.000202057	0.00117436
Jun	11.9428	0.00120416	0.00329778
Ch25h	11.8939	0.0256422	0.0304317
Elmo3	11.8888	0.000414457	0.0016888
C130021I20	11.863	0.00335758	0.0067853
Rnf24	11.8197	0.00956756	0.014722
Iigp2	11.8146	0.001507	0.00383576
Plaur	11.7687	0.00754338	0.0122417
Fhl2	11.7521	0.00774405	0.0124862
Chn2	11.7352	0.00581949	0.010065
9930021J17Rik	11.7333	0.00764607	0.0123682
H2-K1	11.6971	8.22158e-05	0.000792814
Prkch	11.6867	0.000102865	0.000865958
Tmem52	11.6667	0.0143696	0.0198379
LOC667370	11.6082	0.00102259	0.0029403
Npal2	11.5409	5.52016e-05	0.000659978
LOC100043822	11.5333	0.00368099	0.00726269
Tspan18	11.5333	0.0117444	0.0172316
LOC100045802	11.4332	0.00056725	0.00201085
2310045A20Rik	11.3893	8.0474e-06	0.000328724
Plekhn1	11.3846	0.00301576	0.00626433
Pld2	11.3154	3.09669e-05	0.000532948
St3gal1	11.3103	0.00173673	0.00422764
Myo1e	11.3023	0.00578913	0.0100298
Phf2	11.2862	0.000185504	0.00112845
LOC100042514	11.2691	0.00351677	0.007028
Chrnb1	11.269	0.000183991	0.00112661
Anxa9	11.267	0.0143152	0.0198022
Cntn3	11.2667	0.00241079	0.00533183
Prom1	11.2482	0.00212337	0.0048634
Zfp521	11.239	0.0090492	0.0140541
Ntng1	11.2318	1.26447e-06	0.000184584
LOC630837	11.2	0.00255274	0.00554357
Dmkn	11.1836	6.21161e-05	0.000687403
Dct	11.1833	0.0165461	0.0218406
1700086L19Rik	11.1429	0.0154893	0.0209717
Abca5	11.1333	0.0219592	0.0268909
Thbs2	11.0952	0.0206031	0.0255586
Ppl	11.0878	0.000229894	0.00124675
Ren1	11.0844	0.0196863	0.0246729
Tspan1	10.9903	0.00838946	0.0133192
Cldn4	10.9756	0.000209014	0.00119864
Fut11	10.9515	0.000243196	0.00127949
Sepn1	10.9439	0.000113057	0.000899362
Rgma	10.9082	0.00133428	0.00353803
Rhog	10.9053	3.0557e-06	0.000255971
Mapre3	10.869	0.0180538	0.023233
Amotl2	10.8286	6.18662e-05	0.000687173
Gpr153	10.8	0.00045712	0.00178039
Dmrta2	10.7156	0.00842995	0.0133623
6720456H20Rik	10.7	0.0151435	0.0205779
Aebp1	10.6028	0.00267179	0.00571928
Tuft1	10.5803	0.00127787	0.00342832
Dnase1l3	10.5333	0.0270794	0.0317851
Plscr2	10.519	0.0221984	0.0271173
mKIAA0728	10.5082	0.016901	0.022153
LOC100046120	10.4596	0.00769787	0.0124315
Msln	10.4416	0.0183182	0.0234771
Akap13	10.4333	0.00406774	0.00775534
Eya4	10.4333	0.0373901	0.0383491
2310040C09Rik	10.4178	0.00166343	0.00408632
Dkkl1	10.3757	0.00527904	0.00936241
Hspa12b	10.3667	0.0212765	0.0262693
Sfmbt2	10.3381	0.0026972	0.00574904
Rab32	10.3342	0.00277733	0.00589052
Krt84	10.3	0.0252779	0.0301665
Cast	10.298	0.000663458	0.00224319
Jundm2	10.2516	1.98702e-05	0.000447368
6430550H21Rik	10.1579	0.0125662	0.0179971
Fgf21	10.1333	4.94968e-06	0.000281369
Fras1	10.1267	1.26776e-05	0.000384041
Elovl1	10.1127	5.48703e-06	0.000288693
Ntf3	10.0667	0.0202003	0.0251477
Gdf11	10.012	0.0114626	0.016976
2900093B09Rik	10.0074	0.0280861	0.0327489
Mtmr11	9.9682	0.00634171	0.0107593
4933402N03Rik	9.96667	0.00975697	0.0149531
Csf1r	9.96667	0.000246527	0.0012858
Pgam2	9.94318	0.00842689	0.0133623
Zyx	9.92986	4.73149e-05	0.000631508
4631423B10Rik	9.91667	5.93994e-05	0.000675368
Cav2	9.91111	0.00565945	0.00984494
Ap1g2	9.90777	0.000569127	0.00201513
Anxa5	9.9073	0.00587531	0.0101498
LOC100044190	9.86223	6.68138e-05	0.000720772
5730469M10Rik	9.77499	0.00191543	0.00449452
Irs3	9.77358	0.0133665	0.018811
Prlr	9.73684	0.0190768	0.0241296
Man1a	9.73333	0.0308321	0.0353056
Myo5b	9.71132	0.000216233	0.00120536
S100a1	9.6962	0.000551157	0.00197954
Myo1d	9.67169	0.0145158	0.0199783
Fstl3	9.64748	0.00259333	0.00559524
Slfn2	9.63333	0.00360204	0.00713981
Elovl7	9.63227	0.0131085	0.0185611
Lamb3	9.62188	0.0193636	0.0243588
Gpr20	9.61062	0.00251636	0.00549442
Tmem144	9.60347	3.85196e-05	0.000574133
Tgtp	9.54545	0.0336306	0.0378739
Cobll1	9.53401	0.00036381	0.00157897
Fbxo27	9.53184	0.00234308	0.00524591
0610010D20Rik	9.46667	0.0083559	0.013273
Gpr151	9.43836	3.34348e-05	0.000542004
Entpd3	9.42857	0.000171059	0.00110108
Gabrq	9.4	0.0151713	0.0206064
Prtg	9.39686	0.0020749	0.00477929
Capn2	9.33218	0.00141358	0.00366723
Rgl3	9.32258	0.00978615	0.0149815
Tes	9.31529	0.00297072	0.00619554
Dusp14	9.31132	0.00550393	0.00963027
Serpinh1	9.28716	1.38848e-07	5.36733e-05
Phactr1	9.27434	0.00748802	0.0121959
BC056923	9.26749	1.99891e-05	0.000447368
Erbb3	9.25625	2.81679e-05	0.000510947
5430433G21Rik	9.22257	0.00361386	0.00715176
Sox1	9.2	0.0325729	0.0369603
Prss32	9.16667	0.00144681	0.00371808
Rnf103	9.16184	0.000223441	0.00122621
Atxn1	9.14802	0.0162851	0.0216007
Stard10	9.12448	0.000160894	0.00107947
Hyi	9.10816	5.16016e-06	0.000281369
Yy1	9.09615	0.00250873	0.00549174
Hist2h2aa1	9.08288	0.000801729	0.0025098
Cbara1	9.04827	0.000200403	0.00117285
Rbm35b	9.04247	0.00021143	0.00120073
5830472M02Rik	9.02551	0.000951349	0.00280788
Sbsn	9.01644	0.000541267	0.00196046
Adra2b	9.01064	0.00765605	0.0123776
Card10	8.99238	1.5786e-08	1.57808e-05
2810022L02Rik	8.99106	0.00284921	0.00601921
Cmtm5	8.97368	0.01067	0.0159677
Gpr120	8.95427	0.00599087	0.010302
Mical2	8.91873	0.000900176	0.00269944
Gpr12	8.9	4.79751e-05	0.000632599
Sema3e	8.88838	0.00707919	0.011677
4732474O15Rik	8.82813	0.00309578	0.00635906
Crat	8.80044	0.00118164	0.00324817
4930583I09Rik	8.8	3.53517e-05	0.000553244
2010209O12Rik	8.8	0.0105492	0.0158344
Tmem54	8.79074	0.000442726	0.00175163
Slc40a1	8.7781	0.000255386	0.00130713
Gpx3	8.76949	0.00116246	0.00320425
Pax9	8.76667	0.000394808	0.00164677
Rhbdl3	8.76667	0.011915	0.0173799
Dysf	8.75854	2.36848e-06	0.000235694
H2-D1	8.75618	0.00067736	0.0022712
Ltbp3	8.72969	0.000445723	0.00175654
Elf1	8.70039	0.000542225	0.00196156
Klk7	8.65644	0.00762049	0.0123468
Hoxa10	8.65	0.00102644	0.00294291
Cbfa2t3h	8.61012	0.000978806	0.00285549
EG665509	8.60039	0.00492997	0.00893424
Hcfc1r1	8.6	0.0257902	0.030559
P2rx4	8.51488	0.000366718	0.00158243
Traf1	8.51471	0.0119795	0.0174482
Errfi1	8.50769	0.000688362	0.00229206
Prom2	8.48447	0.00228443	0.005155
Trim15	8.46903	0.0113996	0.0169078
Spsb2	8.45543	0.000141046	0.00101163
Vill	8.43511	0.00444489	0.00830543
AW822252	8.42718	0.0149187	0.0203461
Obsl1	8.38956	5.60149e-05	0.000659978
Sgsh	8.3796	0.000383732	0.0016166
BC003498	8.36967	0.00529792	0.00937481
Ptprb	8.34356	0.0377169	0.0386711
Itgav	8.33407	0.0025415	0.00552716
Scin	8.32348	0.0285194	0.0331768
Lamc2	8.32335	0.022606	0.0275368
Pxn	8.31169	0.000969051	0.0028353
Mb	8.30622	1.97564e-05	0.000447368
1700112E06Rik	8.3	0.00313846	0.00641416
Rnf43	8.28412	0.00123853	0.00336142
Wbscr17	8.28205	0.00148355	0.00379299
Bmyc	8.27193	4.44281e-05	0.000618086
Hoxb7	8.25809	0.0128209	0.018266
Sorbs3	8.25112	0.000143459	0.00102001
Hoxd3	8.23333	0.0247139	0.0295522
Rhou	8.21851	0.00045067	0.00176214
Slc46a1	8.21047	9.81151e-05	0.00085289
Gpsm1	8.16257	0.000349951	0.00154905
Foxa2	8.15	0.0073342	0.0120062
Hbegf	8.14061	2.52789e-05	0.000488587
Gucy1a3	8.13333	0.0101339	0.0153777
LOC100046883	8.12863	4.85221e-05	0.000632599
LOC100045419	8.11446	0.000666003	0.00224432
Nppb	8.11111	0.0117362	0.0172289
4732435N03Rik	8.1	0.0101219	0.0153699
Cst9	8.07018	0.000953461	0.00280811
Itga7	8.06667	0.0206406	0.0255896
Arhgef16	8.06387	0.000236411	0.00126381
C230078M08Rik	8.03774	0.00384861	0.00750942
Capn1	8.03463	0.000115929	0.000907757
Vamp8	8.03362	3.57884e-05	0.000553244
4930542C12Rik	8.02985	0.00128218	0.00343326
Fndc3b	7.99544	0.000299266	0.00142385
2410018I08Rik	7.99193	5.23771e-05	0.000650399
Tnnt2	7.98802	0.00425596	0.00801736
Tnni2	7.98347	0.00301306	0.00626433
Rnf128	7.97711	4.30401e-05	0.000611741
IGHV1S21_K02154_Ig_heavy_variable_1S21_81	7.97701	0.0156537	0.0211086
Perp	7.9746	0.00394183	0.00760717
Slc16a1	7.96667	0.0122655	0.0177359
Lhfpl2	7.96581	0.0001463	0.00102753
Mrfap1	7.93333	0.0123257	0.0177887
Tjp3	7.92448	0.00132521	0.00352019
Lin7a	7.91667	0.0373901	0.0383491
4930511J11Rik	7.90341	0.000305395	0.00144006
Aldh1a2	7.86735	0.000686016	0.00229206
Hoxc12	7.86667	0.0373901	0.0383491
5730507A09Rik	7.86667	0.0158151	0.0212863
Ocln	7.85057	0.00066796	0.00224828
2010-09-08	7.84512	4.9446e-06	0.000281369
Tead3	7.8125	0.00887511	0.0138625
Slc27a4	7.80116	3.20674e-05	0.000542004
Es22	7.8	0.00354409	0.00705363
Slc7a10	7.75961	0.00285829	0.00602268
BC057371	7.73208	0.00269515	0.00574876
Fgd3	7.72932	0.000112285	0.000897175
Col16a1	7.72233	2.20139e-05	0.000460423
Bsn	7.7	0.00651085	0.010939
Vipr1	7.66667	0.0209398	0.0259177
Eif4ebp1	7.65625	0.00098676	0.00286753
LOC100048436	7.61009	0.0147732	0.0202213
Batf2	7.6087	0.0040389	0.00772983
Osgin1	7.56667	0.0373901	0.0383491
LOC100046781	7.54113	0.00538752	0.00948931
LOC638301	7.53333	0.00966067	0.0148348
Tlr4	7.5	0.0373901	0.0383491
Ripk5	7.5	0.025406	0.0302472
Tcn2	7.49246	4.44968e-05	0.000618086
Dennd1a	7.47059	0.00154409	0.00388809
Vax2	7.46667	0.0308042	0.0352872
Pou2f3	7.46667	0.0373901	0.0383491
Ctsh	7.46277	0.00595771	0.0102543
Lad1	7.43876	0.000602969	0.00210758
Masp1	7.43333	0.0254912	0.0303245
Cyba	7.42744	0.000131665	0.000973539
Vdr	7.4068	0.0038779	0.00751766
Bmp6	7.4	0.0373901	0.0383491
B2m	7.39537	0.000829323	0.00256936
Abp1	7.39474	0.00195019	0.00454439
Plekha6	7.39044	0.00185997	0.00441169
BC024997	7.3672	0.000634729	0.00218297
Pitx2	7.34818	0.000184731	0.00112661
Cnn2	7.33522	1.63425e-05	0.000432776
BC021523	7.31429	0.00275172	0.00584862
Mesdc2	7.30303	4.53527e-05	0.000619136
Chst13	7.26316	0.0186127	0.0237424
Capg	7.26145	5.61033e-05	0.000659978
Il15	7.24667	0.00115473	0.00318881
Sgms2	7.23404	6.10815e-05	0.000680979
Pigc	7.23333	0.0164176	0.0217296
Cbln4	7.19231	0.0115058	0.0170232
Cd47	7.13539	0.00356381	0.00708274
Gipc2	7.13166	0.00420241	0.00796148
Pold4	7.13119	6.00541e-05	0.000675368
Tcf2	7.11028	0.0136826	0.0191569
Tnfaip3	7.10559	0.0089242	0.0139032
Il17re	7.10306	1.36324e-06	0.000185835
Erbb2ip	7.08992	0.000792087	0.00249326
Ankrd15	7.05477	0.000780937	0.00247049
A230097K15Rik	7.04365	7.30369e-05	0.000745025
H2-T23	7.03919	0.000492744	0.00186348
C630035N08Rik	7.03333	0.0166176	0.0218964
Usp43	7.02479	0.000158654	0.00107062
Prss23	7.01342	0.0336703	0.0379044
Evx1	7.00857	0.0184999	0.0236493
2900016G23Rik	7	0.0328966	0.037243
Neu1	6.9766	0.00552881	0.0096569
Chst5	6.97242	0.0023457	0.00524591
Wipf1	6.97177	0.000522468	0.00193873
Kl	6.96667	0.000307461	0.00144753
Edaradd	6.95	0.0196571	0.0246557
Cgrrf1	6.92227	5.96578e-05	0.000675368
Tulp1	6.91304	0.0161226	0.0214896
Basp1	6.90385	0.00658584	0.0110402
Tyki	6.89698	0.000364703	0.00158056
Lsr	6.89103	0.000337154	0.00152245
Cts6	6.86667	0.0351663	0.0383491
Pdpn	6.85402	2.52273e-05	0.000488587
Fbxw5	6.84232	0.0390129	0.0398094
Afap1l1	6.83961	1.17817e-06	0.000184584
Dok4	6.81223	0.00180434	0.00432551
Pdlim2	6.79276	0.00104714	0.00297102
Tmem125	6.78851	0.00191858	0.00449518
Stard13	6.78455	0.00385472	0.00751156
Lypd6	6.78002	0.00486789	0.00886925
Flii	6.77797	0.00061861	0.00214972
Zbtb10	6.77745	0.000240314	0.00127332
Foxq1	6.77545	0.0148998	0.0203389
Fbxo32	6.75064	0.0022747	0.00513691
BC021891	6.73333	0.00963699	0.014806
Lif	6.7098	0.000384257	0.0016166
Niban	6.67542	0.000890088	0.00268549
Svil	6.6694	0.00124173	0.00336401
Tgfbr3	6.66667	0.0373901	0.0383491
BC020489	6.65517	0.00285972	0.00602268
Cd63	6.64628	2.4599e-06	0.000235694
Fabp3	6.63912	8.00396e-07	0.000150024
Pkp1	6.62617	0.00930183	0.0143647
Cnksr1	6.60674	0.000284428	0.00138699
Ccnd2	6.59943	0.0298919	0.034519
LOC100046056	6.58112	0.000327824	0.00149939
Col7a1	6.5793	0.019437	0.0244409
Mgat4c	6.56667	0.0373901	0.0383491
Prkcz	6.5434	0.00110691	0.00310245
Ikzf2	6.53333	0.0333374	0.0376001
Ptgfrn	6.5283	5.22543e-05	0.000650399
Timp2	6.51908	7.22418e-05	0.000745025
Letmd1	6.51816	0.000585295	0.00206003
Efemp2	6.51306	7.24479e-05	0.000745025
1190002H23Rik	6.51117	0.00786173	0.0126488
Smox	6.50896	0.000524278	0.00193873
Trim29	6.47898	0.00111958	0.00312336
Prkar1b	6.46667	0.0200289	0.0249758
Coro2a	6.46286	0.000429072	0.00173188
Zfp768	6.45118	1.50157e-05	0.000413496
2700033K02Rik	6.44444	0.0305459	0.0350717
Hist1h1c	6.43848	0.0105163	0.0157928
Anxa2	6.427	0.000171731	0.00110108
Tnfrsf12a	6.41247	0.00225669	0.00510779
LOC100046232	6.40241	0.00883641	0.0138239
2510049J12Rik	6.38971	0.0138726	0.0193777
Snx9	6.38718	0.00313562	0.00641416
Bmper	6.38674	0.0219009	0.0268414
Furin	6.37721	3.30719e-05	0.000542004
Epb4.1l1	6.36686	0.00132869	0.00352633
Stac	6.36667	0.0256365	0.0304317
Ache	6.36667	0.0373901	0.0383491
Mbp	6.36319	0.00150796	0.00383576
Tpm2	6.34822	0.000642165	0.00220602
Olfr133	6.34375	0.0133177	0.0187511
Olfr67	6.33333	0.0373901	0.0383491
Bmi1	6.32859	0.000466574	0.00179622
Smpd1	6.31662	2.86942e-05	0.000512225
4921520G13Rik	6.30719	0.00735356	0.0120313
5330439C02Rik	6.3	0.0373901	0.0383491
Htr2b	6.3	0.012417	0.0178414
Dpf3	6.29231	0.00580134	0.0100452
Sgpp1	6.27324	0.0131734	0.018627
Rasgrf1	6.25758	0.00104306	0.00296225
Trpm8	6.24444	0.000267297	0.00134275
Klhdc1	6.23653	8.58985e-05	0.00079977
LOC100045272	6.20548	0.0304742	0.0350028
6330505N24Rik	6.20183	0.00103011	0.0029478
Fgfr2	6.20167	0.000171205	0.00110108
Ust	6.2	0.00940514	0.0145093
Pet2	6.13333	0.00344674	0.00693278
Cdc42ep2	6.11725	0.00126529	0.00341155
Pygb	6.10591	0.000213436	0.00120073
LOC100048082	6.1	0.034517	0.0383491
Kdelr1	6.09836	1.16923e-05	0.000365263
Il17rc	6.09678	7.17151e-05	0.000745025
Ptger2	6.08197	0.0327146	0.0370931
Mst1r	6.06667	0.0326435	0.0370264
Iqsec1	6.04428	0.000169889	0.00110108
Crb3	6.03118	0.00151937	0.00385173
Rab15	6.00315	0.000422721	0.00171548
Amigo3	6	0.000184801	0.00112661
LOC100045252	6	4.03066e-05	0.000586794
Pkp3	5.99775	0.000135441	0.000988183
Frmpd1	5.99128	0.000793121	0.00249326
LOC56628	5.98113	0.000180613	0.00112661
Pik3r3	5.9797	0.00151195	0.00383941
Rhoc	5.97033	9.44092e-07	0.000166549
Atg9a	5.96667	0.0067418	0.0112326
Uroc1	5.96667	0.0117616	0.0172483
4632428N05Rik	5.95472	0.00458836	0.00849414
Mpzl2	5.95259	9.97275e-06	0.000347771
BC019943	5.94872	1.89598e-05	0.00044594
Pgcp	5.93269	0.000183467	0.00112661
Ptplad2	5.91748	0.00114243	0.00316649
D830014E11Rik	5.9172	0.0214736	0.0264582
Pcbd1	5.91548	0.000214201	0.00120073
Tspan10	5.9	0.0227292	0.0276419
E030037J05Rik	5.9	0.0175834	0.0228182
Gas2l1	5.89933	6.15976e-06	0.000307885
Lats2	5.89764	0.00473124	0.00867827
Tmem53	5.8794	0.000432725	0.00174194
Ticam1	5.87815	0.00205481	0.00474574
Ttc22	5.86957	0.000615779	0.00214237
Scx	5.86667	0.012346	0.0178094
Ifi35	5.85876	0.000740638	0.00240127
Art5	5.85235	0.00100619	0.00290968
BC039632	5.8408	0.00426325	0.00802603
B930095G15Rik	5.83871	2.84183e-05	0.000510947
Gyg	5.83853	0.00396959	0.00764108
Zfp108	5.83333	0.0131778	0.018627
Rnf152	5.81736	0.00493369	0.00893424
Unc93b1	5.80697	0.00113902	0.00316163
Efnb2	5.80425	0.000633032	0.00217964
Rod1	5.80342	0.00150971	0.00383696
Naga	5.80309	0.00161278	0.00400286
Tmod1	5.79221	0.00498947	0.00901411
Rin1	5.78564	0.00102842	0.00294578
Pscd1	5.77966	0.00028671	0.00138833
Kitl	5.76667	0.0373901	0.0383491
Ttc35	5.76667	0.0373901	0.0383491
H2-Q5	5.76475	0.000403222	0.00166565
Nphs2	5.76174	0.0149434	0.0203706
Zdhhc9	5.74226	0.00793095	0.0127068
LOC100048331	5.73973	0.00454558	0.00844099
A430110N23Rik	5.73333	0.00199972	0.00464897
Vnn3	5.73333	0.000291138	0.00140147
LOC100038993	5.73333	0.0116332	0.017132
Glis1	5.73064	0.000442353	0.00175163
Nes	5.72561	0.0156206	0.0210924
BC029214	5.71856	0.000743448	0.00240778
Tmem150	5.71716	0.00168945	0.00413942
Lpgat1	5.70033	0.00160731	0.00399365
Tmem176a	5.7	0.0331268	0.0374613
Rhpn2	5.68443	0.00133773	0.00354403
Pea15a	5.67824	0.000172787	0.00110108
Hist2h2aa2	5.67525	0.000345984	0.00153783
Shb	5.65197	0.000527327	0.00194282
4930599N23Rik	5.63333	0.0145923	0.0200422
1700052K11Rik	5.61761	4.97414e-05	0.000637497
Cyhr1	5.60769	0.00970401	0.0148937
Uts2r	5.60417	0.00385799	0.00751307
D330027H18Rik	5.6	0.0373901	0.0383491
Pcnxl3	5.6	0.0289477	0.0335709
4632415K11Rik	5.59351	4.65339e-05	0.000625808
Clic6	5.59085	0.000190134	0.00114731
Timp3	5.58461	0.00770867	0.0124359
Tmco4	5.58139	0.0111196	0.0165415
2610528J11Rik	5.56591	0.00645107	0.0108812
Dhrs7c	5.5641	0.0160966	0.0214836
Baiap2l1	5.55967	0.000256147	0.00130713
Src	5.55556	0.00361761	0.00715176
Farp2	5.55537	0.00163307	0.00403425
Slc22a4	5.55385	0.00803756	0.0128421
Limch1	5.54888	0.0135718	0.0190285
Limk2	5.54325	1.30649e-05	0.000384133
Cald1	5.53939	0.00791742	0.0127068
Cdkn1c	5.52997	0.00890291	0.0138772
Pcdh1	5.51701	0.000302213	0.00143181
Grk4	5.51667	0.0103224	0.0155641
Osbpl1a	5.50909	0.00193745	0.00452878
Cpm	5.5056	0.00593426	0.0102281
Hist1h2ac	5.46667	0.0373901	0.0383491
Reep3	5.45188	5.35723e-05	0.000655769
Barx1	5.44444	0.0112875	0.0167663
Tmem9b	5.44141	1.68051e-05	0.000432776
A930033H14Rik	5.43333	1.43177e-07	5.36733e-05
Lxn	5.4242	0.000223396	0.00122621
Rgnef	5.41385	0.0253849	0.0302444
LOC100044363	5.41226	0.0267973	0.0314664
Nrip3	5.4034	0.0193239	0.0243336
Slc35e4	5.4031	0.0162422	0.02156
Crym	5.40293	0.00184635	0.00438765
2310016C16Rik	5.40192	0.000117062	0.000908715
LOC100047046	5.4	0.0373901	0.0383491
Phxr4	5.4	0.00308406	0.00634368
Erbb2	5.39548	1.36185e-05	0.00038897
Snx7	5.39126	0.00274038	0.0058328
2210415F13Rik	5.38462	0.0141723	0.0197013
Mafk	5.37899	0.0047004	0.00863487
Rgs2	5.36667	0.0125618	0.0179971
Morc4	5.35135	0.00174827	0.0042454
Arts1	5.35	0.000534135	0.00194875
1700029G01Rik	5.33607	0.000488091	0.00185055
Slc39a8	5.31667	0.0160699	0.0214575
Oas1b	5.3125	0.0113105	0.0167921
Ltf	5.29577	0.0187704	0.0238831
Hspb8	5.2921	0.000535665	0.00195196
Zfp672	5.28207	1.82973e-05	0.000441577
2610529C04Rik	5.275	0.0258211	0.0305836
St14	5.27114	0.000112483	0.000897175
Frmd6	5.269	0.000754409	0.00243063
Ecel1	5.26667	0.013217	0.0186547
Ifnz	5.26667	0.0162473	0.02156
Treml1	5.26667	0.0184088	0.0235596
Fbxo21	5.26275	0.000809541	0.00252634
Stx11	5.25922	0.00361715	0.00715176
Tmem16f	5.25568	0.00127857	0.00342832
Sdc2	5.23695	0.00457774	0.00848494
Igtp	5.2363	0.0011109	0.00311073
Frzb	5.23596	0.0238823	0.0287412
Ghr	5.23437	0.0018668	0.00441528
Hoxb13	5.23397	0.0154992	0.0209757
Egfr	5.22202	0.000960979	0.00281963
Vasn	5.22171	0.000626066	0.0021631
Foxo4	5.22156	0.00370896	0.00730826
Bmp1	5.21849	0.0158352	0.0212863
Pib5pa	5.20321	0.0016008	0.00398461
Pcsk5	5.2	0.028725	0.0333642
Tax1bp3	5.1933	0.000223653	0.00122621
Pdgfb	5.19268	0.000451636	0.00176361
Tgm2	5.17958	2.08166e-05	0.000452384
Agxt2l1	5.16667	0.0128044	0.0182598
Pigh	5.16272	0.00179312	0.00430896
LOC674135	5.1615	0.000427921	0.00172956
Pex16	5.15625	0.0144978	0.0199628
ENSMUSG00000042857	5.15294	0.00559739	0.00975963
D030011O10Rik	5.14286	0.000547281	0.00197509
Cyp2c55	5.13333	0.0165844	0.0218718
Ifnk	5.13333	0.0199051	0.0248731
Accn1	5.13333	0.0217559	0.0266854
N28178	5.13208	0.00101385	0.00292077
Bmp2k	5.125	0.0387849	0.0396116
Ifngr1	5.11976	0.000911515	0.00272274
Prnp	5.10836	0.00409975	0.00780148
Dirc2	5.1	0.0176221	0.0228451
Nxph3	5.1	0.0130206	0.0184978
Rdh12	5.1	0.0175164	0.0227903
Slc35f5	5.09927	0.00378859	0.00742989
Rras	5.09528	0.000235794	0.00126381
Marveld3	5.08912	0.000863747	0.00263322
Cd59a	5.07763	0.00379405	0.00742989
Ptges	5.07692	0.00311111	0.00637408
Serpinb9c	5.06716	0.0191078	0.0241485
Tbpl2	5.06667	0.00502334	0.00903719
Gsta1	5.06667	0.0189049	0.0239932
Ankrd57	5.06656	0.00129336	0.00345394
LOC640746	5.06429	0.000208939	0.00119864
Cpne2	5.04138	0.00694902	0.011508
Reep5	5.03874	0.000439811	0.00175053
Ankrd1	5.03333	0.0191899	0.0242013
Prap1	5.03333	0.0199952	0.0249441
Car15	5.03333	0.000140073	0.00100738
Vgll4	5.02202	2.38977e-05	0.000487546
Mcart1	5.0099	0.00351926	0.007028
Thsd4	5.00343	0.00654696	0.0109828
Eps8l1	5	0.00332437	0.00672726
Il5ra	5	0.0171285	0.0224218
Hspb2	4.99922	4.18864e-06	0.000281369
Itgb3	4.99242	0.00402391	0.00771593
Vwa1	4.98837	0.00417888	0.00792692
Psap	4.96934	0.00178	0.00429673
Arl10	4.96667	0.0373901	0.0383491
A830053O21Rik	4.96667	0.0373901	0.0383491
Lhfp	4.96397	0.00493632	0.00893424
Plekhg2	4.96357	3.26072e-05	0.000542004
Rspo3	4.95976	0.00950005	0.0146406
Nos1	4.95643	0.0146223	0.0200605
LOC100048733	4.95412	0.000381217	0.0016166
4933428D01Rik	4.94608	9.30706e-06	0.000344591
Apob48r	4.9435	1.05675e-05	0.000354546
3110032G18Rik	4.94231	0.0195338	0.0245318
Tacstd1	4.9375	0.00648372	0.0109109
Fhl3	4.93651	0.000514481	0.00192145
Plekhh3	4.93522	0.000491328	0.00186047
AW146242	4.929	0.0157718	0.0212392
Pcdhga4	4.90909	0.0381849	0.0391108
Apoa2	4.90756	0.00787876	0.0126682
Arhgef7	4.9	0.0373901	0.0383491
Eltd1	4.9	0.0373901	0.0383491
4932442K08Rik	4.89694	0.000172349	0.00110108
Tmem176b	4.86833	0.00873167	0.0136886
Prl7d1	4.86667	0.0116191	0.017132
Speg	4.86667	0.0119761	0.0174482
Amfr	4.86512	3.50391e-05	0.000553244
EG545893	4.86111	0.0126211	0.0180499
Lynx1	4.85465	0.00450428	0.00839961
Perld1	4.8427	0.000718886	0.00235711
B430201A12Rik	4.83804	0.00453933	0.00843643
Cmah	4.83333	0.0373901	0.0383491
Ptprt	4.83333	0.0373901	0.0383491
Olfr448	4.8314	0.00624562	0.0106303
Arsb	4.81913	8.88171e-06	0.000344591
Folr1	4.81197	3.38349e-05	0.000544862
LOC280487	4.80925	0.000715298	0.00235012
Gstm7	4.80645	0.000330875	0.00150662
LOC100047480	4.80122	8.17952e-05	0.000791303
Lcn10	4.8	0.00390972	0.0075598
Mal2	4.8	0.0332509	0.0375314
Bace1	4.78706	0.00178896	0.00430585
Tmem62	4.7726	0.00464925	0.00858564
Kirrel	4.7681	2.07767e-05	0.000452384
Cyp1a1	4.76667	0.00164024	0.00404197
Unc5b	4.7576	9.89102e-06	0.000347771
Plcl2	4.75507	0.0131347	0.0185895
Klf6	4.74498	1.52942e-05	0.000413496
Defcr-rs7	4.73333	0.00862182	0.0135803
Ppp2r2b	4.73134	0.00601394	0.0103239
Adfp	4.72722	0.00164861	0.00405925
Gm2a	4.7122	0.00448832	0.00837614
Kcne1l	4.7095	0.0233637	0.0282189
4732479N06Rik	4.70588	0.000212242	0.00120073
Shh	4.7	0.0143355	0.0198212
A330035P11Rik	4.7	0.0373901	0.0383491
1600021P15Rik	4.69449	8.11122e-06	0.000328724
Sft2d2	4.67037	0.00128819	0.00344627
Punc	4.65497	0.00564569	0.00982671
Ccdc120	4.64033	0.00019587	0.00116782
Zfp202	4.63812	0.00011004	0.000889512
Hs3st3a1	4.63636	0.0143032	0.0198004
D3Bwg0562e	4.63333	0.0373901	0.0383491
Ifngr2	4.6314	0.00144451	0.00371808
Tmem28	4.62921	0.00538856	0.00948931
Chi3l1	4.62651	0.017431	0.022734
Isgf3g	4.62626	0.00250459	0.00549174
Gatsl2	4.60849	0.000466246	0.00179622
Tpbg	4.60443	0.00897189	0.013963
Hipk2	4.6	0.0335577	0.0378201
Olfr373	4.6	0.0373901	0.0383491
Serinc5	4.59921	0.00406703	0.00775534
Tmem159	4.58459	0.000726168	0.00236972
Hao3	4.57576	0.00681808	0.0113408
Bcor	4.57243	0.00436754	0.00819152
M6pr-ps	4.56667	0.000697217	0.00230867
Dvl3	4.56667	0.0373901	0.0383491
Smarcc2	4.56512	0.00157388	0.00393875
Specc1	4.56466	0.002693	0.00574826
Ncald	4.55636	0.0339461	0.0381719
Mogat2	4.55365	0.00111729	0.00311988
Ccdc82	4.53333	0.0132696	0.0186921
Lce1a2	4.53333	0.0166879	0.0219697
Itpa	4.53333	0.0178791	0.0231318
BC004728	4.52984	4.38329e-05	0.000618086
Rab25	4.52143	0.000461843	0.00178949
Mpp1	4.52109	0.000339472	0.00152245
F2rl3	4.51825	0.000210898	0.00120073
Plxna2	4.5084	0.000273573	0.00136624
A630091E08Rik	4.5	0.0116662	0.0171627
Kcnh3	4.5	0.0373901	0.0383491
Clic1	4.49577	0.000212413	0.00120073
Tmem37	4.48649	0.000441282	0.00175053
Klhl30	4.48485	0.00512476	0.00917561
Gng5	4.48	0.00120972	0.00330114
BC043118	4.47846	0.00378118	0.0074213
Ipo7	4.47222	3.9405e-06	0.000281369
Gfi1b	4.47126	0.000807454	0.00252245
Prr15	4.47033	0.00640715	0.010822
Tox	4.46667	0.0373901	0.0383491
Fxyd4	4.46288	0.0317738	0.0362233
Sh3tc2	4.46269	0.00158509	0.0039548
Cabp7	4.46067	0.0098023	0.0149909
Ascl2	4.45575	0.00240591	0.00532848
Osbpl3	4.43821	0.00249503	0.00547775
Uap1l1	4.4359	0.000449053	0.00176003
Gchfr	4.41524	0.00113529	0.00315545
Spata2L	4.40426	0.000528862	0.0019437
Tnc	4.4	0.0320021	0.0364091
LOC100048845	4.39025	0.0287416	0.0333705
6430526N21Rik	4.37209	0.000858213	0.00262096
Lgals3	4.36885	0.000945911	0.00280038
Adamts3	4.36585	0.00253862	0.00552716
S100a6	4.36113	0.00428286	0.0080579
Il24	4.35043	0.024518	0.0293531
Isg20	4.34615	0.00135193	0.00356906
Spint1	4.34512	6.01278e-05	0.000675368
A830007P12Rik	4.33651	5.23329e-05	0.000650399
Itgax	4.33333	0.0373901	0.0383491
Elmo1	4.3306	9.2992e-05	0.00083369
Man1a2	4.32697	0.000436331	0.00174474
Sobp///5330439J01Rik	4.32353	0.0342718	0.0383491
Mvp	4.30532	0.000560765	0.00199494
Axud1	4.3032	0.000779143	0.00247003
Glra2	4.30233	0.0099767	0.0152033
Nkx1-2	4.3	0.0252508	0.0301582
Gbp3	4.29892	0.000865051	0.0026338
Slc4a2	4.28983	7.7144e-05	0.000763547
2810003C17Rik	4.28439	0.00726395	0.0119172
Kctd10	4.27875	0.000217647	0.00121099
Scotin	4.27542	3.70033e-05	0.000560296
5730410E15Rik	4.27249	0.00291563	0.00610186
Acot2	4.27231	0.000380079	0.00161453
9530068E07Rik	4.26915	0.000344472	0.00153783
Aadat	4.26891	0.00833017	0.0132461
LOC100047788	4.26667	0.0235691	0.0284213
2210417D09Rik	4.26667	0.00200598	0.00465629
Hist3h2a	4.26027	0.00364396	0.00719911
Mark1	4.25995	0.00614195	0.0104896
Olfr1449	4.25424	0.0187628	0.0238831
Slc6a17	4.25397	0.00493043	0.00893424
Itpkb	4.25	0.030274	0.0348395
Rasgrf2	4.24324	0.0276104	0.0322821
Crtc3	4.23846	0.00667295	0.0111426
E130307A14Rik	4.23077	0.0257467	0.0305195
Cebpb	4.22931	0.00469361	0.00863037
Abcc3	4.22785	0.0101619	0.0153943
BC025076	4.22209	8.16876e-05	0.000791303
Pard6b	4.22093	0.00219689	0.00500644
1810009J06Rik	4.22034	0.0273876	0.0320841
Il18	4.21951	0.0401104	0.0407766
Smyd2	4.21897	0.000444368	0.0017535
Nfkbiz	4.21749	0.000392207	0.00164283
Fuca1	4.21212	0.0159462	0.0213876
Stambp	4.20517	7.89235e-05	0.000773502
Adssl1	4.2019	0.00229122	0.00516412
Nhsl1	4.20188	9.02286e-05	0.000824987
Ivl	4.2	0.0183567	0.0235163
Fes	4.19917	0.000438685	0.00175053
6430598A04Rik	4.19545	0.000173661	0.00110108
Slc16a5	4.19444	0.022126	0.0270399
Slc39a3	4.1873	0.00048121	0.00183373
Mxd1	4.18349	0.0218996	0.0268414
Zim1	4.18182	0.00519018	0.00923663
Trpm4	4.17969	0.000939214	0.00278606
Csdc2	4.17822	0.0274664	0.0321513
BC038156	4.17613	0.000539872	0.00196014
Man1c1	4.17241	2.66872e-05	0.000503364
Bmp8a	4.16795	0.000978212	0.00285549
Tmem164	4.1677	3.90663e-05	0.000574312
Cysltr1	4.16327	0.0387372	0.0395954
Acox1	4.15789	0.00044395	0.0017535
Tcf7l2	4.15598	0.00334659	0.00676766
Gzmf	4.14706	0.0358904	0.0383491
Myd88	4.14233	2.96523e-05	0.000519455
Fgf12	4.14173	0.0427876	0.043366
Irgm	4.13707	0.00189428	0.00445215
Arl4c	4.13651	0.00115392	0.00318881
Myo1c	4.13083	3.86712e-05	0.000574133
Mmp15	4.12903	0.0148231	0.0202526
Slc5a6	4.12241	0.000215012	0.00120302
Centd1	4.11851	7.36391e-05	0.000745025
Tnfrsf1a	4.11332	0.000686958	0.00229206
Phlda2	4.1102	0.025623	0.0304317
Muc13	4.10551	0.000479942	0.00183123
9530066K23Rik	4.10336	0.0133976	0.018837
4933417C16Rik	4.1	0.0188986	0.0239932
Bbx	4.09884	0.000180711	0.00112661
LOC100046322	4.09253	0.00077678	0.00246515
Plcb1	4.09091	0.0383437	0.0392333
Ppapdc1	4.07396	6.43251e-05	0.00070253
Dusp10	4.06954	0.0167938	0.0220511
F630110N24Rik	4.0678	0.00641709	0.01083
Arhgap27	4.06726	0.000797405	0.0025041
Btg2	4.06667	0.0373901	0.0383491
Pcdhga10	4.06667	0.0373901	0.0383491
Eif2ak2	4.06645	0.000328268	0.00149939
Zfp800	4.04938	0.00405978	0.00775308
Rhbdf1	4.04026	2.21625e-05	0.000460423
Ube2r2	4.03333	0.0159636	0.0214014
Commd7	4.03022	0.000102224	0.000863897
LOC675296	4.02966	0.000181146	0.00112661
Mdfic	4.0271	0.000888248	0.00268549
Wfdc2	4.0182	0.000158787	0.00107062
9030605H24Rik	4.01786	0.00403414	0.00772566
Mro	4.01754	0.0115487	0.0170753
Slc15a2	4.0124	0.00249009	0.00547304
C76746	4	0.0398598	0.0405494
Grina	3.99554	8.92219e-05	0.000818277
Ppargc1b	3.98733	0.00467393	0.00861104
Larp6	3.98387	0.018674	0.0237805
4933429F08Rik	3.98333	0.00048321	0.00183902
LOC621824	3.98182	0.000220616	0.00122071
LOC100047261	3.98133	0.00552116	0.00964915
Sp8	3.96979	0.00859507	0.0135524
Rassf6	3.96895	0.00145687	0.0037375
Lgals8	3.9687	0.000888306	0.00268549
1810019J16Rik	3.96779	0.000414065	0.0016888
2610528H13Rik	3.96667	0.0232002	0.0280893
Tcfeb	3.95506	0.0165742	0.021868
4933402E13Rik	3.95174	0.0110516	0.0164731
Slc5a8	3.95	0.0117312	0.0172289
Eomes	3.94984	0.0026303	0.00566686
Anxa4	3.94963	0.000200625	0.00117285
Cgn	3.9442	0.00052963	0.00194414
Dkk1	3.93367	0.00103998	0.0029591
2310007B03Rik	3.9299	0.0115645	0.0170846
Zfp36	3.91328	0.000545703	0.00197176
Prrg2	3.91304	0.000114546	0.000904011
Grik5	3.91045	0.00306243	0.00631218
Hoxa9	3.90909	0.0189134	0.0239938
AU040320	3.90595	6.98982e-07	0.000150024
EG630499	3.90484	0.00202731	0.00469853
6530404N21Rik	3.90441	0.00444053	0.00830245
4930590J08Rik	3.9	0.0116146	0.017132
BC034090	3.89646	0.000822013	0.00255463
Cd99l2	3.88527	5.2735e-05	0.000650832
LOC676704	3.87255	0.0450212	0.0453692
Nfix	3.86875	0.00519272	0.00923663
Hsd17b2	3.86667	0.0142009	0.0197013
Stat5b	3.86667	0.0210564	0.0260405
4930550G17Rik	3.86667	0.0373901	0.0383491
Pln	3.86667	0.0174578	0.0227436
Ptprm	3.86098	0.00289398	0.00606927
Mboat1	3.85777	0.00754033	0.0122417
Lamc2	3.85526	0.0257092	0.0304871
Scamp1	3.84749	0.000198639	0.00116887
Spata2	3.84259	0.00102578	0.00294291
Eny2	3.83333	0.00240738	0.00532848
Nudt7	3.82731	0.00200299	0.00465296
Gab2	3.82292	0.00202982	0.00470071
Foxj1	3.81539	0.0300416	0.0346367
Tbx2	3.81481	0.000572543	0.00202483
2310038E17Rik	3.8125	0.0349058	0.0383491
Enpp5	3.80413	0.000894528	0.00268807
Olfr1134	3.8	0.0167079	0.0219702
LOC100041137	3.8	0.0373901	0.0383491
Cab39	3.8	0.0236614	0.0284982
Sri	3.79693	0.000148574	0.00104106
Afap1l2	3.79436	5.56878e-05	0.000659978
Pdlim7	3.79302	4.44379e-06	0.000281369
Fdft1	3.79175	2.17784e-05	0.000459954
Amotl1	3.78987	0.000709986	0.00233983
Otx1	3.78892	0.00660264	0.0110498
Iqcd	3.78788	0.0144885	0.0199592
2310061B02Rik	3.78095	0.00566993	0.00985175
Alx1	3.77778	0.0183751	0.0235298
Tpm4	3.77532	0.000123632	0.00093159
Smoc2	3.77419	0.016246	0.02156
Zfp113	3.77311	0.00372467	0.00732477
Cd151	3.77036	0.00014486	0.00102052
1700019E19Rik	3.76532	2.57166e-05	0.000491236
Dnajb10	3.76305	0.000198774	0.00116887
BC013529	3.75953	0.00172509	0.00420612
Tspo	3.75816	0.00267091	0.00571928
EG639644	3.75758	0.013698	0.0191696
Igf2bp3	3.75686	0.00317472	0.00647246
Mxd4	3.74689	0.00122131	0.00332671
Itgb5	3.74635	0.000388462	0.00163165
Rpia	3.74213	0.000103083	0.000865958
LOC100044166	3.74138	0.00944944	0.0145701
Gfra2	3.7381	0.000493477	0.0018639
Sbno2	3.73699	7.00269e-05	0.00073723
LOC100044204	3.7367	0.0101427	0.0153782
4930432E11Rik	3.73333	0.0168798	0.0221348
Dscaml1	3.73333	0.0373901	0.0383491
Scd3	3.73171	0.0380795	0.0390162
1600014K23Rik	3.72979	0.00351986	0.007028
3110043J09Rik	3.72618	0.00688784	0.0114441
Fgfr1	3.72424	0.00222709	0.00506756
Tmem117	3.7234	0.0124607	0.0178717
Ank2	3.72178	0.0168688	0.0221301
Syde1	3.71598	0.000293596	0.0014043
Olfr1408	3.70909	0.0279222	0.0325831
Slc5a5	3.70443	0.00138686	0.00362199
3010022N24Rik	3.7	0.0373901	0.0383491
Mmp21	3.7	0.00145159	0.00372716
Snrpb2	3.7	0.0116149	0.017132
Ap1m2	3.69965	0.00120739	0.00329778
Optn	3.68279	0.0018864	0.00444407
Acvr2a	3.68273	0.000395588	0.00164774
Plekhm2	3.6804	5.10222e-06	0.000281369
Mrpl32	3.66667	0.0373901	0.0383491
Vps11	3.66667	0.0231691	0.028063
Lmod3	3.66667	0.0256398	0.0304317
Nat6	3.66541	0.000107584	0.000881542
BC046404	3.66425	0.000150861	0.0010473
B430119L13Rik	3.6601	0.00234443	0.00524591
Arhgap29	3.65741	0.00115434	0.00318881
Hes7	3.65625	0.0284137	0.0330666
Arrdc1	3.65067	9.45163e-05	0.00083369
Tle6	3.65043	0.000100052	0.000856239
Inadl	3.64847	7.79433e-05	0.000766813
Lmna	3.64827	0.000383608	0.0016166
Sdsl	3.6473	0.0167115	0.0219702
Zhx2	3.64567	0.0200548	0.0249872
Zfpm2	3.64162	0.0179388	0.023189
Lamp2	3.64076	0.000383833	0.0016166
Lypd1	3.6381	0.00611203	0.0104564
Bcl2l1	3.63426	0.000117263	0.000908715
Scube2	3.63333	8.50154e-05	0.000794935
Il13ra1	3.63006	0.00181211	0.0043303
Tmem79	3.62987	0.000351751	0.00154905
Large	3.6271	0.0006778	0.0022712
Tspan9	3.62569	0.000622599	0.00215842
1100001H23Rik	3.62	0.0243698	0.029234
Adamtsl5	3.61948	0.01217	0.0176233
5830467P10Rik	3.60597	0.00282448	0.00598208
Gdpd5	3.60551	0.00303851	0.00628885
Parp3	3.60309	0.00138375	0.00362116
Dok5	3.60215	0.00194509	0.00453954
Slc7a9	3.60156	0.0114167	0.0169247
scl0001647.1_23	3.60123	0.000440987	0.00175053
Spp2	3.6	0.0373901	0.0383491
2010-03-08	3.59765	0.000730317	0.00237551
Dlg3	3.59303	0.00179792	0.00431702
Prkcdbp	3.59164	0.00610543	0.0104528
Smad3	3.58624	0.000177703	0.0011196
LOC100045780	3.58483	0.00268431	0.00573379
Ddit3	3.58333	0.00354445	0.00705363
Cdkn1a	3.58277	0.000902957	0.00269987
Prmt2	3.58168	8.08595e-06	0.000328724
Socs5	3.58128	3.5531e-05	0.000553244
Agpat5	3.58	0.0297355	0.0343649
D11Moh35	3.57794	0.000293002	0.0014043
Tap2	3.57486	0.0015547	0.00391152
4930504O13Rik	3.56757	0.00519813	0.00923939
LOC436539	3.56667	0.00749077	0.0121959
Hcrt	3.56667	0.0137361	0.0192035
Tacr1	3.56667	0.0253069	0.0301771
2610307O08Rik	3.56667	0.0373901	0.0383491
2310021P13Rik	3.56535	3.80201e-05	0.000570112
Cpne8	3.55882	0.038808	0.0396137
Rbms1	3.55374	0.000410175	0.00167819
Lrrc20	3.55238	0.000322293	0.00148472
Traf2	3.55195	0.000368992	0.00158767
Dennd2d	3.55183	0.00238116	0.00530541
Ephb3	3.55046	0.0077018	0.0124315
Met	3.54508	0.00176068	0.00426863
Yaf2	3.54482	0.000719158	0.00235711
Lass2	3.54352	0.00044046	0.00175053
Il11ra1	3.54173	0.00016877	0.00110031
Sin3b	3.54146	0.000771836	0.00245987
Akt1	3.53333	0.0373901	0.0383491
Olfr223	3.53333	0.0373901	0.0383491
Olfr1141	3.53333	0.0373901	0.0383491
LOC100042718	3.53333	0.0373901	0.0383491
Pcdh21	3.52538	0.0174352	0.022734
Tpte2	3.51818	0.00240028	0.0053243
Tspan14	3.51508	2.51491e-06	0.000235694
Scara3	3.514	0.0123907	0.0178224
Rell1	3.51127	0.000180776	0.00112661
Ifng	3.5098	0.0152458	0.0206982
Drd4	3.50939	0.0219772	0.0269019
Tnfrsf11a	3.50816	0.020828	0.02579
Rpn1	3.50481	0.00256209	0.00555582
Rreb1	3.5	0.0404433	0.0411011
Podn	3.5	0.0081321	0.0129793
Olfr272	3.5	0.0367739	0.0383491
Cdh4	3.5	0.0171917	0.0224948
2610204M08Rik	3.49889	0.000315792	0.00146831
Serpina3n	3.4918	0.026298	0.0310015
Zeb2	3.4863	0.00763732	0.0123607
1700010C24Rik	3.48387	0.0204208	0.02538
Lcor	3.48138	0.000204334	0.00118073
Fzd8	3.47887	0.021486	0.0264627
Artn	3.47313	0.00498504	0.00901154
Ceacam1	3.47083	0.00134991	0.00356906
Elf3	3.47083	7.37821e-05	0.000745025
Bst1	3.46667	0.000848334	0.00260025
Nr4a1	3.46667	0.0217397	0.0266764
Fbp2	3.45393	0.000573463	0.0020257
0610011F06Rik	3.45224	0.000456408	0.00177993
Kcnv2	3.44927	0.0328519	0.0372346
Espn	3.44798	0.00120501	0.00329778
Fcgr3	3.44681	0.0261192	0.0308076
Lypd3	3.44204	0.00885279	0.0138351
Hspa12a	3.4375	0.00420953	0.00796263
Sertad4	3.43555	0.0180581	0.023233
Mapkapk2	3.43532	0.000361384	0.00157757
Arhgap6	3.43333	0.0146641	0.0201087
LOC100044475	3.42951	4.8809e-05	0.000632599
Clcf1	3.42857	0.00473899	0.00868719
Atg16l2	3.4246	0.0083137	0.0132325
AA409316	3.42366	0.000644792	0.00220998
Creb3l2	3.41667	0.0356719	0.0383491
Tcta	3.41022	0.000201724	0.00117436
Mecp2	3.4043	7.29135e-05	0.000745025
Sema6a	3.4	0.00311159	0.00637408
Tm4sf4	3.4	0.0373901	0.0383491
Strbp	3.4	0.0132363	0.0186628
Psd4	3.4	0.0259119	0.0306547
Olfr90	3.4	0.0208199	0.02579
Cyp4v3	3.4	0.0166403	0.0219167
Mpzl1	3.39024	0.0165151	0.0218284
Sfxn3	3.38699	0.00342881	0.00690134
Nat8l	3.38645	0.0331565	0.0374713
Ddr1	3.38287	0.000773916	0.00246127
Scd1	3.38202	8.61372e-05	0.00079977
Dock9	3.38056	0.00208826	0.00480636
LOC100045542	3.37915	6.09856e-05	0.000680979
Plekhh2	3.36667	0.0341286	0.0383196
Rngtt	3.36667	0.0373901	0.0383491
Fv4	3.36667	0.0129998	0.018477
B4galt1	3.36428	9.20011e-05	0.00083369
Ifnab	3.36364	0.0320696	0.036472
Naglu	3.35363	0.000673552	0.00226202
Tec	3.34709	0.00177107	0.00427998
Mobkl2b	3.34456	0.00716314	0.0117905
Dap	3.34228	0.00195662	0.00455581
Chst7	3.342	0.0304106	0.0349638
Tnfrsf21	3.341	0.000318216	0.00147046
Syn2	3.34	0.00893762	0.0139169
Rin2	3.33825	0.0123881	0.0178224
Slc9a7	3.33333	0.00302729	0.00627901
LOC100045607	3.33333	0.0120079	0.017456
E130311K13Rik	3.33043	0.00547716	0.00960405
Mtf1	3.32634	0.00140898	0.00366164
Gpkow	3.32432	9.87823e-05	0.000856208
Coro1b	3.32305	0.000173474	0.00110108
Dynlt3	3.32197	0.00127919	0.00342832
Nfe2l3	3.31667	0.0215863	0.0265364
C1galt1c1	3.31423	0.00468489	0.00861962
Rbpms	3.31381	2.30225e-06	0.000235694
Eif4e3	3.31109	0.00481053	0.00879146
Bag2	3.31022	0.00142164	0.00368496
Acot11	3.31019	0.000366118	0.00158211
Agpat4	3.3076	4.52079e-05	0.000619136
Phlda1	3.30567	0.0145708	0.0200356
Npr2	3.3	0.00340857	0.00686982
Jund1	3.29877	0.000961162	0.00281963
Slamf9	3.29825	0.0150678	0.0205029
Cables1	3.28885	0.0212134	0.0262022
Igfbp4	3.28361	0.00309106	0.00635373
Atf5	3.28358	0.00613398	0.0104871
Ralgds	3.28351	0.00384632	0.00750942
Astn1	3.28333	0.0373901	0.0383491
4930589M24Rik	3.28305	0.000596581	0.00209257
Sos2	3.28157	0.0039007	0.00754722
Gp1bb	3.27731	0.000550497	0.00197954
Map3k8	3.27504	0.000279621	0.00138152
Srr	3.27476	0.000449115	0.00176003
Timm22	3.27273	0.0234026	0.0282537
Upk2	3.27012	0.00239648	0.00532374
2610034B18Rik	3.26667	0.00131703	0.00350778
IGHV1S33_X02465_Ig_heavy_variable_1S33_145	3.26667	0.0373901	0.0383491
Suox	3.26448	0.000202905	0.00117578
Muc1	3.26423	0.00380776	0.00744425
Axl	3.26089	0.014186	0.0197013
Akap4	3.25581	0.0281142	0.0327562
Creb3	3.24487	0.000209033	0.00119864
Zfp467	3.24474	0.000520654	0.00193808
2600010E01Rik	3.24473	0.0162294	0.02156
AW555464	3.24415	4.89459e-06	0.000281369
Enpp2	3.24275	0.0160295	0.0214323
Cacna1c	3.24	0.0166978	0.0219702
Cugbp2	3.23999	0.000750476	0.00242694
Nudt18	3.2396	0.00100806	0.00290968
6720475J19Rik	3.23948	0.0219974	0.0269156
Rnh1	3.2349	0.000122461	0.00092977
Lhx9	3.23333	0.0373901	0.0383491
Rarb	3.23204	0.00547934	0.00960405
B230380D07Rik	3.23077	0.00687167	0.0114236
1810013B01Rik	3.2263	0.000273796	0.00136624
Slc16a13	3.22369	4.58016e-06	0.000281369
Mmp14	3.22301	0.00142987	0.0036967
Hoxc10	3.22117	0.0200532	0.0249872
Plekhg6	3.21472	0.00263501	0.00567293
Sfn	3.21138	0.00093817	0.00278572
Lgals9	3.21092	0.00548537	0.009608
Clip1	3.20946	0.00274328	0.00583482
2900046G09Rik	3.20714	0.00046805	0.00179845
4732473B16Rik	3.20658	0.0104531	0.0157295
4921517L17Rik	3.20488	0.0021101	0.00484007
Cblc	3.20475	0.000279415	0.00138152
Myh10	3.20467	4.91482e-05	0.000632599
Zfand3	3.20223	7.67772e-05	0.000762433
Htatip2	3.20209	0.00258688	0.0055934
D4Bwg0951e	3.202	0.010887	0.016252
D130005J21Rik	3.2	0.0373901	0.0383491
Hoxa1	3.19569	0.00325459	0.0065994
Hpse	3.19355	0.00454003	0.00843643
Stxbp2	3.18953	9.44347e-05	0.00083369
Shroom1	3.17935	0.00103498	0.00295891
Sh3tc1	3.17391	0.000285798	0.00138833
Osr1	3.17391	0.0299881	0.0345901
Nf1	3.17123	0.000601661	0.00210546
1700021K19Rik	3.16907	0.000512789	0.00191786
Sptlc2	3.16683	0.0063603	0.0107644
Olfr107	3.16667	0.0373901	0.0383491
Slc14a2	3.16667	0.0156629	0.0211115
Atn1	3.16391	0.000282952	0.00138699
Irf6	3.16073	0.000672734	0.0022618
2310061I04Rik	3.15909	0.0314591	0.0359276
Tcirg1	3.15733	5.32506e-05	0.000654502
Lmo2	3.15594	0.0274285	0.0321195
Slc30a4	3.15576	0.000656879	0.00223114
Slc44a1	3.1524	0.00115012	0.00318487
Pdcd6ip	3.14812	0.00522444	0.00927655
Cachd1	3.14502	0.00658959	0.0110403
Chrd	3.14481	0.00845082	0.0133812
Commd3	3.14087	0.000190978	0.00114874
Fzd6	3.14054	0.0051531	0.0091989
Ggta1	3.13891	0.000821614	0.00255463
Sox11	3.13601	0.0187852	0.0238917
Bcdo2	3.13333	0.0367014	0.0383491
Gsx1	3.13333	0.0373901	0.0383491
Cyp2j6	3.13333	0.0373901	0.0383491
Dgka	3.13226	0.00112246	0.00312849
C130073F10Rik	3.1317	0.00574509	0.00996503
Tnnt3	3.12857	0.00104979	0.00297293
Olfr420	3.125	0.0147506	0.020218
Zfp46	3.12428	5.64094e-05	0.000660828
Rasd1	3.12098	0.000417231	0.0016955
Lrfn3	3.11628	0.00301624	0.00626433
Nelf	3.1154	0.00104183	0.00296156
Osta	3.114	0.000203085	0.00117578
Tgfb3	3.11281	0.0149734	0.0203929
B230342M21Rik	3.11111	0.00180758	0.00432636
Gprc5c	3.10965	0.0181812	0.0233503
Slc25a10	3.10878	0.000986343	0.00286753
Mgat4b	3.10668	0.000234091	0.00126266
Ndufab1	3.10371	0.00265111	0.00570349
4632417N05Rik	3.10022	0.000143372	0.00102001
Art4	3.1	0.0338418	0.0380689
Mgst1	3.1	0.0373901	0.0383491
Dsc2	3.1	0.0373901	0.0383491
Limd1	3.09638	6.90883e-06	0.000312055
Hmgcll1	3.09524	0.0161982	0.0215425
LOC100047651	3.09304	0.00746806	0.0121854
Mycbpap	3.09157	0.000803812	0.00251369
Cnnm1	3.08889	0.0264654	0.031162
Galnt12	3.08488	0.00613701	0.0104871
Lrit2	3.08434	0.0193273	0.0243336
Rbbp6	3.08182	0.00314185	0.00641416
Dgat2	3.081	0.00162034	0.00401298
Igf2r	3.08043	0.0222808	0.0272069
Lcp1	3.07643	0.0160084	0.0214231
Tmem58	3.07444	0.000458977	0.00178136
Ltk	3.07299	0.0198856	0.0248635
Rerg	3.07143	0.0387912	0.0396116
4933426M11Rik	3.06966	0.000100323	0.000856239
Anks1	3.06759	0.00253651	0.00552716
Plekhb2	3.06748	0.00864795	0.0136
Wisp2	3.06667	0.0373901	0.0383491
Tcl1b2	3.06667	0.0373901	0.0383491
B230369L08Rik	3.06511	0.00187211	0.00442083
4930506M07Rik	3.06364	0.017075	0.0223615
Gnas	3.06347	0.00124113	0.00336401
Gpr137b-ps	3.0614	0.000282168	0.00138699
LOC675709	3.056	0.0100918	0.0153398
Eln	3.05229	0.000773554	0.00246127
2310014H01Rik	3.05074	0.00023569	0.00126381
4930402H24Rik	3.04927	0.00375937	0.00738334
Dnmbp	3.04867	0.00127236	0.00342532
Sod3	3.04545	0.00561052	0.00977685
Gadd45b	3.04474	0.00028136	0.00138699
Akr1c14	3.03333	0.0160079	0.0214231
Lgr4	3.03333	0.0277069	0.0323697
Rnf182	3.03297	0.0341414	0.0383196
Rit1	3.03254	0.000300058	0.00142385
Lce1m	3.03226	0.0176284	0.0228451
Slc45a3	3.0299	0.00143307	0.00370179
Agpat7	3.01759	2.97081e-05	0.000519455
B230120H23Rik	3.00986	0.00068906	0.00229206
Slc26a4	3.00714	0.0334321	0.0376928
Dusp22	3.00313	0.000141338	0.00101163
Lhx5	3	0.0253005	0.0301771
C130067A03Rik	3	0.0373901	0.0383491
Hmgcs2	3	0.0373901	0.0383491
B230354K17Rik	3	0.0373901	0.0383491
Ninj1	2.99765	1.79569e-05	0.000440925
Fos	2.99437	0.000394231	0.00164666
Wnt6	2.9942	0.00802537	0.0128295
Kcnk13	2.9871	0.00908008	0.0140948
Sox9	2.97846	0.00541201	0.00951943
Olfr313	2.97436	0.00096732	0.002833
Fbxl8	2.96996	5.61169e-05	0.000659978
Dab2	2.96711	0.00153917	0.00388616
Cd177	2.96667	0.0373901	0.0383491
Fasl	2.96667	0.0179907	0.0231961
Susd4	2.96449	0.00479298	0.00876473
Ptpla	2.96394	0.000124693	0.000934884
Olfr829	2.96226	0.0034911	0.00699853
Rtl1	2.95775	0.000374989	0.00160353
Samd10	2.95732	0.000333743	0.00151421
Maged2	2.95441	0.000211784	0.00120073
Gpha2	2.95205	0.010901	0.0162647
Cd7	2.95	0.0143574	0.0198331
Rnase4	2.94944	0.00727435	0.0119236
Glipr1	2.94635	0.0131799	0.018627
LOC100044124	2.93793	1.76342e-06	0.000204255
Tspan33	2.93768	0.00106994	0.00301574
Hpn	2.93743	0.00398765	0.007666
Itm2c	2.93736	0.00296815	0.00619448
Cd68	2.93536	0.00151351	0.00384012
Olfml2b	2.93481	0.0114551	0.0169733
4833413E03Rik	2.93333	0.0373901	0.0383491
Gpr124	2.92936	0.00785421	0.0126435
LOC100048460	2.92363	0.000293248	0.0014043
Podxl	2.92211	0.00750621	0.0122123
C2	2.92076	0.00257034	0.00556969
4.93343e+26	2.9188	7.79853e-05	0.000766813
Lrp2	2.91773	0.0195947	0.0245959
Pan3	2.91582	0.00154356	0.00388809
Cdk5	2.91327	0.00120593	0.00329778
Scn1b	2.91301	0.00119598	0.00328156
Sgms1	2.9069	0.00225559	0.00510779
Bcl6	2.90613	0.00302749	0.00627901
Mgat1	2.90286	0.00090268	0.00269987
Adamts1	2.9	0.00797043	0.0127552
Stmn4	2.9	0.0264545	0.031162
Pld5	2.9	0.0131077	0.0185611
F2rl2	2.9	0.000539689	0.00196014
Eme2	2.9	0.0163978	0.0217296
Lman2l	2.88957	0.000228583	0.00124327
Tradd	2.88688	0.000291603	0.00140147
8030451K01Rik	2.88636	0.0119215	0.0173809
Mospd1	2.88344	0.000258284	0.00130843
Flot1	2.87996	0.000111049	0.00089286
Senp5	2.87685	0.000961408	0.00281963
Wdr1	2.8754	0.000760976	0.00244218
1810009N02Rik	2.87424	4.48002e-06	0.000281369
Mbd1	2.86731	0.000247593	0.00128912
H2-M11	2.86667	0.0373901	0.0383491
Cotl1	2.86667	0.0373901	0.0383491
Pcgf5	2.86472	8.31192e-05	0.000794935
Tcf12	2.86229	6.23514e-05	0.00068747
Bgn	2.85714	0.00146352	0.00375137
Ly6f	2.85393	0.00389595	0.00754289
Akap2	2.85286	0.00194919	0.00454439
Agrn	2.85023	0.000120169	0.000919354
Csf2ra	2.84643	5.19678e-05	0.000650399
9130017N09Rik	2.84386	0.00621217	0.0105947
4922503N01Rik	2.84375	0.00909627	0.0141126
Bsnd	2.84337	0.0317784	0.0362233
Nagk	2.83834	5.46212e-05	0.000659978
LOC100047093	2.83356	0.000646479	0.00221323
LOC674110	2.83333	0.0144384	0.0198993
Pon2	2.82983	0.00196385	0.00456911
Prr13	2.82934	9.53785e-05	0.000838828
Krt39	2.825	0.00516986	0.00921236
Tpcn1	2.82381	0.00130014	0.00346898
Elmo2	2.82243	0.0133872	0.0188312
Rhob	2.82115	0.00126399	0.00341155
Mamdc2	2.81609	0.0289176	0.0335489
Dbn1	2.8113	0.00282894	0.0059873
Gadd45g	2.80964	0.00508209	0.00911554
B3gat3	2.80356	6.87934e-06	0.000312055
Tmem128	2.80149	0.000317064	0.00147046
Arpc5	2.80047	0.00406139	0.00775308
Tmem132d	2.8	0.0164186	0.0217296
Phox2b	2.8	0.0127046	0.0181262
Mustn1	2.8	0.0373901	0.0383491
Clic4	2.79928	1.68598e-05	0.000432776
Ubxd6	2.79896	0.000725567	0.00236972
Por	2.79582	9.67515e-06	0.000345639
Rassf1	2.79564	0.000533744	0.00194875
4930579E17Rik	2.79545	0.0246112	0.0294529
Csnk	2.79021	0.0318143	0.0362505
Cacnb3	2.79012	0.00422112	0.00797175
Ndst1	2.78687	0.000356439	0.00156281
Wdr13	2.78333	0.0297272	0.0343649
B4galt4	2.78211	0.00396418	0.00764046
Lingo4	2.78125	0.014374	0.0198379
Hgsnat	2.77821	1.09947e-05	0.000358404
C030046I01Rik	2.77711	0.000724392	0.00236908
Gcnt1	2.77691	0.000400021	0.00165708
Tmem98	2.77545	0.0185959	0.0237315
Foxj2	2.77048	1.65662e-05	0.000432776
Tex264	2.76949	1.34699e-05	0.000388426
Nptn	2.76804	0.00902394	0.0140222
Olfr768	2.76667	0.0140929	0.0196215
4930563P21Rik	2.76667	0.0373901	0.0383491
Dmrtc1a	2.76667	0.0373901	0.0383491
Olfr478	2.76667	0.0373901	0.0383491
Cpne3	2.76667	0.0373901	0.0383491
Ascl3	2.75758	0.0115011	0.0170232
Paqr5	2.75377	0.00506225	0.00909083
H2-Bl	2.75128	0.00389124	0.00753864
Mkl1	2.75	0.0211533	0.0261387
Tmco3	2.74586	0.00190828	0.00448155
Dscam	2.74444	0.0350029	0.0383491
Mospd2	2.74419	0.037042	0.0383491
Itga3	2.73843	0.00157734	0.00393875
Ostf1	2.73723	4.90783e-05	0.000632599
Eml1	2.73407	0.00322465	0.00655642
Gtf2ird2	2.73347	0.00103811	0.0029591
6430550D23Rik	2.73333	0.0373901	0.0383491
LOC100043347	2.73333	0.0373901	0.0383491
Cyp2d10	2.73333	0.0316893	0.0361492
Junb	2.73155	0.00352695	0.00703746
1700088E04Rik	2.73067	0.00386982	0.00751766
Wwc2	2.73021	2.83118e-05	0.000510947
Gpc4	2.72761	0.00962646	0.0147974
Myh14	2.72701	0.00180121	0.00432147
Ssbp3	2.72513	4.58975e-05	0.000622836
Sdc3	2.72479	0.000521517	0.00193808
Cdkn2b	2.72309	0.0176813	0.0228857
Ptpn21	2.72268	0.00223639	0.00507728
Kcnh1	2.72	0.0179772	0.0231935
Endod1	2.71466	0.00415077	0.00788857
Bmp7	2.7118	8.85929e-05	0.000817508
Litaf	2.70332	0.000113831	0.000900739
Gja5	2.70248	0.0147916	0.020228
Slc8a1	2.70046	0.0260482	0.0307553
Lrrc8e	2.7	0.0299118	0.0345286
Tssk3	2.7	0.0373901	0.0383491
Cmar	2.7	0.0373901	0.0383491
4933427E11Rik	2.7	0.0373901	0.0383491
Pbx1	2.699	0.0215246	0.0264885
Ppap2b	2.69759	0.00575194	0.00997113
Pde1a	2.69714	0.0111464	0.0165732
Tmem129	2.69573	0.000250777	0.00129669
Ear5	2.69231	0.0190617	0.0241207
Acadl	2.68649	0.00632835	0.0107467
Man2b2	2.68071	0.000228839	0.00124327
D7Ertd413e	2.67702	0.0160182	0.0214266
St3gal3	2.6764	0.0132299	0.0186625
Llgl2	2.67093	1.24399e-05	0.000380687
Ahnak	2.66992	0.000872196	0.00265017
Fbxw4	2.66757	0.00251729	0.00549442
Olfr192	2.66667	0.0139649	0.0194885
Sh2b2	2.66667	0.0126695	0.0180999
Matk	2.66667	0.0116365	0.017132
5730405M06Rik	2.66667	0.0373901	0.0383491
C230081A13Rik	2.66667	0.0373901	0.0383491
Ffar1	2.66667	0.0156318	0.021098
Ifna9	2.66667	0.0306809	0.0351727
Olfr1015	2.66443	0.0151067	0.0205372
H2-Ab1	2.664	0.000754558	0.00243063
Arhgef6	2.65954	0.000149624	0.00104598
Cdc2l6	2.65841	0.00033962	0.00152245
Mrg2	2.65706	0.000839045	0.00258868
Kifc3	2.6522	0.00135184	0.00356906
Pde10a	2.64921	0.00920355	0.0142422
Zfp668	2.64904	0.000841121	0.00258868
2310016C08Rik	2.64776	0.00279149	0.00591639
Tmem189	2.64761	3.71081e-05	0.000560296
Ubn1	2.64641	0.00140587	0.00365671
Plagl2	2.64422	0.000396258	0.00164823
Leng9	2.64066	0.00184456	0.00438765
Rab20	2.63694	0.001577	0.00393875
Pnpla2	2.63679	0.000183774	0.00112661
Lrp10	2.63637	2.5415e-05	0.000488587
Pitpnm1	2.63523	3.45815e-05	0.000551648
Nmbr	2.63333	0.0373901	0.0383491
9330175E14Rik	2.63333	0.0373901	0.0383491
Ddx5	2.63333	0.0373901	0.0383491
St8sia6	2.63333	0.0373901	0.0383491
Hspa4l	2.63315	0.00385297	0.00751156
S100a10	2.63297	0.00526274	0.00933903
Kcnk1	2.62972	0.000947924	0.00280081
Zadh2	2.62715	0.0010617	0.00300097
Fbs1	2.62669	0.000393457	0.00164572
Insm1	2.62605	0.00648571	0.0109109
1110018J23Rik	2.62349	1.77435e-05	0.000440925
Ifi44	2.61667	0.0373901	0.0383491
Matn4	2.61416	0.00236476	0.00527672
Zfand2a	2.61061	0.00100124	0.00290118
Hsd3b7	2.60953	0.000195636	0.00116782
BC025833	2.60658	0.00235531	0.00525955
Ppp1r3b	2.60574	0.0159802	0.0214081
Ryk	2.6049	0.000107878	0.000881542
Gpc3	2.60365	0.000284846	0.00138699
Slc13a2	2.6	0.0283849	0.0330459
Pcdhgc4	2.6	0.0217397	0.0266764
Alpi	2.6	0.0158302	0.0212863
Klhdc8a	2.6	0.0438739	0.0443172
0610012D14Rik	2.6	0.0130614	0.0185219
Papss1	2.59815	0.000359567	0.00157422
Ncoa2	2.59498	0.000980647	0.00285808
Mchr1	2.59459	0.00953258	0.0146757
1110036O03Rik	2.59398	0.00529853	0.00937481
Ttc28	2.5908	0.0031416	0.00641416
Atp6ap1	2.58966	7.9996e-05	0.000778922
Sccpdh	2.58399	0.00594708	0.0102443
Ier3	2.5834	0.0134782	0.0189149
Bcl2l2	2.5825	0.000402042	0.00166307
Dpysl2	2.58139	0.00973122	0.0149278
Cldn23	2.58034	0.00379506	0.00742989
Akr1c19	2.57947	0.00515695	0.00920028
1500011H22Rik	2.57695	5.93714e-05	0.000675368
Iqgap1	2.57666	0.000276477	0.00137505
Higd1a	2.57653	0.00769669	0.0124315
LOC100046032	2.575	0.0124238	0.0178414
3110062M04Rik	2.57353	0.0161705	0.0215248
LOC100044443	2.57353	0.0224879	0.0274374
Aph1b	2.5723	0.00109717	0.00307802
Psme2	2.57019	7.74455e-06	0.000327125
1810015C04Rik	2.56938	0.00714383	0.0117652
Cmtm7	2.56879	0.00102075	0.00293785
5730536A07Rik	2.56667	0.019118	0.0241512
2310043L02Rik	2.56667	0.0373901	0.0383491
1110067D22Rik	2.56145	0.000346024	0.00153783
2310046K01Rik	2.56109	0.00181814	0.00434125
AW049765	2.55904	0.00043626	0.00174474
Scand1	2.55808	7.00504e-06	0.000312055
Oog3	2.55556	0.00472098	0.00866476
E130203B14Rik	2.55319	0.0245093	0.0293531
Gramd3	2.55079	0.000144963	0.00102052
Ephb6	2.54907	0.00342444	0.00689719
Ctdsp1	2.54723	7.52486e-07	0.000150024
Ak3	2.54719	0.0025586	0.00555228
Rab22a	2.54163	0.00144602	0.00371808
Adarb2	2.54	0.0382432	0.0391492
Gstm2	2.53424	0.000186549	0.00113251
C330007P06Rik	2.53333	0.0373901	0.0383491
Olfr100	2.53333	0.0373901	0.0383491
Tas2r131	2.53333	0.0373901	0.0383491
Bglap1	2.53333	0.0373901	0.0383491
2010106G01Rik	2.53325	0.0167176	0.0219702
Cstb	2.5303	3.28751e-05	0.000542004
6530401P13	2.53005	0.0312492	0.0357411
Havcr2	2.52941	0.00398142	0.00765893
Ehd1	2.52938	7.99269e-07	0.000150024
1700029I08Rik	2.52809	0.00454031	0.00843643
Thsd2	2.52703	0.022908	0.0278368
Cav3	2.52632	0.0122237	0.0176926
2010012O05Rik	2.52381	0.00425556	0.00801736
Tspan7	2.52154	0.0215902	0.0265364
Efha1	2.52028	0.000384238	0.0016166
Sidt2	2.52003	0.000104023	0.00087141
Krt14	2.51923	0.0175348	0.0228043
Mpv17l	2.51811	0.0255249	0.0303406
Slc19a3	2.51786	0.00819064	0.0130589
V1rc3	2.51613	0.00361274	0.00715176
5730407K14Rik	2.51592	6.74028e-05	0.000720945
Lims1	2.51051	0.000658476	0.0022339
Pax2	2.50746	0.0346222	0.0383491
Rmi1	2.50633	0.0448028	0.0451794
Papln	2.504	0.0324911	0.0368954
Mmd	2.50085	0.0121419	0.0176081
Pon3	2.5	0.00872011	0.0136776
Bri3bp	2.5	0.043272	0.0437978
Rapgef4	2.5	0.0373901	0.0383491
Itga8	2.5	0.0373901	0.0383491
Hoxa2	2.5	0.0373901	0.0383491
Oxct1	2.49903	0.0259278	0.0306587
1110005F07Rik	2.49839	7.37001e-05	0.000745025
Mfsd2	2.49498	0.00201429	0.00467198
1110005A03Rik	2.49275	0.010251	0.0155031
Mmp24	2.49153	0.0088842	0.0138625
LOC100048816	2.48673	0.00245308	0.00540543
Galnt3	2.48624	0.0232852	0.0281582
Efna1	2.48577	2.45962e-05	0.000488587
Pmm2	2.48551	2.84336e-06	0.000250801
Wars2	2.4832	0.000487214	0.00184956
5930434B04Rik	2.47932	0.000314165	0.00146529
Slitrk4	2.47826	0.0230543	0.0279466
Bcorl1	2.47804	0.00719514	0.0118302
Phldb1	2.47772	0.000888661	0.00268549
Fbxl16	2.47661	0.000994482	0.00288717
Dusp3	2.47655	0.00024361	0.00127949
Ttc7b	2.47487	0.000431609	0.00173978
Klhl18	2.47436	0.0191364	0.0241518
Acta2	2.47327	0.00821413	0.0130894
4121402D02Rik	2.47212	5.70972e-05	0.000662751
Fbxl12	2.46782	0.000245693	0.0012858
Tloc1	2.46715	0.00224396	0.0050905
2310006M14Rik	2.46667	0.0373901	0.0383491
Sit1	2.46667	0.0373901	0.0383491
0610030E20Rik	2.46571	0.00532259	0.00940644
Tmem109	2.46209	5.86511e-05	0.000673926
Ahnak2	2.46042	0.00600221	0.0103096
Ptpn18	2.46011	0.00024006	0.00127332
Rab11a	2.45396	0.00354421	0.00705363
St3gal6	2.4494	0.012284	0.0177541
Gif	2.44444	0.0396216	0.0403208
Mbnl2	2.44169	0.000134068	0.00098066
LOC100042604	2.44	0.025417	0.0302482
Cgref1	2.43883	0.00156374	0.00392767
Hexa	2.43806	0.000626872	0.00216339
1190007F08Rik	2.43796	0.000118978	0.000914912
Rgag4	2.43333	0.0373901	0.0383491
Arsj	2.43333	0.0373901	0.0383491
Suv39h1	2.43312	0.00295164	0.00616432
Sqstm1	2.42996	5.8316e-05	0.000672653
L3mbtl3	2.42021	0.000984443	0.00286635
Rnf213	2.41987	0.000765686	0.00244807
Acvr1b	2.41727	0.0232539	0.0281317
Abcd1	2.41532	3.97836e-05	0.000582005
Apbh	2.41463	0.0184507	0.0235964
Capn13	2.41135	0.002453	0.00540543
Shroom4	2.41007	0.0141885	0.0197013
Galns	2.40806	0.000162605	0.00108486
Mpzl3	2.40323	1.92455e-06	0.000213767
Ralb	2.40313	0.000248917	0.00129376
Rffl	2.4005	3.36443e-07	9.17267e-05
Slco2b1	2.4	0.0346541	0.0383491
Txndc8	2.4	0.0213942	0.0263821
Galnt6	2.4	0.0373901	0.0383491
Atp6v1h	2.4	0.0373901	0.0383491
4932702F08Rik	2.3997	0.00127526	0.00342803
Cln3	2.39906	0.0010785	0.00303417
Nt5m	2.39857	3.15773e-09	6.0832e-06
Sema4g	2.39834	0.00708251	0.011677
LOC621823	2.39643	0.000327366	0.00149939
Mast2	2.39567	5.72366e-05	0.000662751
Chst1	2.39543	0.0139999	0.0195191
Casp7	2.39474	0.000623272	0.00215842
Mapk13	2.39177	4.54185e-05	0.000619136
D330028D13Rik	2.39038	0.000564654	0.00200402
LOC100044101	2.38953	0.00231326	0.0051966
Tnnc1	2.38697	6.44201e-05	0.00070253
Ap1s2	2.38333	0.0373901	0.0383491
Gabarapl1	2.38168	5.96315e-06	0.000307885
LOC666979	2.37989	0.00356854	0.00708593
Glt28d2	2.37979	0.000318189	0.00147046
LOC329416	2.37924	0.0172533	0.0225576
2900026A02Rik	2.37662	0.00588217	0.0101558
Fgf22	2.37555	0.018023	0.0232178
Tmc4	2.37116	0.00477258	0.00873808
Plec1	2.37022	0.000436094	0.00174474
Pygl	2.36861	0.00138768	0.00362199
2210010L05Rik	2.36719	0.0258999	0.0306526
4930435E12Rik	2.36667	0.0373901	0.0383491
Sirt2	2.36615	5.38034e-05	0.00065592
Erc2	2.36564	0.00990383	0.0151153
Hepacam	2.36458	0.00470181	0.00863487
Phlpp	2.36199	0.0148088	0.0202423
Soat1	2.36029	0.00591476	0.010202
H2-DMb1	2.36025	0.0261232	0.0308076
1810037C20Rik	2.36025	0.0001665	0.00109985
Atbf1	2.35982	0.00238606	0.00530845
4631427C17Rik	2.35875	0.000339485	0.00152245
9130404D14Rik	2.35734	0.000233003	0.00126133
Btc	2.35514	0.0314375	0.0359166
Carhsp1	2.35401	0.000406027	0.00167206
Syap1	2.35325	0.00268339	0.00573379
S100a13	2.35301	3.1099e-05	0.000532948
Fbxw8	2.3497	1.41979e-05	0.00039794
Gjc1	2.34884	0.0189547	0.0240157
Renbp	2.34751	0.000143869	0.00102001
Chia	2.34568	0.00415507	0.00789174
Tmem149	2.34483	0.00885256	0.0138351
Dcbld2	2.34375	0.0185323	0.0236705
Parp9	2.34093	0.000360131	0.00157439
Rps6ka4	2.33748	0.00010619	0.000877307
F12	2.33333	0.0301867	0.0347657
Magel2	2.33333	0.0373901	0.0383491
Olfr486	2.33333	0.043425	0.0439229
B3gnt8	2.3325	0.00285004	0.00601921
LOC100047214	2.33144	1.59809e-05	0.000427918
Ctsc	2.3286	0.000135884	0.000988183
Jak2	2.32727	0.000656919	0.00223114
Cd40	2.32685	0.00399152	0.00766853
Sparc	2.32641	0.0226472	0.0275645
Cd44	2.32625	0.0136335	0.0190971
Spred3	2.32576	0.000533532	0.00194875
Npas4	2.31667	0.01435	0.0198321
BC017158	2.31369	0.000183984	0.00112661
Syt13	2.31343	0.00431826	0.00810924
2310002B14Rik	2.31304	0.0363306	0.0383491
Wwtr1	2.30841	7.32121e-05	0.000745025
Centd3	2.30591	0.000500439	0.00188782
Otud7b	2.30296	0.00209479	0.00481032
G6pc3	2.30142	0.000841114	0.00258868
Rock2	2.30091	0.0071074	0.0117116
Dbpht2	2.3	0.0373901	0.0383491
Tmem174	2.3	0.0373901	0.0383491
2410005O16Rik	2.3	0.0373901	0.0383491
Chx10	2.3	0.0373901	0.0383491
Bivm	2.3	0.0373901	0.0383491
Cd19	2.3	0.0305807	0.0350982
S100a5	2.3	0.0126126	0.0180464
Abca7	2.29974	0.000365378	0.00158119
Syt8	2.2987	0.002307	0.00519032
Villp	2.29841	0.00300795	0.00626129
Bat5	2.2979	0.000257935	0.00130843
Tcfap2c	2.29523	0.00255113	0.00554357
Daglb	2.29219	0.000214171	0.00120073
9130213B05Rik	2.28906	0.000220039	0.00121977
Mtmr4	2.2865	0.000883832	0.00268281
Kalrn	2.28333	0.0373901	0.0383491
Hrc	2.28256	0.00855555	0.0134972
Rassf3	2.28021	1.11159e-05	0.000358458
Zfp526	2.27857	0.00504689	0.00907412
Add1	2.27856	0.000780233	0.00247049
Igsf8	2.27651	0.0121318	0.0176081
Nfkb2	2.27406	0.000125849	0.000941201
Myl9	2.27118	0.0112066	0.0166544
Ets2	2.26963	2.01792e-05	0.000448278
Tshb	2.26667	0.0196013	0.0245959
LOC675759	2.26667	0.0373901	0.0383491
Nkx6-1	2.26471	0.0131946	0.018639
Rabgap1l	2.26389	0.00103937	0.0029591
Ptrh1	2.26255	0.00595973	0.0102543
Rassf7	2.26205	0.000238644	0.0012712
Zfp395	2.26063	0.000182534	0.00112661
Erc1	2.26042	0.000256719	0.00130713
Extl1	2.25844	0.00568184	0.00986101
Acbd3	2.25585	0.00141222	0.00366688
Emp1	2.2548	0.0312734	0.0357427
Trim56	2.25377	0.000221748	0.00122472
Dag1	2.25255	1.14954e-07	5.36733e-05
Lip1	2.25181	0.00440827	0.00825856
Mknk2	2.24866	0.000887293	0.00268549
Bhlhb2	2.24682	0.00203817	0.00471277
Ripk4	2.2456	0.000346126	0.00153783
Gna14	2.24411	0.0059997	0.0103096
Tnfaip1	2.2431	9.62459e-05	0.000840773
Lmbr1	2.24307	0.000916838	0.00273048
EG654432	2.24242	0.0391281	0.0399133
Ctsb	2.24035	7.63223e-05	0.000762433
Plekha2	2.24004	9.14073e-06	0.000344591
1810020D17Rik	2.23995	8.27341e-05	0.000794935
Hoxc13	2.23894	0.0182688	0.0234338
Rnf11	2.23857	0.000417039	0.0016955
Ogfr	2.23745	6.12468e-06	0.000307885
Os9	2.23731	1.50681e-05	0.000413496
Pctp	2.23729	0.0341395	0.0383196
Hyal1	2.23369	0.00888159	0.0138625
Pax1	2.23365	0.0190349	0.024097
Loxhd1	2.23333	0.0176346	0.0228451
Indol1	2.23333	0.0373901	0.0383491
Slc12a9	2.23213	0.0007243	0.00236908
Cd59b	2.23027	0.00440879	0.00825856
Pappa	2.23	0.00461952	0.00854128
Fat4	2.22921	0.0176652	0.0228747
Spaca1	2.22753	0.0170049	0.0222794
Pdgfra	2.22717	0.0154009	0.0208614
1700029I15Rik	2.22156	0.0109331	0.0163045
9930111J21Rik	2.22	0.00160235	0.00398461
Slc24a6	2.21423	4.62393e-05	0.000624647
Atp1a2	2.21053	0.041448	0.0420652
Rab11fip5	2.21003	0.00186829	0.00441528
Slc30a2	2.20933	0.000166472	0.00109985
Prdx5	2.20735	4.04951e-06	0.000281369
Kctd15	2.20417	0.00854499	0.0134972
Lamb2	2.20228	0.000473509	0.00180898
Tle2	2.20126	0.00532582	0.00940644
LOC100043536	2.2	0.0373901	0.0383491
Mrc2	2.19745	0.00016743	0.00110031
A930017N06Rik	2.19512	0.0017079	0.004171
Hoxb9	2.19352	0.0197906	0.0247817
Wnt9a	2.19298	0.0152929	0.0207511
Polm	2.19298	0.00489552	0.00888183
Slco3a1	2.19253	0.0175494	0.0228055
Galr3	2.19	0.0191278	0.0241518
Tgfbrap1	2.18892	0.000407141	0.00167263
Irf7	2.18845	0.00211097	0.00484007
Lrp5	2.18762	0.0028556	0.00602246
Defb10	2.18667	0.0244381	0.0292925
Hpcal1	2.1859	0.000819933	0.00255346
Sdc1	2.18423	0.00348522	0.00699141
Gabarap	2.18354	0.000312483	0.00146341
Cgnl1	2.17768	6.54435e-05	0.000708538
Adprh	2.17742	0.0102394	0.0154934
Serpinf2	2.17647	0.0155363	0.021007
Pik3cb	2.17401	0.000227582	0.00124094
Rnpepl1	2.17371	0.000338205	0.00152245
Aldh1a7	2.17323	0.0101042	0.0153507
Slc44a4	2.17289	0.000893825	0.00268807
Ccl28	2.17143	0.015919	0.0213606
Krt24	2.16667	0.0179809	0.0231935
Cd300a	2.16667	0.0253714	0.030242
Arx	2.16667	0.0373901	0.0383491
Musk	2.16667	0.0373901	0.0383491
Pkib	2.16667	0.0373901	0.0383491
Tom1l1	2.16442	0.000942827	0.00279401
Spnb3	2.16416	0.000462722	0.00179059
Snx1	2.164	0.00167547	0.0041119
Rdh10	2.16323	0.00150544	0.00383576
Ntrk2	2.16129	0.0120557	0.0175094
5730593F17Rik	2.16061	0.000848101	0.00260025
Tcfap2a	2.15987	0.0147862	0.020228
Dtnbp1	2.15984	2.33497e-08	1.75064e-05
Cdc14a	2.15923	0.0053971	0.00949878
C79267	2.15829	0.00176582	0.00427761
3321401G04Rik	2.15733	0.00745412	0.0121692
Tagln2	2.157	0.000298215	0.00142186
3110001E11Rik	2.15686	0.00889637	0.0138743
Foxj3	2.15675	0.000334802	0.00151673
Slc4a4	2.15385	0.0259464	0.0306593
Cldn18	2.15044	0.00910847	0.0141242
Tceb3	2.14984	4.80793e-05	0.000632599
Nr1d2	2.14982	7.96683e-05	0.000778258
Rala	2.14848	0.000785186	0.00248132
[truncated: 1,001 more rows]

## Sheet: TS Specific Gene
Defined Top TS Specific Genes from (Kidder and Palmer, 2010)
Gene Symbol	TS/ES	P-value	Corrected P-value
Elf5	218.389	7.62084e-07	5.22254e-05
Xlr4b///Xlr4a///Xlr4c	144.218	2.52016e-08	2.50756e-05
Xlr4b///Xlr4a///Xlr4c	144.218	2.52016e-08	2.50756e-05
Morc4	97.3169	3.39497e-05	0.000194469
H19	89.0756	1.58517e-05	0.000152636
Xlr3b///Xlr3c///Xlr3a	88.8153	3.93179e-05	0.000206264
Xlr3b///Xlr3c///Xlr3a	88.8153	3.93179e-05	0.000206264
Xlr3b///Xlr3c///Xlr3a	88.8153	3.93179e-05	0.000206264
Gata3	83.6684	1.12177e-05	0.000132876
Usp18///LOC100048346	83.1653	0.000215187	0.000514023
Usp18///LOC100048346	83.1653	0.000215187	0.000514023
Lcp1	83.0831	3.76713e-05	0.000202246
3830417A13Rik	81.0664	6.67894e-07	4.91731e-05
Rbm20	62.0001	1.56337e-05	0.000152636
Nrk	61.9724	8.52225e-05	0.00029893
Rtp4	53.3336	2.78157e-05	0.000183289
Paip1///LOC676674	53.2139	9.56531e-08	3.09207e-05
Tinagl1	53.0121	1.96675e-05	0.000162188
Rhox4f///Rhox4b///Rhox4a///Rhox4e///Rhox4g///Rhox4c///Rhox4d	50.1262	3.2846e-05	0.000194469
Rhox4f///Rhox4b///Rhox4a///Rhox4e///Rhox4g///Rhox4c///Rhox4d	50.1262	3.2846e-05	0.000194469
Rhox4f///Rhox4b///Rhox4a///Rhox4e///Rhox4g///Rhox4c///Rhox4d	50.1262	3.2846e-05	0.000194469
Rhox4f///Rhox4b///Rhox4a///Rhox4e///Rhox4g///Rhox4c///Rhox4d	50.1262	3.2846e-05	0.000194469
Rhox4f///Rhox4b///Rhox4a///Rhox4e///Rhox4g///Rhox4c///Rhox4d	50.1262	3.2846e-05	0.000194469
Rhox4f///Rhox4b///Rhox4a///Rhox4e///Rhox4g///Rhox4c///Rhox4d	50.1262	3.2846e-05	0.000194469
Rhox4f///Rhox4b///Rhox4a///Rhox4e///Rhox4g///Rhox4c///Rhox4d	50.1262	3.2846e-05	0.000194469
Ly6a	49.2423	4.88723e-05	0.000227915
Procr	43.5718	6.16308e-05	0.000254099
H2-L///LOC636948///H2-D1	41.0405	2.54901e-05	0.000176998
Igf2	41.0341	1.5235e-05	0.000151588
Tbx18	39.2392	9.19864e-06	0.000119904
Xlr4b///Xlr4a///Xlr4c	37.4803	5.85067e-07	4.59585e-05
Inpp1	37.1463	2.83418e-06	7.81006e-05
Eomes	37.0427	3.4747e-05	0.000196439
Serpinb9e///Serpinb9g///Serpinb9f///OTTMUSG00000000724	36.7704	0.000655789	0.00106969
Serpinb9e///Serpinb9g///Serpinb9f///OTTMUSG00000000724	36.7704	0.000655789	0.00106969
Serpinb9e///Serpinb9g///Serpinb9f///OTTMUSG00000000724	36.7704	0.000655789	0.00106969
Rhox6	36.7349	6.86991e-05	0.000267869
Cbx4	34.251	4.12454e-05	0.000211369
Xist	33.6433	1.36668e-07	3.09207e-05
Serpinb9e///Serpinb9f///Serpinb9g///OTTMUSG00000000724	33.5472	0.000616615	0.00102389
Cyp26a1	32.9082	5.07843e-06	9.36006e-05
Bmp1	31.3778	2.12937e-07	3.09207e-05
Vnn1	30.438	2.69219e-05	0.000179626
Xlr5c///Xlr5a///Xlr5b	29.8462	1.42384e-07	3.09207e-05
Xlr5c///Xlr5a///Xlr5b	29.8462	1.42384e-07	3.09207e-05
Xlr5c///Xlr5a///Xlr5b	29.8462	1.42384e-07	3.09207e-05
Bmp8b	29.7581	3.77167e-06	8.59422e-05
Plac1	28.838	0.000181615	0.000467054
Zic1	27.3358	0.000183242	0.000469106
Irx3	27.2045	0.00232665	0.00284517
Ifih1	26.8365	0.00508744	0.00562653
Nxf7	26.2544	0.000457732	0.000835164
Mmp9	26.163	3.97104e-06	8.71576e-05
1600025M17Rik	25.2052	3.58367e-05	0.000198097
Id2	25.0883	1.50277e-06	7.12026e-05
Rnf128	24.8367	1.08417e-05	0.000131858
Krt7	24.7503	5.1739e-06	9.36006e-05
Lgals3	24.3937	5.39984e-05	0.000238793
Cdkn1c	23.7584	0.000105424	0.000336462
Tmem114	23.5139	3.9499e-05	0.000206488
Ptpn13	22.6935	2.63484e-07	3.27818e-05
Afap1l1	22.2251	2.95507e-05	0.000187338
Gm9	22.1484	1.72771e-06	7.39567e-05
Krt8	21.8093	1.88877e-06	7.39567e-05
Cdkn2a	21.5536	0.00109791	0.00155468
Tmcc3	21.3183	2.04233e-07	3.09207e-05
Tmem181///Tmem181c-ps	21.2994	3.76144e-06	8.59422e-05
Mex3b	20.9148	8.08656e-05	0.000293297
Plcxd2	20.3106	5.23882e-06	9.36401e-05
2010-09-04	20.1458	2.38331e-08	2.50756e-05
Tmem181///Dynlt1d///Tmem181c-ps	20.0073	2.55169e-06	7.81006e-05
Peg10	19.7063	0.000881273	0.00131202
Hand1	19.6801	0.000582238	0.000982378
H2-T23///C920025E04Rik	19.342	3.08305e-06	7.86574e-05
Sfmbt2	19.1733	1.67432e-05	0.000155755
Serpinb9b	18.5888	0.000209478	0.000506719
Nppb	18.5337	4.13996e-06	8.89058e-05
1600029D21Rik	18.5225	1.38851e-07	3.09207e-05
Map3k8	18.3842	2.05079e-05	0.00016368
Irf2	18.2365	0.00070801	0.00112415
677168///Isg15	17.5621	2.5089e-05	0.000176998
Gsn	17.3518	5.82582e-05	0.000246438
Cdcp1	17.2671	1.0345e-06	5.82641e-05
Cdx2	16.9303	2.93739e-06	7.86574e-05
Krt18	16.7487	3.5796e-06	8.5481e-05
Slitrk4	15.7417	9.07041e-07	5.82641e-05
Anxa5	15.7096	6.87705e-05	0.000267869
Sh3bp5	15.6998	3.90756e-05	0.000206079
Stard10	15.6764	0.000196704	0.000490118
Tanc2	15.6732	1.88875e-05	0.00015938
Tacstd2	15.3391	0.000205825	0.000500767
Pdzrn3	15.1774	1.42638e-06	6.97992e-05
Dysf	15.0958	2.85329e-07	3.40683e-05
Pth1r	15.0387	7.37387e-05	0.000279682
Ifi27l1	14.9343	0.000354149	0.0006964
Krt19	14.9034	0.000130953	0.000376506
Samd4///Lgals7	14.8101	1.79802e-06	7.39567e-05
Pdlim2	14.7737	5.35631e-07	4.32124e-05
Msx2	14.6495	0.000247759	0.000560963
Nmi	14.5351	0.000218072	0.000517444
Wnt7b	14.4454	2.34445e-05	0.000173046
Wnt6	14.3069	3.36174e-07	3.71659e-05
Ifi35	14.2166	2.97188e-06	7.86574e-05
Mbnl3	14.1361	2.32309e-05	0.000172401
Pon2	14.0747	4.90565e-06	9.36006e-05
Rin3	13.7665	4.33203e-07	3.96999e-05
Dsp	13.5996	0.000157624	0.000428648
Hpcal4	13.5574	0.00168074	0.0021694
Mpped2	13.4104	3.72415e-05	0.000201773
BC006779	13.4061	0.00340567	0.00396024
AI836003	13.1699	4.37187e-05	0.000215703
Parp4	13.1525	1.29353e-05	0.000141956
G730013B05Rik	13.1042	5.19566e-05	0.00023357
Bcr	13.0921	1.40748e-05	0.000146388
Myc	13.0305	3.1859e-06	7.93829e-05
Aard	12.8955	2.47896e-06	7.81006e-05
H2-T23///C920025E04Rik	12.6236	2.50599e-06	7.81006e-05
Slc25a24	12.6087	0.000175061	0.000456489
Perp	12.6045	1.14308e-06	6.09305e-05
Ren1///Ren2	12.5481	1.85697e-05	0.00015938
Ren1///Ren2	12.5481	1.85697e-05	0.00015938
H2-L///LOC636948///H2-D1	12.4831	1.09795e-05	0.000131858
Pbx3	12.4626	5.17897e-07	4.29423e-05
Pygl	12.3372	0.00127601	0.00174719
H2-L///H2-T3///LOC636948///H2-T18///H2-K1///H2-Tw3///LOC674370///H2-T3-like///H2-D1///LOC100044874	12.3253	4.38893e-07	3.96999e-05
Cldn3	12.3227	9.59907e-08	3.09207e-05
Gata2	12.3184	1.07757e-05	0.000131858
Ctla2a///Ctla2b	12.261	1.83748e-05	0.000159341
Sema7a	12.2313	1.97801e-05	0.000162188
Unc5b	12.1718	6.29788e-06	9.94665e-05
Satb2	12.0684	0.000120917	0.000362851
LOC677224///Ubash3b	12.0411	6.05954e-05	0.000252161
Irx1	11.9426	9.11041e-05	0.000310795
Klf6	11.8393	4.07451e-05	0.000211369
LOC677224///Ubash3b	11.7694	4.68378e-05	0.000223128
AI662270	11.7484	0.00198979	0.00249036
Parva	11.7297	6.15241e-06	9.94665e-05
Hmga2	11.7088	5.14914e-06	9.36006e-05
Adcy7	11.7018	1.80441e-06	7.39567e-05
677168///Isg15	11.6236	3.0302e-05	0.000189229
Efnb2	11.5017	1.92611e-05	0.000161501
Atf3	11.3706	2.3531e-07	3.19273e-05
Agpat9	11.3096	0.000572259	0.000967814
Fam89a	11.1927	5.93052e-05	0.000248632
Errfi1	11.1306	2.63573e-07	3.27818e-05
DXBay18///EG667413///OTTMUSG00000017677///EG546325///EG434797	11.1279	3.4138e-05	0.000194469
DXBay18///EG667413///OTTMUSG00000017677///EG546325///EG434797	11.1279	3.4138e-05	0.000194469
DXBay18///EG667413///OTTMUSG00000017677///EG546325///EG434797	11.1279	3.4138e-05	0.000194469
DXBay18///EG667413///OTTMUSG00000017677///EG546325///EG434797	11.1279	3.4138e-05	0.000194469
DXBay18///EG667413///OTTMUSG00000017677///EG546325///EG434797	11.1279	3.4138e-05	0.000194469
1200009I06Rik	11.0116	7.76164e-06	0.000113239
Tmbim1	10.8833	3.80197e-06	8.5977e-05
Cebpb	10.8536	0.000610349	0.00101555
Pou3f1///LOC100045707	10.8494	1.16654e-05	0.00013473
Pou3f1///LOC100045707	10.8494	1.16654e-05	0.00013473
Serpinb6b	10.7618	1.88246e-05	0.00015938
Tns4	10.7588	1.81851e-05	0.000158721
Serpine1	10.6835	1.50437e-05	0.000150741
Arsb	10.6498	1.90974e-06	7.39567e-05
Plaur	10.5979	7.90081e-05	0.000289019
Cytsb	10.4943	6.81336e-06	0.000105926
Man1a	10.4692	2.17532e-07	3.09207e-05
Flt1	10.3966	2.07158e-05	0.000164898
Oasl2	10.3935	0.000190151	0.000478182
Htra1	10.3785	4.22996e-07	3.96999e-05
Ppp2r2c	10.3289	0.000210537	0.000508159
Antxr2	10.3248	0.0015635	0.0020496
Capg	10.2982	2.27025e-05	0.000170698
Mfsd7c	10.2542	4.32874e-06	9.15822e-05
Sord	10.1808	6.68067e-07	4.91731e-05
Tpbg	10.0221	1.72616e-05	0.000156382
Mlkl	9.99101	7.77688e-06	0.000113239
Samd4///Lgals7	9.89549	4.57797e-06	9.18592e-05
Gramd4	9.84598	8.30899e-05	0.000296875
D330050I23Rik	9.75507	0.0012937	0.00176737
Afap1	9.71958	5.39332e-05	0.000238793
Ghdc	9.71172	7.41239e-05	0.000280076
Trim30///AI451617	9.62056	2.5758e-05	0.000177677
Fos	9.61395	6.71131e-05	0.000266046
Vgf	9.58367	1.42682e-05	0.000147856
Gjb2	9.56199	0.00126703	0.00173729
Dmrta2	9.53979	6.25721e-06	9.94665e-05
Sct	9.53878	1.1217e-05	0.000132876
Junb	9.52611	2.62506e-05	0.000178043
Wipf3	9.3807	6.80916e-06	0.000105926
BC034090	9.363	0.000150642	0.000414056
Flnc	9.35524	7.69821e-07	5.22254e-05
Phlda1	9.29653	0.000126626	0.000369844
Itga7	9.29125	0.000696019	0.0011158
Cmtm8	9.23777	8.01132e-05	0.000291276
Cobll1	9.22166	1.00811e-05	0.000126201
1700112C13Rik	9.20906	5.17913e-05	0.000233178
Kdr	9.17691	5.51175e-05	0.000241468
Erap1	9.06346	1.48549e-05	0.000149804
Cited1	9.01066	3.75248e-05	0.000202187
Ada	9.0097	1.09747e-05	0.000131858
Podxl	9.00917	4.53953e-07	3.98585e-05
Slco2a1	9.00077	4.8932e-06	9.36006e-05
Stard8	8.89336	9.39333e-06	0.000121381
Atp2c2	8.86717	2.58364e-05	0.000177677
Pcdh1	8.82481	4.42039e-06	9.15822e-05
Arhgef5	8.81989	8.68588e-05	0.000301628
Eps8l2	8.8193	7.1158e-06	0.000108371
Zfpm1///LOC100047651	8.81907	0.000610304	0.00101555
Zfpm1///LOC100047651	8.81907	0.000610304	0.00101555
Vgll3	8.81316	3.55456e-06	8.5481e-05
Gatm	8.80534	5.67378e-06	9.67785e-05
Bmp8a	8.78306	0.000100359	0.000327341
Pwwp2b	8.76376	6.90087e-05	0.000267869
Cd83	8.6122	9.38198e-05	0.000314108
Tmprss2	8.57888	2.4308e-06	7.81006e-05
Ctsf	8.55625	0.000270313	0.000592426
Anxa3	8.55508	0.000168433	0.000448153
Paip1///LOC676674	8.44189	2.82117e-06	7.81006e-05
Tdrd7	8.35785	0.000237717	0.000546203
Irgm1	8.34019	2.4588e-06	7.81006e-05
Slc5a5	8.33925	2.51137e-05	0.000176998
Wt1	8.2703	3.21081e-05	0.000194013
Dsc2	8.24383	6.33208e-05	0.000256114
0610040J01Rik	8.21686	0.000129734	0.000374159
Pla2g7	8.17236	0.0025444	0.00307118
Amotl1	8.16057	2.36966e-05	0.000173046
Ifi27l2a	8.11541	7.92459e-05	0.000289534
AI661453	8.11337	9.17134e-07	5.82641e-05
Irx4	8.10677	0.000215425	0.000514023
Fosl2///LOC634417	8.08157	1.57801e-05	0.000152636
Rsad2	8.07972	7.2138e-05	0.000275713
Hoxc10	8.05603	0.000648024	0.00106283
Meig1	8.04897	0.000157674	0.000428648
Duoxa2	8.04846	0.000484565	0.000863671
Kctd1	7.98631	6.56498e-05	0.000262687
Tmem125	7.98324	2.76744e-05	0.000183167
Slc4a2	7.95496	3.53766e-05	0.000197013
Ifit1	7.92695	9.30824e-06	0.000120805
LOC100046883///Cmtm3	7.91403	2.12861e-06	7.39567e-05
LOC100046883///Cmtm3	7.91403	2.12861e-06	7.39567e-05
Pea15a	7.83482	7.97176e-06	0.000113313
Fosl1	7.81947	9.67088e-05	0.000319685
Bcor	7.81775	3.50611e-05	0.000196765
Shroom4	7.80805	4.95889e-06	9.36006e-05
Cldn4	7.79059	1.63784e-06	7.29693e-05
Snx33	7.75416	5.98824e-05	0.000250349
Man1c1	7.69797	4.11939e-06	8.89058e-05
Rhox5	7.60285	9.54836e-07	5.82641e-05
Fzd1	7.56119	6.23039e-05	0.000254519
2210403K04Rik	7.54861	0.00433064	0.00487442
Abhd6	7.54552	8.21236e-05	0.000295193
Ccdc3	7.54301	4.81992e-06	9.36006e-05
Ehhadh	7.47532	5.92974e-05	0.000248632
Fxyd5	7.42302	0.000292291	0.00062143
Synpo2l	7.39308	0.000372711	0.000722734
Rab20	7.3899	6.99308e-05	0.000270006
Clcn4-2	7.38142	0.000128848	0.000373047
H2-K1///H2-D1///LOC100044874	7.36494	4.18822e-05	0.000211537
Col4a1	7.33109	4.97484e-05	0.000228199
Sall2	7.31212	0.000792378	0.00121607
Ctdspl	7.27052	8.92821e-06	0.000118877
Usp27x	7.2443	1.77406e-05	0.000158295
Slc46a1	7.23992	3.73128e-05	0.000201773
Prl2c1///Prl2c3///Prl2c4///630663///Prl2c2///Prl2c5	7.23788	0.00494686	0.00549141
Prl2c1///Prl2c3///Prl2c4///630663///Prl2c2///Prl2c5	7.23788	0.00494686	0.00549141
Prl2c1///Prl2c3///Prl2c4///630663///Prl2c2///Prl2c5	7.23788	0.00494686	0.00549141
Cpne3	7.21846	1.85261e-07	3.09207e-05
Phldb2	7.20654	4.8692e-05	0.000227814
Meis1	7.16784	5.80398e-06	9.79081e-05
Rab6b	7.1584	5.83286e-05	0.000246438
Igtp	7.1557	0.000262966	0.000584303
Gsto1	7.14086	1.6716e-05	0.000155755
Hspa1a	7.12296	3.56813e-05	0.000197604
Cldn23	7.11653	0.00124298	0.00171218
LOC100041871///Hrh1	7.08333	4.32855e-05	0.000214987
Chst1	7.08319	4.9684e-07	4.23734e-05
Slc30a2	7.05009	2.0443e-06	7.39567e-05
Jun	7.04372	0.000201352	0.000492982
Htr5b	7.03624	0.000143198	0.000399109
Tsku	7.02288	6.75409e-07	4.91731e-05
Slc40a1	6.99111	1.53985e-06	7.18197e-05
Vasn	6.93859	0.000347781	0.000688872
St6galnac4	6.91188	0.000134133	0.000381455
Trpv2	6.90787	0.00482879	0.00538235
Isg20	6.86034	0.000187692	0.000475199
Apob48r	6.85924	4.13483e-05	0.000211369
Hs3st3b1	6.85717	2.14664e-05	0.000168424
Zfp672	6.84433	0.000321347	0.000653757
Setd7	6.82036	1.80442e-05	0.000158691
Dkk1	6.82023	4.55652e-05	0.000221158
Col4a2	6.81009	2.41972e-06	7.81006e-05
100042999///Sprr2a	6.80499	0.000885144	0.00131581
Lrrn4	6.78049	8.65665e-05	0.000301518
Car2	6.77325	1.13285e-05	0.000133132
Acpp	6.76206	1.3865e-05	0.000146388
Trim30///AI451617	6.76181	9.2116e-05	0.000312906
Efna3///LOC100046031	6.74785	1.0325e-06	5.82641e-05
Efna3///LOC100046031	6.74785	1.0325e-06	5.82641e-05
Tgfbr2	6.72994	0.000398338	0.000749709
Sema4c	6.72705	1.47442e-06	7.09863e-05
Irs2	6.67481	5.63445e-05	0.000243047
Rab31	6.66367	3.14428e-05	0.000192329
Adamts7	6.65359	0.000164205	0.000440783
Sox21	6.6162	0.000188574	0.000475819
Nudt18	6.59074	8.04221e-06	0.000113468
Pcyox1l	6.57458	0.000894657	0.00132651
Stk25	6.56822	8.95898e-06	0.000118877
H2-K1///H2-D1///LOC100044874	6.55938	9.93278e-07	5.82641e-05
Ahnak	6.54211	2.77577e-06	7.81006e-05
Rbm38	6.53792	8.35532e-05	0.000296928
Pdgfb	6.53045	1.62105e-07	3.09207e-05
Mgll	6.52909	1.56626e-05	0.000152636
Mal	6.50224	0.000499192	0.000881611
Csf1r	6.49482	1.70035e-05	0.000155755
Osbpl3	6.49143	2.30539e-05	0.000172401
Casq1	6.49122	0.000491663	0.000872541
Igf2as	6.48915	9.88798e-05	0.000324561
LOC100045877///Centb1	6.46274	8.9606e-06	0.000118877
Myof	6.44881	0.000129182	0.000373289
Cd300a	6.43465	0.000449529	0.000823218
Nrn1	6.42871	9.07174e-05	0.00030983
LOC100048010///Cbl	6.41963	0.000688839	0.00110965
Ltbr	6.41671	0.000722647	0.00113742
Elf1	6.41378	0.000801831	0.00122616
Vgll4	6.40673	5.2518e-05	0.000234131
Atp11a	6.39857	2.86946e-05	0.000185422
Bbx	6.38966	7.21663e-06	0.000109348
Tnfrsf1a	6.37091	0.000109438	0.000344228
Elk3	6.36219	0.0003283	0.000663434
Serpinb9	6.3487	0.00148087	0.00197075
Limd1	6.33037	3.8331e-05	0.000204251
4932442L08Rik	6.32954	7.47441e-05	0.000280996
Peg3	6.32202	0.00036204	0.000707116
Tes	6.32139	5.55936e-05	0.000242258
Lyn///LOC676654	6.30338	3.49447e-05	0.000196765
Lyn///LOC676654	6.30338	3.49447e-05	0.000196765
Trim14	6.28559	0.000184886	0.000470891
Ntf5	6.28136	5.36784e-06	9.41822e-05
ENSMUSG00000072684	6.28039	8.40078e-05	0.000297497
Prickle1	6.27629	1.27302e-05	0.000140803
Rhog	6.2761	8.64858e-06	0.000118422
1700025G04Rik	6.27267	2.54973e-05	0.000176998
Ltb4r2	6.26306	0.00500574	0.00555057
Cldn6	6.26085	0.000177207	0.000459422
S1pr1	6.25538	0.00246289	0.00298972
Sfrs17b	6.22611	0.000282924	0.000610208
Oas1a	6.21563	6.20001e-06	9.94665e-05
Lrrc8c	6.21522	1.46527e-05	0.000148266
Fgfr2	6.2122	7.72423e-06	0.000113239
Itpripl2	6.19808	2.97378e-05	0.000187669
Lgals3bp	6.17253	9.19644e-05	0.000312906
Xaf1	6.16371	0.000105743	0.000336462
ENSMUSG00000074917	6.16156	5.58421e-06	9.5798e-05
Frmpd1	6.15355	0.000142453	0.000398147
H2-gs10///0610037M15Rik	6.13637	0.000331481	0.000665941
Cpeb4	6.13487	3.9437e-05	0.000206488
Stbd1	6.12774	0.00495136	0.00549435
LOC100045612///Irx2	6.12517	0.000124598	0.00036625
LOC100045612///Irx2	6.12517	0.000124598	0.00036625
Cd40	6.12465	5.07654e-06	9.36006e-05
Mgat4b	6.12418	2.52973e-05	0.000176998
Fgfbp1	6.11332	9.62904e-05	0.000319363
Fndc3b	6.10498	6.89768e-06	0.000106132
Grip1	6.10008	1.8994e-06	7.39567e-05
2810055F11Rik	6.08779	0.000177305	0.000459422
4930506M07Rik	6.08368	1.21602e-05	0.000138016
Ntf3	6.08355	2.13724e-05	0.000168329
Itgb3	6.04507	0.000179911	0.000463774
Ctla2a///Ctla2b	6.03394	3.06847e-06	7.86574e-05
Sp3	6.00655	0.000114409	0.000352335
Rbp1	6.00469	0.000478322	0.000857261
Anxa2	5.99132	1.09181e-05	0.000131858
Serpinb9d	5.98908	0.00212734	0.00263107
Gramd1c	5.98269	0.00166487	0.00215415
Fgfbp3	5.9771	0.000242511	0.00055386
Cited2	5.97357	4.68323e-05	0.000223128
BC094435///Ccrn4l///Cog6///Sgip1///100043821	5.96597	4.43799e-06	9.15822e-05
Stat1	5.96501	0.00063707	0.00105064
Dmrt2	5.95121	0.000208103	0.00050421
Nat8l	5.9462	5.60677e-05	0.000242607
Tgfbr3	5.9245	0.000317137	0.000649727
Tbx20	5.90619	1.60525e-05	0.000153462
Klhl22	5.89994	3.05534e-07	3.50776e-05
BC094435///Ccrn4l///Cog6///Sgip1///100043821	5.88368	4.39991e-06	9.15822e-05
Afap1l2	5.86818	8.70024e-05	0.000301628
Gprc5a	5.84123	2.017e-07	3.09207e-05
Hunk	5.83294	5.1486e-05	0.000233178
Trio	5.83012	0.000127585	0.000371587
Ghr	5.82439	0.000155733	0.000424921
Smad6	5.81677	6.36385e-05	0.000256596
Adam8	5.81008	0.000320717	0.000653389
Gan	5.80886	0.000155267	0.000424424
Ccdc120	5.79499	1.81286e-05	0.000158691
Acsl6	5.79364	0.000631526	0.00104265
Rhou	5.79119	1.53574e-05	0.000151794
Cttnbp2nl	5.77958	1.01468e-05	0.000126201
Entpd3	5.77599	0.00193347	0.00243322
Cxcl16	5.7503	0.000191112	0.000478983
Bmp4	5.72858	1.18977e-05	0.000135552
Rhob	5.72619	0.000125885	0.000368398
Gpr4	5.70585	3.30653e-05	0.000194469
Pxdn	5.70547	9.89447e-05	0.000324561
Pard6b	5.68416	0.000190852	0.000478733
Gm614///Il2rg	5.68351	1.16967e-05	0.00013473
Nrp2	5.6722	3.20841e-05	0.000194013
Fam55c	5.65275	0.000581596	0.000981936
Arhgdib	5.6498	5.80157e-05	0.000246438
Gm1673	5.64417	0.000113761	0.000352065
Tap1	5.62874	0.000462935	0.000842085
Prl2a1	5.62699	0.00250862	0.00303659
Lhfpl2	5.61558	0.00037311	0.000722734
Cd82	5.60589	0.00030129	0.000631622
Cpm	5.59833	0.000278197	0.000603502
Nuak1	5.59315	1.63249e-05	0.00015465
Galnt12	5.59291	0.00206557	0.00256649
C77370	5.57656	6.20142e-05	0.000254519
Lxn	5.57444	8.4113e-05	0.000297497
Zic2	5.5469	0.000597839	0.00100087
AI506816	5.54505	0.000630124	0.00104148
Bin1	5.54206	4.16495e-05	0.000211369
Itpkb	5.53251	0.000253047	0.000567502
Irf7	5.53233	0.000776966	0.00119919
2200002K05Rik	5.50251	3.59955e-05	0.000198487
BC094435///Ccrn4l///LOC100047134///Cog6///Sgip1///100043821///100043775///2700079J08Rik	5.50201	1.32048e-06	6.69078e-05
Mfsd2	5.48674	0.00013174	0.000377666
Slc16a13	5.48384	2.54508e-05	0.000176998
Abtb2	5.48283	0.000416092	0.000775174
Lphn2///LOC100048050	5.48113	5.53313e-05	0.000241468
Lphn2///LOC100048050	5.48113	5.53313e-05	0.000241468
Sbsn	5.47042	2.63522e-05	0.000178043
Lad1	5.46885	3.74749e-06	8.59422e-05
Itgb5	5.46495	9.64494e-07	5.82641e-05
Hspa1b	5.45822	4.17008e-05	0.000211369
Ehd4	5.44488	3.46354e-05	0.000196179
Fbxo21	5.44071	1.20488e-06	6.30974e-05
Serinc2	5.43292	0.00152355	0.0020123
Rbm47	5.43105	0.000232791	0.000539781
Rbm43	5.4296	3.19127e-06	7.93829e-05
BC094435///Ccrn4l///Cog6///Sgip1///100043821	5.41938	4.85671e-06	9.36006e-05
Dnase1l1	5.41159	0.000151739	0.000416305
Aim1	5.40646	0.000181878	0.000467217
BC094435///Ccrn4l///Cog6///Sgip1///100043821	5.40215	2.08139e-06	7.39567e-05
Rbms1	5.35305	8.82897e-06	0.000118877
Sfi1	5.34697	4.67722e-05	0.000223128
Mpzl3	5.3395	2.84124e-06	7.81006e-05
Csrp1	5.3357	7.95046e-06	0.000113313
Phactr1///Chst11	5.32764	0.000714267	0.00113048
Hopx	5.32735	0.00048545	0.000864598
Tmem140	5.32234	1.35014e-05	0.00014445
Tax1bp3///Rpl13	5.3078	1.87926e-05	0.00015938
Rnf144b	5.29981	0.000158519	0.000430157
Sh3bgrl2	5.28088	0.000138543	0.000390512
Btg2	5.27463	8.50105e-05	0.000298537
Hmgn3	5.25808	0.00013243	0.000378338
Mobkl2b	5.25069	0.000114482	0.000352335
4933429F08Rik	5.24503	0.000142284	0.000398048
Rhox9	5.24166	0.000266406	0.000589926
Kctd21	5.2397	0.000121194	0.000362851
Cpeb2	5.23949	0.00199256	0.00249279
Ltc4s	5.22231	2.64076e-05	0.000178043
Gprc5c	5.21818	0.000220438	0.000520744
BC046404	5.19675	2.78983e-06	7.81006e-05
Fam108b	5.19169	1.27831e-05	0.000140803
ENSMUSG00000051848///Litaf	5.18477	4.32638e-05	0.000214987
Farp1	5.1741	7.67758e-05	0.000283985
Zfp612	5.16685	0.00035836	0.000702722
Cyp11a1	5.14069	0.00163642	0.00212563
Irf9	5.13462	2.66077e-05	0.000178481
Dnajb14	5.11787	7.00115e-05	0.000270006
Nab1	5.11679	1.39168e-05	0.000146388
B830017H08Rik	5.10402	6.27784e-05	0.000254957
Dlk2	5.09302	6.60673e-05	0.000262948
Zfp36	5.09077	0.000247197	0.000560701
Amfr///LOC100046262	5.08412	5.25519e-05	0.000234131
Amfr///LOC100046262	5.08412	5.25519e-05	0.000234131
Lrrfip1	5.07715	2.12479e-06	7.39567e-05
LOC100036521	5.06046	0.00399877	0.00454371
LOC100041871///Hrh1	5.06004	0.000374622	0.000724723
Gcnt1	5.04626	0.000111138	0.000348475
Tsp50///LOC100047259	5.03872	5.24314e-05	0.000234131
Tsp50///LOC100047259	5.03872	5.24314e-05	0.000234131
Susd4	5.03302	0.00010832	0.000342153
LOC671535///Plec1	5.03198	3.6285e-05	0.000199283
Tshz1	5.02518	2.85432e-05	0.000185422
Dusp8	5.0216	0.00157648	0.00206032
Parp14	5.01948	1.01253e-05	0.000126201
Gpr120	5.01947	2.99465e-05	0.00018819
Tcf7l2	5.01776	0.000356913	0.00070045
Atg16l2	5.01767	0.00038744	0.000737309
Fut4	5.00857	0.000279319	0.000605057
1700017B05Rik	5.00586	0.000128469	0.00037231
Msrb3	5.00452	0.00010321	0.000332038
Pik3cd	5.00426	0.000150547	0.000414056
Galnt3	5.00285	0.00259144	0.00311523
Sdf2l1	4.99958	0.000697943	0.00111768
Gcom1	4.97654	0.000728038	0.00114258
Rnf213	4.96098	1.45258e-07	3.09207e-05
Mmgt2	4.96027	0.000119413	0.000360606
Itgav	4.95528	3.45618e-05	0.000196179
Clu///LOC100046120	4.9524	4.94053e-05	0.000227915
Clu///LOC100046120	4.9524	4.94053e-05	0.000227915
Ddah1	4.95121	3.10221e-05	0.000191324
Gpr50	4.947	2.92815e-05	0.000186365
Ankrd33b	4.94515	1.78182e-05	0.000158295
Ier5	4.93536	2.99091e-05	0.00018819
Bst1	4.93135	0.00312098	0.00366056
Scarf2	4.92797	4.10788e-05	0.000211369
Cdc42ep1	4.92469	2.37382e-05	0.000173046
Dusp14	4.92329	0.000107215	0.000339381
Dnase1l3	4.92322	0.000759523	0.00117714
Plk3	4.92136	0.000128083	0.000372133
Rasl10a	4.91714	0.00614396	0.00668601
Prrg1	4.91573	4.53093e-06	9.18592e-05
Oxct1	4.91357	1.77933e-05	0.000158295
LOC72520	4.91219	0.000175651	0.000456725
LOC100048247///Pcgf5	4.9086	6.09652e-05	0.000252442
Psmb8	4.90753	0.000455221	0.000832095
Taf7l	4.9025	0.00141453	0.00189855
Smad3	4.88623	3.06332e-05	0.000190104
Fam126a	4.88346	5.17666e-05	0.000233178
Ptk7	4.88227	2.00984e-05	0.000162188
Ube2h///LOC100047093	4.87775	5.30572e-06	9.41822e-05
Lgals9	4.87215	4.62398e-05	0.000222967
Trim32	4.8651	4.28665e-05	0.000214987
Xlr///3830403N18Rik	4.84884	2.20649e-05	0.000169408
Dusp9	4.84851	1.76247e-06	7.39567e-05
Dbndd2	4.84692	4.54617e-06	9.18592e-05
Fhl2	4.8468	4.53329e-05	0.000221109
Mbp	4.83815	2.48418e-06	7.81006e-05
Igfbp6	4.82684	5.06292e-05	0.000230378
Tbx15	4.82642	1.45695e-05	0.000147925
Igf2r	4.82349	1.70027e-07	3.09207e-05
Sh3pxd2b	4.81723	0.00160917	0.00209572
Areg	4.81167	0.00397441	0.00452119
Galns	4.81093	0.000274773	0.000598851
Abcb1b	4.80822	1.85952e-05	0.00015938
Zyx	4.80645	3.82367e-07	3.96999e-05
Galnt10	4.80295	4.73414e-06	9.35854e-05
Zbtb4	4.79351	3.36902e-05	0.000194469
Ptk2b	4.77409	0.000313449	0.000644642
D5Wsu178e	4.77359	3.11124e-05	0.000191486
Erbb3	4.77031	0.00021914	0.000519153
Fbxo32	4.76098	7.41378e-06	0.000111212
Rab15	4.72825	0.000430451	0.000794925
Iffo2	4.72731	0.000184243	0.000470457
Metrnl	4.72334	0.000214936	0.000514023
Inadl	4.72332	0.000341813	0.000680208
LOC100045272///Clcn5	4.72321	3.07243e-06	7.86574e-05
Dcxr	4.71402	1.07018e-07	3.09207e-05
Zdhhc9	4.71279	2.51792e-05	0.000176998
Nefm	4.70508	0.0434718	0.0435886
BC033915	4.70296	3.35338e-05	0.000194469
Tead4	4.69929	7.66319e-05	0.000283985
Prss8	4.68892	5.09625e-05	0.00023119
Qpct	4.68647	0.000377401	0.00072735
Marveld2	4.68452	0.0025569	0.00308253
4933428G20Rik	4.68279	2.83854e-05	0.000185422
Ets1	4.68007	0.000133377	0.000379896
Plvap	4.66907	8.56865e-06	0.000117868
Spsb4	4.66312	2.85191e-06	7.81006e-05
Adfp	4.65998	2.42731e-05	0.00017568
Hoxc13	4.65233	0.000302252	0.000631809
2310021P13Rik	4.64649	0.000301479	0.000631622
Slc15a2	4.64515	2.62964e-05	0.000178043
Foxc2	4.62699	0.00137682	0.00185712
Rhod	4.62521	0.000181658	0.000467054
Barx1	4.62148	0.000182901	0.000468636
Arl4c///LOC632433	4.62025	5.75808e-05	0.000245742
Arl4c///LOC632433	4.62025	5.75808e-05	0.000245742
Ppm1d///LOC100045551	4.61746	1.17804e-05	0.00013473
Ppm1d///LOC100045551	4.61746	1.17804e-05	0.00013473
Rgs7	4.61081	4.17278e-05	0.000211369
Sync	4.60891	7.38507e-05	0.000279752
Emp1	4.60573	0.000298574	0.000629135
Spred3	4.5932	0.000790345	0.00121419
Myd88	4.58952	2.21337e-05	0.000169408
Ecscr	4.58725	1.96063e-05	0.000162188
Rin1	4.57194	0.00114904	0.00160651
Bhmt2	4.56855	2.13075e-06	7.39567e-05
Rab32	4.56402	0.00892647	0.00947228
Dusp3	4.54783	0.000197389	0.000490291
Rnf217	4.54718	1.72313e-05	0.000156382
Stx11	4.54317	0.000438197	0.000807418
H1f0	4.54315	9.09317e-06	0.000119573
Hyal1///Nat6	4.54131	4.93587e-06	9.36006e-05
Ston1	4.53881	1.45131e-05	0.000147856
Creb3l2	4.53149	6.5933e-05	0.000262948
Sgcb	4.52175	9.64805e-06	0.00012255
Galntl4	4.52008	0.000990122	0.00143166
Mmd///LOC100047565	4.51672	0.000189472	0.000476874
Serpinb9c	4.51671	0.00119686	0.0016586
Mfn2	4.51425	0.000122695	0.000365394
Ptpn21	4.5139	0.000443774	0.00081452
Dusp10	4.51105	0.000298643	0.000629135
Ptpn9	4.50911	3.292e-05	0.000194469
LOC100048247///Pcgf5	4.50261	0.000101926	0.000329989
Tph1	4.50211	0.00139428	0.0018739
Gpr177	4.49964	0.000216598	0.000515445
Cmtm5	4.4986	0.000198252	0.000490291
Irx5	4.49199	0.0033359	0.00388971
Mpst	4.49167	0.000154046	0.000422246
Elmod1	4.488	0.000269064	0.000591742
Tspan14	4.47725	6.8604e-06	0.000106105
Slc30a4	4.47167	7.74025e-05	0.000285595
BC017158	4.45559	0.0339459	0.0341174
B2m	4.45542	9.60392e-06	0.00012255
Matn2	4.45292	0.000123523	0.000365427
Fgd6	4.44205	3.66788e-05	0.000200237
2200002D01Rik	4.42717	4.99649e-05	0.000228277
Card10	4.41392	0.000307537	0.000638385
Sh2d3c	4.41357	8.07352e-05	0.000293181
Gpr126	4.41308	0.00569568	0.0062437
9130008F23Rik	4.40029	0.00010444	0.0003345
Klf7	4.39765	5.44499e-05	0.000239724
Wwc1	4.39647	0.000149452	0.000412685
Ccrn4l///LOC100047134	4.39035	1.98466e-06	7.39567e-05
Tnfsf9	4.38474	0.00362229	0.00416959
Asb3	4.38353	9.34451e-05	0.000313408
Itprip	4.36855	0.00179964	0.00229963
Cyr61	4.36425	0.000123278	0.000365427
Fstl3	4.36255	2.16294e-05	0.000168424
Capn2	4.34299	0.00194034	0.00243973
Phc2	4.34205	9.23388e-05	0.000312906
Adrb2	4.3335	0.000147533	0.000408521
Prl8a9	4.33242	6.22576e-05	0.000254519
Pld1	4.32966	0.000165261	0.000442425
Snx7	4.32334	7.97177e-05	0.000290811
Slc16a6	4.3213	0.000916853	0.00134951
Ctso	4.3139	8.13089e-06	0.000113468
Rgs17	4.31336	0.00849622	0.00906082
Senp7	4.31146	3.26253e-05	0.000194469
Lrp10	4.28762	2.53338e-05	0.000176998
Iqsec1	4.2869	2.16666e-05	0.000168424
Golt1b	4.28603	6.89679e-05	0.000267869
Nnt	4.28544	3.66386e-05	0.000200237
Igfbp4	4.28061	5.68642e-05	0.000244581
Rab3gap1	4.27281	0.000804461	0.00122892
Tap2	4.26753	0.000133128	0.000379549
EG665577///2810047C21Rik1	4.26139	0.000172524	0.000454659
Fbxo4	4.25724	0.00146794	0.00195528
Tmem59l	4.25548	0.000253786	0.000568305
Fam83g	4.25386	0.000513866	0.000900171
Cbx8	4.24543	0.00192715	0.00242723
Dsg2	4.24513	2.96629e-05	0.000187593
Kif27	4.24041	2.27852e-05	0.000170889
Slc9a3r1	4.23923	3.67066e-06	8.59422e-05
9430020K01Rik	4.23915	5.1193e-06	9.36006e-05
Pdgfa	4.2271	1.7506e-05	0.000157505
Irs3	4.22686	7.53484e-05	0.000282115
Atp8b1	4.2249	0.00546214	0.00601198
Lmo4	4.22295	0.00166458	0.00215415
Parp3	4.21864	2.58927e-05	0.000177677
Nlrx1	4.21755	0.00488476	0.00543865
Zhx1	4.21503	2.11604e-05	0.0001671
Ift20	4.21435	3.16992e-05	0.000192859
Csrnp1	4.21238	0.000212654	0.000510495
Itga3	4.211	3.83869e-05	0.000204251
Egr1	4.19017	0.000854487	0.00128237
2310014H01Rik	4.18574	6.89818e-05	0.000267869
Cebpa	4.18512	0.000397737	0.00074916
C030034E14Rik	4.18256	3.46302e-05	0.000196179
Cald1	4.17897	9.28633e-05	0.000312906
Dtx3l	4.17233	9.38642e-05	0.000314108
Glis3	4.17206	0.000915993	0.00134891
Shox2	4.17058	0.00623316	0.00677567
Fam167a	4.16675	0.000795386	0.00121818
Fam82a1	4.16144	1.99388e-05	0.000162188
Rac3	4.15766	2.87376e-05	0.000185422
Lmbrd1	4.15352	4.58936e-05	0.00022203
Dock5	4.15097	5.67632e-05	0.000244499
Aldh1a3	4.15026	0.00027485	0.000598851
Gas2l1	4.14818	3.4157e-06	8.28931e-05
Arap3	4.13189	0.00301892	0.00355623
LOC100046693///Tulp4	4.12256	5.93483e-06	9.89691e-05
Tenc1	4.11453	0.00677849	0.00733374
Agap1	4.11221	1.57873e-05	0.000152636
Rbp4	4.10918	0.000354128	0.0006964
Zfp703	4.10652	0.00358154	0.00413255
Magee1	4.10031	0.000605549	0.00101038
Esx1	4.09015	0.020245	0.0205899
3110006E14Rik	4.08876	0.000127597	0.000371587
Pi4kb	4.08537	0.000382656	0.000734546
Efna4	4.07395	1.52106e-05	0.000151588
Papss2	4.07381	1.50489e-05	0.000150741
Slc44a3	4.05964	0.00240332	0.00292455
Tspan9	4.05074	7.58796e-06	0.000112687
Pros1	4.04513	6.27772e-05	0.000254957
Cadps2	4.03953	0.0075688	0.00812693
Htr1d	4.03801	0.000181642	0.000467054
Hist1h1c	4.03424	0.00011686	0.000356674
Chdh	4.03148	0.000111764	0.000349335
Fam107b	4.02809	1.62492e-05	0.000154471
Pmepa1	4.02793	6.85536e-05	0.000267869
Gjb5	4.02662	6.37396e-06	0.000100139
Tlr2	4.02154	1.98707e-05	0.000162188
Pxn	4.02151	1.97777e-06	7.39567e-05
Prkce	4.0157	4.23814e-07	3.96999e-05
Trim34	4.01559	3.29067e-05	0.000194469
Sipa1l2	4.01413	0.000301528	0.000631622
Npr2	4.01251	0.000382398	0.000734529
Lif	4.01154	0.000200783	0.00049247
Dok2	4.01091	0.000175255	0.000456489
Ets2	4.00132	2.48537e-06	7.81006e-05
B3gnt3	3.99213	9.51586e-06	0.000122435
Klhl5	3.99149	8.13471e-06	0.000113468
Lass2	3.99117	1.09992e-05	0.000131858
Flnb	3.99103	4.73019e-06	9.35854e-05
Chrnb1	3.9896	1.32777e-05	0.00014403
Ccdc126	3.98767	0.00101501	0.00146156
Mafk	3.98731	2.91723e-05	0.000186316
9930012K11Rik	3.98706	3.76103e-06	8.59422e-05
LOC100047619///Slc7a5	3.98701	0.000383702	0.000734641
LOC100047619///Slc7a5	3.98701	0.000383702	0.000734641
Srd5a3	3.98195	4.57331e-05	0.000221613
Uxs1	3.97847	0.000124783	0.00036625
Ak1	3.97777	0.000644032	0.00105803
Limk2	3.97759	1.82732e-06	7.39567e-05
5330426P16Rik	3.97165	0.000170196	0.000451186
Psors1c2	3.96403	4.0918e-07	3.96999e-05
Dusp22	3.95873	0.00012029	0.000361963
Ly6c2///LOC100045833///Ly6c1	3.95261	0.0137282	0.0142288
Ly6c2///LOC100045833///Ly6c1	3.95261	0.0137282	0.0142288
Ly6c2///LOC100045833///Ly6c1	3.95261	0.0137282	0.0142288
Osbpl5	3.9515	0.000138913	0.000390816
4831426I19Rik	3.9448	7.46533e-05	0.000280996
Tirap	3.92434	0.000212225	0.000510495
5730510P18Rik	3.90952	3.9745e-05	0.000207411
Yaf2	3.90758	8.6697e-05	0.000301621
Maff	3.90701	1.58266e-05	0.000152636
C030027H14Rik	3.90507	0.000267319	0.000591509
Fzd6	3.90492	0.000307928	0.000638753
Zfp697	3.90024	0.00163505	0.00212478
Kank1	3.89978	7.89042e-06	0.000113313
Cldn7	3.89263	0.000130037	0.00037431
Prkch	3.8873	0.000244183	0.000556274
Grb10	3.88662	3.37851e-05	0.000194469
Gstk1	3.8854	5.72611e-05	0.000245581
B230120H23Rik	3.88411	0.000500083	0.000881718
Mfsd6	3.88344	0.000341344	0.000680181
1810020D17Rik	3.87595	5.62611e-05	0.000243038
Ticam1	3.87066	0.00037069	0.000719447
Srp72	3.87065	6.29046e-06	9.94665e-05
Fgfr1	3.86715	9.61717e-05	0.000319324
Cdh3	3.86412	0.00220601	0.00271432
Prss12	3.86382	0.00590736	0.00645206
Ptpn18	3.86216	0.000105774	0.000336462
Itgb4	3.86033	0.00029782	0.000629135
2010300C02Rik	3.85903	0.000177515	0.000459568
Pfn1	3.84648	0.000109275	0.000344228
Gadd45g	3.84442	0.00146445	0.00195239
Pik3cb	3.84172	0.000460689	0.000839021
Kcnk6	3.8401	0.000324282	0.000658044
Slc35a5	3.83933	0.000367033	0.000714207
Creb3	3.83726	3.96814e-06	8.71576e-05
Josd2	3.83644	0.000137682	0.000388818
ENSMUSG00000073738	3.83281	0.00134654	0.00182618
Gimap9	3.83194	0.00303787	0.00357291
Tulp1	3.8314	8.48901e-05	0.000298537
Stab2	3.82533	0.000701311	0.00111944
Magt1	3.82337	0.000765649	0.00118418
Rsf1///C030033M12Rik	3.81578	7.2642e-05	0.000276766
AW555464	3.81144	6.60614e-05	0.000262948
Fam46a	3.80821	8.76495e-05	0.000302817
Amotl2	3.80753	9.49116e-05	0.000316549
Pdx1	3.80612	0.000118186	0.000358957
Uaca	3.80507	0.000106067	0.000336462
BC050078	3.80396	0.000164854	0.000442028
Map3k5	3.79978	0.000294595	0.000625082
AW146242	3.79862	3.73834e-05	0.000201789
Shisa5	3.79177	5.21112e-06	9.36401e-05
Cast	3.78961	0.000122618	0.000365394
Slc25a10	3.78323	3.201e-05	0.000194013
Tmem54	3.78252	0.000342922	0.000681506
Lrp5	3.77979	0.000618423	0.00102612
Wdr45	3.77634	3.69078e-06	8.59422e-05
Crtc3///LOC100047733	3.77381	1.36728e-05	0.000145243
S100a6	3.77268	0.00107328	0.00152704
Nedd9	3.76561	6.22235e-05	0.000254519
Pmp22	3.76078	0.000587743	0.000990075
LOC671535///Plec1	3.75158	0.000150186	0.000413566
Gmip	3.74982	0.000268656	0.000591742
Bok	3.74962	0.000932495	0.00136916
1300014I06Rik	3.74338	4.07071e-06	8.86939e-05
Card6	3.74324	2.16372e-05	0.000168424
Dmkn	3.74037	8.7256e-05	0.000302157
Irgm2	3.73398	0.00253582	0.00306206
Cd47	3.72998	7.06774e-06	0.000108191
LOC100045877///Centb1	3.72614	9.07803e-06	0.000119573
Kif21a	3.7253	0.000665106	0.00108067
Grik3///9630027E11	3.72452	0.00495545	0.00549684
Efs	3.72131	2.85056e-05	0.000185422
Lsp1	3.7186	0.000252531	0.000567196
D8Ertd82e	3.71774	2.74288e-05	0.000182349
Sepn1	3.71384	5.35852e-05	0.000238024
Fosl2///LOC634417	3.70282	4.32211e-05	0.000214987
N4bp2l1	3.70022	0.000773692	0.00119476
Ripply3	3.6994	0.00126015	0.00173024
Klhdc5	3.69272	0.000405049	0.00075899
Acvrl1	3.69225	0.000168357	0.000448153
Ldlrap1	3.69038	0.000175546	0.000456725
Micall1	3.68926	3.76024e-05	0.00020224
Ascl2	3.68243	0.000212749	0.000510495
Scara3	3.68083	0.00412415	0.00466673
Cyth1	3.67701	8.82304e-05	0.00030384
1810063B07Rik	3.67452	4.63113e-05	0.000222967
Rgs5	3.6729	5.83229e-05	0.000246438
Rnf215	3.65898	0.000439198	0.000808764
Mmp14	3.65327	0.000129008	0.000373148
Tmem150	3.65003	0.000194882	0.000486799
B4galt1	3.64888	8.81613e-06	0.000118877
Pax3	3.64659	0.000203226	0.000495613
Plekhg3	3.64645	0.000557481	0.000951992
St3gal5	3.64287	0.00108703	0.00154285
Tex13	3.64121	1.1114e-05	0.000132701
Marveld3	3.6394	0.00104154	0.00148889
Lgals1	3.63514	1.53177e-05	0.000151794
Ovgp1	3.63297	0.0109143	0.0114554
Serpine2	3.63233	0.000131052	0.000376506
Dgka	3.63147	4.93696e-05	0.000227915
Rab5c	3.62749	6.4463e-05	0.00025898
Prex2	3.62703	1.55223e-05	0.000152636
Id3	3.62482	0.000321513	0.000653757
Tcn2	3.61667	1.00741e-07	3.09207e-05
Btbd11	3.61308	1.69165e-05	0.000155755
B3gnt1	3.61153	0.000174001	0.00045561
Myo5b	3.61009	0.000184815	0.000470891
Gcm1	3.60743	0.0013293	0.0018069
Lrrc16a	3.60622	2.44538e-05	0.000176044
Furin	3.60505	0.000137475	0.000388601
Dnmt3b	3.59712	1.6336e-06	7.29693e-05
Abhd2	3.59086	0.00038755	0.000737309
Six2	3.5882	0.00141789	0.0019022
Arap2	3.58225	9.43567e-05	0.00031505
Id1	3.57804	0.000423178	0.0007841
Fam83h	3.57759	0.000140269	0.000393148
Nbea	3.57742	0.00023872	0.000547296
1110054M08Rik	3.57357	9.586e-05	0.000318644
D330027G24Rik	3.57097	2.86995e-05	0.000185422
Nlrc3	3.5667	5.50798e-05	0.000241468
Ndrg1	3.56425	0.00207639	0.00257606
EG665577///2810047C21Rik1	3.56337	0.000304103	0.000633018
Ndfip2	3.55846	2.02897e-05	0.000162808
Kifc1///LOC100044746	3.55785	0.000247849	0.000560963
Tnfrsf12a	3.55647	9.51006e-05	0.000316825
Tbc1d2///LOC100045317	3.54882	0.000327869	0.000663098
Tbc1d2///LOC100045317	3.54882	0.000327869	0.000663098
Chd4	3.54748	4.9768e-05	0.000228199
Rian	3.54697	2.51406e-05	0.000176998
Mef2a	3.54638	0.000285227	0.000612079
Nphp3///Acad11	3.53423	3.5266e-05	0.000196765
Plk2	3.53305	0.000102427	0.000330893
Ptpre	3.53279	0.000571179	0.000967085
Bmi1	3.5287	0.000279119	0.000605057
Arpc4	3.527	5.37479e-05	0.000238391
Rasa2	3.52442	6.84893e-05	0.000267869
Cltb///LOC100046457	3.52048	0.00206863	0.00256858
2610030H06Rik	3.51988	3.60401e-05	0.000198487
Parp9	3.51856	2.25482e-05	0.000170396
Tnfrsf21	3.5158	1.4032e-05	0.000146388
Lpar3	3.51557	0.00798026	0.00855335
Satb1	3.51493	5.92572e-05	0.000248632
Ccrn4l///100043775///2700079J08Rik	3.50924	9.30879e-05	0.000312906
Ccrn4l///100043775///2700079J08Rik	3.50924	9.30879e-05	0.000312906
Zfp362	3.5048	5.16332e-05	0.000233178
Bcl9l	3.50114	0.000499671	0.000881611
Phlda3	3.49894	9.62848e-06	0.00012255
AU040320	3.49531	4.67222e-05	0.000223128
Hoxb13	3.4951	0.00205772	0.0025625
Tpcn1	3.4921	0.00109282	0.00154968
Batf3	3.4863	0.000161774	0.000436314
Tmem37	3.47727	2.04954e-05	0.00016368
Stk40	3.47316	6.09752e-05	0.000252442
Nphp3///Acad11	3.46874	3.54459e-05	0.000197032
Zfp809	3.46208	0.000284235	0.000611709
Prmt2	3.46166	1.07374e-06	5.9354e-05
Myadm	3.45721	6.17516e-05	0.000254246
Ssbp3	3.45583	0.000353044	0.000695602
Srd5a1	3.45181	6.23295e-05	0.000254519
Rb1	3.44922	0.000171656	0.000453445
Rai1	3.44911	1.25776e-05	0.000140803
Eef2k	3.4478	0.000233092	0.000539781
Ssbp2	3.44726	0.000112205	0.00034998
Stc2	3.44434	0.000403074	0.000756239
EG668525	3.44309	0.000342298	0.000680718
Mtap7d1	3.44046	1.6091e-05	0.000153462
Sri	3.43967	0.000172573	0.000454659
P2rx4	3.43828	6.54073e-05	0.000262068
Cdh2	3.43678	0.000626666	0.00103749
Cnn2	3.43644	0.00031129	0.000642736
Trim9	3.43157	6.45997e-05	0.00025918
Vav3	3.43082	0.00039595	0.000747571
Ube2h///LOC100047093	3.4266	2.77583e-05	0.000183289
A930035D04Rik	3.42589	0.00322527	0.00376955
Rnf214	3.42409	2.30638e-06	7.81006e-05
Usp2	3.41989	0.000116421	0.000356188
Lrrn4cl	3.41917	0.000393768	0.000745811
Tmem9b	3.41874	4.94856e-05	0.000227915
1110038D17Rik	3.41611	5.60801e-05	0.000242607
Mfhas1	3.41547	8.15831e-05	0.000294173
BC017643	3.4152	5.89417e-05	0.000248154
Kcnd1	3.41502	2.73154e-06	7.81006e-05
Ncrna00086	3.41344	0.00363343	0.0041795
Vdr	3.41152	0.00013616	0.000385615
Sos2	3.41059	0.000840079	0.00126712
LOC100046693///Tulp4	3.40453	9.80211e-06	0.00012398
L3mbtl3	3.4037	4.1035e-05	0.000211369
LOC100044968///Arid5b	3.40304	5.83691e-05	0.000246438
F11r	3.39819	0.00013471	0.000382233
Raly	3.39792	8.20426e-05	0.000295193
5430407P10Rik	3.37877	0.000303237	0.000632097
St7	3.37247	0.00246675	0.00299319
Esrp2	3.37169	0.00265836	0.00317663
Atxn7l1	3.37075	2.72376e-06	7.81006e-05
Ryk	3.36874	0.000118402	0.000358957
Bin3	3.3685	2.59986e-06	7.81006e-05
Bach2	3.36762	0.00275235	0.0032693
Robo4	3.36707	0.00246791	0.00299338
Pip5k1a	3.36687	0.000458897	0.000836779
Phldb1	3.36682	1.27304e-05	0.000140803
Amot	3.3616	0.000222558	0.000524338
Mbnl2	3.36024	5.16429e-05	0.000233178
Coro2a	3.35925	0.018598	0.0189536
Tgfb1	3.35842	0.000109373	0.000344228
Eid1	3.35667	0.000132228	0.000378338
Suox	3.35292	0.000137017	0.000387674
Fam82b	3.35285	0.000197945	0.000490291
A830007P12Rik	3.35216	4.49697e-05	0.000220057
Il10rb	3.35207	0.000383933	0.000734641
Efna5	3.35098	0.000139904	0.000392494
Plcd3	3.35073	0.000191711	0.000479678
Ppp1r13l	3.34952	4.44872e-06	9.15822e-05
Lmna	3.34825	0.000174432	0.00045561
Slc35c1	3.34674	0.000603899	0.00100819
2310047M10Rik	3.34488	0.000638823	0.00105201
5830408B19Rik	3.34365	0.00260139	0.00312481
Sh3d19	3.34237	1.98566e-06	7.39567e-05
Cbfa2t3	3.34189	0.00100686	0.00145262
2610301G19Rik	3.3365	0.000288251	0.000616754
Sparc	3.33107	0.00038535	0.000736276
2310030G06Rik	3.32851	0.000188279	0.000475819
Hgsnat	3.32802	5.43492e-05	0.000239634
Kif1c	3.32551	7.54197e-05	0.000282115
Ubr2	3.32329	2.87606e-05	0.000185422
Mapre3	3.32318	0.00507587	0.00561789
Ilk	3.32262	0.000101289	0.000329356
Commd3	3.32096	4.32787e-05	0.000214987
Eml3	3.31798	0.000244313	0.000556274
Sema5a	3.31663	2.64921e-05	0.000178105
Lhx6	3.31092	0.000718357	0.0011342
Prcc	3.30828	0.00148787	0.00197721
Cryab	3.30636	0.00027153	0.000594079
Wdr81	3.30627	8.35489e-05	0.000296928
Hipk3	3.30525	0.000402805	0.00075621
Gng12	3.30409	0.000351179	0.000693939
Pftk1	3.29923	7.41415e-06	0.000111212
Hyal1///Nat6	3.29637	2.32755e-05	0.000172401
Myo1e	3.2936	3.27951e-05	0.000194469
Fam134c	3.2929	0.000285017	0.00061207
Acadl	3.28487	1.75182e-05	0.000157505
AU041133	3.28399	0.000712256	0.00112849
Kctd12	3.28397	0.00102668	0.00147338
Ano6	3.28223	4.79227e-05	0.00022563
Dock9	3.27977	0.000817831	0.00124489
Gchfr	3.27904	0.0017383	0.00223272
Tead1	3.27793	0.00212509	0.00262993
Ube2e2	3.27705	0.000701237	0.00111944
Lysmd2	3.27582	0.000271863	0.000594079
Anxa4	3.27372	0.000652721	0.0010676
Reep5	3.27212	1.235e-05	0.000139639
Elovl1	3.26821	0.000120023	0.000361523
Bcl2l1	3.26805	3.86888e-06	8.61836e-05
Frmd6	3.26762	4.30852e-05	0.000214987
Scly	3.26632	0.000185423	0.000471053
Tnfaip3	3.26419	0.00105733	0.0015065
Vldlr	3.26358	0.000520246	0.00090868
Pcsk1n	3.26157	2.26873e-05	0.000170698
Zfp202	3.2586	0.00582679	0.00637237
Dnajc1	3.25348	1.09279e-05	0.000131858
3021401C12Rik	3.24557	0.00191305	0.00241355
Zfand3	3.24229	6.20283e-05	0.000254519
Sox3	3.24057	0.00137614	0.00185704
Sp4	3.23943	0.000362678	0.000707116
Cgrrf1	3.23885	1.68507e-05	0.000155755
Tnik	3.23738	0.00154246	0.00202831
Tpm1	3.23656	0.000269669	0.000591884
Foxj2	3.23578	0.000309882	0.000640582
Gnaq	3.2343	4.77576e-05	0.000225564
2010-09-10	3.23423	0.000819594	0.00124694
2610204M08Rik	3.23025	0.000140976	0.000394759
1600021P15Rik	3.22802	0.00019968	0.000492348
Eya2	3.22788	0.0094701	0.0100135
Heg1	3.22195	0.000186064	0.000471877
Ccdc122	3.2211	0.000318831	0.000651411
Popdc3	3.21954	0.00521891	0.00576126
Akap2	3.21849	0.00122238	0.00168926
Fgfr4	3.21783	1.72884e-05	0.000156382
Clic5	3.21681	2.39888e-05	0.000174225
Sco1	3.20984	0.000302812	0.000631809
Hoxd9	3.20856	0.000340619	0.000679282
Clic4	3.20199	0.000249901	0.00056269
Taf15	3.19955	0.00281141	0.00333282
Nuak2	3.19924	0.000437429	0.000806501
Sumf1	3.19867	0.000199908	0.000492348
Cdgap	3.19798	0.000280176	0.000606472
Amz1	3.19232	0.00302162	0.00355659
Lipg	3.1882	1.27631e-05	0.000140803
Serpinb8	3.18205	0.00186834	0.00237017
Scamp1	3.18113	3.89331e-05	0.000205691
EG382639	3.17946	0.00310515	0.00364485
Fbxl16	3.17842	0.000145638	0.000403787
Eno2	3.17553	0.00125516	0.00172419
Ctsj	3.17531	0.000509276	0.000894229
Chsy3	3.17529	0.0452509	0.045342
Klhl26	3.17271	8.31783e-06	0.000115482
Wdr32	3.16773	0.000703095	0.00111993
Farp2	3.16598	0.000269652	0.000591884
Cdkl2	3.16351	0.000990414	0.00143166
Mkx	3.16195	0.0137984	0.0142965
Arid3a	3.1613	0.000242441	0.00055386
Arap1	3.15976	1.30605e-05	0.000142283
Pdia4	3.15841	0.000331521	0.000665941
Cpne2	3.15611	0.0133252	0.013835
Dab2ip	3.15528	4.08379e-05	0.000211369
4632415K11Rik	3.15235	6.58468e-05	0.000262948
Extl1	3.15025	0.000224131	0.000526435
Nfil3///LOC100046232	3.1496	0.00017121	0.000452667
Nfil3///LOC100046232	3.1496	0.00017121	0.000452667
Cercam	3.14567	0.000110906	0.000348112
Mansc1	3.14525	0.000521666	0.000909903
St14	3.14499	6.24339e-05	0.000254597
Snai1	3.13994	0.000552212	0.000945698
Rin2///LOC100044115	3.13355	0.000705786	0.00112219
Rin2///LOC100044115	3.13355	0.000705786	0.00112219
Lsr	3.13215	5.8056e-06	9.79081e-05
Atn1///Rnu7	3.13111	0.000569497	0.000965331
Atn1///Rnu7	3.13111	0.000569497	0.000965331
Fez2	3.12433	0.000365028	0.000710768
Gripap1	3.11936	0.00189769	0.00239906
Mgat5	3.11704	0.00013888	0.000390816
Dleu2	3.11597	9.26353e-05	0.000312906
Chac1	3.11211	0.000217641	0.000516832
Cln6	3.11159	0.000103034	0.000332038
Orai1	3.10745	4.99263e-05	0.000228277
Tmed3	3.10591	5.08545e-06	9.36006e-05
Cenpj	3.10271	0.00011845	0.000358957
BC023744	3.10114	0.000490696	0.000871343
Mxra8	3.09958	0.00168174	0.0021694
Ube2l6	3.09732	0.02327	0.0235941
9130213B05Rik	3.09213	3.09737e-05	0.000191324
Eif2ak2	3.08485	0.000759173	0.00117714
Eng	3.08325	4.8877e-05	0.000227915
Ankrd34b	3.08141	0.00086512	0.00129357
Wnt9a	3.08035	0.000397795	0.00074916
Atf5	3.07489	0.0294055	0.0296338
2310014L17Rik	3.07381	0.00715165	0.00770118
Slc22a15	3.07354	0.000197947	0.000490291
Rab12	3.06695	0.000176066	0.000457404
Gga2	3.06351	4.71269e-05	0.000224003
Mn1	3.06338	0.00317071	0.0037145
Arhgef16	3.06309	0.000191683	0.000479678
Foxo4	3.06051	0.000313575	0.000644642
Gnai2	3.05669	2.09034e-05	0.000165948
Cib2	3.05342	5.73592e-05	0.000245649
AU015836	3.05305	0.000299364	0.000629298
Blvra	3.05074	4.00421e-05	0.000208233
Tmem121	3.04639	0.000114076	0.000352137
Slc16a5	3.04346	0.000509242	0.000894229
1110021L09Rik	3.04199	0.00039748	0.00074916
Zfp560	3.03772	0.00163876	0.00212775
2010-09-08	3.03417	6.01325e-06	9.91688e-05
2310033F14Rik	3.03296	0.000200586	0.000492394
2010005J08Rik	3.03055	7.97905e-05	0.000290811
Gm88	3.02991	0.00626167	0.0068017
Plekhb2	3.02738	0.000607165	0.00101251
Acadvl	3.01974	3.01475e-05	0.000188659
Sertad4	3.01553	0.000545011	0.000936591
Daglb	3.01526	0.0033132	0.00386626
Fpgs	3.01493	8.83486e-06	0.000118877
Npepl1	3.01258	0.000589643	0.000991488
Chst8	3.01185	0.0100806	0.0106289
Tbc1d5	3.01094	0.00108012	0.00153604
Gpc1	3.0096	0.00012109	0.000362851
Ttc30b	3.00584	0.00143683	0.00191908
H2-M3	3.00523	0.0094213	0.00996901
Tmem144	3.00191	0.000119169	0.000360405
Fam102b	3.00054	0.000200372	0.000492394
Ppm1h	3.00034	0.000767301	0.00118612
Dhrs13	2.99957	2.86969e-05	0.000185422
Cxcl14	2.99658	5.49369e-05	0.000241468
AA414768	2.99632	0.0124034	0.012941
Slc44a4	2.99498	0.000111607	0.00034921
Wdr60	2.99234	7.65642e-05	0.000283985
Abhd3	2.99162	0.000860528	0.00129079
Adamts9	2.99133	0.00108749	0.00154285
H2-Q7	2.99119	0.0021433	0.00264917
Hspb11	2.98546	0.000202645	0.000494601
Hmx2	2.98425	3.04701e-06	7.86574e-05
Sec22c	2.98425	0.000117043	0.000356797
Synj1	2.98405	4.16088e-05	0.000211369
Hibch	2.98301	0.000241673	0.000552792
Lpcat4	2.98242	0.00103512	0.00148169
Zc3hav1	2.98076	0.000320737	0.000653389
2310014F06Rik	2.97931	0.000477972	0.000857261
Bglap1///Bglap-rs1///Bglap2	2.97787	0.00815105	0.00872075
Bglap1///Bglap-rs1///Bglap2	2.97787	0.00815105	0.00872075
Bglap1///Bglap-rs1///Bglap2	2.97787	0.00815105	0.00872075
Tnnt3	2.9763	0.00129459	0.00176769
Socs5	2.97497	0.000116808	0.000356674
Syde1	2.97495	0.00485009	0.00540408
Ptpn14	2.97479	2.91169e-05	0.000186316
App	2.97053	3.71836e-05	0.000201773
Abhd4	2.96781	8.63383e-05	0.000301466
Dnaja4	2.96594	0.000172086	0.000454179
Llgl2///LOC100047332	2.96531	1.39857e-05	0.000146388
Llgl2///LOC100047332	2.96531	1.39857e-05	0.000146388
9330120H11Rik	2.96476	5.95626e-05	0.000249361
Rasa3	2.96085	7.81995e-05	0.000287293
Blcap	2.96006	0.000597663	0.00100087
Rapgef1	2.95782	0.000299576	0.000629298
EG667874	2.95733	0.00111967	0.00157651
Prnp	2.95698	0.000116335	0.000356188
Pmm2	2.95625	0.000120776	0.000362851
Twist1	2.95503	0.000230787	0.000539044
5430417L22Rik	2.95349	7.65431e-05	0.000283985
Mal2	2.95308	0.0262643	0.0265309
Dhx58	2.95065	7.67127e-05	0.000283985
Syvn1	2.95043	7.26917e-05	0.000276766
Klhl2	2.94961	0.000721185	0.00113687
Myo1c	2.94449	3.52394e-05	0.000196765
Abat	2.94411	0.00703253	0.00758385
Spag9	2.94351	0.000113405	0.000352065
C330046E03	2.9395	4.17782e-05	0.000211369
Insm1	2.93727	7.0735e-07	5.02724e-05
LOC100045716///Basp1	2.93635	4.92326e-05	0.000227915
LOC100045716///Basp1	2.93635	4.92326e-05	0.000227915
Insr	2.93623	0.000793572	0.00121665
Homez	2.93612	0.00223271	0.00274264
Sgms2	2.92994	0.000726245	0.00114164
Lnx2	2.92833	0.000100066	0.000326801
Kctd9	2.92552	0.000124009	0.000365777
Ttc39a	2.92502	0.00105192	0.00149952
Wdr22	2.92464	2.69243e-05	0.000179626
Purg	2.92462	0.000268988	0.000591742
B4galnt1	2.92161	0.00026992	0.000591999
Cyp2r1	2.92018	0.00932466	0.00987375
Emp2	2.92012	0.000277776	0.000603026
Tnfaip2	2.91729	0.000291489	0.00062061
LOC674161///Commd7	2.91618	9.31904e-05	0.000312906
LOC674161///Commd7	2.91618	9.31904e-05	0.000312906
Tmem30b	2.91338	8.3225e-05	0.000296875
Gstm5	2.91276	0.000139151	0.000391116
LOC632638///Eps8	2.91167	0.00025436	0.000568738
Ccdc82	2.91136	6.83093e-05	0.000267869
Erdr1	2.91129	4.89718e-05	0.000227915
Ston2	2.91044	0.00102197	0.00146804
Itm2c	2.90437	0.000284786	0.00061207
Tmem184a	2.90389	0.00408016	0.00462036
Prrg4///LOC676960	2.90262	0.00036248	0.000707116
Prrg4///LOC676960	2.90262	0.00036248	0.000707116
LOC100044830///Acot2///Acot1	2.89722	6.36977e-05	0.000256596
Arhgap10	2.89699	0.00296464	0.00349643
Tpst2	2.89636	2.62201e-06	7.81006e-05
Psen2	2.89601	5.56989e-05	0.000242363
Ap4s1	2.89541	0.000319393	0.000652113
Tor1aip1	2.8952	0.000602083	0.00100628
Apba3///Hs3st5	2.88993	0.000185326	0.000471053
4933412E12Rik	2.88975	0.000655173	0.00106969
4930550C14Rik	2.88541	0.000833232	0.00126033
Mtmr10	2.88283	0.000101868	0.000329989
1110036O03Rik	2.88055	9.99008e-05	0.000326801
Chst14	2.87945	4.72297e-05	0.000224134
Mela	2.87512	0.00122497	0.00169049
Acsl5	2.87252	2.62732e-05	0.000178043
Kidins220	2.87138	6.29169e-05	0.000255173
Hmox1	2.86985	6.06539e-05	0.000252161
Snx9	2.86502	1.43214e-05	0.000147856
Lrrk1	2.86018	0.00260676	0.00312874
Tmem167b	2.8601	0.000452485	0.000827615
1700072H12Rik	2.85907	0.000471168	0.000851353
Flii	2.85722	0.000368326	0.000716257
Casd1	2.85665	0.000658217	0.00107306
Hnrnpl	2.85571	3.82034e-05	0.000204002
Slc22a17	2.85343	0.000513793	0.000900171
9130023H24Rik	2.85321	0.024941	0.0252198
Eif2c2	2.85113	0.000318735	0.000651411
Myo1d	2.84784	0.00265248	0.00317086
Traf4	2.84764	0.00137019	0.00185138
ENSMUSG00000051848///Litaf	2.84511	0.00654612	0.00709005
LOC100046682///Zbtb7b	2.84447	1.26816e-05	0.000140803
LOC100046682///Zbtb7b	2.84296	0.00474945	0.00529985
Triobp	2.84275	3.0436e-05	0.000189669
Pramef12	2.84041	1.34229e-06	6.69078e-05
Ropn1l	2.84022	0.00046364	0.000842853
Gulp1	2.8377	0.000311571	0.000642736
1700016H13Rik	2.83657	0.000107539	0.000340047
Mtmr4	2.83655	2.9207e-05	0.000186316
Tshz3	2.83185	0.000232473	0.000539781
S100a11	2.83102	8.49742e-05	0.000298537
Rrad	2.82771	0.000832742	0.00126033
Sorbs3	2.82506	0.00112029	0.00157665
Arhgef6	2.82464	0.00865342	0.00920872
Ppapdc1b	2.82452	0.000493544	0.000873802
BC017612	2.81849	5.42434e-05	0.000239521
Daf2///Cd55	2.81827	0.000589911	0.000991488
Myh9	2.81818	1.13106e-05	0.000133132
Nek6	2.81758	7.92196e-06	0.000113313
2310058N22Rik	2.81496	0.0043792	0.00491503
Cnksr1	2.8127	0.00112502	0.00158182
ENSMUSG00000079414	2.81192	0.0332764	0.0334895
Zadh2	2.80969	0.000202255	0.000494052
Ptrf	2.80864	7.57941e-05	0.000282807
6330403K07Rik	2.80367	0.00025406	0.000568492
Il3ra	2.8014	0.000179715	0.000463774
Ccdc64b	2.7987	0.0013529	0.00183148
Srr	2.79772	2.43068e-05	0.00017568
4933407C03Rik	2.79687	1.80483e-05	0.000158691
Zbtb10	2.79673	0.000212688	0.000510495
Grik3///9630027E11	2.79658	0.00424468	0.00478489
Bst2	2.79621	1.87314e-05	0.00015938
Fhod1	2.79579	0.00112785	0.0015843
Sh3glb1	2.79344	9.25775e-05	0.000312906
Xlr///3830403N18Rik	2.78754	2.92114e-05	0.000186316
Slc4a11	2.78698	0.000156752	0.000426922
Ddhd1	2.78349	3.63182e-05	0.000199283
Atrnl1	2.78234	2.9949e-06	7.86574e-05
LOC632638///Eps8	2.78107	0.000142701	0.00039847
Il24	2.77991	0.00196086	0.00245931
0710001D07Rik	2.77977	0.00271041	0.00322977
Zfp324	2.77679	9.16188e-06	0.000119904
Loxl4	2.77568	0.0026394	0.00315903
Adra2b	2.77535	0.00126601	0.0017367
Brunol4	2.77448	0.000671717	0.00108794
Mpzl1	2.7719	1.68653e-05	0.000155755
Pafah2	2.7713	0.000945966	0.00138281
Tmco1	2.76504	0.000161547	0.000436314
Pdia3	2.76196	0.000237878	0.000546203
Sirt7	2.76079	9.83595e-05	0.000324065
Slc17a5	2.76006	0.00109644	0.00155333
Lnx1	2.75973	0.000318155	0.000651367
Kdm5a	2.7597	0.00188646	0.00238909
Slc35f5	2.75842	0.00152918	0.00201617
Btd	2.75745	0.000480731	0.000858756
Mll1	2.75566	0.000359962	0.00070412
9230114K14Rik	2.75268	0.00219597	0.00270531
Rbms2	2.75128	9.58223e-05	0.000318644
Psmb9	2.75111	0.000535182	0.000923973
Rusc2	2.75095	0.00037967	0.000730229
B230206F22Rik	2.75077	0.000209445	0.000506719
Magi3	2.75069	2.15676e-05	0.000168424
Myo18a	2.74999	0.00132588	0.0018039
Dag1	2.74972	0.00038717	0.000737309
Itga1	2.7494	4.31329e-05	0.000214987
5930434B04Rik	2.74919	0.000126862	0.000370169
Jam3	2.74867	0.000241367	0.000552515
Fam43a	2.74584	0.00201216	0.00251309
Mboat1	2.74557	0.000915299	0.00134855
Traf3ip2	2.7448	1.83626e-05	0.000159341
Phyhd1///Lrrc8a	2.74241	7.86532e-06	0.000113313
Mfsd1	2.7418	2.73242e-06	7.81006e-05
Lclat1	2.74121	0.00310357	0.00364444
Slamf9	2.74101	0.000377442	0.00072735
Sdc4	2.73846	0.00167145	0.00215986
Alox5ap	2.73402	0.00128595	0.00176001
Rshl2a///Rshl2b	2.73112	0.000231854	0.000539781
Dusp4	2.72742	0.00104579	0.00149363
2010002N04Rik	2.72437	0.00259237	0.00311523
Lmo7	2.72337	0.000560776	0.000956524
C530028O21Rik	2.72256	0.000168933	0.000449033
Fbp2	2.72048	0.000149129	0.000412177
Nptxr///Npcd	2.72048	0.000302888	0.000631809
Nptxr///Npcd	2.72048	0.000302888	0.000631809
Pctk3	2.7182	0.000408932	0.000764826
Pdrg1	2.71676	0.000352362	0.000695602
Pelo	2.71559	0.00205914	0.00256287
Ssh1	2.71404	1.34592e-05	0.00014445
Mtif3	2.71401	4.6868e-05	0.000223128
LOC100044830///Acot2///Acot1	2.71261	2.23018e-05	0.000169824
LOC100044830///Acot2///Acot1	2.71261	2.23018e-05	0.000169824
Dlg5	2.70918	0.000158661	0.000430157
Tmem62	2.70912	0.00092642	0.00136091
Hoxc8	2.70798	0.00252016	0.00304685
Chac2	2.70727	0.000689842	0.00111067
Nenf	2.70692	2.02037e-05	0.000162555
Nfkbil1	2.70461	0.000336866	0.000675316
LOC100043424///OTTMUSG00000015351	2.70448	0.000508065	0.000893407
Fam65a	2.70355	1.44912e-05	0.000147856
Pxk	2.70229	7.82477e-05	0.000287293
9130227C08Rik	2.70155	0.000888506	0.00132001
Src	2.6973	0.000283486	0.000610978
Sec1	2.69725	0.00266599	0.00318446
Lpgat1	2.69681	0.000144364	0.000401236
Tmem158	2.69469	1.20821e-07	3.09207e-05
Tmem128	2.69055	0.000837394	0.00126371
2700008G24Rik	2.68982	0.001564	0.0020496
Srebf1	2.68529	2.57827e-05	0.000177677
Fam100a	2.68479	0.0175725	0.0179575
Ppp1r3d	2.68268	0.000562333	0.000958278
AK220484	2.68005	0.000291722	0.000620662
Gnb2	2.67648	1.15441e-05	0.000134606
AA467197	2.67544	0.00045589	0.000832313
Fam83f	2.67539	0.00494054	0.00549052
2610014I16Rik	2.67468	0.000543995	0.000936461
Vcpip1	2.67415	0.000105612	0.000336462
2010109K11Rik	2.674	0.00154883	0.00203489
Arfgef1	2.67373	3.1488e-06	7.93829e-05
Trib3	2.67315	0.00540904	0.00595793
Gns	2.67217	0.000228559	0.000535517
Zfat	2.66738	0.00285409	0.00337806
1810005K13Rik	2.66366	0.000330764	0.000665765
Ngfrap1	2.66189	2.69972e-06	7.81006e-05
Svil	2.66102	1.98772e-05	0.000162188
Zmynd12	2.66015	0.00100529	0.00145106
Maml1	2.65867	0.00247726	0.00300314
Pparg	2.65638	0.00186688	0.00236932
Hs2st1	2.65622	5.49873e-06	9.48769e-05
Atf7	2.65381	0.000135348	0.000383679
Sin3b	2.65303	6.05611e-06	9.93269e-05
Klhl9	2.65276	0.000493086	0.000873508
Ttc28	2.65253	0.000488064	0.000867185
Adam9	2.65244	0.000114501	0.000352335
Pik3r3	2.65125	0.0159573	0.016408
Tmem41a	2.65102	0.000623232	0.00103238
Stim2	2.64466	1.81076e-05	0.000158691
Tpm4	2.64415	0.000114612	0.000352335
Lama5	2.64264	1.59069e-06	7.29693e-05
Arl8a	2.6412	0.00221205	0.00272062
Sgce	2.64049	0.000963777	0.0014013
Ass1	2.63989	0.000268331	0.000591699
Traf3	2.63706	8.32444e-05	0.000296875
Phactr1///Chst11	2.63482	0.000333294	0.000668605
Plekha2	2.6339	0.000102619	0.000331156
Mgst2	2.63315	0.000233437	0.000539781
Slc35a1///LOC100046775	2.63296	0.00117163	0.00163195
Slc35a1///LOC100046775	2.63296	0.00117163	0.00163195
C130039O16Rik	2.63295	0.000583082	0.000982778
Pih1d2	2.63199	0.00113255	0.00158791
Lamc2	2.63189	0.00190238	0.00240313
Otud7b	2.63175	4.95533e-05	0.000227915
Tbc1d8b	2.62767	0.000404077	0.000757645
Mpv17	2.62705	5.58061e-05	0.000242476
Baiap2l1	2.62676	0.000671115	0.00108756
Kctd15	2.62431	0.000128158	0.000372133
Myrip	2.6223	0.000339195	0.000677708
Rab21	2.62152	0.00025472	0.000569115
Nfatc1	2.62058	2.6199e-05	0.000178043
Pitpnm1	2.61425	0.00156767	0.00205061
Lasp1	2.61355	2.25313e-05	0.000170396
Lgals8	2.6126	7.25274e-05	0.000276766
Polg	2.61023	8.99705e-05	0.000307854
Ptpn12	2.60943	0.000901393	0.00133333
Slc23a2	2.60884	0.00165867	0.002148
Gata1	2.60832	2.37359e-05	0.000173046
4933439C10Rik	2.60731	0.000865411	0.00129357
Nfix	2.60678	0.00018512	0.000471053
Tmem109	2.60415	0.000355136	0.000697422
Snai3	2.60291	0.00154025	0.00202629
Slc7a1	2.60205	0.00287913	0.00340499
Phf7	2.60023	0.000257536	0.000574978
A830052D11Rik	2.59849	0.00353671	0.00409348
Crlf2	2.59842	4.9163e-06	9.36006e-05
Ctr9	2.59833	7.47143e-05	0.000280996
Hs3st3a1	2.59692	0.00544953	0.00600032
Map3k3	2.59562	5.85993e-05	0.000247061
Fam160a1	2.59525	0.0184519	0.0188111
Stxbp5	2.59501	0.000194658	0.000486645
Afmid	2.59253	0.000253613	0.000568305
Anxa1	2.59132	3.16225e-05	0.000192859
Pdcd6ip	2.58979	0.000353466	0.000695974
B4galt5	2.58967	0.000236323	0.000544254
Gm266	2.58878	0.0158986	0.0163533
Mobkl2a	2.58655	0.00237892	0.00290195
Smpd1	2.58612	0.000378772	0.000728971
Acsf3	2.58572	0.000598534	0.00100147
Pqlc3	2.58477	0.000340313	0.000679282
Inpp4a	2.58291	0.000236481	0.000544254
Rfesd	2.58283	0.00123602	0.00170416
Homer2	2.58224	4.38434e-05	0.000215961
Galnt7	2.58096	0.00090115	0.00133333
Ercc5	2.57902	0.000127931	0.000372133
Hyls1	2.57858	0.00518004	0.00572047
Fyn	2.57705	0.000282677	0.000610115
LOC547150	2.57482	0.00174236	0.002236
Tm6sf1	2.5747	0.000196071	0.000489358
Egr2	2.57451	0.00143494	0.00191908
Grb2	2.57365	0.000123029	0.000365427
Col7a1	2.57325	0.000864256	0.00129313
Fam135a	2.57258	0.000118745	0.000359488
Klf14	2.57237	0.00472096	0.00527201
Crtc3///LOC100047733	2.57128	0.00187104	0.00237157
Ptges	2.56901	0.00084714	0.00127371
Zmpste24	2.56475	3.87378e-05	0.000205171
Erbb2	2.56464	0.000110775	0.000348066
Rshl2a///Rshl2b	2.56412	0.000224154	0.000526435
Jup	2.56154	0.000548692	0.00094075
Otub1	2.56005	0.00072174	0.00113688
Ripk4	2.55605	0.0016755	0.00216416
Ptpn11	2.55586	3.10117e-05	0.000191324
Usp25	2.55538	0.00153376	0.00201952
Ttc39c	2.55536	0.000692399	0.00111245
Vezf1	2.55445	0.00150306	0.00199406
Trip11	2.5542	0.00019079	0.000478733
Pard6g	2.55352	9.88747e-05	0.000324561
Mapkapk2	2.55345	8.28972e-05	0.000296875
Pter	2.55247	0.000542395	0.000934786
Kbtbd7	2.55161	0.00242651	0.00295036
1810031K17Rik	2.5489	2.18961e-05	0.000168889
Il11ra2///100038993///Il11ra1///OTTMUSG00000011351	2.54686	3.328e-05	0.000194469
Il11ra2///100038993///Il11ra1///OTTMUSG00000011351	2.54686	3.328e-05	0.000194469
Il11ra2///100038993///Il11ra1///OTTMUSG00000011351	2.54686	3.328e-05	0.000194469
Il11ra2///100038993///Il11ra1///OTTMUSG00000011351	2.54686	3.328e-05	0.000194469
Chst12	2.5462	0.000258302	0.000576257
Rag1ap1	2.54571	0.000182036	0.00046722
Gbp6	2.54523	0.00217606	0.00268411
Prkcbp1///Zmynd8	2.54459	2.49794e-05	0.000176998
Dapk2	2.54407	0.00489869	0.00545212
Snx24	2.54261	0.000784913	0.00120894
Bmp2	2.54231	0.0172772	0.01768
Agpat4	2.5422	7.73647e-05	0.000285595
5830444B04Rik	2.54182	0.00237371	0.00289678
AI413194	2.54141	0.000653554	0.00106838
1700110I01Rik	2.54039	0.000116462	0.000356188
Fam46b	2.5398	0.000718519	0.0011342
LOC100048251///1110032A03Rik	2.53887	0.00021077	0.000508159
LOC100048251///1110032A03Rik	2.53887	0.00021077	0.000508159
Rassf8	2.53655	0.00019073	0.000478733
Unc13d	2.53625	0.00041995	0.000780043
Rgl1	2.53595	0.00400224	0.00454419
Gabarapl1	2.53524	0.000160968	0.000435225
Ctsh	2.53354	0.00506735	0.00561263
9030418K01Rik	2.53275	0.000249522	0.00056269
Kifc1///LOC100044746	2.53025	0.000682206	0.00110134
Setd1b	2.52974	0.000294919	0.000625236
Dusp2	2.52792	0.0179386	0.0183066
Pex26	2.52599	0.00086214	0.00129256
N4bp2	2.52565	8.13706e-05	0.000294173
Crlf1	2.52525	0.000354805	0.000697231
4930428B01Rik	2.52441	0.00137056	0.00185138
Wibg	2.52281	0.000508209	0.000893407
Ssh3	2.52132	0.00106141	0.0015116
Cbx2	2.52123	0.00030626	0.000636536
LOC100044471///Sap30l	2.52007	0.000320894	0.000653389
LOC100044471///Sap30l	2.52007	0.000320894	0.000653389
Stau2	2.51886	8.21793e-05	0.000295193
LOC100045988///Zic5	2.5168	0.000834883	0.00126184
EG240055	2.51598	0.0124708	0.0130022
Gpx3	2.51564	0.00017421	0.00045561
2610024B07Rik	2.51435	4.77194e-05	0.000225564
Hoxd13	2.51305	0.00768359	0.00824129
Map1lc3a	2.51288	8.97142e-05	0.000307459
Pik3c2a	2.51163	0.00014398	0.00040054
Dusp6	2.51126	0.000263437	0.000584356
LOC100046112///Ephx4	2.50984	0.00143657	0.00191908
LOC100046112///Ephx4	2.50984	0.00143657	0.00191908
Alg9	2.50925	0.000244182	0.000556274
Prom1	2.50854	0.000544629	0.000936474
Zfp800	2.5078	0.000143455	0.000399453
Rab10	2.50753	0.000113917	0.000352065
Tram1l1	2.50568	0.00610674	0.00664793
Zfp94	2.50483	0.000198909	0.000491103
Snx25	2.50242	6.74595e-05	0.000266711
Them4	2.50156	0.000129958	0.00037431
Bambi	2.50092	4.79192e-05	0.00022563
Jmjd4	2.50035	0.000772041	0.00119283
Diap3	2.49945	0.00133926	0.00181795
Tmc4	2.4989	0.0027776	0.00329667
Abhd14b	2.49845	0.00115901	0.00161817
Zfp771///LOC100047782	2.49723	7.31354e-05	0.000277991
Hsbp1	2.49524	2.18894e-05	0.000168889
Rhbdd1	2.49382	2.31246e-05	0.000172401
Narf	2.49101	0.000237816	0.000546203
Ube2r2	2.49027	0.000358955	0.000703071
Pnrc1	2.49	0.000394209	0.000746172
Tgm1	2.48965	0.00132144	0.0017995
4933426M11Rik	2.48914	0.000216688	0.000515445
Nipal4	2.4887	0.00013245	0.000378338
Cdkn2b	2.48839	0.000543927	0.000936461
Rnf6	2.4873	0.000304094	0.000633018
4933402E13Rik	2.48626	0.0158718	0.0163314
Atxn7	2.48522	0.000346229	0.000687163
Sfn///EG665928///EG383901	2.48469	0.000664432	0.00108067
Sfn///EG665928///EG383901	2.48469	0.000664432	0.00108067
Sfn///EG665928///EG383901	2.48469	0.000664432	0.00108067
Snap47	2.48291	1.56647e-05	0.000152636
Mvp	2.48134	8.31096e-05	0.000296875
Tagln2	2.4787	1.84163e-05	0.000159341
Echdc3	2.47825	0.00111598	0.00157355
Tmem63b///LOC100047592	2.47752	1.70236e-05	0.000155755
Tmem63b///LOC100047592	2.47752	1.70236e-05	0.000155755
Alg8	2.47701	6.94169e-05	0.000268754
E130112M24Rik///Six3	2.47545	0.000879607	0.00131085
Rnf24	2.47481	0.000523897	0.00091292
Dgat2	2.47434	8.85088e-06	0.000118877
Atg9a	2.47341	0.000121136	0.000362851
Slc22a23	2.47118	0.00153935	0.002026
Fermt2	2.46955	2.62462e-06	7.81006e-05
Zc3h13	2.46891	0.00237328	0.00289678
AI314180	2.46795	0.00112493	0.00158182
Pxmp3	2.46595	0.00140224	0.00188289
Il6ra	2.46587	0.000100747	0.00032795
Cacnb3	2.46503	0.000213832	0.000512271
Phlpp	2.46446	0.000535192	0.000923973
Ccdc68	2.46438	0.0167719	0.0171969
Atxn1	2.46115	0.00103545	0.00148169
Slc5a6	2.46106	0.000793284	0.00121665
Cgref1	2.46068	0.000511174	0.000896508
Tfpi	2.45877	1.64338e-05	0.000154747
Hoxa1	2.45788	0.00117663	0.00163588
Max///LOC100048299	2.45787	0.000699589	0.00111912
Max///LOC100048299	2.45787	0.000699589	0.00111912
Hcfc2	2.45777	0.00103909	0.00148619
Arl13b	2.4571	0.00024628	0.0005595
Pacsin2///Kcnb1	2.45501	1.13108e-06	6.09305e-05
C330006A16Rik	2.45405	0.000722842	0.00113742
D430041D05Rik	2.45333	0.0245754	0.0248754
Rdh10	2.45306	0.000281052	0.000607548
Hip1	2.45289	0.000263083	0.000584303
Mdm2	2.45275	0.000201232	0.000492982
Dzip1l	2.45193	0.00116663	0.00162729
Mprip	2.45151	0.0002329	0.000539781
Zfp771///LOC100047782	2.45127	8.36598e-05	0.000296937
Tm9sf1	2.45109	0.000975971	0.00141421
Mmd///LOC676546///LOC100047565	2.45092	0.000684649	0.00110409
LOC100044683///Lrrc8e	2.45074	0.000954186	0.00138981
Baz1a	2.44849	0.000694719	0.00111447
Chtf8	2.44825	0.000105873	0.000336462
Sdcbp	2.44759	0.000479562	0.000857261
Zbtb33	2.44672	0.00116575	0.00162682
Ctsb	2.44655	4.85277e-05	0.000227623
Tcirg1	2.44612	5.03367e-06	9.36006e-05
4933433P14Rik	2.44591	1.33173e-05	0.00014403
Aak1	2.44588	4.85407e-05	0.000227623
Fam114a2	2.44583	3.66933e-05	0.000200237
Nbl1	2.44483	0.0113233	0.0118431
Csnk1g1	2.44287	0.00156483	0.0020496
Polk	2.4404	0.00066578	0.00108067
Slc35d2	2.44037	0.00244741	0.00297214
Zfhx3	2.43934	0.000314009	0.000645091
Kctd10	2.43902	3.36834e-05	0.000194469
Rsf1///C030033M12Rik///4832420A03Rik	2.43887	0.000405908	0.000760123
Rassf3	2.43672	5.3384e-05	0.000237483
Vcl	2.43631	1.13851e-05	0.000133272
Whsc1	2.43572	1.60917e-05	0.000153462
Igf1r	2.43455	4.85749e-05	0.000227623
Atxn1l	2.43223	0.000164964	0.000442028
Spint2	2.43149	0.00013418	0.000381455
Il17ra	2.43086	7.12659e-05	0.000274018
Arpc2	2.43031	2.83051e-05	0.000185422
Met	2.4302	0.00119803	0.00165946
LOC100046056///Pbxip1	2.4293	0.000113935	0.000352065
LOC100046056///Pbxip1	2.4293	0.000113935	0.000352065
LOC676420///Cerk	2.42676	6.12195e-05	0.000252753
LOC676420///Cerk	2.42676	6.12195e-05	0.000252753
Ltbp3	2.42603	0.00376319	0.00431546
Pcbd2	2.42565	0.000168053	0.000448153
Atp2a1	2.42409	0.0031834	0.00372791
Dusp16	2.42394	8.47805e-05	0.000298537
Slc10a3	2.42295	0.00320025	0.0037447
Tmtc3	2.42295	0.000417483	0.00077644
Hps3	2.42139	0.000164184	0.000440783
Prkar2a	2.42129	5.80576e-05	0.000246438
D030029J20Rik	2.42094	0.00257259	0.00309644
Eif2c4	2.41865	0.00799847	0.00856979
Bcl10	2.41713	3.33239e-05	0.000194469
Rcn2	2.41703	0.00092281	0.00135694
BC017647	2.4164	9.27886e-05	0.000312906
Bcl2l2	2.4152	9.85335e-05	0.000324281
Cdc42bpb	2.41518	7.66193e-05	0.000283985
Trim21	2.41469	0.000235692	0.000543275
Casp7	2.41455	4.60656e-05	0.000222501
Rnf149	2.4137	3.72523e-05	0.000201773
Ddx58	2.41271	5.07846e-05	0.000230734
Efhc2	2.41122	0.0180305	0.0183941
Ppp1r3b	2.40879	0.00577829	0.00632729
Scd1	2.40748	0.000291366	0.00062061
Arpc1b///EG434782	2.40661	0.000710368	0.0011261
Lipa	2.40434	4.4182e-05	0.000217271
Abca3	2.4043	0.000232469	0.000539781
Ikzf4	2.40346	0.000433794	0.000800293
BC031353	2.40245	7.61513e-05	0.000283785
Rnf103	2.4015	0.000223681	0.000526153
Arhgap9	2.40082	2.17634e-05	0.000168737
2900064A13Rik	2.40079	0.00015421	0.00042231
Fam20b	2.39817	3.40182e-05	0.000194469
Spna2	2.39813	0.000112743	0.000351151
Rap2a	2.39805	9.75241e-05	0.000322024
LOC100043424///OTTMUSG00000015351	2.39693	0.000440588	0.000810824
Tcf3	2.39605	2.24074e-05	0.000170194
Derl1	2.396	0.000188561	0.000475819
Fbxl12	2.39389	6.40218e-05	0.000257554
Wbscr27	2.3933	6.09328e-05	0.000252442
LOC100047558///Rap2c	2.39237	0.000149785	0.000412842
LOC100047558///Rap2c	2.39237	0.000149785	0.000412842
Tnnt1	2.39106	0.00152662	0.00201457
Rps6kc1	2.38965	0.000312088	0.000643358
Endod1	2.38914	0.000359834	0.00070412
Epcam	2.38906	0.000525183	0.000914627
Slc38a6	2.38669	5.93045e-06	9.89691e-05
2600010E01Rik	2.38601	0.000602862	0.00100702
LOC100048221///Dullard	2.38548	0.000234165	0.00054018
LOC100048221///Dullard	2.38548	0.000234165	0.00054018
Ap2m1	2.38426	0.000616737	0.00102389
Itch	2.38368	0.00019781	0.000490291
D5Ertd579e	2.38367	0.000124629	0.00036625
Cmtm7	2.38303	7.41099e-05	0.000280076
Comt1	2.3822	0.000184686	0.000470891
Fabp5///EG620603	2.3806	0.0019262	0.00242723
Ppm1l	2.38045	0.00193909	0.00243918
Fam134b	2.37961	2.56762e-05	0.000177677
Nt5m	2.37955	0.00101797	0.00146369
Rab11a	2.3795	1.8083e-05	0.000158691
Ap1s3	2.37932	0.00013843	0.000390512
Gltpd1	2.3785	0.00023252	0.000539781
Gphn	2.37786	0.00151258	0.00200313
Sap30bp///LOC639905	2.37772	0.000984681	0.00142614
1700052K11Rik	2.37634	0.0120366	0.0125715
Ano8	2.37558	0.00190788	0.00240804
Tsen54	2.37378	0.000111917	0.000349448
Praf2	2.36977	2.00847e-05	0.000162188
Dnajb2	2.36736	0.000247876	0.000560963
Apoc1	2.36651	6.00655e-06	9.91688e-05
Scyl2	2.36403	0.000212346	0.000510495
6720469N11Rik	2.36092	0.000516068	0.000902968
Pacsin2///Kcnb1	2.3608	1.86667e-06	7.39567e-05
Wbp5	2.36072	0.000139554	0.000391881
Selm	2.3595	0.00113409	0.00158932
Snd1	2.35675	5.7628e-05	0.000245742
Wwc2	2.35662	0.000322138	0.000654582
Ube2q2	2.35488	0.00170992	0.0022029
LOC73899	2.35326	0.000559589	0.000955046
Trp53inp2	2.35244	0.000383817	0.000734641
4931406P16Rik	2.35085	0.000396301	0.000747761
Tusc2	2.34818	6.66055e-05	0.000264385
Hectd1	2.34318	0.000352921	0.000695602
Asb8	2.34257	0.000108861	0.000343498
LOC100044475///Nck2	2.34249	0.000253019	0.000567502
Slc34a2	2.34214	0.000674732	0.00109164
Naglu	2.34166	0.000249744	0.00056269
Fuca2	2.34159	0.000464865	0.000844565
1700031C06Rik	2.3414	0.0175194	0.0179135
Usf1	2.34072	0.00052186	0.000909903
Fam101b	2.34011	0.00586825	0.00641168
Manea	2.33802	0.000277764	0.000603026
Lamb2	2.33614	4.55566e-05	0.000221158
Cyth3	2.33586	2.90229e-06	7.86574e-05
Nat15	2.33406	5.60069e-05	0.000242607
Nkx2-9	2.33318	0.00195916	0.00245821
1110018F16Rik	2.33051	0.000134372	0.000381636
Camk2n2	2.33044	0.000919721	0.00135306
Egfr	2.33029	0.000385579	0.000736276
1300018J18Rik	2.32917	0.000330247	0.000665174
Paqr4	2.32862	0.00116733	0.0016275
Rnf219	2.32599	0.000702233	0.00111944
Irak4	2.32456	0.00435996	0.00489634
H13	2.31966	0.000507981	0.000893407
Anxa7	2.31551	0.000298382	0.000629135
Gbp3	2.31362	0.00510249	0.00563996
Sh3glb2	2.31362	0.000207252	0.000503374
Aph1a	2.31357	4.35964e-05	0.000215456
Gch1	2.31182	0.000756021	0.00117359
Ovol2	2.31113	0.00251687	0.00304411
Ccdc134	2.3092	0.000168451	0.000448153
LOC100044475///Nck2	2.30863	0.000262578	0.000584303
Agap3	2.30823	0.0007403	0.00115334
6030405A18Rik	2.30748	0.0129794	0.0135042
Abca5	2.30608	0.00392387	0.00447223
Tex19.1	2.30596	0.000937269	0.00137212
Stx17	2.29993	0.000409772	0.000765917
4933427D14Rik	2.29699	0.000294637	0.000625082
A230051G13Rik	2.29478	0.00401604	0.00455555
Tuft1	2.29289	0.000224398	0.000526596
Sdccag8	2.29175	0.00261578	0.00313704
Bloc1s2	2.2907	0.000121698	0.00036391
Prrg2	2.28941	0.0013804	0.00185943
BC013529	2.28926	0.000447246	0.000820043
Hmx1	2.28646	0.00104197	0.00148889
Sdr42e1	2.28551	0.000443742	0.00081452
Leng1	2.28414	0.00450873	0.00504822
Ctdsp1	2.28397	0.000570756	0.000966916
Foxa2	2.2833	0.000401631	0.000754479
Lmf1	2.28284	0.000577686	0.00097644
Polm	2.28074	0.000531734	0.000921234
Ly96	2.28056	0.00198248	0.0024833
Ammecr1	2.27989	0.00143601	0.00191908
Hrc///Tcfap2a	2.27937	0.000260545	0.000580826
Mdfi	2.27853	0.000569217	0.000965331
Gosr1	2.27795	0.000564338	0.000960757
Frs2	2.2775	8.82509e-05	0.00030384
H47	2.27715	0.000242822	0.000554147
Trim71	2.27681	0.00201466	0.00251411
Dpagt1	2.27504	0.000794799	0.0012179
6230424C14Rik	2.27484	0.000300193	0.000630151
Tmem66	2.27298	0.00011512	0.000353532
Slc6a6	2.27261	1.70626e-05	0.000155755
Hpgd	2.2723	0.000262913	0.000584303
9630058J23Rik	2.2715	0.000220509	0.000520744
Pde10a	2.27113	0.000733966	0.00114825
Nova2///LOC100047409	2.27027	2.4592e-05	0.000176044
Tgds	2.26968	8.49788e-05	0.000298537
Iqwd1	2.26784	0.00104945	0.0014967
9230105E10Rik	2.26669	0.000169993	0.000451048
Il17rd	2.26616	1.97828e-05	0.000162188
Mfsd11	2.2653	2.45931e-05	0.000176044
Gm672	2.26435	0.001138	0.00159298
Ccdc93	2.2628	1.43802e-05	0.000147856
Chid1	2.26099	0.000721352	0.00113687
Fabp5///EG620603	2.26052	0.0019271	0.00242723
Herpud1	2.25808	3.06147e-05	0.000190104
En1	2.25773	0.036469	0.0366162
Eml2	2.2574	0.00112963	0.00158531
Nudt6	2.25559	0.000904664	0.00133618
Fam173b	2.2554	0.00197666	0.00247809
Dip2a///LOC100044059	2.25476	7.20122e-05	0.000275713
Paqr9	2.25432	0.00678107	0.00733387
Gtf2ird2	2.25228	0.00123182	0.00169916
Bnc1	2.25143	0.00491774	0.00547129
Daam1	2.25041	0.000466585	0.000846146
Elmo3	2.2504	0.00224431	0.0027535
Sqstm1	2.24988	0.000328849	0.000663702
Npnt	2.24985	0.000852498	0.00128003
2610002M06Rik	2.24964	0.001591	0.00207386
Ppp1r13b	2.24955	0.000388117	0.000737917
Aup1	2.2486	0.000216711	0.000515445
Smtn	2.24693	0.0005532	0.000946847
Man2a2	2.24568	8.77704e-05	0.000302884
Ikbke	2.245	0.00719069	0.00773639
Apcdd1	2.24016	0.000103962	0.000334045
Slc10a6	2.23993	0.000882244	0.00131281
Map2k3	2.23926	1.34252e-05	0.00014445
Efhd2	2.23886	6.92299e-05	0.000268378
Limch1	2.23871	0.000413807	0.000771526
Appbp2	2.23854	6.78688e-05	0.00026762
Tnfrsf10b	2.23796	0.00132227	0.0017998
Pdlim7	2.23698	0.000176768	0.000458828
Ftsjd1	2.23519	0.000835932	0.00126278
Akt3	2.23385	0.000328494	0.000663434
Ifngr1	2.23375	0.0100736	0.0106253
Gpr175	2.23358	8.13736e-05	0.000294173
Sidt2	2.23347	0.000382899	0.000734546
Ehd1	2.23232	4.6728e-05	0.000223128
Adamts15	2.23126	0.000122529	0.000365394
Stard3	2.23105	0.000468047	0.000848237
Tbkbp1	2.22956	3.17231e-05	0.000192859
Csf1	2.22947	1.76221e-05	0.000157964
Cltb///LOC100046457	2.22819	0.00117216	0.00163195
Fkrp	2.22783	0.000459733	0.000837791
1700113i22rik	2.22718	0.00687057	0.00741992
Fam49a	2.22672	0.00156726	0.00205061
Prkcdbp	2.22639	0.011271	0.0117967
Ogdh	2.2248	0.000399717	0.000751357
Mbd1	2.2242	0.000474217	0.000853762
AU018091	2.22362	0.000527203	0.000917611
Ecm1	2.22237	0.000864107	0.00129313
Sqrdl	2.22182	0.000763301	0.00118116
Zfp287	2.22081	0.00137083	0.00185138
Hebp2	2.2201	0.000145427	0.000403787
Tgfb1i1	2.21972	0.000549142	0.00094098
5033430I15Rik	2.21945	0.00129695	0.00176938
Nab2	2.21856	0.00244628	0.00297197
ENSMUSG00000074747	2.21589	2.21116e-05	0.000169408
Ptp4a2	2.21463	2.32439e-05	0.000172401
Sh3bp5l	2.21292	0.000390819	0.000741637
Coq10b	2.20951	0.000234169	0.00054018
Cpped1	2.20904	0.0026286	0.00314989
Fbxw11	2.20633	1.23969e-05	0.000139641
Slc35b3	2.20607	4.35067e-05	0.000215369
Cdk9	2.20536	0.000412108	0.000769319
Ttpal	2.20471	0.000217588	0.000516832
Hoxd10	2.2039	0.0169346	0.0173531
Ugcgl2	2.20364	0.00578043	0.00632731
C77080	2.20295	0.000249425	0.00056269
E030030I06Rik	2.20249	0.00243966	0.00296514
Galk1	2.20132	8.85476e-05	0.000304159
Dhrs11	2.20049	0.00222221	0.002732
H2-gs10///0610037M15Rik	2.19919	0.000197684	0.000490291
Npdc1	2.19784	0.000557242	0.000951992
AI428301	2.19727	0.00331565	0.00386762
Dynlt3	2.19725	0.000947371	0.00138351
Chmp2b	2.19553	0.0016466	0.00213554
Rem2	2.19515	0.000386113	0.000736452
Fbxl18	2.19487	0.00817621	0.00874275
Sys1	2.19289	1.07427e-05	0.000131858
Mgat1	2.19265	0.000338646	0.000677065
Tada1l///Pogk	2.19207	0.00161679	0.00210288
Efha1	2.19194	0.000408163	0.000763865
Actn4	2.18901	0.000564545	0.000960757
Klhdc1	2.1885	0.0120199	0.0125584
1600002K03Rik	2.18725	0.015208	0.0156916
Gatsl2	2.18714	0.00151361	0.0020036
Ehbp1	2.18714	7.85004e-05	0.000287514
Prkx	2.18678	0.000219573	0.000519355
Duoxa1	2.18626	0.00688432	0.00743208
Lactb	2.18493	0.00811795	0.00869469
Socs4	2.18407	0.000112933	0.000351151
Gjb3	2.18377	0.000115401	0.000354031
Bcorl1	2.1836	0.00402797	0.00456646
Acbd7	2.18272	0.0057122	0.00625722
Dusp7	2.18188	3.34512e-05	0.000194469
Dcun1d4	2.18084	0.00089956	0.0013326
Stim1	2.18062	0.00256276	0.00308711
Rell1	2.18059	0.000376694	0.00072735
Ptpn3	2.17684	7.75416e-05	0.000285755
Vrk2	2.17646	0.00282166	0.003341
LOC100045233///Adora2b	2.17617	0.000425703	0.000786826
LOC100045233///Adora2b	2.17617	0.000425703	0.000786826
Stx2	2.17513	0.000787315	0.00121141
Crem	2.17475	0.000750528	0.00116684
Slc39a2	2.1747	0.00830754	0.00887228
Xbp1	2.17097	0.000493024	0.000873508
Cblc	2.17064	0.000275889	0.000600678
Rap2b	2.17022	0.00010045	0.000327341
Npas2	2.16918	0.000532827	0.000921488
Trabd	2.16876	0.000170427	0.000451396
Cgnl1	2.1684	3.12906e-05	0.000191791
Yipf4	2.16784	0.000737606	0.00114996
Fam158a	2.16781	0.000637545	0.00105084
B230216G23Rik	2.16668	0.00380731	0.004351
Efna1	2.16586	0.00422037	0.00476108
Zfp568	2.16554	0.000755852	0.00117359
Arhgap8	2.16436	2.36743e-05	0.000173046
Ints4	2.16424	1.63717e-05	0.00015465
Cish	2.1612	0.000619673	0.00102762
Fxc1///Dnhd1	2.16109	0.000288604	0.000616754
Slc39a7	2.15979	0.000709213	0.00112547
Vangl1	2.15938	0.000650527	0.00106576
Zc3h11a	2.1592	0.000100001	0.000326801
1810010H24Rik	2.15735	0.0090629	0.00961022
Epn3	2.15561	0.000505803	0.00089075
Cln3	2.15526	0.000227832	0.000534234
2310004N24Rik	2.15477	7.13651e-05	0.000274018
Ifrd1	2.15459	0.000631391	0.00104265
LOC100044683///Lrrc8e	2.15428	0.0011918	0.00165382
Hdgf	2.15404	1.86725e-05	0.00015938
Gosr2	2.1534	8.6957e-05	0.000301628
Samd8	2.15309	0.00032961	0.000664338
Orai3	2.15307	7.45941e-05	0.000280996
Fmr1nb	2.15264	6.1048e-06	9.94665e-05
Zfp251	2.15229	0.0014268	0.00191243
Kiss1r	2.15229	0.00945411	0.0100002
Phf2	2.15225	1.97688e-05	0.000162188
Col11a1	2.15099	0.00178684	0.00228522
Ubfd1	2.15055	0.000692813	0.00111245
Irak2	2.1489	0.00189835	0.00239906
5730409E04Rik	2.14839	0.00220214	0.00271179
Abcd4	2.1481	0.000455492	0.000832095
Cdkn1a	2.1469	0.00018903	0.000476335
Car5b	2.14655	0.0014798	0.00197021
Esd	2.14602	4.73789e-05	0.000224486
5530400B01Rik	2.14538	0.000599271	0.00100214
Efcab4a	2.14473	0.000816029	0.00124278
Polr2a	2.14469	0.00207127	0.00257078
Zxdb	2.14439	0.000527909	0.000917779
1200002N14Rik	2.14412	0.00121041	0.00167505
Reep3	2.14356	0.000377979	0.000727915
Rexo2	2.14282	0.00111168	0.00156897
Sec14l1	2.1428	0.000248157	0.000561173
Gkap1	2.14002	0.00103068	0.0014777
Unc84b	2.1375	0.0021157	0.00262158
Phf16	2.13745	0.00678438	0.0073348
Nes	2.13727	0.00258098	0.00310529
2210408K08Rik	2.13667	0.00129151	0.00176524
Zmynd11	2.13654	0.000494295	0.000874612
Pla1a	2.13622	2.52566e-05	0.000176998
BC026590	2.13497	0.00348141	0.00403573
2810482I07Rik	2.13459	0.000246292	0.0005595
Tmem49	2.13427	3.8766e-05	0.000205171
Gale	2.13357	9.13728e-05	0.000311356
Tom1l1	2.13335	0.0015844	0.00206797
Ube2a	2.13213	6.97429e-05	0.000269666
Nav1	2.13176	8.74068e-05	0.000302328
Ankrd56	2.13054	0.00704191	0.00759123
Spg20	2.13005	0.000871162	0.00130021
Sema3c	2.12954	0.000124007	0.000365777
Fam120b	2.12635	0.00144297	0.00192546
Rffl	2.12447	0.000749217	0.00116541
Ankfy1	2.12431	0.000337422	0.000675523
Mettl6	2.12411	0.00168558	0.00217248
Wipf2	2.1237	0.000119477	0.000360606
Olfm1	2.12356	0.000168283	0.000448153
5033423O07Rik	2.12327	0.000529175	0.000918466
Ggta1	2.12261	0.000207935	0.00050421
Per1	2.12256	0.00165482	0.00214394
Zfp446	2.12154	0.00915243	0.0097017
2010011I20Rik	2.12129	4.14868e-05	0.000211369
Vps37b	2.12083	0.00101882	0.00146422
Anxa9	2.11918	0.00415537	0.00469662
Tbc1d9b	2.11794	0.000318408	0.000651411
Slc5a3	2.11697	0.0014826	0.0019713
Tcta	2.11666	0.000375659	0.000726257
Clic6	2.11656	0.000178267	0.000461114
Zzef1	2.11537	7.55385e-06	0.000112687
Arl6ip5	2.11382	0.00356457	0.00411934
Cbx6	2.11325	6.76271e-05	0.00026702
Tmem5	2.11318	0.000836359	0.00126279
Ubxn7	2.11309	7.55788e-05	0.000282356
4833412L08Rik	2.11309	0.000284825	0.00061207
Kcnk2	2.1125	0.0131025	0.0136275
B230312A22Rik	2.11209	0.00651073	0.00705683
A330050F15Rik	2.11068	0.00235516	0.00287649
Tm2d1	2.10992	0.00134002	0.00181816
Sh2b2	2.10831	0.00319652	0.00374181
Tcf20	2.10831	9.22139e-05	0.000312906
Slc3a2	2.10709	0.00189221	0.00239434
Mthfr	2.1067	0.000232016	0.000539781
Chic2	2.10645	8.60957e-05	0.000301466
Creb3l4	2.10595	0.00676966	0.00732685
Spty2d1	2.10552	0.000479607	0.000857261
Ralgds	2.10542	5.00145e-05	0.000228277
Tmem127	2.10477	0.000352672	0.000695602
Scube3	2.1032	0.0163888	0.0168343
Usp6nl	2.10135	0.000718141	0.0011342
Plbd1///LOC100045163	2.10128	0.00111046	0.00156799
Plbd1///LOC100045163	2.10128	0.00111046	0.00156799
Rab3ip	2.09902	0.000123297	0.000365427
Katnal2	2.09853	0.000692637	0.00111245
H2-T22///H2-T10///H2-T17///H2-T9	2.09822	0.00564574	0.00619578
H2-T22///H2-T10///H2-T17///H2-T9	2.09822	0.00564574	0.00619578
H2-T22///H2-T10///H2-T17///H2-T9	2.09822	0.00564574	0.00619578
H2-T22///H2-T10///H2-T17///H2-T9	2.09822	0.00564574	0.00619578
Tmem68	2.09731	0.00195085	0.00245088
Mapkapk3	2.09707	0.000183688	0.000469769
Pddc1	2.09425	0.0171722	0.0175845
2310001A20Rik	2.09385	0.00182372	0.00232211
Rb1cc1	2.09373	0.000719079	0.00113449
LOC100046072///Alad	2.09361	0.00182161	0.00232174
LOC100046072///Alad	2.09361	0.00182161	0.00232174
Wdr1	2.09346	0.000161889	0.000436314
Uncx	2.09314	0.00740378	0.00795261
1200009F10Rik	2.09183	0.00227284	0.00278507
Edem2	2.09115	0.000475752	0.000854979
C730049O14Rik	2.09115	0.000612931	0.00101928
RP23-12I24.6	2.09078	0.00125284	0.00172179
Atp6v0a1	2.08974	5.36245e-06	9.41822e-05
Rit1	2.08951	1.04836e-05	0.000129849
Ywhab	2.08797	0.000249959	0.00056269
Glrp1	2.08788	0.000829056	0.00125822
Gak	2.08748	0.00028404	0.000611709
Tmem120b	2.08735	0.00369058	0.00423707
Zfp386	2.08714	0.00719212	0.00773639
Hic2	2.08653	0.000221923	0.000523255
Tor2a	2.08529	0.00173018	0.00222324
LOC100045272///Clcn5	2.08526	0.0206808	0.0210116
Pcsk6	2.08524	0.00119308	0.00165414
Lass6	2.08512	0.00152214	0.00201217
Gab2	2.08498	0.000648885	0.00106366
Rreb1	2.08452	0.00041353	0.000771491
Chd8	2.08409	0.000395277	0.000746774
Rnf41	2.08367	0.000123785	0.000365777
Igsf8	2.08363	3.40444e-05	0.000194469
1700020O03Rik	2.08308	0.00101724	0.00146369
Map4k5	2.08251	0.00158754	0.00207115
LOC100045988///Zic5	2.08233	0.000175193	0.000456489
Ttc17	2.08192	0.000986659	0.00142831
Mgat2	2.07762	0.000388628	0.000738388
Slc30a7	2.07759	0.00252691	0.00305254
Rilp	2.0756	0.00274805	0.00326549
Txnl4b	2.07542	0.00997285	0.0105265
4632419I22Rik	2.07516	0.000174055	0.00045561
Nxph3	2.07507	0.000831719	0.00126024
St7l	2.07446	0.00117929	0.00163882
Pctp	2.07275	0.0013793	0.00185878
BC016423	2.07106	0.00601407	0.00655901
Ppp3ca	2.07001	0.00028108	0.000607548
Prkd2	2.06993	0.00523354	0.00577527
Zfp579	2.06986	0.00435188	0.00489463
Dpy19l3	2.0683	0.00177768	0.00227546
Nsun3	2.06735	0.00182968	0.00232706
Slc39a1	2.06727	0.000479222	0.000857261
Pex12	2.06683	0.000288645	0.000616754
Ehd3	2.06622	0.000735605	0.00114902
Atg2a	2.06429	0.00250064	0.00302816
Rasl11b	2.06408	0.000527915	0.000917779
Hmgcll1	2.06356	0.00269177	0.00321012
Scmh1	2.06332	0.00148837	0.00197721
Kctd17	2.06253	0.000726289	0.00114164
Fam131a	2.06209	0.00104696	0.00149458
Bag3	2.06071	0.00290636	0.00343176
Trip6	2.06065	0.000385276	0.000736276
Klhl13	2.05937	0.000187562	0.000475199
Usp47	2.05918	0.000286764	0.000614936
Ebf2	2.05889	8.64506e-05	0.000301466
Tdrkh	2.05662	0.0128771	0.0134024
C1qtnf4	2.0561	0.000540634	0.000932289
Dnajc3	2.0557	0.000200232	0.000492394
1700007K13Rik	2.05431	0.00122426	0.00169049
Fosb	2.05331	0.00068289	0.00110185
Tmx4	2.05326	0.00176044	0.00225436
Fam13b	2.05232	0.000503181	0.000886655
Mtap1b	2.05116	0.0170364	0.0174515
Trap1a	2.05079	7.54133e-05	0.000282115
Cdc42bpg	2.05035	4.00173e-05	0.000208233
Fam122a	2.05033	0.00118509	0.00164535
Abhd5	2.04895	1.99584e-05	0.000162188
C030046I01Rik	2.04774	0.000787991	0.00121183
Sirt2	2.04746	2.57835e-06	7.81006e-05
Bbs7	2.04737	0.00390193	0.00445402
Ctnnal1	2.04719	0.00011836	0.000358957
Ddr1	2.04698	0.0016469	0.00213554
Ddit3	2.04534	0.000633245	0.00104491
Pppde1	2.04529	0.000537734	0.000927824
Tle6	2.04398	0.0139666	0.0144607
Kremen1	2.04269	0.000890155	0.00132129
1700023F06Rik	2.0425	0.00765606	0.00821637
[truncated: 987 more rows]

## Sheet: ES Specific Gene
Defined Top ES Specific Genes from (Kidder and Palmer, 2010)
Gene Symbol	ES/TS	P-value	Corrected P-value
Tdgf1	840.177	0.000214283	0.00120328
Pou5f1	555.473	2.21658e-06	0.000475167
Nanog	268.625	0.000525591	0.00172441
Tdh	258.111	0.000335968	0.00146422
B230214O09Rik	205.972	0.000283027	0.00135039
EG653016	173.043	0.00199254	0.00368475
Lrrc34	166.627	0.000124073	0.00104687
Ifitm1	137.182	6.00373e-05	0.00085517
Dppa5a	133.213	4.1658e-06	0.000475167
Stmn2	123.231	2.04132e-06	0.000475167
Spp1	112.665	7.20254e-05	0.000880212
Morc1	104.663	0.00146217	0.00308432
Tcl1	89.1084	0.000115612	0.00102373
Fgf4	85.6487	6.76508e-05	0.000870221
Dppa3	73.9127	4.16824e-05	0.000801474
Cyct	66.9495	0.000317575	0.0014275
Sycp3	66.2896	0.00543304	0.00734807
Armcx1	61.4646	0.00106994	0.00253623
Gsta4	60.0324	3.24843e-05	0.000752811
Lefty2	59.7218	0.000199003	0.00116592
Uchl1	56.4976	0.000154628	0.00109792
Ooep	54.2722	0.000184022	0.0011218
Lefty1	50.2616	8.63484e-06	0.000521569
Tdrd12	50.2542	0.000335478	0.00146422
OTTMUSG00000010173	50.0022	0.0012341	0.00276772
Slc7a3	47.926	0.000272656	0.00133372
Rpl39l	46.3046	0.000468955	0.00164388
Cubn	42.6481	0.00272858	0.00446215
Jam2	38.1082	1.21199e-05	0.000535539
Olig1	37.4654	3.08419e-05	0.000732181
Pycard	37.1221	9.14136e-05	0.00095673
Cnpy1	33.7275	0.000559229	0.00179445
ENSMUSG00000074303	33.3923	5.01475e-06	0.000488102
Prdm14	32.6403	0.000820179	0.00219315
Eif2s3y	32.628	0.00171087	0.00338346
OTTMUSG00000011070///OTTMUSG00000010694///Rex2///OTTMUSG00000010655	31.3044	3.8269e-05	0.00078694
OTTMUSG00000011070///OTTMUSG00000010694///Rex2///OTTMUSG00000010655	31.3044	3.8269e-05	0.00078694
OTTMUSG00000011070///OTTMUSG00000010694///Rex2///OTTMUSG00000010655	31.3044	3.8269e-05	0.00078694
Npl	31.2201	0.00027192	0.00133372
Gdf3	31.039	4.31485e-05	0.000801474
OTTMUSG00000011070///OTTMUSG00000010694///OTTMUSG00000010655///Rex2	30.3591	2.89836e-05	0.000729588
Lama1	29.8438	0.000183395	0.0011218
Otx2	28.4014	4.74716e-05	0.000823692
OTTMUSG00000016862///EG434726///OTTMUSG00000016933///Fthl17	27.3872	0.000957478	0.00237808
OTTMUSG00000016862///EG434726///OTTMUSG00000016933///Fthl17	27.3872	0.000957478	0.00237808
OTTMUSG00000016862///EG434726///OTTMUSG00000016933///Fthl17	27.3872	0.000957478	0.00237808
OTTMUSG00000016862///EG434726///OTTMUSG00000016933///Fthl17	27.3872	0.000957478	0.00237808
Hormad1///LOC675573///OTTMUSG00000023281	27.1881	0.00577303	0.0076964
Hormad1///LOC675573///OTTMUSG00000023281	27.1881	0.00577303	0.0076964
Hormad1///LOC675573///OTTMUSG00000023281	27.1881	0.00577303	0.0076964
Pipox	26.5897	0.000278736	0.00134344
D14Ertd668e	26.154	0.000436281	0.00160372
4930566F21Rik	25.7147	0.00142108	0.00303108
Apobec3	25.1696	2.93797e-05	0.000732181
Neurod1	24.0329	0.000504923	0.00169663
Mcf2	23.9548	0.00183914	0.00351919
Pdpn	23.6887	0.000250119	0.0012746
Acta2	23.4443	0.000274006	0.00133572
Dmrt1	23.1726	0.000748295	0.00209098
Fbxo15	22.4992	1.79436e-05	0.000633871
Myb	22.2529	0.000424995	0.00157871
Lrrc2	21.7649	8.42396e-05	0.000907674
Pla2g1b	21.1164	0.000193293	0.00115384
Olig2	20.7751	0.000662004	0.00198279
Txnip	20.4789	6.35537e-05	0.000867172
2410076I21Rik	20.3921	0.000351332	0.00146976
Ddx4	19.8496	0.00459542	0.00642655
Srgn	18.9319	0.000111325	0.00101076
Enpp3	18.4844	0.000138826	0.00106959
Fut9	18.1949	0.000498855	0.0016863
D7Ertd715e	18.1601	0.00520709	0.00710973
Ly6g6e	18.0035	0.00141885	0.00303076
Mylpf	17.2448	0.00044384	0.0016123
Dmd	17.0373	0.000423342	0.00157673
Aurkc	16.8104	7.30286e-05	0.000880212
Trh	16.579	0.000333663	0.00146071
AU019176	16.5377	0.000166382	0.00110552
2610305D13Rik	16.2396	0.0016241	0.00328057
Nphs1	16.2389	1.06788e-05	0.000535539
Mael	16.0228	0.0109769	0.0129036
Gja1	15.9448	0.000115696	0.00102373
Usp11	15.9342	0.000240112	0.00124313
2410003I16Rik	15.8549	0.00595802	0.00789715
Cobl	15.6754	0.000959271	0.00237901
Crabp2	15.663	4.98758e-05	0.000841146
Lox	15.4505	0.000749637	0.00209098
Ephx2	15.3554	0.00177188	0.00343598
Gm13212	15.2058	0.000605622	0.00188936
Inpp5d	15.1923	0.000384304	0.00152317
Gng3	14.5707	0.000308483	0.00140307
Fam169a	14.4244	1.90013e-05	0.000633871
Nid2	14.2495	6.65644e-05	0.000870221
Ddx3y	13.9561	0.0103971	0.0123163
Pnma5	13.7996	4.45399e-06	0.000475167
Pcolce	13.7763	0.000166133	0.00110552
Ano9	13.6752	2.35442e-05	0.000657589
LOC100041694	13.6709	0.00265799	0.00439639
Psma8	13.6689	0.00255422	0.00427637
Ina///LOC100047943	13.5236	0.000146903	0.001095
2410007B07Rik	13.4963	0.000782866	0.00212451
Kit	13.4761	3.91423e-05	0.00079203
Hesx1	13.115	0.000419952	0.00156811
9330199F22Rik	13.085	0.00136246	0.00296011
Tagln	12.9836	0.00189217	0.00359476
Tet1	12.874	0.00028416	0.00135138
Stag3	12.8075	0.000186609	0.00113007
2200001I15Rik	12.8066	0.000447247	0.0016123
Trps1	12.7386	0.000549887	0.00177789
Cox7a1	12.5304	0.000598281	0.00187847
A530057A03Rik	12.4275	0.00179787	0.00346748
Klf4	12.3895	0.000225425	0.00121223
Hsf2bp	12.3455	0.000347921	0.00146681
BB001228	12.2907	0.000106631	0.000988452
Zfp819	12.2483	0.00100516	0.00244385
Susd2	11.9936	6.64339e-05	0.000870221
Mreg	11.8691	0.00112108	0.00259773
Calml4	11.8094	0.00197889	0.00367304
Pga5	11.8062	0.000579917	0.00183661
Stat4	11.5775	0.000940785	0.002356
Armcx4	11.5691	0.00254763	0.00427156
Fxyd6	11.5231	0.000341673	0.00146681
Prmt8	11.4506	0.00124443	0.00278448
Gfpt2	11.4219	1.04719e-05	0.000535539
Rpgrip1	11.3405	0.000425495	0.00157871
1700019N12Rik	11.2099	0.00172395	0.00339689
Fgf17	11.1807	0.000346358	0.00146681
6330534C20Rik	11.1256	0.00322975	0.00504865
Pla2g10	10.8462	3.99318e-06	0.000475167
Snrpn///LOC100044139///Snurf	10.7979	0.000156585	0.00109792
Tmem47	10.6818	0.0180305	0.0194997
5730507C01Rik	10.6718	6.46958e-05	0.000870221
Vegfc	10.6045	0.000498186	0.0016863
Myl9	10.5084	0.00727211	0.00922355
D830012I24Rik	10.4537	0.00520812	0.00710973
Zfp105	10.4424	0.000143292	0.00108961
1700029I01Rik	10.3593	0.000658389	0.00197999
Gpx2	10.3345	0.000220341	0.00120667
Gm1564	10.2446	0.0333488	0.0341799
Nr5a2	10.1589	0.000130283	0.00104687
LOC100046035///Adam23	10.1423	4.71971e-05	0.000823692
Apoe	10.0177	7.19522e-06	0.000521569
AI467606	9.97299	0.000820106	0.00219315
Timp1	9.67752	0.000217599	0.00120667
B3gnt5	9.61752	0.000331374	0.00145287
Alpl	9.616	9.03361e-05	0.00095573
EG627821	9.55194	7.72925e-05	0.000894807
Sulf1	9.51786	0.00197923	0.00367304
Lifr	9.35638	0.000580629	0.00183687
Gli2	9.25332	5.63491e-05	0.00085517
Zfp277	9.23149	0.000250676	0.00127522
EG546524	9.19327	0.00111179	0.00258474
Lrp2	9.12329	0.00227043	0.00400718
Rcn3	9.06026	0.000782124	0.00212447
Serping1	8.93401	0.00306171	0.00484826
Ina///LOC100047943	8.81294	0.000221262	0.00120667
Gjc1	8.80816	0.00361424	0.00546818
Pdcl2	8.80211	0.00299492	0.00476576
LOC640441///Thbs1	8.78009	0.00328898	0.00511398
Serpinb6c	8.69384	0.00375376	0.00559732
Apoa2	8.68181	9.21589e-05	0.000957242
Elavl2	8.62831	0.000384245	0.00152317
LOC640441///Thbs1	8.61035	0.00211741	0.00383789
Dpys	8.56438	0.000657724	0.00197999
Lrriq4	8.48988	0.00309837	0.00489569
A230083H22Rik	8.46959	0.000335316	0.00146422
Tspan6	8.46654	0.00348939	0.00533301
Phc1	8.39536	9.24543e-05	0.000957242
Hsd17b11	8.30734	0.000108693	0.000995905
Mgst1	8.30154	0.00171741	0.00338839
Igfbp2	8.2828	0.000135723	0.00105441
AA386476	8.22627	0.00631607	0.0082778
Gdap10	8.20925	0.00125411	0.00280185
Dazl	8.05028	0.000480561	0.00166655
Syt9	7.9955	5.06992e-05	0.000841146
Gna14	7.97756	0.00151211	0.00315157
Gbp1	7.94867	0.0229579	0.0242099
Stra8	7.92179	0.00422285	0.00603559
LOC676974	7.89838	0.00845718	0.0104007
Sfrp1	7.77388	2.33259e-05	0.000657589
Usp28	7.73021	0.000610009	0.00188936
Car13	7.67559	3.66295e-05	0.00078694
Rbm44	7.63857	0.0023283	0.00407179
Aire	7.61896	1.50192e-06	0.000475167
Myo1f	7.59646	0.00060588	0.00188936
2610028L16Rik	7.58899	0.00155251	0.00319925
Chchd10	7.52384	1.78066e-06	0.000475167
4933437F05Rik	7.50889	9.1176e-05	0.00095673
D5Ertd798e	7.49002	0.000683424	0.00200891
Zbtb8a	7.4822	0.000443842	0.0016123
2410004A20Rik	7.46639	0.000754278	0.00209098
BB182297	7.44069	2.00482e-05	0.000633871
Cyp4f14	7.43894	0.00113406	0.00262398
Sh3gl2	7.43059	0.000100335	0.000979861
Igsf21	7.4185	0.000358994	0.00148901
OTTMUSG00000010657	7.30656	0.00148625	0.00311547
Rage	7.30633	0.000200353	0.00116592
Nlrp4f///Nlrp4g	7.29973	0.00122041	0.00274756
C030013E06Rik	7.29033	0.000524564	0.00172298
Rbmxl2///LOC100046433	7.28799	0.000704874	0.00204032
Rbmxl2///LOC100046433	7.28799	0.000704874	0.00204032
Dnajc6	7.26308	0.000173826	0.0011152
Egln3	7.11727	0.000836843	0.00221139
As3mt	7.05255	0.000857259	0.00223691
Mtm1	7.03396	0.000148457	0.001095
Actr3b	6.96045	0.000436413	0.00160372
Ppp1r1a	6.80425	0.00118694	0.00270694
Hck	6.78906	0.000144395	0.00109232
Sgk1	6.75183	0.000957687	0.00237808
Tcf15	6.72346	0.000459145	0.00164101
Six4	6.70124	0.00234189	0.00408014
Pdzk1	6.67113	0.000345329	0.00146681
Mme	6.63323	0.00331434	0.00513562
9930031P18Rik	6.58123	0.00716828	0.00910773
Smc1b	6.54436	0.00110737	0.00258038
Ard1b	6.46738	0.000521512	0.00172069
A2m///LOC677369	6.44173	0.00194635	0.00365254
A2m///LOC677369	6.44173	0.00194635	0.00365254
Cbr3	6.43889	0.00018259	0.0011218
Mgp	6.38737	4.56603e-06	0.000475167
Dnd1	6.2845	0.000985316	0.00240875
Mid1	6.24678	0.00199956	0.00369306
LOC100046035///Adam23	6.23179	2.32438e-05	0.000657589
Pdzd4	6.15735	0.000896726	0.00227889
Sall1	6.11389	0.000461367	0.00164278
Nnat	6.10511	0.00768395	0.00965037
Akap12	6.08144	0.000123437	0.00104687
Rgs9bp	6.03579	0.00342933	0.00527139
Impact	6.02669	0.000142534	0.00108668
2210409E12Rik	6.01769	0.000175933	0.00111533
Nqo2	6.01451	0.000395128	0.00154552
Ptbp2	5.93486	2.40838e-05	0.000659669
B430203M17Rik	5.93209	1.23262e-05	0.000535539
Zic3	5.88473	0.000326597	0.00144058
Enox1	5.88457	0.000724065	0.00206023
Etv5	5.87253	4.23274e-05	0.000801474
Eras	5.86164	0.000405086	0.0015523
Ltbp4	5.85237	0.000238551	0.00124166
Tgfbi	5.84068	0.000157187	0.00109792
BC028528	5.83406	6.16451e-05	0.00085517
Icam1	5.8253	0.000870757	0.00224612
Aim2	5.79466	0.000228328	0.00121886
Sap30	5.77667	0.000612924	0.0018939
Grit	5.77154	0.000190815	0.00114231
Zscan10	5.75523	0.000252281	0.00127671
1190005I06Rik	5.73293	0.000561733	0.00180051
Pla2g5	5.73278	0.00205243	0.00375416
Fam81a	5.72618	0.00311164	0.00491134
Lima1	5.71739	1.11724e-05	0.000535539
Bnc2	5.70385	3.81189e-06	0.000475167
1700029P11Rik	5.67648	0.00151485	0.00315279
Trim2	5.6759	0.00303346	0.00481396
Nupr1	5.65217	0.000577523	0.001835
6720427H10Rik	5.64677	0.00280817	0.00454686
Gprasp2	5.63419	0.000182839	0.0011218
Slc6a15	5.61836	0.000361988	0.00149718
Nodal	5.60792	0.000131576	0.00104687
Ndufa4l2	5.53117	0.00410488	0.00593133
Snhg3	5.52093	0.000417957	0.00156811
Ampd3	5.51909	0.000609684	0.00188936
Tex11	5.51634	0.0200847	0.0214511
Mkrn1	5.48813	3.75163e-06	0.000475167
Csrp2	5.47959	1.60569e-06	0.000475167
Cpsf4l	5.4743	0.00156114	0.00321024
Rnf17	5.46091	0.00027927	0.00134344
Hexa	5.42695	0.000162141	0.00110333
Acta1	5.42682	0.0106815	0.0125919
4632417K18Rik	5.42302	0.0033812	0.00521834
8430436C05Rik	5.42254	0.00178252	0.00345156
Ceacam1///Ceacam2	5.4216	0.000219144	0.00120667
Ankrd35	5.38862	0.00152137	0.0031641
Crmp1	5.3878	2.74218e-05	0.000714927
Pcolce2	5.35908	5.7748e-05	0.00085517
Qprt	5.3139	0.00129054	0.00286297
2900011O08Rik	5.27227	0.00212805	0.00384078
Parp1	5.24929	7.30576e-05	0.000880212
Dmc1	5.24122	0.00131826	0.00290514
Elovl2	5.23848	0.0131546	0.0149927
AU021025	5.21692	0.0197016	0.0211192
Rab7l1	5.19808	0.000481981	0.00166719
Pcyt1b	5.16936	0.00185738	0.00353095
C77805	5.12896	0.00964147	0.0115287
Mtss1	5.10863	3.65046e-06	0.000475167
Gstt2	5.10791	1.70885e-05	0.000623728
Hsd17b14	5.10497	0.000934081	0.00235131
Rasgrp2	5.10385	0.0012145	0.00273637
Dusp27	5.09743	0.00155844	0.00320693
100039706///C330019L16Rik	5.06042	0.00119801	0.0027196
100039706///C330019L16Rik	5.06042	0.00119801	0.0027196
Blnk	5.00449	5.85926e-05	0.00085517
Ubr7	4.99042	1.58111e-05	0.000621412
Chd9	4.97559	0.00158813	0.00323611
LOC100045488///I1C0022H11Rik	4.96788	0.000618139	0.00190095
LOC100045488///I1C0022H11Rik	4.96788	0.000618139	0.00190095
Id4///LOC100045546	4.96752	0.00834828	0.0103074
Acp6	4.96631	1.09075e-05	0.000535539
9530006C21Rik	4.96345	0.00194866	0.00365297
LOC100270747	4.9516	0.000478579	0.00166165
Ndn	4.951	0.00053441	0.00174434
Rimklb///LOC100048362	4.94143	0.00143183	0.00304068
Rhpn2	4.9272	0.00119746	0.0027196
Slc16a4	4.9254	0.0118078	0.0136279
Dact1	4.92336	0.000118911	0.00103047
Acacb///LOC100047358	4.92099	0.00083273	0.0022092
Krt12	4.91544	0.0018971	0.00359709
Cav1	4.91417	0.000568334	0.00181635
Ly75	4.89825	0.000670201	0.00198679
Aldh1b1	4.88598	0.00466508	0.00650721
Slc29a1	4.88263	0.000176057	0.00111533
Padi3	4.88146	0.000962637	0.00237901
Ifitm2	4.87525	0.000107109	0.00098974
Klf2	4.85875	0.000134621	0.00105441
D15Wsu126e	4.85663	0.00376826	0.00559732
1700019D03Rik	4.85564	2.3445e-05	0.000657589
Prdm1	4.85013	0.00158739	0.00323611
Slc34a3	4.814	0.000623134	0.00190929
2610319H10Rik	4.8116	0.000271809	0.00133372
Rps4y2	4.80991	6.72544e-05	0.000870221
Scpep1	4.79884	0.00107946	0.00254731
Calcoco2	4.79479	0.00106596	0.00253132
Dab2	4.78652	0.000490053	0.00167559
Fggy	4.77639	0.000690729	0.00201528
AU021838///Prps1	4.77103	0.000177051	0.00111533
D9Ertd306e	4.74779	0.00152696	0.00317122
Pde1b	4.74461	0.000797743	0.00215708
Kif2c///LOC631653	4.73866	0.000311062	0.00141124
Dnmt3l	4.73244	0.000135773	0.00105441
AA415038	4.73216	0.00895019	0.0108577
Mcf2l	4.72683	0.0012689	0.00282838
LOC552906	4.71337	0.00248347	0.0042039
Tcfl5	4.71197	0.00133519	0.00292479
Pnma2	4.70839	0.00088682	0.00226159
Col5a2	4.70719	0.00375647	0.00559732
Fn1	4.683	0.00014606	0.001095
Efcab10	4.67575	0.00215086	0.00386731
2610027H17Rik	4.66821	0.00828603	0.0102522
Tcea3	4.64733	3.05925e-05	0.000732181
Prtg	4.6343	0.000294908	0.00137561
Mex3a	4.61365	5.42006e-05	0.00085517
Actn3	4.60962	0.00522484	0.00712541
Mt4	4.59911	0.000496296	0.0016863
Helb	4.59826	0.00144218	0.00305594
Pir	4.59661	0.00252924	0.00426407
Porcn	4.58788	0.000462048	0.00164278
Nostrin	4.57936	0.00067014	0.00198679
Pde8a	4.57415	2.01845e-05	0.000633871
En2	4.56279	0.000419942	0.00156811
Gbx2	4.5599	0.000198327	0.00116592
D0H4S114	4.55432	0.00352471	0.00537449
Tmem88	4.55027	0.000183898	0.0011218
Cnn1	4.55003	0.0382294	0.0388143
Odz3	4.54121	0.000690144	0.00201528
LOC100044725///1190002N15Rik	4.53996	0.000483087	0.00166719
D10Ertd755e	4.52536	0.00039575	0.00154552
Abcc4	4.51607	4.48136e-05	0.000810455
Emb	4.51411	6.11872e-05	0.00085517
Dlgap3	4.47714	0.00165061	0.00330846
C130057M05Rik	4.46457	0.00704967	0.00900483
LOC100047583///Apod	4.46366	0.00216306	0.00388208
Phlda2	4.45994	7.92298e-05	0.000896309
AA407881	4.45887	0.000229789	0.00121997
Add3	4.45088	3.99804e-06	0.000475167
Upp1	4.42986	0.000487528	0.00167163
Arl4a	4.4222	0.00044529	0.0016123
Pnldc1	4.41465	0.00231231	0.00406744
Fhod3	4.41076	0.0010771	0.00254583
D230019N24Rik	4.40246	0.000966793	0.00238384
Ntn1	4.39404	0.00169516	0.00336268
LOC100046434///Cpe	4.37046	0.00826193	0.0102354
EG329217	4.36757	0.000590417	0.00185978
Snta1	4.35789	0.000763204	0.002092
Rimklb///LOC100048362	4.31536	0.00223972	0.00398337
Cpt1a	4.29483	2.15456e-05	0.000655346
LOC100048073	4.28474	0.00233744	0.00407647
8430408G22Rik	4.26964	0.0192464	0.0206563
2610318N02Rik	4.26191	4.26739e-05	0.000801474
Patl2	4.26081	0.000478078	0.00166165
Nfatc4	4.23646	5.23349e-05	0.00085517
Epdr1	4.22292	0.00212174	0.00384078
Gnptab	4.2118	7.08423e-05	0.000880212
Id4///LOC100045546	4.20374	0.00927801	0.0111857
Ceacam1///Ceacam2	4.19827	0.000122147	0.00104687
Tet2	4.1732	0.001545	0.00318602
Tnfsf13///Tnfsf12///Tnfsf12-tnfsf13	4.15414	1.29663e-05	0.000548721
Padi2	4.14913	0.000265304	0.00131526
OTTMUSG00000016219///OTTMUSG00000016325///OTTMUSG00000016327///3100002L24Rik///100039000///OTTMUSG00000016611///OTTMUSG00000016609	4.14587	0.00695598	0.00890464
OTTMUSG00000016219///OTTMUSG00000016325///OTTMUSG00000016327///3100002L24Rik///100039000///OTTMUSG00000016611///OTTMUSG00000016609	4.14587	0.00695598	0.00890464
Tex14	4.14393	0.00242082	0.00415657
C430002E04Rik	4.13698	0.0040533	0.0058796
Zc4h2	4.1264	0.00225905	0.00399876
Plxdc1	4.12444	0.000229642	0.00121997
Gli1	4.11153	0.00271928	0.00445663
Bgn	4.09029	5.93391e-05	0.00085517
Mga	4.08404	0.00070987	0.00204322
Aldh9a1	4.0824	6.01916e-05	0.00085517
Galm	4.07823	0.000198862	0.00116592
Ttpa	4.07717	0.00328906	0.00511398
2610019E17Rik	4.06959	0.0135782	0.0154213
Amhr2	4.05381	6.57286e-06	0.000521569
Armcx2	4.048	0.000685954	0.00200901
Nod1	4.04637	0.000419949	0.00156811
Hist2h3b///Hist1h3a///Hist2h3c2///Hist1h3h///Hist1h3d///Hist1h3i///Hist1h3f///Hist2h3c1///Hist1h3g///Hist1h3e///Hist1h3b///Hist1h3c	4.03612	0.00257693	0.00429138
Hist2h3b///Hist1h3a///Hist2h3c2///Hist1h3h///Hist1h3d///Hist1h3i///Hist1h3f///Hist2h3c1///Hist1h3g///Hist1h3e///Hist1h3b///Hist1h3c	4.03612	0.00257693	0.00429138
Hist2h3b///Hist1h3a///Hist2h3c2///Hist1h3h///Hist1h3d///Hist1h3i///Hist1h3f///Hist2h3c1///Hist1h3g///Hist1h3e///Hist1h3b///Hist1h3c	4.03612	0.00257693	0.00429138
Pml	4.03106	8.87773e-07	0.000475167
Snrpn///LOC100044139///Snurf	4.0306	0.000173603	0.0011152
Impa2	4.01101	7.67462e-05	0.000892824
Grtp1	4.00387	6.55151e-05	0.000870221
Tarsl2	3.99685	0.00452243	0.00634879
Snrpn///EG545062///LOC100044139///Snurf	3.98116	0.000178857	0.00112073
Caprin2	3.94185	0.00158433	0.00323611
B230117O15Rik	3.93954	0.0167203	0.0182585
Zfp296	3.92953	0.000473629	0.00165412
Ubd	3.9251	0.000408784	0.00155902
5930436O19Rik	3.92403	0.00820579	0.0101961
Pycr2	3.90806	0.000377391	0.00152104
Syk	3.90414	0.00067925	0.00200142
C330006D17Rik	3.89056	0.00281322	0.00454686
Capsl	3.8812	0.00279489	0.00454402
Mid1ip1	3.87533	0.00124948	0.00279363
Ddah2	3.87432	2.00872e-05	0.000633871
Vwf	3.87044	0.0318526	0.0328076
Sohlh2	3.86382	0.00142032	0.00303108
Apobec1	3.86231	0.00586942	0.00780807
2700038G22Rik	3.84868	0.000515626	0.00172046
Kif2c///LOC631653	3.84533	4.0359e-05	0.000796272
Itpka	3.81434	0.00243223	0.00415657
Atp1b2	3.80725	0.000433168	0.00160108
5730408K05Rik	3.79899	9.34438e-05	0.000957242
Hist2h3b///Hist1h3a///Hist2h3c2///Hist1h3h///Hist1h3d///Hist1h3f///Hist1h3i///Hist2h3c1///Hist1h3g///Hist1h3e///Hist1h3b///Hist1h3c	3.79588	0.00261329	0.0043309
Hist2h3b///Hist1h3a///Hist2h3c2///Hist1h3h///Hist1h3d///Hist1h3f///Hist1h3i///Hist2h3c1///Hist1h3g///Hist1h3e///Hist1h3b///Hist1h3c	3.79588	0.00261329	0.0043309
Hist2h3b///Hist1h3a///Hist2h3c2///Hist1h3h///Hist1h3d///Hist1h3f///Hist1h3i///Hist2h3c1///Hist1h3g///Hist1h3e///Hist1h3b///Hist1h3c	3.79588	0.00261329	0.0043309
Gm98	3.78734	0.0020269	0.00372002
Col1a2	3.78613	0.00301768	0.00479413
4930528F23Rik	3.78554	0.0214348	0.0227433
D4Bwg0951e	3.7741	0.001345	0.00293801
Sms	3.77077	0.00104077	0.00250256
Hist2h3b///Hist1h3a///Hist1h3h///Hist2h3c2///Hist1h3d///Hist1h3i///Hist1h3f///Hist2h3c1///Hist1h3g///Hist1h3e///Hist1h3b///Hist1h3c	3.75843	0.00278154	0.00452484
5830418K08Rik	3.75196	0.00332693	0.00515092
C130015C19	3.75057	0.00751889	0.00947977
LOC677374///LOC100046434///Cpe	3.74802	0.00857967	0.0104954
2500002B13Rik	3.7337	0.000751016	0.00209098
Pld6	3.72773	0.000258094	0.00129268
Stoml1	3.70295	0.00165083	0.00330846
Hal	3.701	0.000423939	0.00157695
Serpini1	3.69719	6.72291e-05	0.000870221
Dnmt3a	3.69236	9.05977e-06	0.000521569
OTTMUSG00000010673///OTTMUSG00000010681///OTTMUSG00000010670///OTTMUSG00000011061	3.69181	0.00129226	0.00286297
OTTMUSG00000010673///OTTMUSG00000010681///OTTMUSG00000010670///OTTMUSG00000011061	3.69181	0.00129226	0.00286297
OTTMUSG00000010673///OTTMUSG00000010681///OTTMUSG00000010670///OTTMUSG00000011061	3.69181	0.00129226	0.00286297
OTTMUSG00000010673///OTTMUSG00000010681///OTTMUSG00000010670///OTTMUSG00000011061	3.69181	0.00129226	0.00286297
9530029O12Rik	3.68991	0.000446326	0.0016123
LOC100044725///1190002N15Rik	3.68695	0.000380728	0.00152317
Slc27a2	3.67909	3.80574e-05	0.00078694
1700007E06Rik	3.67895	0.0092146	0.0111322
Gtsf1l	3.67086	0.000715836	0.00205271
2610037D02Rik	3.65971	0.000111807	0.00101076
Tle4	3.65108	0.00019372	0.00115384
OTTMUSG00000002879	3.63972	5.8428e-05	0.00085517
D5Wsu152e	3.62327	0.00169272	0.00336268
100040086	3.62322	0.0013299	0.00291978
Zfp59	3.6195	0.00326028	0.00508819
Nefh	3.61906	0.00143011	0.00304068
Fam59a	3.61061	0.000303283	0.00139164
100042862	3.60065	0.000245558	0.0012646
Dhx16	3.59451	1.24715e-05	0.000535539
Zfp33b	3.59063	0.000383507	0.00152317
Gad1	3.5876	0.00071634	0.00205271
AW552889	3.58622	0.00142697	0.00304068
Tmem8	3.58293	0.000852936	0.0022337
Sirt3	3.5809	0.00189493	0.00359531
Zfp264	3.57742	0.00878274	0.0106808
Fbln2	3.57605	0.0024752	0.0041972
Fgg	3.5724	0.0209797	0.022309
Hist2h3b///Hist1h3a///Hist2h3c2///Hist1h3h///Hist1h3d///Hist1h3i///Hist1h3f///Hist2h3c1///Hist1h3g///Hist1h3e///Hist1h3b///Hist1h3c	3.5718	0.0027351	0.00446671
D6Mm5e	3.56274	0.00130356	0.00288004
Abi2	3.56181	0.00189343	0.00359481
Camk2n1	3.56011	2.04684e-05	0.000633871
Hist2h3b///Hist1h3a///Hist2h3c2///Hist1h3h///Hist1h3d///Hist1h3f///Hist1h3i///Hist2h3c1///Hist1h3g///Hist1h3e///Hist1h3b///Hist1h3c	3.55917	0.00238055	0.00412045
Msh6	3.545	0.000372668	0.00151743
Ptch1	3.54439	1.34518e-05	0.00055323
Kank2	3.54094	0.000891958	0.00227019
2900056M20Rik	3.5398	0.00301267	0.00478879
5730419I09Rik	3.53931	0.0003034	0.00139164
LOC545261	3.53703	0.000166142	0.00110552
Tiparp	3.52901	0.000608004	0.00188936
Klk1b5///Klk1	3.52323	0.000757871	0.00209098
Slit2	3.51984	0.00217077	0.00388705
Iqcg	3.51916	0.00708689	0.00902568
Slc39a4	3.51877	0.00157107	0.00322336
H2afx	3.51378	9.55494e-06	0.000535539
A130019P10Rik	3.511	0.0101883	0.0121082
Bdh2	3.50891	0.00998123	0.0118766
Mia1	3.50492	0.000383418	0.00152317
LOC630729	3.50301	0.000474587	0.00165412
Fgf15	3.49433	0.000789342	0.00213811
Lactb2	3.48819	0.000759056	0.00209098
4930405N21Rik	3.48818	0.00568209	0.00761786
H2afz///EG626950	3.48721	0.000459865	0.00164157
Epb4.1l4a	3.485	0.000182101	0.0011218
A430102J17Rik	3.48171	0.00472162	0.00656051
Etnk1	3.47588	0.000127404	0.00104687
Tpd52l1	3.4732	0.00278078	0.00452484
6030422H21Rik	3.47226	0.00128442	0.00285862
LOC100041230///Hist1h4m///Hist1h4b///Hist1h4h///Hist1h4j///Hist1h4a///Hist1h4c///Hist1h4i///Hist1h4k	3.46568	0.00267397	0.00439639
LOC100041230///Hist1h4m///Hist1h4b///Hist1h4h///Hist1h4j///Hist1h4a///Hist1h4c///Hist1h4i///Hist1h4k	3.46568	0.00267397	0.00439639
LOC100041230///Hist1h4m///Hist1h4b///Hist1h4h///Hist1h4j///Hist1h4a///Hist1h4c///Hist1h4i///Hist1h4k	3.46568	0.00267397	0.00439639
LOC100041230///Hist1h4m///Hist1h4b///Hist1h4h///Hist1h4j///Hist1h4a///Hist1h4c///Hist1h4i///Hist1h4k	3.46568	0.00267397	0.00439639
LOC100041230///Hist1h4m///Hist1h4b///Hist1h4h///Hist1h4j///Hist1h4a///Hist1h4c///Hist1h4i///Hist1h4k	3.46568	0.00267397	0.00439639
LOC100041230///Hist1h4m///Hist1h4b///Hist1h4h///Hist1h4j///Hist1h4a///Hist1h4c///Hist1h4i///Hist1h4k	3.46568	0.00267397	0.00439639
LOC100041230///Hist1h4m///Hist1h4b///Hist1h4h///Hist1h4j///Hist1h4a///Hist1h4c///Hist1h4i///Hist1h4k	3.46568	0.00267397	0.00439639
Dpy30	3.46399	7.22401e-05	0.000880212
Fzd5	3.45783	0.000152196	0.00109792
Cdyl2	3.45091	2.26175e-05	0.000657589
Pou2f1	3.44609	0.000221499	0.00120667
Klf10	3.44392	0.00368664	0.00554897
C920006O11Rik	3.44354	0.00235568	0.00408882
D5Ertd255e	3.43674	0.0093344	0.0112322
Evc	3.42837	0.00102932	0.00248398
D12Ertd123e	3.42293	0.00876739	0.0106714
Prpsap2	3.40985	0.00102867	0.00248398
4933403G14Rik	3.40877	0.000347691	0.00146681
Efemp1	3.39596	0.0166957	0.0182385
Rfc3	3.39439	0.000397416	0.00154552
Enah	3.3928	0.000117489	0.00103047
Acacb///LOC100047358	3.38489	0.000448466	0.00161271
AI314760	3.38012	0.00224336	0.00398652
Stmn3	3.37479	0.00167752	0.00334066
LOC100041230///Hist1h4m///Hist1h4b///Hist1h4h///Hist1h4j///Hist1h4a///Hist1h4c///Hist1h4i///Hist1h4k	3.37419	0.00341553	0.00525742
Tm4sf5	3.36696	0.00219339	0.00391795
Sult6b1	3.36644	0.0450035	0.045267
Hist2h3b///Hist1h3a///Hist2h3c2///Hist1h3h///Hist1h3d///Hist1h3i///Hist1h3f///Hist2h3c1///Hist1h3g///Hist1h3e///Hist1h3b///Hist1h3c	3.35943	0.00233152	0.00407179
Dlc1	3.33267	1.95452e-05	0.000633871
Xrcc5	3.33185	0.000666949	0.00198521
OTTMUSG00000016219///OTTMUSG00000016325///OTTMUSG00000016327///3100002L24Rik///100039000///OTTMUSG00000016611///OTTMUSG00000016609	3.33052	0.00392482	0.00575325
OTTMUSG00000016219///OTTMUSG00000016325///OTTMUSG00000016327///3100002L24Rik///100039000///OTTMUSG00000016611///OTTMUSG00000016609	3.33052	0.00392482	0.00575325
LOC553096	3.32965	0.00492958	0.00680002
AI452195	3.3283	0.0140459	0.0158539
LOC624853///Hspa8///LOC641192///EG666031	3.32536	0.00433326	0.00615127
LOC624853///Hspa8///LOC641192///EG666031	3.32536	0.00433326	0.00615127
LOC624853///Hspa8///LOC641192///EG666031	3.32536	0.00433326	0.00615127
LOC100041230///Hist1h4m///Hist1h4b///Hist1h4h///Hist1h4j///Hist1h4a///Hist1h4c///Hist1h4i///Hist1h4k	3.32364	0.00273898	0.00447055
Fbxo16	3.32287	0.000672459	0.00199146
Pcdh21	3.32262	0.00141246	0.00302477
Cstf2t	3.32223	0.000665767	0.00198487
Inhbb///LOC100046802	3.31938	0.000834301	0.0022092
Inhbb///LOC100046802	3.31938	0.000834301	0.0022092
Dennd2c	3.31185	7.41671e-06	0.000521569
Socs3	3.30515	4.20568e-05	0.000801474
Nbeal1	3.30193	0.00341125	0.00525639
LOC100048537///Epas1	3.30042	2.50059e-05	0.000676086
Ung	3.29502	0.00123078	0.00276239
Zfp760	3.29181	0.00135764	0.00295183
Mmp11	3.28391	0.000649967	0.00196478
Gstt1	3.27952	0.00566083	0.00759634
OTTMUSG00000015121///EG545555///EG545506///EG666011///LOC100045876///100041667///Hmgb1l///Hmgb1///100043683///100042549///100040234///100041386///4932431P20Rik///OTTMUSG00000007611///EG666969///EG546331///LOC637733///Hmg1l1///EG432959///100039943	3.2776	0.015729	0.0173643
OTTMUSG00000015121///EG545555///EG545506///EG666011///LOC100045876///100041667///Hmgb1l///Hmgb1///100043683///100042549///100040234///100041386///4932431P20Rik///OTTMUSG00000007611///EG666969///EG546331///LOC637733///Hmg1l1///EG432959///100039943	3.2776	0.015729	0.0173643
OTTMUSG00000015121///EG545555///EG545506///EG666011///LOC100045876///100041667///Hmgb1l///Hmgb1///100043683///100042549///100040234///100041386///4932431P20Rik///OTTMUSG00000007611///EG666969///EG546331///LOC637733///Hmg1l1///EG432959///100039943	3.2776	0.015729	0.0173643
OTTMUSG00000015121///EG545555///EG545506///EG666011///LOC100045876///100041667///Hmgb1l///Hmgb1///100043683///100042549///100040234///100041386///4932431P20Rik///OTTMUSG00000007611///EG666969///EG546331///LOC637733///Hmg1l1///EG432959///100039943	3.2776	0.015729	0.0173643
OTTMUSG00000015121///EG545555///EG545506///EG666011///LOC100045876///100041667///Hmgb1l///Hmgb1///100043683///100042549///100040234///100041386///4932431P20Rik///OTTMUSG00000007611///EG666969///EG546331///LOC637733///Hmg1l1///EG432959///100039943	3.2776	0.015729	0.0173643
OTTMUSG00000015121///EG545555///EG545506///EG666011///LOC100045876///100041667///Hmgb1l///Hmgb1///100043683///100042549///100040234///100041386///4932431P20Rik///OTTMUSG00000007611///EG666969///EG546331///LOC637733///Hmg1l1///EG432959///100039943	3.2776	0.015729	0.0173643
OTTMUSG00000015121///EG545555///EG545506///EG666011///LOC100045876///100041667///Hmgb1l///Hmgb1///100043683///100042549///100040234///100041386///4932431P20Rik///OTTMUSG00000007611///EG666969///EG546331///LOC637733///Hmg1l1///EG432959///100039943	3.2776	0.015729	0.0173643
OTTMUSG00000015121///EG545555///EG545506///EG666011///LOC100045876///100041667///Hmgb1l///Hmgb1///100043683///100042549///100040234///100041386///4932431P20Rik///OTTMUSG00000007611///EG666969///EG546331///LOC637733///Hmg1l1///EG432959///100039943	3.2776	0.015729	0.0173643
OTTMUSG00000015121///EG545555///EG545506///EG666011///LOC100045876///100041667///Hmgb1l///Hmgb1///100043683///100042549///100040234///100041386///4932431P20Rik///OTTMUSG00000007611///EG666969///EG546331///LOC637733///Hmg1l1///EG432959///100039943	3.2776	0.015729	0.0173643
OTTMUSG00000015121///EG545555///EG545506///EG666011///LOC100045876///100041667///Hmgb1l///Hmgb1///100043683///100042549///100040234///100041386///4932431P20Rik///OTTMUSG00000007611///EG666969///EG546331///LOC637733///Hmg1l1///EG432959///100039943	3.2776	0.015729	0.0173643
OTTMUSG00000015121///EG545555///EG545506///EG666011///LOC100045876///100041667///Hmgb1l///Hmgb1///100043683///100042549///100040234///100041386///4932431P20Rik///OTTMUSG00000007611///EG666969///EG546331///LOC637733///Hmg1l1///EG432959///100039943	3.2776	0.015729	0.0173643
OTTMUSG00000015121///EG545555///EG545506///EG666011///LOC100045876///100041667///Hmgb1l///Hmgb1///100043683///100042549///100040234///100041386///4932431P20Rik///OTTMUSG00000007611///EG666969///EG546331///LOC637733///Hmg1l1///EG432959///100039943	3.2776	0.015729	0.0173643
OTTMUSG00000015121///EG545555///EG545506///EG666011///LOC100045876///100041667///Hmgb1l///Hmgb1///100043683///100042549///100040234///100041386///4932431P20Rik///OTTMUSG00000007611///EG666969///EG546331///LOC637733///Hmg1l1///EG432959///100039943	3.2776	0.015729	0.0173643
OTTMUSG00000015121///EG545555///EG545506///EG666011///LOC100045876///100041667///Hmgb1l///Hmgb1///100043683///100042549///100040234///100041386///4932431P20Rik///OTTMUSG00000007611///EG666969///EG546331///LOC637733///Hmg1l1///EG432959///100039943	3.2776	0.015729	0.0173643
AU018740	3.27453	0.00049838	0.0016863
Ldlrad3	3.27418	0.00222382	0.00396431
Rdm1	3.27124	0.000378871	0.00152317
Snord89	3.26939	0.0263145	0.0274325
Pla2g16	3.2612	0.000221462	0.00120667
Mycn	3.2599	0.000159762	0.00109792
Ell2	3.25457	0.00259009	0.00430944
EG623112///Stmn1	3.25387	3.40165e-06	0.000475167
Mep1b	3.24407	0.0111443	0.0130793
Slc12a8	3.24054	0.00825928	0.0102354
Sepp1	3.23149	0.000363485	0.00150124
Slc11a1	3.22976	0.0109927	0.012917
Tyro3///LOC100048488	3.22335	0.000288629	0.00135935
Tyro3///LOC100048488	3.22335	0.000288629	0.00135935
Hist2h3b///Hist1h3a///Hist2h3c2///Hist1h3h///Hist1h3d///Hist1h3f///Hist1h3i///Hist2h3c1///Hist1h3g///Hist1h3e///Hist1h3b///Hist1h3c	3.22195	0.002367	0.0041043
Slc25a5///EG383528///EG433326	3.216	0.00573447	0.00766886
LOC100044234///Nptx2	3.20941	0.000632452	0.00193581
Pak1	3.20737	3.21833e-05	0.000751803
Camk2b	3.20417	0.00167036	0.00332953
Bex2	3.204	0.000151598	0.00109792
D14Ertd725e	3.20327	0.0202582	0.0216284
2310044G17Rik	3.20206	0.000516234	0.00172046
Guca1a	3.20118	5.90224e-05	0.00085517
9130009I01Rik	3.19989	0.00383337	0.0056647
Chga	3.19814	0.000318019	0.0014275
Gstm2	3.19739	0.000886128	0.00226159
Npm3///LOC639633///Npm3-ps1	3.19212	0.000167716	0.00110552
Npm3///LOC639633///Npm3-ps1	3.19212	0.000167716	0.00110552
Npm3///LOC639633///Npm3-ps1	3.19212	0.000167716	0.00110552
Dctpp1	3.19151	0.000180781	0.0011218
Cd1d1	3.19016	0.00288469	0.00462057
Camkv	3.1859	0.00116519	0.00267271
1110008L16Rik	3.18205	4.51024e-05	0.000810455
Arrdc4	3.18073	0.000547308	0.00177177
Polr3gl	3.17833	0.00957771	0.0114572
Tcfec	3.17732	0.0147899	0.016515
Arl15	3.1762	9.10959e-06	0.000521569
Hhex	3.17337	0.00194558	0.00365254
Ttc39b	3.17291	0.000130995	0.00104687
A930024E05Rik	3.16787	0.00339554	0.00523771
Kcnq1ot1	3.16606	0.00421937	0.00603516
Nqo1	3.16466	0.0028318	0.00455585
Prx	3.15411	0.00058507	0.00184892
EG623112///Stmn1	3.15393	0.0103381	0.0122513
Pecr	3.15227	9.65017e-05	0.000960941
Tnfsf13///Tnfsf12///LOC100048347///Tnfsf12-tnfsf13	3.15084	1.66844e-05	0.000621412
Tnfsf13///Tnfsf12///LOC100048347///Tnfsf12-tnfsf13	3.15084	1.66844e-05	0.000621412
Mdc1	3.14982	0.00247292	0.00419578
2310001H12Rik	3.147	0.000638436	0.00194394
Gstm3	3.14699	0.000568544	0.00181635
Dna2	3.1467	0.00141126	0.00302477
Fam60a	3.14381	0.00153959	0.00317824
Arrdc3	3.14189	0.00301238	0.00478879
Pitx2	3.13992	0.0134444	0.0152873
Cyp1b1	3.13488	0.00693461	0.00888507
Camk1d	3.1322	0.00108641	0.00255628
Serpinf1	3.13166	0.000405023	0.0015523
5730601F06Rik	3.12857	0.00295842	0.00471539
Elf3	3.12705	0.00179047	0.00346008
Pdk3	3.12371	0.00469888	0.00653991
Kbtbd11	3.12135	0.00140378	0.00301936
Slc25a36	3.11515	6.91138e-05	0.000871263
D19Ertd409e	3.11324	0.00462966	0.00646513
EG432995	3.11272	0.00570593	0.00763929
Evc2	3.10726	0.000183928	0.0011218
Kdm4c	3.10595	0.00220634	0.00393796
C76213	3.10485	0.00942932	0.0113167
Gins2	3.10367	1.00032e-05	0.000535539
Rcor2	3.10318	0.000380245	0.00152317
Wfdc2	3.10141	8.15265e-05	0.000905161
1700097N02Rik	3.0951	0.00196435	0.00366351
LOC100045677///Mcm3	3.09014	1.19565e-05	0.000535539
Cep78	3.09001	0.000389501	0.00153695
Lin28	3.08737	1.17368e-05	0.000535539
Rlbp1	3.08573	0.00706461	0.00901997
3010003L21Rik	3.08513	0.0449738	0.0452528
Elavl3	3.07405	0.000253657	0.00127924
Cdca3	3.07198	0.000170752	0.00110864
Gadd45a	3.06961	0.00572453	0.00766069
Armcx3	3.06774	0.00402849	0.00585233
Clgn	3.06756	0.00446692	0.00629062
D13Ertd787e	3.06461	0.0052632	0.00716483
Lgr4	3.05938	0.00118019	0.00269653
EG384954///Tuba3a///Tuba3b	3.04861	0.000392306	0.0015397
EG384954///Tuba3a///Tuba3b	3.04861	0.000392306	0.0015397
D130007H15Rik	3.04336	0.0138827	0.0156939
Myo5a	3.04266	0.00203449	0.00372926
Cdca7l	3.04118	0.000298019	0.00138349
Rad9b	3.037	0.00651619	0.00847198
Stk31	3.03517	0.0163872	0.0179564
8430410A17Rik	3.03115	0.00096828	0.00238384
Trim13	3.03067	6.36938e-06	0.000521569
Gpa33	3.02866	0.00019402	0.00115384
Poli	3.02709	0.000320174	0.00143171
LOC100045677///Mcm3	3.02691	1.06514e-05	0.000535539
B430316J06Rik	3.02467	0.00831667	0.0102771
Pif1	3.02282	3.42519e-05	0.000781372
2610018G03Rik	3.01953	0.0103068	0.0122242
Mtf2	3.019	1.21741e-05	0.000535539
Kcnip2	3.01753	7.98172e-05	0.000896408
C8g	3.01609	0.000609556	0.00188936
Ptplad2	3.01575	0.00372919	0.00559283
Ifitm3	3.01339	7.22416e-06	0.000521569
Tcp11	3.01275	0.000552023	0.0017796
2700023E23Rik	3.00251	0.00179786	0.00346748
Map2k6	3.00172	0.000406671	0.00155429
Cidea	2.98649	0.0226019	0.0238689
Twf2	2.97867	0.00496853	0.006837
Tcl1b3	2.97779	0.000858507	0.00223691
Dtx1	2.97508	0.000265945	0.0013162
Ssr2	2.97404	0.000311729	0.00141124
Zfp157	2.97254	0.00237275	0.0041101
Park7	2.97232	1.57731e-05	0.000621412
1500011K16Rik	2.96827	0.000186927	0.00113007
4631426J05Rik	2.96777	0.000207686	0.00118678
D630045M09Rik	2.95199	0.00233047	0.00407179
Nudt19	2.95134	0.000280557	0.0013452
Trim63	2.94948	0.00877312	0.010674
Myo10	2.94795	1.92075e-05	0.000633871
Calca	2.94687	0.000856674	0.00223691
OTTMUSG00000011065	2.94387	0.0046687	0.00650721
2210012G02Rik	2.94337	0.00230775	0.00406402
D8Ertd51e	2.93605	0.00014925	0.001095
Maged1	2.93296	7.43296e-05	0.000880212
EG384954///Tuba3a///Tuba3b	2.93014	0.000221389	0.00120667
Trim24	2.92763	6.71144e-05	0.000870221
8430420F16Rik	2.92286	0.0144842	0.0162419
Rtkn2	2.92197	0.00377588	0.00559958
Syce1	2.92091	0.00170313	0.0033762
4633401B06Rik	2.91573	6.92236e-05	0.000871263
Frmd5	2.91447	0.000517455	0.00172046
Pdgfc	2.91127	9.42072e-05	0.000957242
Igdcc4	2.90994	0.00175907	0.00342204
Kank3	2.9098	0.00148981	0.00311845
Tgif1	2.90803	7.73522e-06	0.000521569
Etv1	2.90531	0.00728266	0.00922771
Gpc3	2.90442	0.006737	0.00869675
Tcfcp2l1	2.90196	0.000957748	0.00237808
AI314976	2.9019	0.00190862	0.00360722
Zfp566	2.90004	0.000312711	0.00141349
Mov10l1	2.89954	0.00120416	0.00272569
Plac8	2.89549	0.00254747	0.00427156
P2ry5	2.89417	0.00153486	0.00317824
ENSMUSG00000073000	2.89317	0.00226607	0.00400596
Rsph1	2.88315	0.000532468	0.0017411
EG434179	2.88252	0.00551676	0.00744062
100042605	2.88232	0.00768338	0.00965037
Cpne9	2.88038	0.00562155	0.00756075
AL024213	2.87049	0.00344393	0.0052843
Derl3	2.86514	0.00366374	0.00552874
BC063263	2.86164	0.00234734	0.00408374
Ggct	2.85984	0.00195159	0.00365297
Tro	2.85337	0.00150006	0.00313542
D14Abb1e	2.84813	0.00179763	0.00346748
Jag1	2.84739	0.000689299	0.00201528
Sod2	2.84694	8.68045e-05	0.000925073
Ckb	2.84632	0.000182508	0.0011218
Qdpr	2.83618	0.000344761	0.00146681
Hirip3	2.83499	0.000303588	0.00139164
Bahcc1	2.82834	0.000439785	0.0016123
Pias2	2.82527	0.00014251	0.00108668
Krt42	2.82465	0.000761369	0.002092
Pdgfrl	2.82259	0.00168688	0.00335538
St8sia6	2.81892	0.00493001	0.00680002
Ildr1	2.81573	0.0179129	0.0193948
BC018101///Zfp97	2.81412	0.00854742	0.0104692
BC018101///Zfp97	2.81412	0.00854742	0.0104692
Grasp	2.8095	4.86148e-05	0.000825321
Pou4f2	2.80879	0.00104488	0.00250292
Tcea1	2.80526	0.000301039	0.00138649
Sdpr	2.80362	0.00136876	0.00297158
Orc1l	2.80343	0.000131068	0.00104687
Fgf1	2.80338	0.00286739	0.0045979
Maneal///LOC100045737	2.80315	0.00132301	0.00291122
Maneal///LOC100045737	2.80315	0.00132301	0.00291122
C430003N24Rik	2.80037	0.00105499	0.0025183
Esco2	2.79871	0.00454747	0.00637782
Dpysl3	2.79801	5.60398e-05	0.00085517
Pacsin1	2.79487	0.00925936	0.0111724
Cd79b	2.79212	0.00467279	0.00650981
ENSMUSG00000052976	2.78871	3.86556e-05	0.000789332
Hddc2	2.78661	0.000381637	0.00152317
Hpdl	2.78466	0.0176084	0.019114
Pold2	2.78135	0.00049896	0.0016863
Zbtb12	2.779	0.0232609	0.0245117
Gm128	2.77395	0.00176151	0.00342451
Serpina3m	2.77387	0.00587745	0.00781164
Sirt1	2.76855	0.00169345	0.00336268
B4galnt4	2.7666	2.06225e-05	0.000633871
Mnat1	2.76608	0.000159516	0.00109792
Mthfd1	2.76596	0.000306038	0.00139848
Tctex1d2	2.76572	0.00641791	0.00837368
Gstm1	2.76336	0.000196711	0.00116275
C77673	2.75782	0.00088246	0.00226093
Six1	2.75343	0.0118598	0.0136826
Idi1	2.75258	0.00314376	0.00494599
Chaf1b	2.75197	6.65523e-05	0.000870221
Nasp	2.75197	0.000276426	0.00134081
Tubb2b///Tubb2a-ps2	2.74844	0.00372032	0.00558753
Xpo4///Lats2	2.74271	0.00081113	0.00217693
LOC100044121///Gtf2i	2.74123	0.00057644	0.00183356
Plekhb1	2.73858	0.00347669	0.00532072
Sacs	2.73559	0.00212728	0.00384078
Dhrs7	2.7345	0.00330774	0.00513125
St8sia1	2.73273	0.000215447	0.00120518
Hmgb2	2.73058	0.00544309	0.00735825
Hells	2.72319	0.000156548	0.00109792
1700061G19Rik	2.71963	5.82784e-05	0.00085517
Skp2	2.71708	0.00107297	0.00254101
Pola1	2.70958	3.80039e-05	0.00078694
Fancl///LOC100044333	2.7039	4.16317e-05	0.000801474
Gpt2	2.70341	0.000784909	0.00212807
D4Wsu53e	2.70312	0.00165489	0.00331432
Tceal8///LOC100045031	2.70265	0.000318743	0.0014275
Tceal8///LOC100045031	2.70265	0.000318743	0.0014275
Tmem223	2.69926	0.000195654	0.00115931
Galnt9	2.69923	0.00251186	0.00424457
Luc7l2	2.6979	0.000214763	0.00120366
Tek	2.69674	0.0070986	0.00903177
Lin28b	2.69578	0.0457298	0.0459343
Nt5dc2	2.69533	0.00163635	0.00329526
B430203I24Rik	2.69174	0.0237805	0.024987
Dtl	2.69035	0.000195733	0.00115931
Ptch2///LOC674483	2.68668	0.00692344	0.00887464
Axl	2.68478	0.00148027	0.00311188
6720463M24Rik	2.68436	0.00028389	0.00135138
1810030N24Rik	2.68412	5.47956e-05	0.00085517
D1Pas1	2.68331	0.00198588	0.00367943
OTTMUSG00000010671	2.68245	0.0107268	0.0126401
Mdn1	2.67979	4.53066e-05	0.000810455
Ptch2///LOC674483	2.6786	0.00628653	0.00824648
1300003B13Rik	2.67715	0.0129542	0.0147874
4930519F16Rik	2.67683	0.00536082	0.0072706
Cdc5l	2.67533	0.000500287	0.00168883
Thnsl1	2.67446	0.00418122	0.00599959
Aldoc	2.67031	0.000776841	0.00211602
Rest	2.66795	5.93937e-06	0.000521569
Rcbtb1	2.66554	0.000127979	0.00104687
LOC100048307///Slc35f2	2.66311	0.000757128	0.00209098
LOC100048307///Slc35f2	2.66311	0.000757128	0.00209098
Chtf18	2.66261	0.000377655	0.00152104
Radil	2.657	0.00918788	0.0111092
E430024I08Rik	2.65011	0.0141488	0.0159516
C79946	2.64939	0.000968198	0.00238384
Tulp2	2.64753	0.0191063	0.0205414
Fancl///LOC100044333	2.64701	4.33436e-05	0.000801474
AU019754	2.64517	0.00433345	0.00615127
A430108E01Rik	2.64515	3.03145e-05	0.000732181
Haus1	2.6404	5.03945e-05	0.000841146
D15Ertd55e	2.63925	0.000474711	0.00165412
Ctgf	2.63818	0.00286428	0.0045979
Zfp42	2.63722	0.000174919	0.0011152
Rpl30///EG625281///EG619883///677010///EG433003///EG664969///100040182	2.63684	0.00691325	0.00886937
Rpl30///EG625281///EG619883///677010///EG433003///EG664969///100040182	2.63684	0.00691325	0.00886937
Rpl30///EG625281///EG619883///677010///EG433003///EG664969///100040182	2.63684	0.00691325	0.00886937
Rpl30///EG625281///EG619883///677010///EG433003///EG664969///100040182	2.63684	0.00691325	0.00886937
Rpl30///EG625281///EG619883///677010///EG433003///EG664969///100040182	2.63684	0.00691325	0.00886937
Rpl30///EG625281///EG619883///677010///EG433003///EG664969///100040182	2.63684	0.00691325	0.00886937
Chek2	2.63629	0.000526854	0.00172661
Adm	2.63349	0.0258217	0.0269766
Angptl4	2.63116	0.00234459	0.00408241
Phyh	2.62685	0.00096383	0.00237902
2210418O10Rik	2.62431	0.00728421	0.00922771
E230012J19Rik	2.62238	0.00190436	0.00360152
Rif1	2.62229	0.00130391	0.00288004
Fscn1	2.62207	0.00153621	0.00317824
Lap3	2.62125	1.13542e-05	0.000535539
Pdk4	2.62088	0.00443022	0.00626149
Rpa3	2.61971	0.000206117	0.00118227
LOC100044234///Nptx2	2.61898	0.000588847	0.00185684
Ggt1	2.61814	3.56215e-05	0.00078694
Zfp551	2.61485	0.00529765	0.007205
E230008O15Rik	2.61306	0.000495949	0.0016863
LOC100047693///Pvrl3	2.60928	0.00291911	0.00466291
OTTMUSG00000016219///OTTMUSG00000016325///OTTMUSG00000016327///3100002L24Rik///100039000///OTTMUSG00000016611///OTTMUSG00000016609	2.60402	0.00522693	0.00712541
Gtsf1	2.60276	0.000149892	0.00109696
Tubb2b///Tubb2a-ps2	2.60077	0.0031943	0.00501201
Ipo11	2.59777	0.000554872	0.00178636
Pdha1	2.59673	3.00217e-05	0.000732181
Zfp799	2.5965	0.00587418	0.00781084
Ppap2a	2.59622	0.000124567	0.00104687
D930017J03Rik	2.59322	0.0479847	0.0480341
Mcm2	2.59183	0.000420582	0.00156845
Nipsnap3a	2.59169	0.00304786	0.00482895
D1Ertd646e	2.58616	0.000387254	0.00153015
Pde7a	2.58514	0.000349623	0.00146681
1700001L05Rik	2.58136	0.00424585	0.00605661
Trim59	2.58136	0.000200842	0.00116592
Gemin4	2.58107	0.00109976	0.00257252
Ttc27	2.57834	0.000520228	0.00172046
Kif20a	2.57819	0.00290131	0.0046421
Rps6ka3	2.57667	0.00861333	0.0105234
Mdk	2.57249	1.51572e-05	0.00061471
Zfp512	2.5709	7.94966e-05	0.000896309
Blvrb	2.56948	8.88455e-05	0.000943377
LOC100046464///Mfng	2.56912	0.0161464	0.0177246
LOC100046464///Mfng	2.56912	0.0161464	0.0177246
Atp6v1b2	2.56866	7.45355e-05	0.000880212
Bub1b	2.56797	0.000130141	0.00104687
Ube2t///LOC100047829	2.56777	0.000484488	0.00166719
D10Ertd638e	2.56453	0.0114821	0.0134058
Enox2	2.55988	0.0280721	0.0291399
Slc2a3	2.55945	0.000153489	0.00109792
LOC671957///B930046C15Rik///EG666890///100041874///ENSMUSG00000072735///100042164///666637///ENSMUSG00000063277///LOC100036568///LOC100041530///100041195///666442///ENSMUSG00000068790	2.55809	0.00652516	0.00847198
LOC671957///B930046C15Rik///EG666890///100041874///ENSMUSG00000072735///100042164///666637///ENSMUSG00000063277///LOC100036568///LOC100041530///100041195///666442///ENSMUSG00000068790	2.55809	0.00652516	0.00847198
LOC671957///B930046C15Rik///EG666890///100041874///ENSMUSG00000072735///100042164///666637///ENSMUSG00000063277///LOC100036568///LOC100041530///100041195///666442///ENSMUSG00000068790	2.55809	0.00652516	0.00847198
LOC671957///B930046C15Rik///EG666890///100041874///ENSMUSG00000072735///100042164///666637///ENSMUSG00000063277///LOC100036568///LOC100041530///100041195///666442///ENSMUSG00000068790	2.55809	0.00652516	0.00847198
Ncam1	2.55797	5.11845e-05	0.0008444
Lyar	2.5519	0.000235458	0.00123658
AA987161	2.55121	0.000490965	0.00167675
Capn5	2.55077	0.000201945	0.00117
1810014B01Rik///1190007I07Rik	2.54665	0.000174273	0.0011152
Pold1	2.54613	0.00048775	0.00167163
Ppp1r8	2.54585	0.000468708	0.00164388
Zbtb8os	2.54445	0.000372816	0.00151743
1110032E23Rik	2.54347	0.00419243	0.00600682
Cabp1	2.54277	0.000875949	0.00225156
231869///Ccnb1///EG667005///EG434175///LOC635091	2.54238	0.0070852	0.00902568
231869///Ccnb1///EG667005///EG434175///LOC635091	2.54238	0.0070852	0.00902568
2310007H09Rik	2.54099	0.000470734	0.00164616
Loxl1	2.53447	0.0225588	0.0238321
3110082I17Rik	2.53442	0.000427439	0.00158391
Cacng6	2.53278	0.00577494	0.0076964
100041986	2.52999	0.0143129	0.0160869
Prkaa2	2.52805	6.74993e-05	0.000870221
6030490B17Rik	2.52661	0.000579672	0.00183661
Far1	2.52647	0.00378657	0.00560828
C920008N22Rik	2.52573	0.0200545	0.0214345
Fmnl2	2.52556	4.33675e-05	0.000801474
Tagln3	2.52239	0.00252468	0.00425884
Snrpf	2.52218	0.00232339	0.00407179
Txnrd3	2.52135	0.000342899	0.00146681
Macrod1	2.52091	0.000946979	0.00236745
Dars2	2.51943	0.000446525	0.0016123
Jhdm1d	2.51826	0.00255218	0.0042756
Lat	2.51802	0.00592401	0.00786277
Polq	2.51623	0.00191715	0.003621
Mutyh	2.51575	0.000342334	0.00146681
Ddx43	2.51545	0.00775028	0.00971696
Elovl6	2.51351	0.000323789	0.00144058
Phxr5	2.51312	0.00378751	0.00560828
6720487G11Rik///Zfp71-rs1	2.51253	0.00281061	0.00454686
6720487G11Rik///Zfp71-rs1	2.51253	0.00281061	0.00454686
Ankrd24	2.5124	3.5659e-06	0.000475167
Dnajb13	2.5124	0.00199024	0.00368475
Eno3	2.51029	0.000546216	0.00177177
Tnk2	2.50998	8.39779e-05	0.000907674
Ugt8a	2.50932	0.00211183	0.00383198
Bex4	2.50495	0.000724691	0.00206023
Tdp1	2.50389	0.00141087	0.00302477
Hadh	2.50379	1.68122e-05	0.000621412
Espl1	2.50373	0.00326992	0.0050978
Zbtb26	2.5011	0.00395015	0.00578167
D2Ertd93e	2.49936	0.000325482	0.00144058
Gpr160	2.4993	0.0207794	0.0221418
Clcnkb	2.49913	0.00145367	0.00307144
8430406H22Rik	2.49847	0.000326091	0.00144058
Nit2	2.49473	6.67819e-05	0.000870221
Exosc5	2.49409	0.000135423	0.00105441
Cdo1	2.49233	0.00747825	0.00943261
Hrsp12	2.4923	0.00480763	0.00666269
Frs3	2.4879	0.0016943	0.00336268
Pgm3	2.48506	0.00424013	0.00605141
4833420G17Rik	2.48435	0.000105377	0.000988452
Acss1	2.48363	0.00978037	0.0116757
Zfp292	2.48276	0.000204782	0.00117709
EG434402	2.48228	0.00158004	0.00323544
Ddx26b	2.4815	0.00251945	0.00425495
LOC671957///B930046C15Rik///EG666890///100041874///ENSMUSG00000072735///100042164///666637///ENSMUSG00000063277///544988///LOC100041530///LOC100036568///100041195///666442///ENSMUSG00000068790	2.47861	0.000171611	0.00110864
LOC671957///B930046C15Rik///EG666890///100041874///ENSMUSG00000072735///100042164///666637///ENSMUSG00000063277///544988///LOC100041530///LOC100036568///100041195///666442///ENSMUSG00000068790	2.47861	0.000171611	0.00110864
LOC671957///B930046C15Rik///EG666890///100041874///ENSMUSG00000072735///100042164///666637///ENSMUSG00000063277///544988///LOC100041530///LOC100036568///100041195///666442///ENSMUSG00000068790	2.47861	0.000171611	0.00110864
LOC671957///B930046C15Rik///EG666890///100041874///ENSMUSG00000072735///100042164///666637///ENSMUSG00000063277///544988///LOC100041530///LOC100036568///100041195///666442///ENSMUSG00000068790	2.47861	0.000171611	0.00110864
LOC671957///B930046C15Rik///EG666890///100041874///ENSMUSG00000072735///100042164///666637///ENSMUSG00000063277///544988///LOC100041530///LOC100036568///100041195///666442///ENSMUSG00000068790	2.47861	0.000171611	0.00110864
LOC671957///B930046C15Rik///EG666890///100041874///ENSMUSG00000072735///100042164///666637///ENSMUSG00000063277///544988///LOC100041530///LOC100036568///100041195///666442///ENSMUSG00000068790	2.47861	0.000171611	0.00110864
Cbfa2t2	2.47575	0.000163112	0.00110507
Nxn	2.47472	0.000710927	0.00204322
Mcm6	2.47193	4.76726e-05	0.000823692
D230038C21	2.47048	0.00789255	0.00987414
Accsl	2.4685	0.00256521	0.00428268
L1td1	2.46744	7.3327e-05	0.000880212
Hddc3	2.46712	0.0085581	0.0104778
Fbxo22	2.46646	0.00213808	0.00385382
Rpp25	2.4646	5.37832e-06	0.000490771
Idh1	2.46289	0.000926597	0.00233852
Tex21///LOC100048071	2.46274	0.00446806	0.00629062
Tex21///LOC100048071	2.46274	0.00446806	0.00629062
Myh14	2.46238	0.0014432	0.00305594
Sfrp4	2.46225	0.00797862	0.00996049
2810026P18Rik	2.46193	0.000735784	0.00207985
Cdca7	2.46154	0.000249626	0.00127431
5730409N24Rik	2.45983	0.0135763	0.0154213
Syce2	2.4589	0.000488539	0.00167237
Pdk1	2.45426	0.000293481	0.00137183
Gclc	2.45302	0.000203712	0.00117469
Exoc3l	2.45285	0.00174685	0.00342105
Ccdc88a	2.44895	0.000155516	0.00109792
E2f5	2.4484	0.000203235	0.00117469
Mnd1	2.4475	0.00339742	0.00523785
LOC671957///B930046C15Rik///EG666890///100041874///ENSMUSG00000072735///100042164///666637///ENSMUSG00000063277///544988///LOC100041530///LOC100036568///100041195///666442///ENSMUSG00000068790	2.44699	0.000147527	0.001095
LOC671957///B930046C15Rik///EG666890///100041874///ENSMUSG00000072735///100042164///666637///ENSMUSG00000063277///544988///LOC100041530///LOC100036568///100041195///666442///ENSMUSG00000068790	2.44699	0.000147527	0.001095
LOC671957///B930046C15Rik///EG666890///100041874///ENSMUSG00000072735///100042164///666637///ENSMUSG00000063277///544988///LOC100041530///LOC100036568///100041195///666442///ENSMUSG00000068790	2.44699	0.000147527	0.001095
BC023969	2.44395	0.00335019	0.00518143
Birc2	2.44272	0.00192104	0.00362296
AA409749	2.44246	0.000347419	0.00146681
BC021614	2.44087	0.0105903	0.0125146
LOC100047693///Pvrl3	2.43747	0.00238423	0.0041234
LOC671957///ENSMUSG00000063277///666637///100041874///544988///LOC100036568///ENSMUSG00000072735///100041195///666442///ENSMUSG00000068790	2.437	8.20154e-05	0.00090714
4930473A06Rik	2.43627	0.0113776	0.0132944
D230044B12Rik	2.43506	0.000972467	0.00239024
1190002H23Rik	2.43268	0.00738141	0.00932658
Xkr5	2.43246	0.00540988	0.00732823
Polr2c	2.43084	9.52914e-05	0.000957242
Bccip	2.42994	3.42414e-05	0.000781372
6720401G13Rik	2.42957	3.95971e-05	0.00079203
Dhfr	2.4277	4.43553e-06	0.000475167
Uba1	2.42603	0.00303209	0.00481396
Pm20d1	2.42308	0.000516405	0.00172046
Fstl1	2.42171	0.000634236	0.00193721
4932439E07Rik	2.42154	0.00126573	0.00282348
Atr	2.41917	1.63505e-05	0.000621412
Chn1	2.41778	0.00413251	0.00595604
Mt1	2.41731	0.000652648	0.00196873
Ncapd2	2.41725	5.27064e-05	0.00085517
Selenbp1	2.4168	0.00153964	0.00317824
Gldc	2.41616	6.80567e-05	0.000871263
Sf3b3	2.41578	0.000538409	0.00175268
Dtymk	2.41565	0.000685204	0.00200891
Rhobtb3	2.41491	0.000706928	0.00204177
Lypla1	2.41258	0.000358393	0.00148863
9630010G10Rik	2.41186	0.00109979	0.00257252
Aqp3	2.41054	0.00367534	0.0055348
Sox17	2.41023	0.0148501	0.0165694
Actl6a	2.40993	0.00149156	0.00311987
Fam178b	2.40765	0.000375201	0.00151743
Slco4a1	2.40424	0.00293945	0.00469027
Akr1b3	2.40344	0.00197112	0.00366904
OTTMUSG00000015121///EG545555///EG545506///EG666011///LOC100045876///100041667///Hmgb1l///Hmgb1///100043683///100042549///100040234///100041386///4932431P20Rik///OTTMUSG00000007611///EG666969///EG546331///LOC637733///Hmg1l1///EG432959///100039943	2.40214	0.0168903	0.0184166
Wrb	2.40202	3.06413e-05	0.000732181
D3Ertd34e	2.40022	0.00109934	0.00257252
9130221J17Rik	2.39958	0.0124723	0.0142764
Ms4a4d	2.39831	0.0114743	0.013402
Zfp518	2.39679	0.00274502	0.00447791
Spink3	2.39618	0.00712652	0.0090594
Zscan18	2.39573	0.00354898	0.00540441
1700022C21Rik	2.39259	5.74336e-07	0.000475167
4930529C04Rik	2.39244	0.0142087	0.0160067
Macf1	2.39156	0.00061016	0.00188936
Tbc1d23	2.39055	0.000231998	0.00122502
Vash1	2.38852	0.00110815	0.00258038
A730062M13Rik	2.38782	0.0116129	0.0135206
Sox11	2.3871	0.0160943	0.0176874
4833418A01Rik	2.38622	0.00325325	0.00508266
5430440L12Rik	2.38607	0.000416951	0.00156811
C230096K16Rik///LOC100046855///Klf3	2.38437	7.22132e-05	0.000880212
X99384	2.38003	0.000152932	0.00109792
D3Ertd740e	2.37927	0.0103131	0.0122266
Tspan13	2.37743	0.000808034	0.00217262
Sec61a2	2.37696	0.0029353	0.00468622
Rrm1	2.37603	0.000114355	0.0010216
Ccdc28b	2.3742	0.0333398	0.0341799
Nipsnap1	2.3728	0.000298635	0.00138415
Wasf1	2.3716	0.00153821	0.00317824
Gpx7	2.37014	0.0014832	0.00311347
Mrpl15	2.36983	0.000203961	0.00117469
Ahsa1	2.36725	0.000140483	0.0010795
Pls1	2.36548	0.000212026	0.00119752
231869///Ccnb1///EG667005///EG434175///LOC635091	2.36368	0.000218169	0.00120667
231869///Ccnb1///EG667005///EG434175///LOC635091	2.36368	0.000218169	0.00120667
Prkar2b	2.36261	0.0138459	0.0156598
4833441D16Rik	2.36259	0.000750751	0.00209098
AU022855	2.36191	0.0232771	0.0245199
Trp53i11	2.36115	5.47543e-05	0.00085517
LOC100047340///Rcc2	2.35975	0.000102066	0.000986862
Maoa	2.35673	1.43882e-06	0.000475167
A630033E08Rik	2.35665	0.00653441	0.00847645
Prkdc	2.3565	0.000131048	0.00104687
Tm4sf1	2.35573	0.00174318	0.00341616
Baz2b	2.35557	0.00146795	0.00309265
Rps24///EG547267///EG668041///LOC677113///EG383815	2.35145	0.00367315	0.00553437
Rps24///EG547267///EG668041///LOC677113///EG383815	2.35145	0.00367315	0.00553437
Col1a1	2.34776	0.00132976	0.00291978
Pgbd5	2.3464	0.00460223	0.00643299
Nfatc2ip	2.34563	0.000435029	0.00160372
Gas2	2.34471	0.0139222	0.0157326
Snrpb	2.34166	3.80094e-05	0.00078694
Nhedc1	2.34025	0.00410506	0.00593133
Cdc42///EG664922	2.33992	0.00684143	0.00881208
Atpif1	2.33653	0.00070145	0.0020397
Gart	2.33576	0.000208614	0.00118743
2810408B13Rik	2.33471	0.000397704	0.00154552
Map4k1	2.33251	0.00596525	0.00790315
Col13a1	2.3304	0.00100007	0.00243756
Lage3	2.32764	0.000384443	0.00152317
1110006E14Rik	2.32549	0.0228097	0.0240623
Psmc3ip	2.32524	0.000344674	0.00146681
Nrp	2.32396	0.00139058	0.0030011
Doc2a	2.32225	0.00844657	0.0104002
Exosc7	2.32055	8.33056e-05	0.000907674
Pitpnc1	2.32003	0.000868451	0.00224612
Cry1	2.31992	0.00134941	0.00293959
S100a4	2.31957	0.00202494	0.00371876
Rab39	2.31946	0.00405612	0.00588077
Slc15a1	2.31706	0.00777273	0.00973676
Ckap5	2.31243	0.00201761	0.00371451
Mxi1	2.3119	0.000863415	0.00224503
Tmem39a	2.31032	0.000274998	0.0013361
Sdhc	2.30906	0.00234815	0.00408374
Neo1	2.30742	0.000305963	0.00139848
Ftsj3	2.3063	0.00181627	0.00349375
Xrcc6bp1	2.30604	0.000764041	0.002092
Klk8	2.30536	0.00184821	0.00352499
Cdca5	2.3043	6.21264e-05	0.00085517
G6pdx///G6pd2	2.30043	0.00336831	0.00520394
Dhtkd1	2.29875	0.00567122	0.00760677
Fkbp4///LOC100048743	2.29868	0.000144321	0.00109232
Polr1c	2.29666	9.38338e-05	0.000957242
Ccdc21	2.29279	0.00017628	0.00111533
Gabrb3	2.29119	0.0112048	0.01313
2700038C09Rik	2.28758	0.000178239	0.00111927
Nfu1	2.28515	0.000364494	0.00150328
Smn1	2.28503	0.000415347	0.00156811
Arc	2.28491	0.0010182	0.00246292
Mlf1ip	2.28478	0.000282297	0.00134911
Ncf2	2.28381	0.000924404	0.002335
Brca1	2.28315	0.000164676	0.00110552
BC066028	2.28073	0.0160336	0.0176426
Fundc2	2.27834	0.000673683	0.00199199
Dhdh	2.27743	0.00223881	0.00398337
Cep57	2.27571	0.00380056	0.00562427
Mbtd1	2.27526	9.05962e-06	0.000521569
Tnfrsf13c	2.27277	0.0211754	0.0225008
Slco4c1	2.27251	0.0370762	0.0377221
Cpn1	2.27058	0.00744802	0.0094026
Chst10	2.27027	0.00105648	0.0025183
Plscr1	2.26763	0.00802015	0.0100038
Sbk1	2.26673	0.00158521	0.00323611
A530054K11Rik	2.26506	0.00882482	0.010719
Ncapg	2.26481	0.000853993	0.00223446
4930452B06Rik	2.26456	0.00101736	0.00246292
Smtnl2	2.26219	9.88218e-05	0.000974864
Mapk3	2.25993	0.00148854	0.00311802
Galnt6///LOC100047499	2.2599	0.000174873	0.0011152
Galnt6///LOC100047499	2.2599	0.000174873	0.0011152
Fkbp5	2.25923	0.000190383	0.00114231
D630023F18Rik	2.25747	0.0382536	0.0388254
Cuedc2	2.25736	0.000401258	0.00154763
Elmo1	2.25607	0.00141294	0.00302477
1700021C14Rik	2.25395	0.00045619	0.00163598
Ide	2.25179	2.28911e-05	0.000657589
1700063H04Rik	2.24825	0.0145358	0.0162872
Fancd2	2.24764	0.000445113	0.0016123
Pds5a	2.24708	0.00397028	0.00580532
1810014B01Rik///1190007I07Rik	2.24665	9.36248e-05	0.000957242
Zfp40	2.24652	0.0298667	0.0308274
Klhl8	2.24593	0.00348422	0.00532945
Mrpl40	2.24514	5.97462e-05	0.00085517
4932441K18Rik	2.24513	0.00101368	0.00245844
D16Ertd778e	2.24435	3.89346e-07	0.000475167
Fam13c	2.244	0.00611374	0.00806693
Zfp184	2.24066	0.0108626	0.0127795
Unc84a	2.23992	7.79101e-05	0.000894807
Anp32e	2.23938	0.00061749	0.00190095
H2afz///EG666634	2.23933	0.0146422	0.0163925
Abcf2	2.23875	0.000133829	0.00105332
Ndrg2	2.23635	0.00844998	0.0104002
6720462K09Rik	2.23286	0.00679764	0.00876728
Foxred1	2.22922	0.00105053	0.00251439
3100002J23Rik	2.22848	0.00181224	0.00348829
Ucp2	2.22766	9.53964e-05	0.000957242
Lef1	2.22722	0.00144844	0.00306259
2810417H13Rik	2.22655	0.00093585	0.00235162
Ephb2	2.2254	0.000370587	0.00151743
Tm7sf3	2.22415	0.00101891	0.00246292
Apobec2	2.22331	0.0053598	0.0072706
D230040J21Rik	2.22203	0.00341311	0.00525647
Gmcl1	2.22119	0.000186544	0.00113007
Mt2	2.2209	0.000111578	0.00101076
Dock6	2.21995	0.00157194	0.00322336
Pten	2.2198	0.00256268	0.0042809
Ebi3	2.21947	0.00519383	0.00709686
LOC553089	2.21833	0.0143524	0.0161126
LOC434624///LOC630762///Ftl2///ENSMUSG00000062382///Ftl1///EG383891///OTTMUSG00000005483///382986	2.21801	0.00161737	0.00327186
LOC434624///LOC630762///Ftl2///ENSMUSG00000062382///Ftl1///EG383891///OTTMUSG00000005483///382986	2.21801	0.00161737	0.00327186
LOC434624///LOC630762///Ftl2///ENSMUSG00000062382///Ftl1///EG383891///OTTMUSG00000005483///382986	2.21801	0.00161737	0.00327186
LOC434624///LOC630762///Ftl2///ENSMUSG00000062382///Ftl1///EG383891///OTTMUSG00000005483///382986	2.21801	0.00161737	0.00327186
LOC434624///LOC630762///Ftl2///ENSMUSG00000062382///Ftl1///EG383891///OTTMUSG00000005483///382986	2.21801	0.00161737	0.00327186
4632427E13Rik	2.21723	0.00195742	0.0036592
Padi4	2.21682	0.0306304	0.0316045
Mtap7	2.21585	0.000158227	0.00109792
AU014972	2.21568	0.00328312	0.00511291
2810021B07Rik	2.21555	0.00735556	0.00930197
Erh	2.21395	4.42304e-05	0.000810455
Mobp	2.21356	0.00205321	0.00375416
Mtus1	2.21326	0.000394302	0.00154545
4833447P13Rik	2.21314	0.00793113	0.00991609
LOC100045148///Rnasen	2.21238	0.000293529	0.00137183
Bmper	2.21114	0.00586613	0.00780725
Cntd1///LOC100044557	2.21002	0.0208971	0.0222293
Cntd1///LOC100044557	2.21002	0.0208971	0.0222293
Abcb1a	2.20687	0.00732402	0.00927011
Tbl2	2.20666	7.81423e-05	0.000894807
Acan	2.20553	0.00196475	0.00366351
Anp32a	2.20536	0.000160491	0.00110008
Zfp661	2.20231	0.00225229	0.00399633
Cypt3	2.20134	0.00358923	0.00545011
Crtac1	2.1995	0.00832944	0.0102885
Fanci	2.19892	0.00020981	0.0011896
Tubgcp2	2.19886	0.000221177	0.00120667
D130023J23Rik	2.1949	0.0143507	0.0161126
Lrp11	2.19457	0.000374642	0.00151743
Uchl4///Uchl3	2.19352	0.000892528	0.00227019
F630007L15Rik///BC005512///629242	2.19342	0.00041287	0.00156366
F630007L15Rik///BC005512///629242	2.19342	0.00041287	0.00156366
F630007L15Rik///BC005512///629242	2.19342	0.00041287	0.00156366
C630016I17Rik	2.19214	0.00208405	0.00379864
Hs3st6	2.19112	0.00119867	0.0027196
Alg6	2.19072	0.00665914	0.00861911
Bzrpl1	2.19061	0.00825035	0.0102354
Ttk	2.18987	0.000373833	0.00151743
Uchl4///Uchl3	2.18926	0.000898054	0.00228028
Plekhg4	2.18708	0.000181741	0.0011218
Nacc1///OTTMUSG00000026190	2.18668	0.00261337	0.0043309
Huwe1	2.18529	0.00512705	0.00701875
9630033F20Rik	2.18425	0.000667829	0.00198581
Zbtb5	2.18357	0.0019038	0.00360152
Tcfe2a	2.18207	0.00156944	0.00322336
Immt	2.18059	2.36462e-05	0.000657589
Strbp	2.17932	0.00242152	0.00415657
Cenph	2.1784	0.00200703	0.00370217
Las1l	2.17644	0.000621935	0.00190929
Kdm5b	2.1761	4.81031e-05	0.000825321
Plch1	2.17449	0.038579	0.039142
Acrbp	2.17366	0.00285748	0.0045921
Mapk1ip1	2.17258	0.000220463	0.00120667
A430005L14Rik	2.17246	7.62371e-05	0.00089045
Pomt1	2.17144	0.000468404	0.00164388
1110001A16Rik	2.17127	0.000190907	0.00114231
9430029E18Rik	2.16955	0.00463312	0.00646687
Col8a1	2.1694	0.00374192	0.00559732
Snrpa1///LOC100047155	2.16926	0.00429817	0.00612227
Ankrd1	2.16811	0.0121329	0.0139043
2010-09-01	2.16809	0.00148137	0.00311195
Bola1	2.16733	0.000710234	0.00204322
Herc4	2.16671	2.41728e-05	0.000659669
Pnp2///LOC100045567///Pnp1	2.16647	0.000285317	0.00135467
Orc3l	2.16431	3.96287e-05	0.00079203
1810009A15Rik	2.16394	7.06667e-05	0.000880212
8430406I07Rik	2.16385	0.00106104	0.00252712
100043292	2.16261	0.00140599	0.00302097
Lsg1	2.16203	0.000758417	0.00209098
Ptprk	2.16046	6.23806e-05	0.00085517
D630030B22Rik	2.16032	0.00240774	0.00414296
Ccnt2	2.15962	0.00239495	0.00413262
9430013L17Rik	2.15842	0.00506063	0.0069441
2610524H06Rik	2.15596	7.21122e-05	0.000880212
Sntb2	2.15353	0.0108981	0.0128161
Frat2	2.14815	0.000922243	0.00233156
Ktelc1	2.14765	0.000350372	0.00146784
Ctps	2.14621	0.000213508	0.00120124
Lpl	2.14608	0.00267653	0.00439812
Triml1	2.14528	0.00933531	0.0112322
LOC497255	2.14516	0.00852522	0.0104551
Nufip2	2.14434	2.04445e-05	0.000633871
Nhlrc2	2.14393	0.00121126	0.0027333
5730575I04Rik	2.14313	0.00100219	0.00244069
Mov10	2.14242	4.29171e-05	0.000801474
Igf2bp3	2.14119	0.000257078	0.00129203
Has2	2.14112	0.013697	0.0155261
Sox1	2.14028	0.00494919	0.00682002
BC026585	2.13724	0.0146466	0.0163925
4833447I15Rik	2.13607	0.00919256	0.0111102
LOC100048746///Eif2s3x	2.13518	0.0074401	0.00939667
Ndufb10	2.13494	0.000258891	0.00129446
Parl	2.13428	0.000565413	0.00181031
Trf	2.13314	0.00452817	0.00635379
Tmem186	2.13258	0.0008702	0.00224612
Use1	2.13079	3.06364e-05	0.000732181
Chrna7	2.12953	0.00184951	0.00352518
Tlk1///LOC100046241	2.12554	0.00227401	0.00400973
Cox4nb	2.12551	0.000149222	0.001095
Sfrs14	2.12519	0.0102585	0.0121718
Lrrc15	2.12346	0.0134223	0.0152681
Nedd4	2.12132	0.000293627	0.00137183
Crym	2.12108	0.00496531	0.00683578
Nanos1	2.12103	0.00239057	0.00413045
Ctsc	2.12061	5.64644e-05	0.00085517
1810037I17Rik	2.12031	0.00415358	0.00597309
2310008B10Rik	2.12006	0.0142975	0.0160758
E130108L08Rik	2.11992	0.0228022	0.0240623
Gas5	2.11887	2.33684e-06	0.000475167
Polr2e	2.11881	0.000108799	0.000995905
Epb4.9	2.11839	0.000133215	0.00105132
Rpa2	2.11816	0.000448242	0.00161271
7120426M23Rik	2.11741	0.00286724	0.0045979
Tbl3	2.11671	5.28113e-05	0.00085517
Rfwd3	2.1142	0.000445819	0.0016123
OTTMUSG00000025408	2.11391	0.0104089	0.0123252
Fzd4	2.11342	0.00154014	0.00317824
Nusap1	2.11177	0.00276938	0.00451009
Brunol5	2.11121	0.00409374	0.00592649
Osbpl1a	2.11041	0.000223373	0.00121194
Nop10	2.10999	0.000188095	0.00113245
Atp5g1///ENSMUSG00000058357	2.10979	7.80969e-05	0.000894807
1700100M05Rik	2.10905	0.0172306	0.0187457
Slc17a9	2.10877	0.00357672	0.00543677
Kif18a	2.10846	0.0166693	0.0182164
C230076A16Rik	2.108	0.00401277	0.00584033
Tnni3	2.10772	0.01336	0.0152031
Orc6l	2.10741	0.000510271	0.0017087
Agtrap	2.1072	7.39303e-05	0.000880212
Iqgap2	2.10603	0.000606458	0.00188936
Neurl1a	2.10577	0.000369147	0.00151392
Hist2h3b///Hist1h3a///Hist2h3c2///Hist2h2aa2///Hist1h3f///Hist1h3i///Hist2h2aa1///Hist1h3b///Hist1h3e///Hist1h3h///Hist1h3d///Hist1h2ad///Hist2h3c1///Hist2h2ac///Hist1h3g///Hist1h2an///Hist1h3c	2.10539	0.0043776	0.00619612
Gnpat	2.10531	3.20949e-05	0.000751803
Fam164a	2.1052	0.0034609	0.00529934
Zfp74	2.10487	0.00313918	0.00494188
Il6st	2.10333	0.000935274	0.00235162
Trim54	2.10312	0.00439896	0.00622032
Nr0b1	2.1024	0.00182514	0.00350389
A930038C07Rik	2.10226	0.0094267	0.0113167
ENSMUSG00000070025///EG622075///100039840///100040109///OTTMUSG00000009544///EG622432///LOC100047352///LOC436420///100039163///Gapdh	2.10153	0.000106231	0.000988452
ENSMUSG00000070025///EG622075///100039840///100040109///OTTMUSG00000009544///EG622432///LOC100047352///LOC436420///100039163///Gapdh	2.10153	0.000106231	0.000988452
ENSMUSG00000070025///EG622075///100039840///100040109///OTTMUSG00000009544///EG622432///LOC100047352///LOC436420///100039163///Gapdh	2.10153	0.000106231	0.000988452
ENSMUSG00000070025///EG622075///100039840///100040109///OTTMUSG00000009544///EG622432///LOC100047352///LOC436420///100039163///Gapdh	2.10153	0.000106231	0.000988452
ENSMUSG00000070025///EG622075///100039840///100040109///OTTMUSG00000009544///EG622432///LOC100047352///LOC436420///100039163///Gapdh	2.10153	0.000106231	0.000988452
Tbcb	2.10105	5.80904e-05	0.00085517
Atp5g1///ENSMUSG00000058357	2.10076	8.02702e-05	0.000897207
Ruvbl1	2.1007	0.000872138	0.00224646
1810014F10Rik	2.10055	0.0136664	0.0155034
3200002M19Rik///EG628119	2.10029	0.0019778	0.00367304
Zmym1	2.10008	0.00131097	0.00289344
2700081O15Rik	2.10004	0.00416125	0.0059768
Enoph1	2.09998	0.00162812	0.00328429
Smarca1	2.09978	0.00439455	0.00621709
Rpl3l	2.09869	0.00455197	0.00638106
Stoml2	2.09843	0.00050807	0.00170525
Ube2t///LOC100047829	2.09821	0.027795	0.0288728
1810022K09Rik	2.09799	0.00322265	0.00504295
Cdc26	2.09778	0.00198198	0.00367453
Trnau1ap	2.09775	0.00108772	0.00255729
Mak10	2.09744	0.000931021	0.00234563
EG623346///D10Ertd322e	2.09524	0.000714479	0.00205141
Arrdc2	2.09503	0.0286741	0.029712
5730437C12Rik	2.09487	0.0207069	0.0220753
Abcg1	2.09402	0.000611406	0.00189121
Rragd	2.09297	0.000680046	0.00200175
Prelid2	2.09249	0.000101739	0.000986862
Ttll8	2.09241	0.000255618	0.0012869
Tlk1///LOC100046241	2.09216	0.00228645	0.00402923
Slc25a27	2.09057	0.00272129	0.00445663
Ddx46	2.09054	0.000179895	0.0011218
Zfyve28	2.0904	0.00255557	0.00427637
Dusp12	2.08788	0.00113921	0.00263172
D2Ertd173e	2.08599	0.00180909	0.00348452
Usp9x	2.08523	2.81396e-05	0.000720769
Spnb4	2.08483	0.000223177	0.00121194
Tpmt	2.0841	0.000260678	0.00129679
Dgkh	2.08395	0.0259671	0.0271188
EG433923///Slc25a5///EG383528///EG623402///EG433326///EG667030	2.08304	0.00232695	0.00407179
Cabc1	2.08299	0.015544	0.0172693
Gsr	2.08149	0.00107762	0.00254583
Mapk13	2.0813	0.00232687	0.00407179
AA407331	2.07983	0.000159639	0.00109792
Ubqln4	2.07921	0.000147536	0.001095
Sumo3	2.07917	0.0006598	0.00198142
Cc2d2a	2.0781	0.00516089	0.00706176
Fkbp6	2.07709	0.00259659	0.00431534
Bat5	2.07705	0.000866263	0.00224612
Prdm5	2.07693	0.00124001	0.0027773
Mcrs1	2.07378	0.000104803	0.000988452
Rwdd2a	2.07334	0.00209761	0.00381384
Cdk4///LOC640611	2.07321	0.000123113	0.00104687
Hsd17b10	2.07309	0.000744988	0.00209098
G6pdx///G6pd2	2.07308	0.00121069	0.0027333
Meg3	2.07296	0.000153828	0.00109792
100042151///100043211///Cwc22///100041416///100040790///100043316///OTTMUSG00000017752///100042613///100039204///LOC100047648///100040620	2.07207	0.011546	0.0134642
Esrrb	2.07178	0.00160343	0.00325819
Atm	2.07102	0.00027744	0.00134344
5830443J22Rik	2.06938	0.00175204	0.00342204
D17H6S56E-5	2.06907	0.00291153	0.0046559
C230037E05Rik	2.06877	0.0418681	0.0423093
Tmem191c	2.06871	0.00888747	0.0107906
Rnaseh2a	2.06866	4.76043e-05	0.000823692
Snrpd1	2.06846	0.000497946	0.0016863
Slc43a1	2.06745	0.00137054	0.00297325
Coro2b	2.06711	0.000411352	0.00156366
Kif5a///Kif5c	2.06709	0.000618461	0.00190095
Svip	2.06677	0.025094	0.0262539
Kbtbd8	2.0667	0.0113005	0.0132278
C78516	2.06597	0.0191055	0.0205414
Cdyl	2.06525	0.00534336	0.00725703
Zfp825	2.0644	0.00113801	0.00263103
Raph1	2.06413	0.00114576	0.00264266
100043772	2.06335	0.000757256	0.00209098
OTTMUSG00000016219///OTTMUSG00000016325///OTTMUSG00000016327///3100002L24Rik///100039000///OTTMUSG00000016611///OTTMUSG00000016609	2.06259	0.0135888	0.0154274
Cdk2ap1///LOC100047490	2.06195	0.000484062	0.00166719
Cdk4///LOC640611	2.06008	0.000416398	0.00156811
Brpf3	2.05952	0.00562396	0.00756075
Rfx2	2.05801	8.12e-06	0.000521569
Ssbp1	2.05729	0.00361229	0.00546807
Pafah1b3	2.05703	0.00143113	0.00304068
3200002M19Rik///EG628119	2.0566	0.00144123	0.00305594
C76872	2.05501	0.00208036	0.00379429
Ctsw	2.05479	0.00418925	0.00600521
Dse	2.05452	0.0478958	0.0479615
Ttc23	2.05395	0.00859327	0.0105077
Vim	2.05339	0.00385039	0.00567713
Sema4a	2.05309	0.00142878	0.00304068
Mcoln3	2.05152	0.00235667	0.00408882
Cdk2ap1///LOC100047490	2.05011	0.000484063	0.00166719
Lig1	2.04795	9.43368e-05	0.000957242
Zcchc24	2.04773	0.00230898	0.00406402
Tppp3	2.04771	0.00225957	0.00399876
Cacybp	2.04681	0.000339635	0.00146681
AU014645	2.04678	2.58872e-05	0.000693492
Txndc12	2.04615	0.00158353	0.00323611
Diablo	2.04462	2.78476e-05	0.000719602
2310002J21Rik	2.04369	6.87686e-05	0.000871263
Anapc5	2.04318	0.000236306	0.00123693
Alkbh6	2.04211	0.00104386	0.00250292
Acyp2	2.04155	0.0238366	0.0250295
Nmnat2	2.04112	0.00492354	0.00679751
Sephs2	2.04107	0.000802865	0.00216403
Sox2	2.04084	0.000827565	0.00220282
ENSMUSG00000070025///EG665129///100042148///LOC100039762///OTTMUSG00000005044///100041236///EG433184///OTTMUSG00000024171///OTTMUSG00000005063///LOC100045908///100039556///100041204///EG667204///OTTMUSG00000002187///ENSMUSG00000073737///100043724///LOC100044981///EG668242///EG622432///OTTMUSG00000014946///EG666891///LOC676923///LOC100048329///EG622075///100040109///EG668018///OTTMUSG00000009544//…	2.03837	0.000476724	0.00165916
Arhgap12	2.03792	0.00225741	0.00399876
Kif11	2.03612	0.000752034	0.00209098
4933436C20Rik	2.0336	0.007765	0.00973125
Hbs1l	2.03316	0.00197457	0.00367244
Fahd1	2.03264	0.0105495	0.0124715
Zfp748	2.03238	0.00435405	0.00617176
100039202///Ube1y1///LOC100040390	2.03231	0.00640426	0.00835996
100039202///Ube1y1///LOC100040390	2.03231	0.00640426	0.00835996
100039202///Ube1y1///LOC100040390	2.03231	0.00640426	0.00835996
Ruvbl2	2.03146	0.000666068	0.00198487
Snrpc	2.03143	0.000662063	0.00198279
2410022L05Rik	2.02886	5.69875e-05	0.00085517
AI449595	2.02884	0.0277684	0.028862
Gstp1	2.02807	0.000151672	0.00109792
Xrcc6	2.02698	0.000830576	0.00220882
Mcm7	2.02683	1.40654e-07	0.000410709
Zfp229	2.02663	0.0184414	0.0198924
Kif4	2.02625	0.000446645	0.0016123
Prim1	2.02615	0.000117822	0.00103047
Ccdc18	2.02603	0.0066718	0.00862784
Crxos1	2.02552	0.00577465	0.0076964
LOC677553///2410127L17Rik	2.02367	0.00171556	0.00338705
LOC677553///2410127L17Rik	2.02367	0.00171556	0.00338705
Ncaph	2.02274	0.000123241	0.00104687
Mtap1a	2.02208	0.0115566	0.0134712
Tra2a	2.02174	0.00638187	0.0083453
Kdm3a	2.02096	0.00192347	0.00362356
2810432L12Rik	2.02088	0.00360048	0.00545868
2410085M17Rik	2.01921	0.00488699	0.00675343
OTTMUSG00000009332	2.01604	0.00757558	0.00954712
Rogdi	2.01575	0.00161742	0.00327186
AW555355	2.01554	0.00942933	0.0113167
1190003J15Rik	2.01492	0.0023357	0.00407647
Klb	2.01326	0.00507945	0.00696338
BC046401	2.00892	0.0157778	0.0174116
Cnpy2	2.00883	0.000347931	0.00146681
BC048355	2.00844	0.00120812	0.00273254
Lsm7	2.00781	2.69964e-05	0.000710175
Tpx2	2.00777	0.000260691	0.00129679
A930013F10Rik	2.00768	0.000945954	0.00236691
AU021838///Prps1	2.00686	0.000118533	0.00103047
Ssna1	2.00647	0.00118753	0.00270694
Mmp2	2.00641	6.98966e-06	0.000521569
9030411K21Rik	2.00637	0.03694	0.0375966
1110013L07Rik	2.00516	0.000398856	0.00154669
Ptgs2	2.00451	0.0173465	0.0188577
Uty	2.0041	0.00461293	0.00644487
Mtg1	2.00387	0.00311551	0.0049148
C030043A13Rik	2.00303	0.00200387	0.00369867
3110021A11Rik	2.00191	0.00722587	0.00917371
H2afz///EG626950///EG666634	2.00019	0.000183284	0.0011218
Med18	2.00007	0.0230393	0.0242869
Csdc2	1.99818	0.0242049	0.0253782
Zfp532	1.99817	0.00344565	0.0052843
BC055324	1.99637	0.00127789	0.00284625
2010-09-03	1.99531	3.86097e-06	0.000475167
Plekhg1	1.99508	0.00386227	0.00568726
Chd1l	1.99482	0.00138579	0.00299519
Cds1	1.99311	0.00280909	0.00454686
Echs1	1.99235	0.0015089	0.00314714
Hist3h2ba	1.99117	0.0328731	0.0337634
Coro1a	1.99109	0.033816	0.0346222
Tspyl3	1.99046	0.0192486	0.0206563
2700029M09Rik	1.98879	0.000546191	0.00177177
3110048L19Rik///6330416L07Rik	1.98859	0.00708763	0.00902568
Ctnnbl1	1.98814	0.00110342	0.00257738
Vbp1	1.98616	0.00141533	0.00302544
Ppm1e	1.98611	0.0034263	0.00527123
AA407107	1.98508	0.00903474	0.0109467
Ptcd2	1.98504	0.00162874	0.00328429
Rad51ap1	1.98384	0.000274799	0.0013361
Dnajc8	1.98297	3.72654e-05	0.00078694
LOC434624///LOC630762///Ftl2///ENSMUSG00000062382///EG383891///Ftl1///OTTMUSG00000005483///382986	1.98268	0.000126893	0.00104687
Manba	1.98227	0.00318713	0.00500346
Kif20b	1.98066	0.000462762	0.00164278
Rmnd5a///LOC100047670	1.97962	0.00797482	0.00996
LOC100045780///Adam19	1.97911	0.00108642	0.00255628
LOC100045780///Adam19	1.97911	0.00108642	0.00255628
Vcan	1.97858	0.00153844	0.00317824
Alkbh7	1.97794	1.33169e-05	0.00055323
Cenpp	1.97786	0.0017408	0.0034138
2610034B18Rik	1.97738	0.0276852	0.0287895
Lmcd1	1.97686	0.00856938	0.0104873
9330151L19Rik	1.97679	0.0085037	0.0104375
B830008H07Rik	1.97661	0.00478639	0.0066364
D2Ertd612e	1.97636	0.00107385	0.00254104
Ebna1bp2	1.97534	0.000366398	0.00150476
2410124H12Rik	1.97416	0.00330836	0.00513125
4833439L19Rik	1.97341	8.60552e-05	0.000923828
Diap1	1.97334	0.000347687	0.00146681
Wdr31	1.97292	0.0126526	0.0144771
C80913	1.97266	0.00022949	0.00121997
5730559C18Rik	1.9724	2.19814e-05	0.000657589
Cenpv	1.97236	0.000391034	0.0015397
Emg1	1.97125	0.000156857	0.00109792
Suv420h2	1.97063	0.000458353	0.00164019
Pctk1	1.96955	0.000182992	0.0011218
9030612M13Rik	1.96881	0.000883666	0.00226093
Dmrtc1c2///Dmrtc1c	1.9668	0.00430856	0.00613108
Dmrtc1c2///Dmrtc1c	1.9668	0.00430856	0.00613108
Usp48///LOC674195	1.96646	0.0112055	0.01313
Trim36	1.9658	0.000467798	0.00164388
Rbm8a	1.96574	0.000809464	0.00217446
EG632248///Sfrs3	1.96531	0.00359284	0.00545084
Mmd///LOC676546	1.96502	0.0159949	0.0176246
Bckdhb	1.9642	0.00143159	0.00304068
LOC100047199///Odf2	1.96418	0.000520262	0.00172046
Btbd2	1.96367	0.000537904	0.00175268
Calm3	1.96346	0.00245138	0.00416847
Fubp1	1.96344	0.00250671	0.00423832
Zfp239	1.96188	0.00343191	0.00527153
Cenpm	1.9615	0.00182843	0.00350598
Nr2c2ap	1.96083	0.00017122	0.00110864
Mif	1.95951	8.41536e-05	0.000907674
Thada	1.95934	0.000365868	0.00150469
Fam117b	1.95896	0.0129426	0.0147874
Chchd7	1.95873	0.00414412	0.00596688
LOC100047199///Odf2	1.95778	0.000349274	0.00146681
Msh3///LOC100046843	1.95728	0.00112183	0.00259773
Pttg1	1.957	1.02535e-05	0.000535539
100042016	1.95658	0.00845945	0.0104007
Soat2	1.95526	0.0058579	0.00779986
Ahr	1.95448	0.00273059	0.00446215
Ndufb4///100041273	1.95439	0.000168556	0.00110852
Nme7	1.95421	0.000223712	0.00121194
Actr5	1.95205	0.00111097	0.00258474
Ndufb4///100041273	1.95172	0.000164905	0.00110552
A130064L14Rik	1.95092	0.0153791	0.0171139
6530403G13Rik	1.95016	0.0143943	0.0161534
Cdca2	1.94996	0.000349393	0.00146681
Nsl1	1.9499	0.0021763	0.00389388
Fzd7	1.94941	0.000724046	0.00206023
Sfrs7	1.94905	0.001739	0.00341256
A730059M13Rik	1.94775	0.00153347	0.00317824
Ltbp2	1.94719	0.0039183	0.00575095
Ptcd3	1.9471	0.000885059	0.00226104
Nrg4	1.94695	0.000678973	0.00200142
D630038D15Rik	1.9444	0.0376261	0.038255
D9Ertd292e	1.94358	0.0221838	0.0234783
Chml	1.94202	0.00295284	0.00470907
Taok3	1.93962	0.00952212	0.0114
5830415F09Rik	1.93951	0.00257335	0.00429138
Ift140	1.93923	0.00163859	0.00329752
5430417C01Rik	1.93903	0.00732734	0.0092703
Fgf7	1.939	0.0106754	0.0125897
4933417C20Rik	1.93866	0.0129491	0.0147874
Slc45a4	1.93736	0.000260447	0.00129679
Cdc37l1	1.93597	0.00175478	0.00342204
Sf3b1	1.93571	0.000208459	0.00118743
Stk38	1.93483	0.000737324	0.00208219
Sh2d5	1.93479	0.0160163	0.0176348
C330011K17Rik	1.93453	0.0011728	0.00268805
Ulk1	1.93409	0.00391931	0.00575095
5830469G19Rik	1.93303	0.00178593	0.00345359
4833412E19Rik	1.93296	0.0405281	0.041034
LOC100048046///Arl6ip4	1.93181	0.000464705	0.00164278
LOC100048046///Arl6ip4	1.93181	0.000464705	0.00164278
Gulo	1.93178	0.0242696	0.0254369
Mirg	1.93136	0.00141413	0.0030251
Ccdc61	1.93126	0.00212821	0.00384078
Brca2	1.93098	0.000803358	0.00216403
C330026N13Rik	1.9304	0.00183224	0.0035106
Kdelr3	1.92966	0.000155221	0.00109792
Gprasp1	1.92912	0.00336265	0.00519796
Dpp4	1.92899	0.00635932	0.00831954
Cdc45l	1.92842	0.00166508	0.00332741
Sin3a	1.92651	0.00219378	0.00391795
Rpap1	1.92635	0.000417721	0.00156811
Pgd	1.92634	0.000239427	0.00124179
Brwd1	1.92603	0.000826787	0.00220275
2810025M15Rik	1.92577	0.000774928	0.00211278
Fen1	1.92549	0.000272028	0.00133372
Znrd1	1.92531	0.000251521	0.00127671
C230071H18Rik	1.92525	0.019731	0.021143
6330577E15Rik	1.92517	0.000708122	0.0020432
Snrpd2	1.92441	5.86961e-05	0.00085517
C030044B11Rik	1.92361	0.0277747	0.028862
Rundc3a	1.92339	0.000974745	0.00239382
Nudt4	1.92327	0.00055667	0.0017882
Zbp1	1.92296	0.0181047	0.0195627
Phf21a	1.92284	0.000162363	0.00110333
Higd1a///LOC100045763///ENSMUSG00000044330	1.92242	0.0016494	0.00330846
Higd1a///LOC100045763///ENSMUSG00000044330	1.92242	0.0016494	0.00330846
Flrt3	1.92144	0.0180111	0.0194859
Dek	1.92112	0.00374394	0.00559732
Actc1///LOC100048431	1.921	0.00245255	0.00416847
Actc1///LOC100048431	1.921	0.00245255	0.00416847
ENSMUSG00000043248///Plac9	1.92086	0.00172895	0.00339741
ENSMUSG00000043248///Plac9	1.92086	0.00172895	0.00339741
Phb	1.92037	0.000158773	0.00109792
Zfp788	1.92006	0.0164942	0.0180386
Gpn1	1.92001	0.00033002	0.00145129
AU044157	1.91938	0.00681254	0.00878261
Msh3///LOC100046843	1.91816	0.000869481	0.00224612
EG632248///Sfrs3	1.9165	0.000236766	0.00123693
2810474O19Rik	1.91578	0.00100497	0.00244385
Cenpi	1.91549	0.0087327	0.0106381
Ap3b2	1.9133	0.000415684	0.00156811
Dclk2	1.91322	0.000746048	0.00209098
4930445K14Rik	1.91287	6.05755e-05	0.00085517
Celsr3	1.91246	0.0110561	0.012981
AL023008	1.91205	0.0061876	0.00815333
Rarg	1.90977	0.000660246	0.00198142
Exo1	1.90968	0.00235094	0.00408615
Rad54l	1.90945	4.55187e-05	0.000810455
Gabpa	1.90923	0.00111991	0.00259742
8030474K03Rik	1.90891	0.000217032	0.00120667
Pim1	1.90791	6.27473e-06	0.000521569
Lrpap1	1.90718	2.34438e-05	0.000657589
Sycp1	1.90684	0.0427157	0.0430846
Tanc1	1.90548	0.00038193	0.00152317
Stk17b	1.90523	0.000114036	0.0010216
Rnf165	1.9038	5.40994e-05	0.00085517
Mpp6	1.90311	0.000884239	0.00226093
Pdcd5	1.90265	0.0025479	0.00427156
2410091C18Rik	1.90246	0.000651591	0.00196758
Sdhb	1.90237	0.000635557	0.00193807
Cyba	1.902	4.68372e-05	0.000823692
Rad18	1.90108	0.00199467	0.00368635
Mirhg1	1.89883	0.00214592	0.00386318
Zmym3	1.89789	0.00146294	0.00308432
Ncapd3	1.89774	0.00167046	0.00332953
Jmjd7	1.89733	0.00164424	0.0033066
Echdc2	1.89705	0.00122619	0.00275633
Lpar4	1.8944	0.016561	0.0181049
Rpa1	1.89352	7.95014e-05	0.000896309
Rab4b	1.89352	5.05448e-05	0.000841146
Trub2	1.89321	0.00385022	0.00567713
4930422G04Rik	1.89289	0.000669907	0.00198679
Ccnh	1.8928	0.00039172	0.0015397
Dnajb4	1.89226	0.00257777	0.00429138
2810433K01Rik	1.89224	0.00472491	0.00656051
BC052040	1.89177	8.42299e-05	0.000907674
Ccdc43	1.89147	0.00298287	0.00474917
Tbl1xr1	1.89134	0.000550416	0.00177789
F2	1.89124	0.00892316	0.0108294
Napepld	1.89117	0.000644931	0.00195963
Hdac1	1.89005	0.000159801	0.00109792
Rabggtb	1.88991	0.000456618	0.00163598
Sox15	1.8897	0.00313945	0.00494188
Mtap7d2	1.88888	0.00528494	0.00719106
Psma7	1.88872	0.000285883	0.00135516
Spry4	1.88821	0.0136263	0.0154639
A930041I02Rik	1.88718	0.00282369	0.0045478
B230217C12Rik	1.88692	0.000601183	0.00188556
Ccdc58	1.88684	0.00411121	0.00593133
W91776	1.8849	0.0100946	0.0120066
Dkc1	1.88477	0.00390484	0.00573837
Ankmy2	1.88391	0.000840464	0.00221294
Mcm5	1.88367	0.000230606	0.00122204
Bclaf1	1.88361	3.80127e-05	0.00078694
Aif1l	1.88358	0.00249299	0.00421757
Bcl3	1.88271	0.000454413	0.00163209
LOC100047340///Rcc2	1.88219	5.34988e-05	0.00085517
Trpc2	1.88154	0.00443611	0.00626679
Siglec5	1.88053	0.00607059	0.00802086
Ostf1	1.8799	0.0137423	0.0155593
Tnnc2	1.87801	0.0185193	0.0199544
Zfp53	1.87745	0.00285496	0.00459057
Eif1ay	1.87739	0.00115882	0.00266647
Gt(ROSA)26Sor	1.87718	0.0261396	0.0272891
BC024479	1.87698	0.00232777	0.00407179
Adi1	1.87678	0.000156374	0.00109792
Tbc1d10c	1.87517	0.000522303	0.0017207
Wdr5	1.87512	0.00180022	0.00346973
Lrpprc	1.87508	0.000609062	0.00188936
Bai1	1.87452	0.00929518	0.0111972
Abhd10	1.87423	0.000696498	0.00202972
Dmxl1	1.87363	0.00621722	0.00818497
D3Ertd751e///671322	1.87311	0.0314746	0.0324526
Ankrd37	1.87302	0.0154045	0.0171292
Duxbl	1.87275	0.0133005	0.0151472
Exosc8	1.87244	0.00077113	0.00210439
Bcat2	1.8716	0.0117085	0.0135655
Orc5l	1.8713	0.000463213	0.00164278
Kalrn	1.87087	0.0213694	0.0226987
Cyc1	1.87072	1.76839e-05	0.000633871
2310003L22Rik	1.8704	0.00072269	0.00206023
Mbd4	1.8702	0.00171074	0.00338346
Nos3	1.87018	0.00563935	0.00757796
Rbpms2	1.87002	0.000690854	0.00201528
Mmp17	1.86987	0.012044	0.0138132
AU022434	1.86979	0.000349409	0.00146681
Msc	1.86929	0.000375028	0.00151743
Ttc14	1.86837	0.0018474	0.00352499
9130413E14Rik	1.86817	0.00434935	0.0061681
Mrpl21	1.86767	0.00120062	0.00271979
Tsks	1.8673	0.0227223	0.0239874
Foxp1	1.86685	0.000486985	0.00167163
2610036L11Rik	1.86635	0.00652478	0.00847198
Zfp26	1.86563	0.00143314	0.00304126
Prmt7	1.8652	0.00232434	0.00407179
EG665129///ENSMUSG00000070025///100042148///LOC100039762///OTTMUSG00000005044///EG433184///100041236///OTTMUSG00000024171///OTTMUSG00000005063///LOC100045908///100039556///100041204///EG667204///OTTMUSG00000002187///ENSMUSG00000073737///100043724///LOC100044981///EG668242///OTTMUSG00000014946///EG666891///LOC676923///LOC100048329///100040109///EG668018///100039840///ENSMUSG00000072432///LOC100044…	1.86366	0.0117444	0.0135655
EG665129///ENSMUSG00000070025///100042148///LOC100039762///OTTMUSG00000005044///EG433184///100041236///OTTMUSG00000024171///OTTMUSG00000005063///LOC100045908///100039556///100041204///EG667204///OTTMUSG00000002187///ENSMUSG00000073737///100043724///LOC100044981///EG668242///OTTMUSG00000014946///EG666891///LOC676923///LOC100048329///100040109///EG668018///100039840///ENSMUSG00000072432///LOC100044…	1.86366	0.0117444	0.0135655
EG665129///ENSMUSG00000070025///100042148///LOC100039762///OTTMUSG00000005044///EG433184///100041236///OTTMUSG00000024171///OTTMUSG00000005063///LOC100045908///100039556///100041204///EG667204///OTTMUSG00000002187///ENSMUSG00000073737///100043724///LOC100044981///EG668242///OTTMUSG00000014946///EG666891///LOC676923///LOC100048329///100040109///EG668018///100039840///ENSMUSG00000072432///LOC100044…	1.86366	0.0117444	0.0135655
EG665129///ENSMUSG00000070025///100042148///LOC100039762///OTTMUSG00000005044///EG433184///100041236///OTTMUSG00000024171///OTTMUSG00000005063///LOC100045908///100039556///100041204///EG667204///OTTMUSG00000002187///ENSMUSG00000073737///100043724///LOC100044981///EG668242///OTTMUSG00000014946///EG666891///LOC676923///LOC100048329///100040109///EG668018///100039840///ENSMUSG00000072432///LOC100044…	1.86366	0.0117444	0.0135655
EG665129///ENSMUSG00000070025///100042148///LOC100039762///OTTMUSG00000005044///EG433184///100041236///OTTMUSG00000024171///OTTMUSG00000005063///LOC100045908///100039556///100041204///EG667204///OTTMUSG00000002187///ENSMUSG00000073737///100043724///LOC100044981///EG668242///OTTMUSG00000014946///EG666891///LOC676923///LOC100048329///100040109///EG668018///100039840///ENSMUSG00000072432///LOC100044…	1.86366	0.0117444	0.0135655
EG665129///ENSMUSG00000070025///100042148///LOC100039762///OTTMUSG00000005044///EG433184///100041236///OTTMUSG00000024171///OTTMUSG00000005063///LOC100045908///100039556///100041204///EG667204///OTTMUSG00000002187///ENSMUSG00000073737///100043724///LOC100044981///EG668242///OTTMUSG00000014946///EG666891///LOC676923///LOC100048329///100040109///EG668018///100039840///ENSMUSG00000072432///LOC100044…	1.86366	0.0117444	0.0135655
EG665129///ENSMUSG00000070025///100042148///LOC100039762///OTTMUSG00000005044///EG433184///100041236///OTTMUSG00000024171///OTTMUSG00000005063///LOC100045908///100039556///100041204///EG667204///OTTMUSG00000002187///ENSMUSG00000073737///100043724///LOC100044981///EG668242///OTTMUSG00000014946///EG666891///LOC676923///LOC100048329///100040109///EG668018///100039840///ENSMUSG00000072432///LOC100044…	1.86366	0.0117444	0.0135655
EG665129///ENSMUSG00000070025///100042148///LOC100039762///OTTMUSG00000005044///EG433184///100041236///OTTMUSG00000024171///OTTMUSG00000005063///LOC100045908///100039556///100041204///EG667204///OTTMUSG00000002187///ENSMUSG00000073737///100043724///LOC100044981///EG668242///OTTMUSG00000014946///EG666891///LOC676923///LOC100048329///100040109///EG668018///100039840///ENSMUSG00000072432///LOC100044…	1.86366	0.0117444	0.0135655
EG665129///ENSMUSG00000070025///100042148///LOC100039762///OTTMUSG00000005044///EG433184///100041236///OTTMUSG00000024171///OTTMUSG00000005063///LOC100045908///100039556///100041204///EG667204///OTTMUSG00000002187///ENSMUSG00000073737///100043724///LOC100044981///EG668242///OTTMUSG00000014946///EG666891///LOC676923///LOC100048329///100040109///EG668018///100039840///ENSMUSG00000072432///LOC100044…	1.86366	0.0117444	0.0135655
EG665129///ENSMUSG00000070025///100042148///LOC100039762///OTTMUSG00000005044///EG433184///100041236///OTTMUSG00000024171///OTTMUSG00000005063///LOC100045908///100039556///100041204///EG667204///OTTMUSG00000002187///ENSMUSG00000073737///100043724///LOC100044981///EG668242///OTTMUSG00000014946///EG666891///LOC676923///LOC100048329///100040109///EG668018///100039840///ENSMUSG00000072432///LOC100044…	1.86366	0.0117444	0.0135655
EG665129///ENSMUSG00000070025///100042148///LOC100039762///OTTMUSG00000005044///EG433184///100041236///OTTMUSG00000024171///OTTMUSG00000005063///LOC100045908///100039556///100041204///EG667204///OTTMUSG00000002187///ENSMUSG00000073737///100043724///LOC100044981///EG668242///OTTMUSG00000014946///EG666891///LOC676923///LOC100048329///100040109///EG668018///100039840///ENSMUSG00000072432///LOC100044…	1.86366	0.0117444	0.0135655
EG665129///ENSMUSG00000070025///100042148///LOC100039762///OTTMUSG00000005044///EG433184///100041236///OTTMUSG00000024171///OTTMUSG00000005063///LOC100045908///100039556///100041204///EG667204///OTTMUSG00000002187///ENSMUSG00000073737///100043724///LOC100044981///EG668242///OTTMUSG00000014946///EG666891///LOC676923///LOC100048329///100040109///EG668018///100039840///ENSMUSG00000072432///LOC100044…	1.86366	0.0117444	0.0135655
EG665129///ENSMUSG00000070025///100042148///LOC100039762///OTTMUSG00000005044///EG433184///100041236///OTTMUSG00000024171///OTTMUSG00000005063///LOC100045908///100039556///100041204///EG667204///OTTMUSG00000002187///ENSMUSG00000073737///100043724///LOC100044981///EG668242///OTTMUSG00000014946///EG666891///LOC676923///LOC100048329///100040109///EG668018///100039840///ENSMUSG00000072432///LOC100044…	1.86366	0.0117444	0.0135655
EG665129///ENSMUSG00000070025///100042148///LOC100039762///OTTMUSG00000005044///EG433184///100041236///OTTMUSG00000024171///OTTMUSG00000005063///LOC100045908///100039556///100041204///EG667204///OTTMUSG00000002187///ENSMUSG00000073737///100043724///LOC100044981///EG668242///OTTMUSG00000014946///EG666891///LOC676923///LOC100048329///100040109///EG668018///100039840///ENSMUSG00000072432///LOC100044…	1.86366	0.0117444	0.0135655
EG665129///ENSMUSG00000070025///100042148///LOC100039762///OTTMUSG00000005044///EG433184///100041236///OTTMUSG00000024171///OTTMUSG00000005063///LOC100045908///100039556///100041204///EG667204///OTTMUSG00000002187///ENSMUSG00000073737///100043724///LOC100044981///EG668242///OTTMUSG00000014946///EG666891///LOC676923///LOC100048329///100040109///EG668018///100039840///ENSMUSG00000072432///LOC100044…	1.86366	0.0117444	0.0135655
EG665129///ENSMUSG00000070025///100042148///LOC100039762///OTTMUSG00000005044///EG433184///100041236///OTTMUSG00000024171///OTTMUSG00000005063///LOC100045908///100039556///100041204///EG667204///OTTMUSG00000002187///ENSMUSG00000073737///100043724///LOC100044981///EG668242///OTTMUSG00000014946///EG666891///LOC676923///LOC100048329///100040109///EG668018///100039840///ENSMUSG00000072432///LOC100044…	1.86366	0.0117444	0.0135655
EG665129///ENSMUSG00000070025///100042148///LOC100039762///OTTMUSG00000005044///EG433184///100041236///OTTMUSG00000024171///OTTMUSG00000005063///LOC100045908///100039556///100041204///EG667204///OTTMUSG00000002187///ENSMUSG00000073737///100043724///LOC100044981///EG668242///OTTMUSG00000014946///EG666891///LOC676923///LOC100048329///100040109///EG668018///100039840///ENSMUSG00000072432///LOC100044…	1.86366	0.0117444	0.0135655
Atf7ip	1.86308	6.16784e-05	0.00085517
Tln2	1.86276	0.000815847	0.00218557
Xrcc3	1.86199	0.00709218	0.00902754
Ecsit	1.86173	0.000125382	0.00104687
Hes6	1.86143	0.00280699	0.00454686
Itgb7	1.86051	0.00134724	0.00293959
Piwil2	1.8604	0.0158538	0.0174823
2810408A11Rik	1.86039	0.0177839	0.0192829
Ldhb	1.85808	3.58659e-05	0.00078694
Foxn4	1.85772	0.0102319	0.0121452
Ccnf	1.85732	0.000129751	0.00104687
9930017N22Rik	1.85659	0.0263015	0.0274287
5730590G19Rik///LOC100047683	1.85637	0.0006226	0.00190929
100042151///100043211///Cwc22///100041416///100040790///100043316///100042613///OTTMUSG00000017752///100039204///LOC100047648///100040620	1.85614	0.0107886	0.0127026
100042151///100043211///Cwc22///100041416///100040790///100043316///100042613///OTTMUSG00000017752///100039204///LOC100047648///100040620	1.85614	0.0107886	0.0127026
LOC100047815///Cd79a	1.85595	0.0142905	0.0160741
LOC100047815///Cd79a	1.85595	0.0142905	0.0160741
5330431K02Rik	1.85567	0.00352069	0.00537117
1700052N19Rik	1.85556	0.00254831	0.00427156
1110003E01Rik	1.85554	0.00603351	0.00797548
2610002D18Rik	1.85512	6.71903e-05	0.000870221
Msh2	1.85454	0.000242224	0.00125185
OTTMUSG00000001984///Rpl18///EG384450///LOC100048449	1.85347	0.000704508	0.00204032
Wdr76	1.85263	0.00193825	0.00364671
Cecr2	1.85255	0.00166599	0.00332741
Ric8b	1.85147	0.000325711	0.00144058
Mad2l1	1.85097	0.000546979	0.00177177
2310008H04Rik	1.85076	0.00108863	0.00255735
Zc3hc1	1.85062	0.000877288	0.00225302
Cradd	1.85029	0.00651249	0.00847198
Cdh11	1.85015	0.0169156	0.0184305
Rcan2	1.85002	0.00807162	0.0100614
Raf1	1.8496	0.00052149	0.00172069
Csn3	1.84913	0.0407477	0.0412278
Hmga1	1.84859	0.0004199	0.00156811
1700067K01Rik	1.84794	0.0240039	0.0251765
Il13ra2	1.84723	0.00354396	0.00540102
Coq7	1.84714	0.00117819	0.00269405
Rap1gap	1.84696	0.00640453	0.00835996
Mrto4	1.84606	9.95566e-05	0.000975621
Mrpl35	1.84589	6.18153e-05	0.00085517
Shisa2	1.84567	0.0160354	0.0176426
Tipin	1.8455	0.00040609	0.00155411
100043481///OTTMUSG00000009529///Rpl37	1.84533	0.000979071	0.00239941
100043481///OTTMUSG00000009529///Rpl37	1.84533	0.000979071	0.00239941
2210017G18Rik	1.84499	0.0425348	0.0429318
Asxl2	1.84376	0.00141204	0.00302477
Rbpj	1.84312	0.000798736	0.00215755
D330038O06Rik	1.84243	0.000346129	0.00146681
231869///Ccnb1///EG667005///EG434175///LOC635091	1.84219	0.00016772	0.00110552
Bcat1	1.84212	0.000131429	0.00104687
Nup37	1.84192	9.50984e-05	0.000957242
Cpne5	1.84124	0.00207393	0.00378493
Melk	1.84098	0.000663738	0.00198487
Ift80	1.84047	0.00110037	0.00257252
623451	1.84034	0.00458408	0.00641376
Tfdp2	1.84009	0.00199166	0.00368475
Plk5	1.83993	0.00111388	0.00258547
Syn1	1.83988	0.00623501	0.0082047
Sall4	1.83937	0.000156231	0.00109792
5730494M16Rik	1.83888	0.00090422	0.00228996
C78760	1.83793	0.0269385	0.0280529
Thoc1	1.83769	0.0161232	0.0177125
Celsr1	1.83751	0.0023286	0.00407179
Tia1	1.83719	0.00150341	0.00313793
Phf6	1.83688	0.00266738	0.00439639
Mettl14	1.83648	0.0167321	0.0182646
Fcgrt	1.83637	0.0196783	0.021102
Myo5c	1.83561	0.000824327	0.00220022
Hmgcs1	1.83508	0.00096301	0.00237901
Zfp750	1.8347	0.00266837	0.00439639
Osgep	1.83443	0.00208934	0.00380353
Nudcd1	1.83435	0.00173727	0.00341145
Lig3	1.83427	0.000385858	0.0015267
3830431G21Rik	1.8334	0.000434734	0.00160372
Zfp286	1.83163	0.000281928	0.00134911
Fbxl2	1.83149	0.00488093	0.00674826
Snrpb2///EG666558	1.83046	0.00129226	0.00286297
Ddt	1.83009	0.00104014	0.00250256
Prss35	1.83003	0.010651	0.0125711
Pxmp2	1.82914	0.000844857	0.00222251
Cmklr1	1.82878	0.000325135	0.00144058
2900011L18Rik	1.8282	0.0113371	0.013263
Pdlim3	1.82708	0.031094	0.0320716
Lsm4	1.82698	0.000342821	0.00146681
Mcm4	1.82687	0.000606135	0.00188936
Eif4e2	1.82684	0.000509263	0.00170729
6430501K19Rik	1.82582	0.0138471	0.0156598
2310043M15Rik	1.82577	0.00423472	0.0060496
Wdfy1	1.82514	0.00110712	0.00258038
Wdr55	1.82437	2.02418e-05	0.000633871
Rab4a	1.82387	1.12076e-05	0.000535539
Ppfia4	1.82365	0.00396785	0.00580468
Zswim7	1.82335	0.00325557	0.00508356
Pcna	1.82283	6.20443e-05	0.00085517
100043468	1.82275	0.0061003	0.00805284
Col3a1	1.82255	0.000417844	0.00156811
LOC100045148///Rnasen	1.82234	0.00114374	0.0026401
1700008O03Rik	1.82163	0.00231861	0.00407179
Atp5g2	1.82063	7.43887e-06	0.000521569
5730590G19Rik///LOC100047683	1.82053	0.00121423	0.00273637
Mthfd1l	1.82043	0.00071971	0.00205619
Nrf1	1.8202	7.91646e-05	0.000896309
Zswim6	1.81958	0.00415995	0.0059768
Cox15	1.81935	0.00935736	0.0112489
Tmem151b	1.81799	0.000343033	0.00146681
LOC100045684	1.81792	0.00631146	0.00827547
Pfkl	1.81769	0.000120815	0.00104372
Slc1a5	1.8163	0.00451695	0.00634879
Snhg11	1.81511	0.0297681	0.0307365
LOC552882	1.81451	0.00151466	0.00315279
Mrpl18	1.81194	0.00422048	0.00603516
Sertad2	1.81096	4.50416e-05	0.000810455
Uqcrh	1.81073	0.00139999	0.00301694
Kbtbd3	1.81044	0.0243656	0.0255283
C79250	1.81014	0.00922372	0.0111387
Ndufaf2	1.80997	0.00444677	0.0062788
BC038331	1.80848	0.0169235	0.0184322
Tubb2a	1.80839	0.0173927	0.0189008
Etfb	1.80764	0.00048474	0.00166719
OTTMUSG00000014597///EG546165///100039786///Ywhaq///LOC674211	1.80669	0.000741711	0.00208475
Mettl5	1.80641	0.00023743	0.00123803
Pms1	1.80594	0.00375985	0.00559732
Cds2	1.80588	7.28169e-05	0.000880212
Nol8	1.80508	0.00452192	0.00634879
1810074P20Rik	1.80495	0.00129609	0.0028671
Nfkbil2	1.80494	0.00190072	0.00360152
Pitrm1	1.80366	0.00208794	0.00380336
EG382156	1.80355	0.000247675	0.00126657
Fam48a	1.80297	0.000574337	0.00183086
4632415L05Rik	1.80287	0.00225361	0.00399633
Aco2	1.80284	0.000279954	0.00134452
Dyx1c1	1.80275	0.00378233	0.0056063
Acyp1	1.8026	0.0104455	0.0123586
Bend5	1.80233	0.0168023	0.0183343
Piga	1.80227	0.00501909	0.00690006
Zfp90	1.80215	0.00853652	0.0104646
D5Ertd301e	1.80207	0.01396	0.015763
EG668343///EG665017///EG627245///EG666231///Odc1	1.80159	0.0081927	0.0101842
BC057079	1.80137	0.00138526	0.00299519
Polr2g	1.80107	1.19265e-05	0.000535539
Scube2	1.80081	0.00377326	0.00559958
Rad1	1.8008	0.00390975	0.00574269
Usp48///LOC674195	1.80007	0.00073841	0.00208324
Dazap2	1.79996	0.00377469	0.00559958
Zfp445	1.79967	0.00373423	0.00559441
Wdr75	1.79764	0.000329452	0.00145098
Adsl	1.79744	0.000579123	0.00183661
Tars2	1.79736	1.69996e-06	0.000475167
Zkscan5	1.79676	0.00109166	0.00256036
Ccnb2	1.79626	0.000710665	0.00204322
Shank3	1.79493	0.00241659	0.00415329
Dgkz	1.79447	0.00134279	0.00293703
Rnd3	1.79417	0.0150458	0.0167622
Adat2	1.79364	8.31337e-05	0.000907674
9230108I15Rik	1.79352	0.0244922	0.0256518
Grhpr	1.79111	0.000522855	0.0017207
Cby1	1.79061	0.000130429	0.00104687
Bhmt	1.79056	0.0180904	0.0195572
Pnn	1.7905	0.00559171	0.00752432
Rnaseh2b	1.79044	0.000210927	0.00119362
Idh3g	1.78992	2.64708e-06	0.000475167
Higd1a///LOC100045763///ENSMUSG00000044330	1.78976	0.00202195	0.0037156
Ssb	1.7894	0.00577285	0.0076964
LOC100046199///Ndufb5	1.78925	0.00375475	0.00559732
2010317E24Rik	1.7885	0.00232542	0.00407179
Tbc1d15	1.78766	0.000236796	0.00123693
E130107B13Rik	1.7874	0.00155677	0.00320576
Ctdspl2	1.78728	0.000153331	0.00109792
Tmem136	1.78704	0.0151644	0.0168879
Zfp516	1.78635	0.00070627	0.00204177
Prkag2	1.78634	0.00656785	0.00851226
Dhx29	1.78515	3.75478e-05	0.00078694
H2-Ke2	1.78481	0.00212423	0.00384078
Aqr	1.78433	0.0010914	0.00256036
Itpk1	1.78325	0.00217116	0.00388705
Tceal1	1.78309	0.0216461	0.0229509
Bxdc1	1.78236	0.00147331	0.00309972
Mre11a	1.78229	0.000591376	0.0018608
Ephb3	1.78218	0.00393162	0.00576032
Zfp827	1.78215	0.0039876	0.00582481
Racgap1	1.78154	5.24085e-06	0.000490771
Pprc1	1.78102	0.00118461	0.0027045
Smarcd1	1.78083	0.00330896	0.00513125
Plekhf1	1.78031	0.000108266	0.000995905
2810002N01Rik	1.77985	0.00375239	0.00559732
Sra1	1.77982	0.000875605	0.00225156
Gar1	1.77971	0.000576179	0.00183356
Rps6ka2	1.77917	0.00601635	0.00795641
Smarcb1	1.77868	7.99041e-06	0.000521569
2900057C01Rik	1.77809	0.000317236	0.0014275
Dll1	1.77734	0.00826044	0.0102354
Pstk	1.7769	0.00472423	0.00656051
Ext1	1.77642	0.000278892	0.00134344
Hormad2	1.77611	0.00848306	0.0104253
Zcchc7	1.77602	0.00374566	0.00559732
Bid	1.77518	0.00164832	0.00330846
1500011B03Rik	1.77508	0.000883786	0.00226093
D13Ertd666e	1.77454	0.0123463	0.0141377
Rnf34	1.77389	0.000445355	0.0016123
Fam63a	1.77274	0.00101282	0.00245839
A930026I22Rik	1.77237	0.0219418	0.0232475
Ctsa	1.77184	5.7109e-05	0.00085517
Setmar	1.77132	0.00469517	0.00653786
ENSMUSG00000058567///LOC100044607///Lsm6	1.76868	0.000520015	0.00172046
ENSMUSG00000058567///LOC100044607///Lsm6	1.76868	0.000520015	0.00172046
Nmral1	1.76858	0.00701288	0.00896568
AA415437	1.76845	0.00106432	0.0025308
Fhl1	1.76842	0.000429069	0.00158794
Cfp	1.76778	0.000727431	0.00206023
6720457D02Rik	1.76761	0.00673473	0.00869675
Serac1	1.76736	0.00655179	0.00849522
Tekt1	1.76645	0.0139569	0.015763
Gyk	1.76628	0.00624797	0.00821435
Inpp5f	1.7632	4.71912e-06	0.000475167
1110034G24Rik	1.76298	0.00320039	0.00501772
Lsm3	1.76293	3.81076e-05	0.00078694
OTTMUSG00000014597///EG546165///100039786///Ywhaq///LOC674211	1.76275	0.00172637	0.00339689
ENSMUSG00000043801///Oaz1	1.76134	0.000639537	0.00194526
Epn2	1.76014	0.001295	0.00286688
Noc2l	1.75969	0.000647436	0.00196478
8430437O03Rik	1.75929	0.00573715	0.00766886
Nfya	1.75926	0.00117778	0.00269405
2310047B19Rik	1.75787	0.000834503	0.0022092
Tbce	1.75746	0.000292595	0.00137183
LOC100046855///Klf3	1.75715	3.98727e-05	0.00079203
Nbn	1.757	1.8795e-05	0.000633871
Nol12	1.75697	0.000846027	0.00222358
Ypel1	1.75695	0.000296997	0.00138314
Dlgap5	1.75664	0.000718258	0.00205418
Mybl2	1.7556	0.000184923	0.00112495
4933434E20Rik	1.75559	0.00260496	0.00432678
Aldh2	1.75482	0.000727095	0.00206023
Tmem91	1.75438	0.0425771	0.0429596
Tcea2	1.7543	0.000343625	0.00146681
Pcgf1	1.75308	0.0106689	0.0125872
Crybg3	1.75267	0.00210114	0.00381788
Sssca1	1.75192	0.000158232	0.00109792
Vps16	1.75105	5.45645e-05	0.00085517
Rnd2	1.75024	0.00308547	0.00487795
Atp6v0e2	1.75018	0.00402682	0.00585233
Fmo2	1.74897	0.0147693	0.016505
Rbm9	1.74831	0.00910063	0.0110189
Tomm22	1.74803	3.46073e-05	0.000783358
Mtl5	1.74712	0.000500973	0.00168919
Ints10	1.74695	0.00197992	0.00367304
Inhba	1.74682	0.0142057	0.0160067
1110004E09Rik	1.74653	0.0005963	0.00187427
LOC100134980	1.74556	0.000962448	0.00237901
Jarid2	1.74475	8.05421e-06	0.000521569
EG330129///Kat2b	1.74466	0.000151875	0.00109792
Wwp1	1.74372	0.00148423	0.00311347
Tnfrsf19	1.74293	0.00707268	0.00902238
Col18a1	1.74225	0.000498862	0.0016863
Nfib	1.74213	0.00133869	0.00293027
100042151///100043211///100041416///100040790///100041175///100043316///100039345///100042613///100039204///Bzw2///100040620///100043258///100042787///Cwc22///OTTMUSG00000017752///LOC100047648///434166	1.74171	0.011907	0.0136855
100042151///100043211///100041416///100040790///100041175///100043316///100039345///100042613///100039204///Bzw2///100040620///100043258///100042787///Cwc22///OTTMUSG00000017752///LOC100047648///434166	1.74171	0.011907	0.0136855
100042151///100043211///100041416///100040790///100041175///100043316///100039345///100042613///100039204///Bzw2///100040620///100043258///100042787///Cwc22///OTTMUSG00000017752///LOC100047648///434166	1.74171	0.011907	0.0136855
100042151///100043211///100041416///100040790///100041175///100043316///100039345///100042613///100039204///Bzw2///100040620///100043258///100042787///Cwc22///OTTMUSG00000017752///LOC100047648///434166	1.74171	0.011907	0.0136855
100042151///100043211///100041416///100040790///100041175///100043316///100039345///100042613///100039204///Bzw2///100040620///100043258///100042787///Cwc22///OTTMUSG00000017752///LOC100047648///434166	1.74171	0.011907	0.0136855
100042151///100043211///100041416///100040790///100041175///100043316///100039345///100042613///100039204///Bzw2///100040620///100043258///100042787///Cwc22///OTTMUSG00000017752///LOC100047648///434166	1.74171	0.011907	0.0136855
100042151///100043211///100041416///100040790///100041175///100043316///100039345///100042613///100039204///Bzw2///100040620///100043258///100042787///Cwc22///OTTMUSG00000017752///LOC100047648///434166	1.74171	0.011907	0.0136855
C330043M08Rik	1.74154	0.0398837	0.0403956
Gtpbp10	1.74153	0.00518451	0.00709076
Rrn3	1.73978	0.00418905	0.00600521
Aars2	1.7397	0.00878891	0.0106808
4930432F04Rik	1.73958	0.007971	0.00995949
Dnahc8	1.73949	0.00281264	0.00454686
Psmc4	1.73916	0.00997748	0.0118766
Slc1a3	1.73889	0.00018795	0.00113245
Arhgap19	1.73831	0.00184179	0.00351965
Cat	1.73766	0.00829139	0.0102542
Fancb	1.73703	0.00171111	0.00338346
Ube2c	1.737	0.000962154	0.00237901
2700097O09Rik	1.73671	0.00376448	0.00559732
Fkbp3	1.73668	0.000272817	0.00133372
1110054O05Rik	1.73666	0.00326382	0.00509101
Ccdc41	1.73579	0.00373184	0.00559393
9330102E08Rik	1.73489	0.0366264	0.0373035
BC021381	1.73408	0.00107999	0.00254731
3110001K24Rik	1.73396	0.000197218	0.00116339
Mbd3	1.73368	0.00158243	0.00323611
Mfap5	1.73338	0.00769996	0.00966633
Papola	1.73336	0.00160124	0.0032575
Arhgef15///LOC100045735	1.73332	0.000762543	0.002092
100042151///100043211///Cwc22///100041416///100040790///100043316///100042613///OTTMUSG00000017752///100039204///LOC100047648///100040620	1.73277	0.00214082	0.00385638
Asxl1	1.73255	0.00105323	0.0025183
Zfp101	1.7325	0.000132352	0.00104734
Tnfsf12///LOC100048347///Tnfsf12-tnfsf13	1.73171	0.00564957	0.00758471
D10627	1.73074	0.0291142	0.0301422
4931440B09Rik	1.73023	0.00330555	0.00513125
Uba2	1.72999	0.000649994	0.00196478
Polr2i	1.72992	0.0018539	0.00352893
Zbed4	1.72907	0.000882006	0.00226093
Akap7	1.72843	0.0115703	0.0134817
B130065D12Rik	1.72791	0.0347068	0.035497
[truncated: 922 more rows]

## Sheet: TS differentiation Day6 Down 
Top 3000 down-regulated genes upon TS cell differentiation
Gene Symbol	Und/Dif	P-value	Corrected P-value
Sox2	336.314	0.00046934	0.00224241
Nr0b1	99.1468	0.000117843	0.00165141
Dusp6	95.0321	0.000211668	0.00180279
Zic2	70.991	0.00128227	0.00318571
Cyp26a1	68.8811	5.84307e-05	0.00135902
LOC100045988///Zic5	53.3755	0.00205136	0.00403739
Eomes	51.632	0.000157364	0.00174241
Ddah1	46.4061	0.000111538	0.00161958
Hmga2	36.6863	0.000165995	0.0017431
Zic3	36.1057	0.000461056	0.00223818
Mmp9	32.8022	0.000576918	0.00240981
Ak1	32.7599	0.00256257	0.004547
Tmem114	32.6034	0.000827622	0.00270885
Ly6a	32.2263	0.000283938	0.00185289
Tbx18	32.1941	0.00337145	0.00538076
Nnt	31.8599	0.00123136	0.00314059
Inpp1	30.8206	0.00283722	0.00485665
Mpped2	30.3629	0.000975895	0.0029172
Mest	29.0297	0.000221308	0.00180439
Ninl	28.7199	0.00319375	0.00523596
Hmgn3	28.4453	0.0106826	0.012151
Pgap1	27.4962	8.92175e-05	0.00152699
1500009L16Rik	26.7827	0.00129861	0.003189
Stard8	23.6653	0.000418823	0.00217419
Depdc1a	22.4192	3.77175e-05	0.00123375
6720460F02Rik	22.1065	0.0056146	0.0074435
Sorl1	20.8118	0.00124583	0.00314882
Smad6	19.6277	0.000144633	0.00174053
C77370	19.6183	0.000840099	0.00270885
Socs2	19.3158	0.000862857	0.00273496
Dok2	18.741	1.77834e-05	0.00107477
Cdx2	18.0915	0.0012918	0.00318571
Ube2c	17.9867	2.4554e-06	0.000714523
Hmmr	17.8149	3.15332e-06	0.000786528
Nefl	17.4881	1.0912e-05	0.00106158
Spc24	17.4575	6.61605e-05	0.00135902
Elf5	17.4522	0.000208228	0.00179983
Plk1	17.258	0.00310023	0.00512594
Egr1	17.1068	0.00357787	0.00558763
Ccnb2	17.0597	0.000457728	0.00223818
Zfp462	16.3869	8.66061e-05	0.00152699
Efna3///LOC100046031	16.2991	0.000794226	0.00267191
Efna3///LOC100046031	16.2991	0.000794226	0.00267191
Mcam	16.174	0.00114119	0.00307035
Zic1	15.9917	8.57451e-05	0.00152699
Tmem2	15.9802	3.01517e-05	0.00122473
Rnf125	15.952	0.000366374	0.00208368
2810417H13Rik	15.8659	0.00234429	0.00435439
Aurkb	15.8547	0.0044833	0.00644738
Esrrb	15.8319	0.000489678	0.00227112
Pth1r	15.6391	0.00101874	0.00295961
Etv5	15.4728	0.00101225	0.00295832
1700007K13Rik	15.3838	0.000228783	0.00180439
LOC100045988///Zic5	15.3765	0.00167587	0.00358325
Ccdc3	15.0703	0.000670926	0.00255215
C730049O14Rik	14.9086	1.27899e-05	0.00107477
Insm1	14.8203	0.00152631	0.00342502
Elovl6	14.6534	0.00280479	0.00482004
Fam55c	14.5763	5.62636e-05	0.00135902
Mki67	14.5011	8.82777e-05	0.00152699
Apoe	14.1408	0.00173502	0.00365621
Cdkn3	14.1013	0.000988333	0.00293489
Sord	14.0273	0.0007516	0.0026274
Rian	14.0119	6.19311e-06	0.000983015
Grik3///9630027E11	13.9806	0.000536274	0.00238382
Pbx3	13.7653	6.72228e-07	0.000391237
Ppp2r2c	13.7562	0.000564562	0.00238958
Cenpa	13.7239	0.00263421	0.00461804
B4galt6	13.6774	0.000206176	0.00179983
Amph	13.6625	0.00818341	0.0097464
Mnd1	13.4109	0.00153629	0.00342927
Gins1	12.3726	0.00280937	0.00482317
Alg13	12.2792	0.000371928	0.00209076
Gng2	12.2371	0.0012831	0.00318571
Spred1	12.1857	0.000820947	0.00270885
Cep55	12.1533	8.85132e-05	0.00152699
Aspm	11.8617	0.000299675	0.00188893
Cox6b2	11.8184	0.00273233	0.0047281
Top2a	11.8019	0.000545476	0.00238958
Gatm	11.7608	0.00231455	0.00431753
Adamts7	11.5736	0.00301089	0.0050458
Ccnd1	11.4391	0.000234326	0.00180439
Nat8l	11.406	0.00171617	0.00363645
Ifitm3	11.3101	0.000331603	0.00199648
Nuak2	11.2927	6.94646e-05	0.00137772
Meg3	11.2558	0.00044485	0.00222545
Nuf2	10.9861	0.000372409	0.00209076
C79407	10.8882	0.000102615	0.00156961
Nusap1	10.8421	0.000176309	0.00174907
Cenpf	10.7477	7.33839e-05	0.00137772
Fgd5	10.6459	0.000613445	0.00246307
Ifitm2	10.6176	0.0016767	0.00358325
Fgfbp1	10.6173	0.00474102	0.00667164
Htr5b	10.45	0.00948998	0.010995
Lphn1	10.4133	0.00174431	0.00366937
Kif11	10.2829	0.000777296	0.00264039
Il17rd	10.2119	0.00076406	0.0026274
Dusp4	10.1915	4.86939e-05	0.00135902
Esco2	10.1487	3.62801e-05	0.00123375
Slitrk4	10.14	0.00619173	0.00797254
Sox21	10.1071	0.000588933	0.00241379
Gpc4	10.0483	4.23014e-05	0.00133878
Ncaph	9.96974	0.000272389	0.00184108
Bub1b	9.96914	1.15522e-05	0.00106158
Col18a1	9.95366	0.000854726	0.00272825
1700112C13Rik	9.94134	0.00277511	0.00478665
Rbp4	9.93105	0.00509893	0.00702663
Tm6sf1	9.89874	0.00327405	0.00528607
Nr4a1	9.88701	0.00799607	0.00958212
Lrp11	9.82267	2.63726e-05	0.00122473
Nrp2	9.76569	0.000241825	0.00180439
Plvap	9.71284	0.000546893	0.00238958
S1pr1	9.70336	1.47418e-05	0.00107477
3000004C01Rik	9.69239	6.27175e-05	0.00135902
Hmgb3	9.68523	0.000811097	0.00269646
Bmp4	9.65023	0.000188656	0.00177549
Kntc1	9.55714	0.00117826	0.00307971
Sh3bgrl	9.52276	0.000501868	0.00229388
Meis1	9.51954	0.00117626	0.00307971
Etv4	9.48631	0.00418458	0.00617887
Pebp1///4933413G19Rik///Foxm1	9.29146	0.00135024	0.0032479
Cenpe	9.27572	0.000145543	0.00174053
Espl1	9.19311	0.00183728	0.00381045
Bub1	9.18436	9.25155e-06	0.00106158
LOC100045488///I1C0022H11Rik	9.16987	0.00627624	0.00803519
LOC100045488///I1C0022H11Rik	9.16987	0.00627624	0.00803519
Id1	9.14228	0.00270712	0.00470558
Entpd3	9.13127	5.81112e-05	0.00135902
Depdc6	9.12397	0.0014557	0.00333114
Id2	9.05653	0.000217623	0.00180439
Pou3f1///LOC100045707	8.96464	1.78213e-05	0.00107477
Pou3f1///LOC100045707	8.96464	1.78213e-05	0.00107477
Hoxc10	8.93482	0.00433886	0.00631305
Cxcl14	8.91486	0.000178499	0.00175089
Spry2	8.87651	0.00474198	0.00667164
Plod2	8.8087	0.000516412	0.00232986
Gja1	8.79996	0.000743956	0.0026274
Duoxa2	8.69998	0.00295262	0.00499543
Atrx	8.6777	0.000850685	0.00272616
Twist1	8.66976	0.00786124	0.00943997
Pdzrn3	8.65882	1.04226e-05	0.00106158
Hpcal4	8.6398	0.0043979	0.00636183
Tcf19	8.61186	0.000340143	0.00202693
Tspan13	8.60855	0.0079074	0.00948236
Shcbp1	8.52512	4.6775e-05	0.00135902
Psrc1	8.49592	0.00032609	0.00198372
St6galnac4	8.37521	0.000120738	0.00167309
Pbk	8.31869	0.000160669	0.00174241
Birc5	8.31843	0.00105299	0.00299921
Dse	8.31747	0.00945202	0.0109583
Ccna2	8.28964	0.000155629	0.00174241
Cdc20	8.28894	0.00815202	0.00971565
Cd302	8.27862	0.00618379	0.00797254
Rasa3	8.19166	0.00166789	0.00358325
Pde3b	8.16326	0.000326371	0.00198372
Acsl6	8.1524	0.00495874	0.0068878
Gsg2	8.1094	0.00104446	0.00298465
Kif18a	8.08845	0.000227127	0.00180439
2010002N04Rik	8.07919	0.000554132	0.00238958
Eras	8.06699	0.00432539	0.00631305
Cd38	8.06482	5.38605e-05	0.00135902
4930431H11Rik	8.05744	0.000831641	0.00270885
Tmem98	8.02764	0.000102119	0.00156961
B3galnt1	7.96187	0.000122046	0.00167789
Nbea	7.95902	0.00285671	0.00487092
Matn2	7.95596	0.00775791	0.00934062
X99384	7.88083	0.000154156	0.00174241
Zfp365	7.87297	0.00237157	0.00438176
1110006E14Rik	7.85572	0.00404178	0.00603674
Ckap2	7.8298	1.8547e-05	0.00107944
Rbpms2	7.74015	0.000200544	0.00178704
Fstl1	7.73746	0.000396388	0.0021525
Depdc1b	7.7175	0.00103795	0.00297579
Nxt2	7.70392	0.000262349	0.00184108
Wt1	7.69967	0.00187332	0.00381659
Tsp50///LOC100047259	7.69593	0.0047407	0.00667164
Tsp50///LOC100047259	7.69593	0.0047407	0.00667164
Ttk	7.69303	0.000863094	0.00273496
Meig1	7.63969	0.0153079	0.0165804
Cd97	7.62095	0.000185978	0.00177549
Ncapg	7.61579	0.00178349	0.00373827
Sbk1	7.61149	0.00286998	0.00487924
9130008F23Rik	7.57427	0.000263306	0.00184108
Wasf1	7.50769	0.000387213	0.00212602
Crabp1	7.48748	0.0149795	0.0162853
Cdc25c	7.44758	0.000697868	0.00260189
Prdm5	7.43811	0.000100513	0.00156693
Ren1///Ren2	7.41084	0.0034278	0.00543098
Ren1///Ren2	7.41084	0.0034278	0.00543098
Cdca5	7.40668	0.000483002	0.00226694
6330503K22Rik	7.33863	0.00108587	0.00301878
Racgap1	7.32035	0.000519937	0.0023337
Aurka	7.30489	0.000712595	0.00262579
Cadm1	7.28582	0.000132125	0.00173452
Tph1	7.2783	0.047394	0.0474484
Abcb1b	7.2688	4.15888e-06	0.000895689
Wnt6	7.25046	4.29392e-05	0.00133878
Dnmt3b	7.22321	0.00014157	0.00173473
Dcxr	7.20282	8.28697e-05	0.00150719
Map3k8	7.18742	0.0009307	0.00282609
G2e3	7.178	0.0010886	0.00301878
Pir	7.1414	0.00268996	0.00468729
Trim9	7.12219	0.000916494	0.00281108
Kif20a	7.08212	0.000201995	0.00178919
Cenpm	7.06586	0.00192449	0.00388458
4930547N16Rik	7.05116	1.14438e-05	0.00106158
C330027C09Rik	7.03888	0.000454926	0.00223818
Phlda1	7.03089	0.00143391	0.00331768
Prps2	7.02362	0.000756615	0.0026274
Clstn1	6.92421	0.00303696	0.0050645
Wdr35	6.91261	0.00043223	0.00218627
Rnf149	6.88812	9.86077e-05	0.00155107
Arhgap19	6.84436	6.34921e-05	0.00135902
Sfrs17b	6.81566	0.000718094	0.00262579
Spp1	6.79461	0.0320153	0.0326893
Grip1	6.75359	6.44448e-05	0.00135902
H2afv	6.72463	0.00199204	0.00395689
Sall2	6.71502	0.0032388	0.00527023
Bambi	6.70957	0.00117797	0.00307971
Anp32a	6.70908	0.000512002	0.00232076
Dennd2c	6.68757	0.000405749	0.00215987
Khdrbs3	6.67184	6.36902e-05	0.00135902
Hs3st3b1	6.66246	0.000988381	0.00293489
Nme4	6.60641	0.00654478	0.00819767
Cdca3	6.58458	0.00373093	0.00573939
Ect2	6.58295	0.000408768	0.00216819
Ntf3	6.58222	0.00167306	0.00358325
Bmp8b	6.58019	0.000240516	0.00180439
Ssbp4	6.57226	0.0016969	0.0036211
AW146242	6.50333	0.00628335	0.00803519
Spag5	6.49686	0.000253999	0.0018294
1110020G09Rik	6.45622	0.00071551	0.00262579
Cdca2	6.4549	0.00224506	0.00425148
Cdh2	6.4535	0.000970511	0.00291153
Gpx7	6.45163	0.00534522	0.00723469
Sap30	6.39766	0.00109035	0.00301878
Pkp4	6.38399	0.00140678	0.00328711
Gpr120	6.36947	0.00290078	0.00492302
9230114K14Rik	6.35652	0.00577245	0.00757556
2610318N02Rik	6.31198	0.00221385	0.00421253
Gas2l3	6.29867	0.00123909	0.00314841
Trim24	6.28971	0.0070235	0.00861167
Scara3	6.2822	0.0473225	0.0474039
Efna4	6.26762	0.00114504	0.00307035
Casc4	6.26683	0.00285393	0.00487092
Cbx6	6.22605	0.00121345	0.00312803
Sh3pxd2b	6.21091	0.00771517	0.00930296
Elovl5	6.18783	0.000336217	0.00201039
Sgol2	6.18154	3.80131e-05	0.00123375
Ncapd2	6.17314	4.54581e-05	0.00135902
Plekhg3	6.12881	0.00391911	0.00591463
H2-M3	6.0977	0.00175907	0.00369151
Grik3///9630027E11	6.09436	0.000364175	0.00207794
Abcc4	6.09094	0.00136411	0.0032582
Fgfr2	6.08081	3.09737e-05	0.00122473
Ldhb	6.03287	2.47349e-05	0.00122473
Sulf2	6.02605	0.000160119	0.00174241
Mirg	5.99623	0.000470769	0.00224241
Ctbp2	5.98245	0.000770464	0.0026274
BB182297	5.96958	0.00016499	0.0017431
Apoc1	5.9626	0.000732394	0.00262579
2610201A13Rik	5.9603	1.90937e-06	0.000666751
Hoxc13	5.91851	0.00293672	0.00497817
Foxh1	5.91064	0.000203631	0.00178919
Smo	5.90561	0.000868693	0.00274079
Bcl2l11	5.90258	0.00383709	0.0058388
Bhmt2	5.89769	0.00226118	0.00426812
Gulp1	5.89065	0.000238426	0.00180439
Galnt12	5.8847	0.00260674	0.0045927
2810433K01Rik	5.86992	0.00368866	0.00571424
Nefm	5.86699	0.0123401	0.0137761
Synpo2l	5.85411	0.00586021	0.00766437
Utf1	5.84469	0.000147756	0.00174241
Pole	5.8378	0.000760282	0.0026274
Btbd11	5.79826	0.000724202	0.00262579
Fgfbp3	5.78553	0.0019793	0.00394505
Ltb4r2	5.77942	0.0252762	0.0261913
Suv39h2	5.74972	0.00135794	0.0032479
Morn2	5.7282	0.00464614	0.00661138
Mapk4	5.70308	0.00901076	0.0105166
2610036L11Rik	5.68462	0.001057	0.00300575
Fbxo5	5.68367	0.000566844	0.0023906
Pdk4	5.67956	0.00165017	0.00355743
Pctk3	5.65376	0.00414511	0.00613336
Epha2	5.65143	0.00494681	0.00688148
Slc4a11	5.6283	0.00166947	0.00358325
Cdc2a	5.61247	0.00162071	0.00352062
Prc1	5.61159	0.000974082	0.0029172
Bok	5.59854	0.000151426	0.00174241
Irf1	5.59106	0.0125204	0.0139329
Ptprg///LOC632664	5.56298	0.000144784	0.00174053
Cpne3	5.54115	0.00028759	0.00185289
Bmp1	5.5385	0.000461884	0.00223818
Lin28	5.53514	0.00166975	0.00358325
Galnt10	5.51257	9.008e-05	0.00152699
Ckap2l	5.51161	0.000344624	0.00203003
Idi1	5.49895	0.00740017	0.00897416
Oas3	5.49889	0.00767212	0.00926385
Peg12	5.49391	0.00420569	0.00619674
Ccnb1ip1	5.47448	0.00532479	0.00721824
Ptk7	5.47042	0.00683373	0.00845634
Cdc14b	5.46405	0.00107404	0.00301728
4930428B01Rik	5.43952	0.00896467	0.0104698
Cth	5.43202	0.00357352	0.00558763
Igsf3	5.41556	0.000652121	0.00254374
Apcdd1	5.41304	0.00236093	0.00437414
Eda2r	5.41171	0.000464044	0.00223818
231869///Ccnb1///EG667005///EG434175///LOC635091	5.41118	0.00103079	0.00297579
LOC100045393///Gmpr	5.40469	0.00557735	0.00742073
LOC100045393///Gmpr	5.40469	0.00557735	0.00742073
Nek2	5.40003	0.000511096	0.00232076
Eng	5.38868	0.000228505	0.00180439
Gpx3	5.38101	0.00150694	0.00340378
E130306D19Rik	5.37815	0.000393882	0.0021513
BC046404	5.36729	0.000277223	0.00184108
Slc4a7	5.34781	5.02609e-05	0.00135902
1110012J17Rik	5.34282	0.00028004	0.00184969
Tesk2	5.32049	0.00517779	0.00711349
4930579G24Rik	5.31866	0.00530175	0.00720697
Cd300a	5.31412	0.00245775	0.00444237
Rab34	5.30669	0.00154395	0.00343002
BC017612	5.29217	0.00691089	0.00852388
EG668032///OTTMUSG00000000504///Rpl5///EG664956///LOC632230///OTTMUSG00000022843///OTTMUSG00000024374	5.24169	0.00187137	0.00381659
EG668032///OTTMUSG00000000504///Rpl5///EG664956///LOC632230///OTTMUSG00000022843///OTTMUSG00000024374	5.24169	0.00187137	0.00381659
EG668032///OTTMUSG00000000504///Rpl5///EG664956///LOC632230///OTTMUSG00000022843///OTTMUSG00000024374	5.24169	0.00187137	0.00381659
EG668032///OTTMUSG00000000504///Rpl5///EG664956///LOC632230///OTTMUSG00000022843///OTTMUSG00000024374	5.24169	0.00187137	0.00381659
EG668032///OTTMUSG00000000504///Rpl5///EG664956///LOC632230///OTTMUSG00000022843///OTTMUSG00000024374	5.24169	0.00187137	0.00381659
Gng10	5.23491	0.00144021	0.00331768
4930430F08Rik	5.23186	0.000644391	0.00252833
Hes1	5.22481	0.000146865	0.00174241
Cd81	5.20534	0.00213097	0.00412491
Klf12	5.204	0.00165036	0.00355743
LOC100045877///Centb1	5.19939	4.9226e-05	0.00135902
Pebp1///4933413G19Rik///Foxm1	5.1844	0.000173115	0.0017431
Daf2///Cd55	5.18074	0.00158884	0.00347633
Tbx3	5.16362	0.000136006	0.00173473
Zfp57	5.14767	0.00659178	0.00823265
Spc25	5.1448	0.00403268	0.00603341
Cdc25b	5.13444	0.00111124	0.00303687
Aard	5.12638	0.000763681	0.0026274
Emp1	5.12296	0.000328348	0.00198372
Cdkn2a	5.07617	0.0136287	0.0149649
Rps6ka5	5.06542	9.68055e-06	0.00106158
Dscc1	5.06345	0.00245781	0.00444237
Ghr	5.04858	0.00199467	0.0039576
Dkk1	5.03774	2.22234e-05	0.00117582
Aldh5a1	5.0002	0.00768918	0.00927803
Psmb8	4.99876	0.00080577	0.00268724
231869///Ccnb1///EG667005///EG434175///LOC635091	4.98018	0.00218621	0.00419018
231869///Ccnb1///EG667005///EG434175///LOC635091	4.98018	0.00218621	0.00419018
Gen1	4.97242	0.00249972	0.00448102
Fxyd5	4.97053	0.00457476	0.0065311
Ctsf	4.9655	0.0024079	0.00440672
Gprc5a	4.93343	0.000200607	0.00178704
Cdca8	4.93027	0.00114183	0.00307035
Hmgxb4	4.91174	0.000420892	0.00217419
Acbd7	4.91122	0.0216697	0.0226694
Galntl4	4.89643	0.000882527	0.00277139
LOC100044830///Acot2///Acot1	4.87378	0.000839909	0.00270885
LOC100044830///Acot2///Acot1	4.87378	0.000839909	0.00270885
Rrm2	4.86963	0.000901155	0.00279967
D2Ertd750e	4.86865	0.00190211	0.00385277
Slc7a6	4.85805	0.000285035	0.00185289
Rgs10	4.85609	4.85277e-05	0.00135902
AU020206	4.83706	0.00237887	0.00438234
Ndrg2	4.83319	0.00116614	0.003071
Slc44a1	4.82386	0.000350247	0.00203844
E330009J07Rik	4.81736	0.0234725	0.0244383
Efnb2	4.81113	0.000432064	0.00218627
Casq1	4.80495	0.00748168	0.00905906
Morc4	4.79109	0.00124026	0.00314841
Cd24a	4.7868	0.00748177	0.00905906
Ddc	4.78661	0.00419003	0.00617887
Paip1///LOC676674	4.76554	0.000761084	0.0026274
Fam46b	4.76091	0.00225091	0.00425795
Melk	4.75646	2.21848e-05	0.00117582
LOC72520	4.73954	0.00116404	0.003071
Fez1	4.72472	0.0011934	0.00309957
Stard10	4.71999	0.00379498	0.00579199
Mad2l1	4.71996	0.000239694	0.00180439
LOC100034363///Tmsb15b1-Tmsb15b2///LOC666244	4.71328	0.000547281	0.00238958
LOC100034363///Tmsb15b1-Tmsb15b2///LOC666244	4.71328	0.000547281	0.00238958
Mvd	4.69723	0.00714718	0.00873266
ENSMUSG00000071543	4.69098	0.000455982	0.00223818
Cyfip2	4.66865	0.000487758	0.00227112
Tpst1	4.66806	0.00813023	0.00970292
Dnajc9	4.66392	0.00378832	0.00579199
Hdgfrp3	4.65806	0.00023014	0.00180439
Ecscr	4.65526	0.00536667	0.00725248
Gtse1	4.64565	0.000719721	0.00262579
Adrb3	4.64386	7.24429e-05	0.00137772
Itpr3	4.63991	0.000272008	0.00184108
Akr1b3	4.62568	0.000558558	0.00238958
Tmem181///Dynlt1d///Tmem181c-ps	4.61867	8.07343e-05	0.00148381
Zfp281	4.60962	0.00270854	0.00470558
Mtm1	4.60682	9.31244e-05	0.00154887
Rsf1///4832420A03Rik	4.58805	5.38683e-05	0.00135902
Mastl	4.58273	0.00231069	0.00431493
Ncapg2	4.57784	0.000560888	0.00238958
C530028O21Rik	4.5674	0.000480052	0.00225922
6720457D02Rik	4.55778	0.000759176	0.0026274
100042999///Sprr2a	4.54479	1.23096e-06	0.000537332
Col11a1	4.54104	0.0254958	0.0263718
Casc5	4.53968	0.00438921	0.00635924
Pla1a	4.51691	0.000172774	0.0017431
Ddit4l	4.51566	0.0124269	0.0138506
Mybl2	4.49994	0.00206441	0.00405269
Cadps2	4.49937	0.000430142	0.00218627
C030034E14Rik	4.49226	1.78512e-05	0.00107477
F630007L15Rik///BC005512///629242	4.48743	0.000277165	0.00184108
F630007L15Rik///BC005512///629242	4.48743	0.000277165	0.00184108
F630007L15Rik///BC005512///629242	4.48743	0.000277165	0.00184108
Fbxo2	4.48118	0.000363656	0.00207794
Etohi1	4.47968	0.0113293	0.0127867
Scmh1	4.46134	0.00124618	0.00314882
Gcat	4.44831	0.00128369	0.00318571
Upp1	4.44477	0.00557601	0.00742073
Dlgap5	4.43882	0.000401187	0.0021525
Notch3	4.43522	0.000363099	0.00207794
Ppat	4.42341	0.000344558	0.00203003
Spred2	4.41892	0.000427238	0.00218627
Bex2	4.40002	0.0087737	0.0102783
Paip1///LOC676674	4.39108	0.00017335	0.0017431
Myef2	4.39086	0.00106777	0.00301728
Arhgap11a	4.38315	0.000902968	0.00280032
Pcolce2	4.3817	0.0282506	0.0289574
Asrgl1	4.37092	5.56766e-05	0.00135902
Dlk2	4.36145	0.000404862	0.00215987
LOC677224///Ubash3b	4.36141	0.000736806	0.0026274
Ier2	4.35638	0.000376605	0.00210081
Ggct	4.35541	0.00118282	0.00308443
Dppa2	4.35415	0.000233584	0.00180439
Hibch	4.35129	0.00133287	0.00323221
Vangl1	4.34616	0.00230433	0.00431229
Igf1r	4.33982	0.000203923	0.00178919
Spsb4	4.33738	0.00556603	0.00742073
Ephx1	4.33038	0.00641154	0.00811325
LOC100044121///Gtf2i	4.32945	0.00107199	0.00301728
Cpm	4.32901	0.0115929	0.0130504
Ccne1	4.3289	0.000551093	0.00238958
Gcnt2	4.3273	0.000191803	0.00177549
Ube2t///LOC100047829	4.31897	0.00162039	0.00352062
1810020D17Rik	4.31285	0.000732329	0.00262579
Cenpk	4.31097	0.00197474	0.00394505
Snx25	4.3065	0.000868917	0.00274079
Fpgs	4.30472	0.00108353	0.00301728
Zfp763	4.29694	0.00249677	0.00448102
Laptm4b	4.28396	0.000461136	0.00223818
Gpr177	4.28354	0.00369822	0.00571424
Snord89	4.28168	0.0279278	0.0286667
Ap1s2	4.26061	0.00254608	0.00452368
Kif4	4.25613	0.000731022	0.00262579
Dyrk3	4.25215	0.000737067	0.0026274
Raet1d///Raet1a///Raet1c///Raet1b///Raet1e	4.23205	0.000588548	0.00241379
Raet1d///Raet1a///Raet1c///Raet1b///Raet1e	4.23205	0.000588548	0.00241379
Raet1d///Raet1a///Raet1c///Raet1b///Raet1e	4.23205	0.000588548	0.00241379
Raet1d///Raet1a///Raet1c///Raet1b///Raet1e	4.23205	0.000588548	0.00241379
Raet1d///Raet1a///Raet1c///Raet1b///Raet1e	4.23205	0.000588548	0.00241379
5033414K04Rik	4.2317	0.000650001	0.00254374
Slc25a20	4.23093	5.78092e-05	0.00135902
2600001M11Rik	4.23059	0.000420153	0.00217419
Ccdc88a	4.21855	0.00343381	0.00543452
Papss2	4.21295	0.00134664	0.00324757
Grlf1	4.20332	0.00224243	0.00425112
Prkar2a	4.19365	0.00249898	0.00448102
Acpl2	4.16666	9.73877e-05	0.0015498
Rad54l	4.15432	0.00730749	0.0088974
Tmem121	4.14947	0.00156503	0.00344584
Atf7ip2	4.14784	0.000276296	0.00184108
Arl3	4.14758	0.00074298	0.0026274
Cmtm5	4.14119	0.00537265	0.00725495
Cdca7	4.1405	0.00185767	0.00381659
Ank3	4.13269	0.000397213	0.0021525
Lix1l	4.11722	0.00676646	0.00841471
Ifi27l2a	4.1149	0.00310007	0.00512594
Tspan2	4.10679	0.00155558	0.00344239
Rbpj	4.1021	7.32334e-06	0.00106158
AA408650	4.10181	0.00623198	0.00800076
Kif2c///LOC631653	4.09872	0.002699	0.00469835
Golim4	4.09784	0.00144247	0.00331768
Trim59	4.09328	7.26428e-05	0.00137772
Gpsm2	4.09051	0.00233765	0.00434669
Zik1	4.08573	0.00628641	0.00803519
T	4.08364	0.00892673	0.0104324
Hmga1	4.08188	0.000256022	0.00183203
Ptprg///LOC632664	4.0817	0.000173711	0.0017431
Kctd1	4.08052	6.58848e-05	0.00135902
Kank2	4.07843	0.00830224	0.00986774
Spry1///LOC100046643	4.05448	0.000841023	0.00270885
Spry1///LOC100046643	4.05448	0.000841023	0.00270885
Epb4.1l2	4.04943	0.00128886	0.00318571
Dkc1	4.04761	9.40323e-05	0.00154887
Ranbp17	4.04247	7.20717e-05	0.00137772
Radil	4.03981	0.0335026	0.0341281
Ralgps2	4.03612	0.000233204	0.00180439
Chek1	4.03291	0.00103421	0.00297579
Uncx	4.02871	0.000150674	0.00174241
Psors1c2	4.02665	0.0316847	0.0323707
Ttc26	4.0265	0.0040616	0.00604051
Kif2c///LOC631653	4.02623	0.00089991	0.00279967
Vbp1	4.02438	6.59e-05	0.00135902
Nova2///LOC100047409	4.01952	0.00343937	0.00543452
Kif20b	4.01583	0.000379941	0.00211266
Pla2g7	4.01068	0.000302207	0.00189804
Samd4///Lgals7	3.99351	0.000241436	0.00180439
Gm1673	3.98985	0.0166339	0.0178177
Gldc	3.98292	0.000501642	0.00229388
2900062L11Rik///6530401D17Rik	3.98272	0.00140266	0.00328711
Gprasp2	3.98137	0.00589987	0.00770767
Anln	3.97018	2.80175e-05	0.00122473
Fyn	3.96483	0.0117623	0.0132047
Glis2	3.95888	0.000192192	0.00177549
Mboat2	3.95884	0.000720561	0.00262579
H2afy3///H2afy2	3.9587	0.0476539	0.0476812
Rad51	3.95508	0.00121467	0.00312803
Tnnt1	3.9504	0.00016813	0.0017431
Eme1	3.95004	0.00488366	0.00681688
Ezh2	3.94989	2.85647e-05	0.00122473
Rgs5	3.94779	0.000399489	0.0021525
Rsf1///C030033M12Rik	3.94382	0.00961684	0.0110905
0610040J01Rik	3.94176	0.0186966	0.0198566
Lass6	3.94018	0.00082278	0.00270885
LOC100047616///Ak3l1	3.93958	0.00317037	0.00521231
LOC100047616///Ak3l1	3.93958	0.00317037	0.00521231
Csrp2	3.93879	0.000230714	0.00180439
B230120H23Rik	3.93226	0.00111402	0.00303687
Ttc39b	3.93179	0.000836696	0.00270885
6720463M24Rik	3.9296	0.00360558	0.00562587
Abhd14a	3.92858	0.005833	0.00764022
Pwwp2b	3.92464	0.0043491	0.00632267
Iqgap3	3.92346	0.00636062	0.00808713
Itgb5	3.92342	0.000186391	0.00177549
Cenpq	3.92062	0.00184536	0.00381302
B830017H08Rik	3.90913	0.00125882	0.00316302
Gemin6	3.90631	0.00243478	0.00442399
8430427H17Rik	3.90029	0.00267273	0.00467126
Adamts9	3.89533	0.00015917	0.00174241
Dppa4	3.89323	0.00233678	0.00434669
Fzd1	3.89122	0.00320355	0.00524217
Msh6	3.89082	0.000513065	0.00232076
Ell3	3.88554	0.00488426	0.00681688
Exo1	3.88501	0.000271487	0.00184108
Pdk3	3.87982	0.00321602	0.00525273
Ncoa3	3.87735	0.00107555	0.00301728
Foxo1	3.87115	0.00073019	0.00262579
H2afz///EG626950	3.86323	9.39847e-05	0.00154887
Car2	3.85416	0.00210294	0.00409334
Cbr3	3.84312	0.00271363	0.00470638
Tpx2	3.83874	0.0019298	0.00388631
Taf3	3.83824	0.0169173	0.0180768
Krt20	3.83642	0.00531683	0.00721304
Pds5b	3.83328	0.00016055	0.00174241
Tnfsf9	3.83166	0.00975008	0.0112293
Mpzl2	3.81294	0.000313792	0.00194766
Sesn3	3.81241	0.00828541	0.00985444
Fxc1///Dnhd1	3.79964	3.04581e-05	0.00122473
EG382722///Bzw1///OTTMUSG00000003115	3.79802	0.00273969	0.00473146
EG382722///Bzw1///OTTMUSG00000003115	3.79802	0.00273969	0.00473146
Ctnnal1	3.7951	0.000384559	0.00212481
Prim1	3.79442	0.00161546	0.00352062
Kifc1///LOC100044746	3.78927	0.00402145	0.006027
Dut	3.78716	0.0121344	0.0135812
Mal	3.78575	0.0115488	0.0130092
Cd40	3.78368	0.000551667	0.00238958
Kifc1///LOC100044746	3.77912	0.00433811	0.00631305
3632451O06Rik	3.77878	1.93301e-05	0.00108872
Tmem194	3.77442	0.005599	0.00743228
Cyr61	3.77302	0.001093	0.00301958
Adk	3.77058	0.00147806	0.00336466
Zfp799	3.76401	0.00139879	0.00328265
Jam3	3.76196	0.00102538	0.002969
Ccdc99	3.76062	0.00115825	0.003071
Plcg1	3.76037	2.77643e-05	0.00122473
LOC100047138///Tesc	3.75934	0.00100275	0.00294203
LOC100047138///Tesc	3.75934	0.00100275	0.00294203
Dnmt3l	3.74946	0.00465112	0.00661308
Nipsnap1	3.74919	0.0034648	0.00546481
Mid1ip1	3.74451	0.00733304	0.0089223
Pax3	3.7417	0.00683336	0.00845634
Dleu7	3.73275	0.0133543	0.0147387
Nmral1	3.73141	0.0173798	0.018537
Aldh1a3	3.72101	0.00380169	0.00579716
Ppm1k	3.72015	0.000992328	0.0029416
Vamp4	3.71342	0.00228772	0.004295
Mapk12	3.71233	0.00156384	0.00344584
Akt3	3.70579	0.000420065	0.00217419
Eif1ay	3.70287	0.000676792	0.00255989
St6galnac6	3.69329	0.0172131	0.0183704
Nuak1	3.69319	0.00032723	0.00198372
Calca	3.69176	0.0101956	0.0116808
Rbm38	3.68711	0.000417688	0.00217419
Adam9	3.67586	0.000163329	0.0017431
Rfc5	3.67237	0.000615062	0.00246307
Prom1	3.67152	0.00414409	0.00613336
5730471H19Rik	3.67021	0.000221473	0.00180439
Slc22a17	3.66944	0.00335697	0.00537053
2700094K13Rik	3.66759	0.000630806	0.00250885
Mcm7	3.66622	0.000271146	0.00184108
Incenp	3.66213	0.000247634	0.00182434
Sgol1	3.66101	0.000819829	0.00270885
2900062L11Rik///6530401D17Rik	3.6601	0.00229813	0.00430992
Gm9	3.65765	0.0038903	0.00589112
Slc41a1	3.65311	0.00529337	0.00720697
Tubb6	3.65046	0.00062322	0.00249003
Rad51c	3.64884	0.00162623	0.0035272
Nptxr///Npcd	3.64729	0.00157948	0.0034689
Nptxr///Npcd	3.64729	0.00157948	0.0034689
Zmat3	3.64531	0.000435798	0.0021928
Reck	3.6391	0.00352584	0.00553608
Cad	3.63823	4.78058e-05	0.00135902
Cd83	3.63775	0.00642492	0.00812303
Abcg2	3.63395	0.000803912	0.00268724
Cd59a	3.62597	0.00866444	0.0101804
Tmem55a	3.622	0.000459868	0.00223818
Cenpl	3.62164	0.00688281	0.00849886
Fry	3.62009	0.00149113	0.0033768
Rad51ap1	3.61945	0.00478275	0.00671817
Glipr2	3.61782	0.00517826	0.00711349
Ptpn13	3.61646	0.000232501	0.00180439
Sh3gl3	3.61636	0.00243497	0.00442399
Mpst	3.612	0.000663572	0.00254637
Kif22	3.60403	0.000245188	0.00181536
BC030867	3.59838	0.0025439	0.00452368
1200009F10Rik	3.58951	0.000551716	0.00238958
Fads1	3.58256	3.50995e-05	0.00123375
Popdc3	3.58021	0.000653406	0.00254374
Cdc6	3.57957	0.00144067	0.00331768
Sh2d3c	3.57938	0.00298924	0.00503517
Ccnd3	3.57851	0.00337132	0.00538076
Zfpm1///LOC100047651	3.57619	0.00649633	0.00817779
Zfpm1///LOC100047651	3.57619	0.00649633	0.00817779
Prex2	3.57555	0.0129638	0.0143622
Smc2	3.56509	0.00214588	0.00413607
Fam108b	3.55227	5.7321e-05	0.00135902
Casp3	3.55183	0.000416523	0.00217419
Rhox4f///Rhox4b///Rhox4a///Rhox4e///Rhox4g///Rhox4c///Rhox4d	3.55153	0.00138532	0.00326403
Rhox4f///Rhox4b///Rhox4a///Rhox4e///Rhox4g///Rhox4c///Rhox4d	3.55153	0.00138532	0.00326403
Rhox4f///Rhox4b///Rhox4a///Rhox4e///Rhox4g///Rhox4c///Rhox4d	3.55153	0.00138532	0.00326403
Rhox4f///Rhox4b///Rhox4a///Rhox4e///Rhox4g///Rhox4c///Rhox4d	3.55153	0.00138532	0.00326403
Rhox4f///Rhox4b///Rhox4a///Rhox4e///Rhox4g///Rhox4c///Rhox4d	3.55153	0.00138532	0.00326403
Rhox4f///Rhox4b///Rhox4a///Rhox4e///Rhox4g///Rhox4c///Rhox4d	3.55153	0.00138532	0.00326403
Rhox4f///Rhox4b///Rhox4a///Rhox4e///Rhox4g///Rhox4c///Rhox4d	3.55153	0.00138532	0.00326403
Mapkapk3	3.55063	0.000548455	0.00238958
Prph	3.55031	0.00363186	0.00565676
Perp	3.55011	0.000180355	0.00175921
231869///Ccnb1///EG667005///EG434175///LOC635091	3.54817	0.0142302	0.0155482
231869///Ccnb1///EG667005///EG434175///LOC635091	3.54817	0.0142302	0.0155482
Nanp	3.54388	0.00143808	0.00331768
Clu///LOC100046120	3.54296	0.00154803	0.00343002
Clu///LOC100046120	3.54296	0.00154803	0.00343002
Plscr1	3.54151	0.000965168	0.00290054
Nodal	3.5412	0.0109318	0.0123941
Timeless	3.53711	0.000292242	0.00186907
Mmd///LOC100047565	3.53648	0.00156447	0.00344584
Gstk1	3.53423	3.22665e-05	0.00122473
Elk3	3.53222	0.00479034	0.00672341
Tmem20///LOC100047579	3.52973	0.000908225	0.00280542
Tmem20///LOC100047579	3.52973	0.000908225	0.00280542
2810021G02Rik	3.5292	0.000254549	0.0018294
Tmc7	3.52911	0.000354075	0.00204707
Gsto1	3.52779	0.000471343	0.00224241
Mn1	3.52747	0.00428538	0.00626656
Snai3	3.52635	0.000130054	0.00173268
5730510P18Rik	3.52532	0.0336158	0.0342234
5730469M10Rik	3.52483	0.00220486	0.00421197
Trp53	3.52437	0.000711716	0.00262579
Icam1	3.50999	0.00160927	0.00351224
Elavl2	3.50745	0.00192903	0.00388631
Klhl2	3.50704	0.000505473	0.00230432
Cdk6	3.50242	0.00254625	0.00452368
Ccdc34	3.49631	0.00844469	0.00998945
Dock1	3.4924	2.94289e-05	0.00122473
Tm7sf2	3.48953	0.0212028	0.022261
Ncrna00153	3.4809	0.00123106	0.00314059
Six4	3.47796	0.00207497	0.00405699
Laptm5	3.47632	0.000113948	0.00161958
Abat	3.47231	0.00187718	0.00381999
Brca2	3.47085	0.00108279	0.00301728
Elovl4	3.46643	0.0171489	0.0183132
Adrb2	3.46546	0.00340516	0.0054197
Ehd3	3.46449	0.00424345	0.00623134
1110001A07Rik	3.46419	0.000154529	0.00174241
6530415H11Rik	3.46279	0.00115434	0.003071
Rsf1///C030033M12Rik///4832420A03Rik	3.45096	0.00427314	0.00625992
Pxdn	3.44818	0.000521423	0.00233437
Hmgcs1	3.44629	0.00147283	0.00336152
EG623568///Rps20///LOC675813	3.4457	0.00170478	0.0036211
EG623568///Rps20///LOC675813	3.4457	0.00170478	0.0036211
Sfrp2	3.44463	0.0117678	0.0132047
Pspc1	3.44425	0.00151676	0.00342053
5430439M09Rik	3.43809	0.00206812	0.00405269
Htra1	3.42996	0.000123629	0.00168638
Gbx2	3.42819	0.0053827	0.0072573
AK220484	3.42797	0.00170406	0.0036211
Cenpp	3.42417	0.00152769	0.00342502
Barx1	3.42412	0.00655149	0.00819993
1500011H22Rik	3.42334	0.000727458	0.00262579
Brunol4	3.42032	0.0012243	0.00313434
Acpp	3.40624	0.00687943	0.00849886
Rspo1	3.4062	0.018996	0.0201501
1700037H04Rik	3.4046	0.00322985	0.00526056
Errfi1	3.4039	4.857e-06	0.000895689
L2hgdh	3.39402	0.000926896	0.00281944
Mrpl33	3.39219	0.00950627	0.0110066
Ripk3	3.39031	0.00860091	0.0101262
Oip5	3.38984	0.000766547	0.0026274
Cbs	3.38827	0.000448745	0.00223222
Efha2	3.38381	0.00512869	0.00705649
Ttc21b	3.37493	0.0122624	0.0136981
Fbp2	3.37399	0.0257362	0.026589
Pdx1	3.37127	0.00509494	0.00702663
Miip	3.36819	0.00428528	0.00626656
Fam54a	3.36745	0.00542964	0.00729242
Gabbr1	3.36496	0.000263828	0.00184108
F630043A04Rik	3.36286	0.00333285	0.00535341
Cbfa2t3	3.36281	0.00727209	0.00886048
5830408B19Rik	3.36263	0.0396295	0.0400191
Purg	3.36154	0.00369638	0.00571424
Cyp51	3.35861	0.0114531	0.0129097
Hunk	3.35397	0.000129801	0.00173268
OTTMUSG00000016219///0610010B08Rik///LOC627901	3.35162	0.00653717	0.00819767
OTTMUSG00000016219///0610010B08Rik///LOC627901	3.35162	0.00653717	0.00819767
Epb4.1l3	3.3445	3.81574e-05	0.00123375
Sema5a	3.34409	0.00237941	0.00438234
Cenpv	3.34004	0.00126489	0.00316406
Pcsk6	3.3393	0.00138712	0.00326403
LOC677224///Ubash3b	3.33911	0.00574439	0.00754681
Lrig3	3.33006	0.0271835	0.0279684
Ndc80	3.32348	0.00405864	0.00604051
1810005K13Rik	3.31112	0.0421521	0.042395
Fgd1	3.3088	0.000826005	0.00270885
Kif21b	3.30388	0.00633562	0.00807445
H2-gs10///0610037M15Rik	3.30386	0.0085555	0.0100864
1200002N14Rik	3.30232	0.00466704	0.00661416
Shmt1	3.28678	0.000103382	0.00156961
Pif1	3.28422	0.00227696	0.00428062
Anp32e	3.28387	0.00183975	0.00381045
Cldn6	3.27865	0.00436501	0.00633526
Tcea3	3.27595	0.00253626	0.00452368
Frrs1///LOC100046401	3.27573	0.000113183	0.00161958
Plk2	3.2747	0.00133935	0.00323967
Tlr2	3.27153	0.00384906	0.0058388
Apaf1	3.27008	0.000724603	0.00262579
Igfbp4	3.26967	0.000129474	0.00173268
LOC676420///Cerk	3.26699	0.0322193	0.0328591
LOC676420///Cerk	3.26699	0.0322193	0.0328591
Abcc1	3.26373	0.00147157	0.00336152
Stim2	3.26154	0.000670834	0.00255215
Camkk2	3.26114	0.000140197	0.00173473
C330006A16Rik	3.25649	0.00221484	0.00421253
Zwilch	3.25538	0.00191788	0.00387571
Sertad4	3.25439	0.00147659	0.00336466
Dusp14	3.25375	0.00657123	0.00821874
RP23-12I24.6	3.25147	0.0022776	0.00428062
Sacs	3.24803	0.00391622	0.00591463
Psmc3ip	3.24703	0.00637346	0.00809313
Ly75	3.24642	0.00153203	0.00342502
Clip3	3.24281	0.00116238	0.003071
Tnfrsf21	3.23735	0.000768479	0.0026274
Atrnl1	3.23175	0.00460043	0.00655703
Blm	3.2307	5.6347e-05	0.00135902
Rims2	3.22431	0.00282417	0.00484231
Ppm1f	3.21996	0.000235054	0.00180439
Fgfr4	3.21695	0.00140938	0.00328711
Smpdl3b	3.21672	0.0219456	0.0229443
Nup37	3.21634	0.00111205	0.00303687
P2ry5	3.21428	0.0276547	0.0284197
Tmem181///Tmem181c-ps	3.20746	1.50245e-05	0.00107477
Hist2h2aa2///Hist1h2ad///Hist2h3c1///Hist2h2ac///Hist2h2aa1///Hist1h2an	3.2064	5.53353e-07	0.000391237
Ahcy	3.20542	0.00193779	0.00389341
Rcn1	3.20328	0.000747093	0.0026274
Ift81	3.20118	0.000926601	0.00281944
Ctsh	3.20037	0.00878309	0.0102783
Diap3	3.2001	0.0033559	0.00537053
2410085M17Rik	3.19632	0.00111086	0.00303687
Zhx1	3.1889	6.17465e-05	0.00135902
BC048355	3.18333	0.000896364	0.00279473
Gmnn	3.18321	0.00451151	0.00647066
Ccdc109b	3.18197	0.0201148	0.0212464
Tnnt3	3.17801	0.00405902	0.00604051
Irak3	3.17497	0.0106666	0.0121408
Uhrf1	3.17322	0.000528702	0.00236091
Msh2	3.16651	0.000291468	0.00186907
1190003J15Rik	3.16438	0.00416489	0.0061574
Wrnip1	3.16355	0.000394282	0.0021513
Dhx57	3.16262	0.00238944	0.00439154
Rnaseh2c	3.16155	0.00481772	0.00674558
Ifi27l1	3.16099	0.00110927	0.00303687
Slc44a3	3.16089	0.0014554	0.00333114
Ccdc88c	3.1571	0.00214157	0.00413607
Btbd1	3.15667	0.000851549	0.00272616
5730499H23Rik	3.15402	0.0157362	0.0169601
Grasp	3.15079	0.00865013	0.0101705
Zranb3	3.14944	0.000748978	0.0026274
Cflar///LOC100040853	3.1477	0.0142513	0.0155615
Lrrk1	3.14758	0.00196789	0.00394028
Mcph1	3.14306	0.000142077	0.00173473
Chtf18	3.14208	0.00189195	0.00384376
Kdr	3.1412	0.00212498	0.00411788
Socs5	3.13553	0.000401899	0.0021525
Asphd2	3.13438	0.00278588	0.00479496
Tsku	3.13221	0.000852511	0.00272616
Pls3	3.13123	0.00238622	0.00439024
Zc3h7b	3.12895	0.011965	0.0134174
Capsl	3.12734	0.0142934	0.0155977
Fignl1	3.12326	0.000332916	0.0019975
Fancd2	3.1211	0.000756313	0.0026274
4933412E12Rik	3.12069	0.00688192	0.00849886
Cnksr3	3.1196	0.00449027	0.00644738
Samd4///Lgals7	3.11688	0.000960281	0.00289979
Mcm10	3.11585	0.00539863	0.00726755
Smad3	3.11442	0.00100023	0.00294203
Procr	3.11421	0.00307992	0.00510798
Sult4a1	3.11091	0.000211592	0.00180279
Hyls1	3.1105	0.00244981	0.00444171
Tmem54	3.1084	0.00182253	0.00380183
B4galnt4	3.10709	0.0059547	0.00775889
Wnt7b	3.10549	0.000684263	0.00257484
A2ld1	3.10485	0.0398509	0.0401962
Palb2	3.1036	0.000441379	0.00221451
Dctpp1	3.10111	0.00598642	0.00778279
Ift57	3.1006	0.0110863	0.0125367
Cenph	3.1	0.00319281	0.00523596
LOC100045877///Centb1	3.09328	0.000384309	0.00212481
Zfp280c	3.09226	0.00496786	0.00689498
Fundc2	3.08902	0.00124241	0.00314841
Ldlrad3	3.08672	0.00560188	0.00743228
Pde7a	3.08583	0.000812785	0.00269646
Top3b	3.08476	8.94271e-05	0.00152699
Ppp1r14a	3.08331	0.00130912	0.00321028
Bmp7	3.08302	0.000912475	0.00280984
1700072H12Rik	3.08216	0.0194313	0.0205948
Dzip1	3.07735	0.000139269	0.00173473
Frrs1///LOC100046401	3.07258	3.08907e-05	0.00122473
Psmb10	3.07248	0.004129	0.00611989
Cd44	3.06954	0.000446109	0.00222545
Pvt1	3.06673	0.00241585	0.00440672
Cox7a2	3.06655	0.00114655	0.00307035
Wipf3	3.06017	0.000769279	0.0026274
Areg	3.05561	0.00725049	0.00884033
Mboat1	3.05549	0.010255	0.0117412
Rps24///EG547267///EG668041///LOC677113///EG383815	3.05304	0.0117044	0.013159
Rps24///EG547267///EG668041///LOC677113///EG383815	3.05304	0.0117044	0.013159
Vim	3.0526	0.000738385	0.0026274
Actr3b	3.0495	0.000466191	0.00224234
Rai14	3.04856	5.44563e-05	0.00135902
Cchcr1	3.04651	0.00173128	0.00365621
Ramp2	3.04636	0.00610618	0.00790318
Lsm8	3.04045	0.000660441	0.00254554
Ankle1	3.03801	0.00369705	0.00571424
Cks2	3.03758	0.000563691	0.00238958
Msx2	3.03205	0.00090943	0.00280542
6230424C14Rik	3.03	0.00133248	0.00323221
Stil	3.02943	0.000159602	0.00174241
BB001228	3.02618	0.00197675	0.00394505
Sec14l1	3.02328	0.00021737	0.00180439
Pip5kl1	3.02221	0.0312911	0.0319873
Kif2a	3.01742	0.000998863	0.00294203
Ddx4	3.01662	0.0296525	0.03033
H2-gs10///0610037M15Rik	3.01446	0.00339447	0.00541255
2810455D13Rik	3.01301	0.00111498	0.00303687
Mal2	3.01237	0.00331186	0.00533441
Arap3	3.01208	0.00260146	0.00459266
Srebf2	3.01183	0.000501736	0.00229388
D17H6S56E-5	3.00974	0.00555102	0.00741551
Ide	3.00808	0.000775403	0.00263909
Dtl	3.00798	0.00081388	0.00269646
Bcr	3.00536	0.00119699	0.00309957
Dhcr7	3.0025	0.00313849	0.00517451
Smad7	2.99874	0.00211974	0.00411229
Fkbp10	2.99787	0.00125067	0.0031549
6330403K07Rik	2.99718	0.0126853	0.0140894
C330046E03	2.99546	0.00189527	0.00384376
Htra2	2.99207	0.000118228	0.00165141
Hhex	2.99053	0.00115772	0.003071
Pip4k2b	2.98974	0.00138309	0.00326403
Arl6	2.98948	0.00211308	0.00410393
Hopx	2.98925	0.00525872	0.00718059
Lrrn4	2.98742	0.0014312	0.00331768
Uqcrh	2.98515	0.0106407	0.0121192
Hirip3	2.98425	0.00489117	0.00682107
Nfatc2ip	2.97915	0.00129041	0.00318571
Col2a1	2.97749	0.000560653	0.00238958
Fhl1	2.97743	0.00378093	0.00579199
Neil3	2.972	0.00207074	0.00405327
Dpy30	2.9717	0.00193548	0.00389326
Erbb2	2.96509	0.00407078	0.006049
Cenpn	2.96468	0.00122117	0.00313434
LOC100047530///Osbpl10	2.9627	0.00184355	0.00381302
Prkd1	2.95986	0.00209476	0.00409111
Rin2///LOC100044115	2.95258	0.00607305	0.00787197
Rin2///LOC100044115	2.95258	0.00607305	0.00787197
Nrm	2.94981	0.000859623	0.00273388
Amn	2.94387	0.0389389	0.0393445
B230354K17Rik	2.94351	0.000417957	0.00217419
Kif23	2.94268	0.000894439	0.00279372
Glis3	2.94209	0.00569805	0.00750286
Nid2	2.93914	0.00142036	0.00330659
OTTMUSG00000016219///OTTMUSG00000016325///OTTMUSG00000016327///3100002L24Rik///0610010B08Rik///100039000///LOC627901///OTTMUSG00000016611///OTTMUSG00000016609	2.93834	0.00703106	0.00861489
Magee1	2.93712	0.0361877	0.0367347
Polr3g	2.93563	0.000254608	0.0018294
D10627	2.93123	0.00201122	0.00397689
Gnmt	2.93089	0.00355218	0.00556742
Nlrc3	2.93074	0.00322245	0.00525645
Abhd8	2.92399	0.00239885	0.0044042
Armcx4	2.92351	0.0254325	0.0263375
Abcb7	2.92265	0.000245375	0.00181536
LOC100046112///Ephx4	2.91596	0.00680711	0.00844655
LOC100046112///Ephx4	2.91596	0.00680711	0.00844655
Lysmd2	2.91215	0.00222548	0.00422818
Tmpo	2.91095	0.000191911	0.00177549
Gstm6	2.90804	0.0166623	0.0178371
Rps6ka2	2.90656	0.00598093	0.00778145
Tnc	2.90354	0.00562932	0.00745736
Vangl2	2.90231	0.00508185	0.00702526
Zfp820	2.90156	0.00232763	0.00433729
Traf4	2.8915	0.000218587	0.00180439
Arsb	2.89031	0.000299393	0.00188893
Anxa8	2.8864	0.0108761	0.012339
Nav2	2.88622	0.00404611	0.00603804
Pros1	2.88527	0.00384384	0.0058388
Serinc2	2.88355	0.00384367	0.0058388
2010317E24Rik	2.88173	0.00112289	0.00304364
Cgref1	2.87944	0.000266506	0.00184108
AI314976	2.87695	0.0020397	0.00401954
1500035H01Rik	2.8745	0.000583056	0.00241379
Gtlf3a	2.87279	0.00354298	0.00555799
Stac2	2.86829	0.0140693	0.0153916
4930420K17Rik	2.86272	0.00262704	0.00461711
Mmd///LOC676546///LOC100047565	2.86147	0.000604851	0.00246307
Fkbp7	2.85487	0.00624239	0.00800824
Ppm1l	2.85421	0.000299378	0.00188893
Morn4	2.85325	0.000727238	0.00262579
Klhl5	2.8494	0.00183605	0.00381045
Trim37	2.84779	0.000207254	0.00179983
Rsrc1	2.84717	7.12844e-05	0.00137772
G3bp2	2.84392	0.000174766	0.00174367
Foxc2	2.84382	0.0132927	0.0146892
Paics	2.84228	1.0891e-05	0.00106158
Zfand1	2.84036	0.010758	0.0122209
Mylip	2.83855	0.00191536	0.0038751
Upf3b	2.83767	0.0021029	0.00409334
Brip1	2.8373	0.00838141	0.00992805
Hoxc8	2.83662	0.0145544	0.0158528
Alg6	2.83618	0.00371681	0.00572898
LOC100044570///Fmn2	2.83248	0.0277177	0.0284677
Atp8b1	2.83006	0.00705209	0.00863461
Clic6	2.82999	0.0030619	0.00509081
Iqcg	2.82818	0.0256472	0.0265128
Nphp3///Acad11	2.82689	0.00150628	0.00340378
Ccdc104	2.82662	0.00260599	0.0045927
Ccdc136	2.82367	0.00498745	0.00691574
Prkaa2	2.82298	0.000801402	0.00268724
Chsy3	2.82283	0.000411038	0.00216819
Nfkb1	2.82278	0.000555945	0.00238958
Alms1	2.82154	0.00989689	0.0113759
AW493563	2.81838	0.0388947	0.0393226
Epcam	2.81739	0.00080453	0.00268724
Nphp3///Acad11	2.81407	0.00151828	0.00342053
Lamc2	2.811	9.76393e-05	0.0015498
Wbscr27	2.81088	0.000215227	0.00180439
ENSMUSG00000073019	2.80972	0.00131792	0.00321475
Hells	2.80772	0.000358516	0.0020659
Tcf7	2.80613	0.00683385	0.00845634
Rab31	2.80561	0.00104995	0.00299545
Foxa2	2.79982	0.00182047	0.00380183
Pmepa1	2.79931	0.000299088	0.00188893
F730047E07Rik	2.79685	0.00933993	0.0108428
Trib2	2.79315	0.000565232	0.00238958
Tubb2b///Tubb2a-ps2	2.79282	0.0194388	0.0205948
Lrwd1	2.79107	0.000547878	0.00238958
Ckap4	2.79005	0.00301129	0.0050458
LOC100044395///Rbpms	2.78356	0.00373783	0.00574493
Pfas	2.7831	0.000107957	0.00161958
LOC14210	2.78086	0.0406356	0.0409404
Sdc2	2.78063	0.000517851	0.00233033
Itm2c	2.77629	0.00041006	0.00216819
Mtap7d2	2.77478	0.0286479	0.0293368
Plcxd2	2.77069	0.000369459	0.00209076
BC022960	2.76814	0.0140542	0.0153848
Susd4	2.7663	0.00125935	0.00316302
D18Ertd232e	2.76603	0.0269735	0.0277851
Ccni	2.76535	0.00129855	0.003189
Mcm5	2.76415	0.00124154	0.00314841
Slc25a28	2.76289	0.000170663	0.0017431
H1fx	2.76128	0.000788045	0.00267142
D8Ertd82e	2.75943	0.0030644	0.00509081
Sqrdl	2.75852	0.0427487	0.0429702
Fam118a	2.7584	0.000469692	0.00224241
LOC433064///Ppih	2.7563	0.00446811	0.00643673
Gpx8	2.75566	0.0134505	0.0148261
Fads2	2.75528	0.00441726	0.00637399
Cpne2	2.7546	0.0082524	0.00982187
100042151///100043211///100041416///100040790///100041175///100039345///100043316///100039204///Bzw2///100042787///100043258///OTTMUSG00000017752///434166	2.75438	0.000191459	0.00177549
Spry4	2.75047	0.00501176	0.00693936
AI662270	2.75021	0.00565013	0.00747358
Snx16	2.74895	0.00144818	0.00332263
Wdr51b	2.74574	0.0402479	0.0405732
Slc12a5	2.74444	0.00112682	0.00304554
Otud1	2.74297	0.0207875	0.0218382
Ints4	2.73569	0.00114478	0.00307035
Tubb2b///Tubb2a-ps2	2.7322	0.010375	0.0118552
Itgb4	2.73163	0.00960428	0.0110901
B230217C12Rik	2.7312	0.00740137	0.00897416
Ogfrl1	2.73057	0.00127019	0.00317274
BC034090	2.72931	0.0201971	0.0213202
Fat1	2.72841	0.000859105	0.00273388
Gpr125	2.72743	0.000562238	0.00238958
She	2.72521	0.00349527	0.00549797
Fbxl16	2.72334	0.000324907	0.00198372
1110034A24Rik	2.72304	0.00320852	0.00524538
Steap2	2.72235	0.00361726	0.00563905
Nsdhl	2.71969	0.0167133	0.0178807
Prrg1	2.71953	0.00117335	0.00307971
Hmgb2	2.71845	1.77664e-05	0.00107477
Cd276	2.71679	0.000536565	0.00238382
Dgka	2.7149	0.00135629	0.0032479
Sh3bgrl2	2.71304	0.00156085	0.00344584
Rp2h	2.70845	0.000463568	0.00223818
Cda	2.70577	0.00644498	0.00813662
Ptgfrn	2.70465	0.00107978	0.00301728
H2-Q7	2.70425	0.00366025	0.00569517
Frem2	2.7036	0.00902603	0.0105273
3110006E14Rik	2.70243	0.0105823	0.0120684
Notch1	2.70052	0.0063641	0.00808713
Prickle2	2.69474	0.000226033	0.00180439
Uck2	2.69405	7.91285e-05	0.00146977
1110021L09Rik	2.69103	0.00122353	0.00313434
Tmem97	2.6903	0.00539357	0.00726633
Tshz3	2.6857	0.0364237	0.0369528
Skil	2.68431	0.00593826	0.00774324
Snapc3	2.68245	0.00451389	0.00647066
Csta	2.67931	0.00324465	0.00527482
Praf2	2.67786	0.000169367	0.0017431
4932441K18Rik	2.67747	0.00102488	0.002969
Fam69a	2.67675	3.20405e-05	0.00122473
B3galtl	2.67499	0.0337372	0.0343102
Satb1	2.67365	0.000216989	0.00180439
Chek2	2.67323	0.00278745	0.00479496
Depdc7	2.67006	0.000752791	0.0026274
Rangrf	2.66981	0.00658849	0.00823265
Galnt7	2.66958	0.000920137	0.00281359
Pmvk	2.66909	0.0154744	0.0167296
Man1c1	2.66693	0.000553796	0.00238958
Ttc39c	2.66629	0.00101345	0.00295832
Tacc3	2.66346	0.00076637	0.0026274
Sp4	2.66239	0.00114911	0.003071
2610018G03Rik	2.66144	0.00153983	0.00342927
Ddx43	2.66042	0.00215041	0.00413837
Trappc1	2.66037	0.00458469	0.00653993
Lrrc40	2.65845	0.0024142	0.00440672
Wrap53	2.65802	0.00135293	0.0032479
Egr2	2.65675	0.00080648	0.00268724
Gstm2	2.65372	0.0397018	0.040069
Ddx25	2.6535	0.0083883	0.00992947
Mmp12	2.65256	0.00295645	0.00499705
BC068157	2.65107	0.0274613	0.0282376
Tipin	2.65092	0.00173218	0.00365621
Cntrob	2.65048	0.0353088	0.0358843
Slc37a2	2.64849	0.00955915	0.0110486
Spred3	2.64807	0.0378992	0.0383828
Calr3	2.64727	0.00422895	0.00621527
Rab27a	2.64668	0.0120586	0.0135051
Syngr3	2.64272	0.0289344	0.0296128
Nans	2.64247	0.00335889	0.00537053
Cnp	2.64234	0.00173363	0.00365621
Rbl1	2.64184	0.000328272	0.00198372
Hsbp1	2.6413	0.000111028	0.00161958
Dzip1l	2.63843	0.000210696	0.00180279
Stxbp4	2.6372	0.00262059	0.00461244
Nfyb	2.63708	7.06448e-05	0.00137772
Lhfpl2	2.63664	0.00227	0.00428016
Ncrna00086	2.63515	0.00651849	0.00818797
Gli2	2.63324	0.00132508	0.00322227
Mkx	2.6319	0.00116448	0.003071
Mapre3	2.63113	0.00614539	0.00794216
Slc2a3	2.62999	0.00519802	0.00711764
Mib1	2.62755	0.0062829	0.00803519
Fam100b///EG664849	2.62712	0.000347547	0.0020363
Lbr	2.61835	0.000314571	0.00194766
Cbx2	2.61567	0.0011836	0.00308443
Cmtm7	2.61469	0.00379344	0.00579199
Akap11	2.61453	3.62742e-05	0.00123375
Itga1	2.6132	0.00905103	0.0105424
Nab2	2.6118	0.00388933	0.00589112
Pde9a	2.6103	0.00493122	0.00686596
Mrps24	2.60999	0.00555779	0.00741889
Rfc4	2.60621	0.00186386	0.00381659
Phf15	2.6035	0.00200556	0.0039702
OTTMUSG00000010173	2.60302	0.00241789	0.00440672
4930534B04Rik	2.60123	0.000678825	0.00255989
1300003B13Rik	2.59751	0.000130993	0.00173268
Limd2	2.59717	0.000490385	0.00227112
Mdk	2.59652	0.00316224	0.00520874
Golm1	2.59603	0.00220731	0.00421197
Tbc1d2b	2.59368	0.00638063	0.00809636
Fasn	2.58957	0.00117571	0.00307971
Notch4	2.5865	0.00665066	0.0082884
Erbb3	2.58594	0.00187187	0.00381659
Ssbp2	2.58585	0.00303333	0.0050645
Odz3	2.58519	0.0135462	0.0149222
Fbln1	2.58264	0.0010772	0.00301728
Pnma2	2.58243	5.53297e-05	0.00135902
Nxn	2.57714	0.001353	0.0032479
ENSMUSG00000058567///LOC100044607///Lsm6	2.57628	0.000613184	0.00246307
ENSMUSG00000058567///LOC100044607///Lsm6	2.57628	0.000613184	0.00246307
Syt9	2.57543	0.0124965	0.0139151
Cog7	2.57522	0.0206211	0.0217025
Gcm1	2.57477	0.00607784	0.00787234
Hace1	2.57341	0.000678341	0.00255989
Mlf1ip	2.57293	0.00523663	0.00715988
Tbx15	2.57287	0.0231396	0.024106
Gtf3c1	2.57255	0.000216439	0.00180439
Copg2	2.57107	0.00327369	0.00528607
Hivep1	2.57075	0.00564045	0.00746643
Polh	2.56873	0.00956155	0.0110486
Spa17	2.5651	0.0112367	0.0126903
Asph	2.56343	0.000344262	0.00203003
Itpr1	2.56104	0.000349669	0.00203844
Ercc6l	2.55574	0.000287309	0.00185289
Pomp	2.55502	0.00379394	0.00579199
Tle4	2.55462	3.7274e-05	0.00123375
Gtf3a	2.55258	0.00308058	0.00510798
Nqo1	2.55146	0.0224114	0.0233893
Pold1	2.54717	0.00115125	0.003071
Cep290	2.54511	5.93578e-05	0.00135902
2810025M15Rik	2.54418	0.0155181	0.0167579
LOC433064///Ppih	2.54357	0.00814284	0.00971134
Tbx20	2.54287	0.00263435	0.00461804
Sema7a	2.54272	0.00111665	0.00303687
Tmem184c	2.54093	0.00309958	0.00512594
AI836003	2.54056	0.0012522	0.0031549
Prrx2	2.53809	0.0254531	0.0263433
Atad5	2.53686	0.000565227	0.00238958
Nedd9	2.53552	0.00508683	0.00702658
Snrpd1	2.53548	0.00139814	0.00328265
Wdr31	2.53522	0.00528196	0.0071993
Fut10	2.53258	0.0148803	0.0161875
Cercam	2.53173	0.00015638	0.00174241
1810014B01Rik///1190007I07Rik	2.52991	0.0121552	0.0135957
Mmachc	2.52919	0.000917707	0.00281108
Ppm2c	2.52815	0.0150646	0.0163677
Rad51l1	2.52694	0.0058525	0.00766002
Hrsp12	2.52562	0.00113086	0.00305175
Fam176b	2.52479	0.000961615	0.00289979
D130020L05Rik	2.52379	0.00343935	0.00543452
Msi2	2.52352	0.00346831	0.00546541
Gli3	2.52246	0.000628913	0.00250704
Grk6	2.52168	0.00230108	0.00431082
Nde1	2.52134	0.00394551	0.00594221
Terf1	2.52115	0.00300721	0.0050458
Park7	2.51985	0.000569123	0.00239078
Mxra7	2.5198	0.000767738	0.0026274
LOC100044896///Sccpdh	2.51791	0.00200058	0.00396483
LOC100046817///Tbc1d1	2.51514	0.00483963	0.00677082
Aaas	2.5138	0.00183146	0.00381045
Gspt2	2.51281	0.020725	0.0217855
Ddhd1	2.51261	0.00854029	0.0100752
Lig1	2.50679	0.00303419	0.0050645
2310061C15Rik	2.50654	0.00312968	0.00516486
Zfp7	2.50652	0.00834015	0.00989932
Rfx5	2.50646	0.0133943	0.0147735
Tbc1d8	2.50532	0.0012847	0.00318571
Dynlt1d///Dynlt1///ENSMUSG00000056252	2.49932	0.0025436	0.00452368
Hdac7	2.49803	0.00107866	0.00301728
Dhcr24	2.49789	0.00833361	0.00989829
Ankrd34b	2.49773	0.0157929	0.0170108
Pkd2	2.49686	0.00131254	0.00321417
Tox3	2.49669	0.000237854	0.00180439
Akap7	2.49636	0.00526	0.00718059
Pcbp4	2.4943	0.000689901	0.00259043
Mll1	2.49422	0.00499074	0.00691574
5730601F06Rik	2.49379	5.12995e-06	0.000895689
Prr11	2.4931	0.0406675	0.0409489
Piwil2	2.49276	0.00282607	0.00484231
2010300C02Rik	2.49258	0.0189749	0.02014
Sh3bp4	2.49216	0.000265088	0.00184108
Ctla2a///Ctla2b	2.49031	0.00104166	0.00298155
Tmem181///Dynlt1d///Dynlt1///ENSMUSG00000056252	2.48811	0.00254684	0.00452368
2610021K21Rik	2.48686	0.000570995	0.00239078
Fbxo33	2.48545	0.00196269	0.00393439
Pigf	2.48491	0.000155119	0.00174241
Pfdn4	2.4849	0.00258912	0.00458479
Prdx6	2.48235	0.000475666	0.00225311
Cuedc2	2.48232	0.00466292	0.00661416
Trp53inp2	2.48082	0.000636541	0.00250954
Unc5b	2.47964	0.000792512	0.00267191
1500010J02Rik	2.47772	0.000429541	0.00218627
Nup43	2.47531	0.0033249	0.00534555
Umps	2.4747	0.00183343	0.00381045
Spop	2.47075	0.00352563	0.00553608
EG623346///D10Ertd322e	2.47068	0.00873317	0.0102405
Pank1	2.47046	0.00805254	0.00963649
Ttc9	2.4677	0.0101492	0.0116446
Dnahc7b	2.46731	0.0213925	0.0224198
Haghl	2.4663	0.010385	0.0118589
Dmrt3	2.46416	0.000606825	0.00246307
Als2cr4	2.46315	0.0102719	0.0117527
Dynlt1d///Dynlt1///ENSMUSG00000056252	2.46227	0.00260004	0.00459266
Ncapd3	2.46112	0.000111211	0.00161958
Wdr8	2.46098	0.00171209	0.00363221
Oxct1	2.45912	0.00105973	0.00300861
Bves	2.45576	0.00681142	0.00844655
Pcyox1l	2.45503	0.0130572	0.0144382
Blmh	2.45343	0.000490186	0.00227112
Skp2	2.45173	0.00111377	0.00303687
Lgtn	2.45132	0.000183449	0.00177549
Bcam	2.45108	0.00103485	0.00297579
Ptpn21	2.45103	0.00100373	0.00294203
Gm266	2.45015	0.00341784	0.00543098
RP23-195K8.6	2.44883	0.00060479	0.00246307
1110003F05Rik	2.44717	0.00100427	0.00294203
Gprc5c	2.44674	0.00257256	0.0045601
Chchd7	2.44667	0.00138474	0.00326403
Snrpd2	2.44642	0.00466618	0.00661416
Cenpb	2.44613	0.00299064	0.00503517
Ptpn18	2.44562	0.000614653	0.00246307
Saal1	2.44353	0.00473387	0.00667164
Lsm5	2.44096	0.00285164	0.00487092
Atp5k	2.44085	0.00444105	0.00640304
Pqlc3	2.43856	0.000284015	0.00185289
Katnal2	2.43848	0.000168049	0.0017431
LOC100047199///Odf2	2.43807	0.000676745	0.00255989
Mpnd	2.43741	0.000193903	0.00177997
BC055324	2.43597	0.00355584	0.00556816
Pycr1	2.43538	0.000995903	0.00294203
Kbtbd8	2.43084	0.00474972	0.00667715
Ccdc18	2.42943	0.00296909	0.00501358
Magohb	2.42852	0.00369474	0.00571424
Mfsd6	2.42825	0.000168839	0.0017431
Tfb1m	2.42687	0.00103712	0.00297579
Mkrn3	2.42674	0.0108725	0.012339
Nop10	2.42569	0.00790684	0.00948236
Jarid2	2.42544	0.000263735	0.00184108
E130112M24Rik///Six3	2.42358	0.0375085	0.0380312
Ctso	2.42193	0.00520033	0.00711764
Dtx4	2.41937	0.0110983	0.0125422
Naf1	2.41865	0.00164754	0.00355743
Fancb	2.41858	0.00635764	0.00808713
Dmgdh	2.41822	0.00695139	0.0085533
Lca5	2.41612	0.00264936	0.0046397
E130016E03Rik	2.41478	0.000922753	0.00281666
Ephb3	2.41444	0.00867448	0.0101854
Ldlrap1	2.4129	0.0024561	0.00444237
Npas2	2.41199	0.00148883	0.00337597
Slc22a7	2.41161	0.0337404	0.0343102
Tnfaip8	2.41076	0.00644223	0.00813662
2310057J16Rik	2.4095	0.00620758	0.00798118
Ppic	2.40919	0.00128805	0.00318571
Ror2	2.40869	0.0130082	0.0144022
Rab8b	2.40674	0.000351937	0.00204147
Zdhhc2	2.40287	0.00375382	0.00576443
Mycn	2.4022	0.00403427	0.00603341
Serpinb8	2.40191	0.00330053	0.00532107
Trdmt1	2.40089	9.60743e-05	0.0015498
Fam83d	2.39911	0.0063076	0.00805049
Leprel2	2.39881	0.0160714	0.0172894
Tmem131	2.39879	0.0064674	0.00815902
Mpzl1	2.39791	0.00247674	0.00446734
Sipa1l1	2.39759	0.00218868	0.00419018
Timm17b	2.39722	0.00395882	0.00595357
ENSMUSG00000058567///LOC100044607///Lsm6	2.39675	0.00214302	0.00413607
1700007L15Rik	2.39647	0.00394786	0.00594221
Slc27a2	2.39464	0.0160176	0.0172421
Rabl4	2.39399	0.00142914	0.00331768
LOC100047333///Evl	2.39255	0.00481732	0.00674558
Zdhhc18	2.39117	0.000726126	0.00262579
St6gal1	2.39101	0.00277714	0.00478665
Arrb2	2.39097	0.00439246	0.00635924
5133400G04Rik	2.39035	0.000882436	0.00277139
0610037D15Rik	2.38902	0.00357603	0.00558763
Gas2	2.38668	0.00915227	0.0106532
Fkbp3	2.38651	0.000250866	0.0018294
Bzrap1	2.38395	0.0143147	0.0156111
Mcm4	2.38352	0.000659302	0.00254554
Farp1	2.38242	0.00342654	0.00543098
Prodh	2.38231	0.00622366	0.00799596
Kcnd1	2.38219	0.00225667	0.00426423
Alox5ap	2.38203	0.00440818	0.00636615
Cmtm8	2.38051	0.00203539	0.00401558
Tmhs	2.3789	0.00835211	0.00990005
Rnf141	2.37704	7.27777e-05	0.00137772
Mettl5	2.37606	0.00284682	0.00486831
Antxr2	2.37423	0.00455732	0.00651152
1810022K09Rik	2.37413	0.000965187	0.00290054
Sf3a3	2.37348	0.000700395	0.00260189
Tmem50b	2.37233	0.00440462	0.00636615
Slc47a1	2.37227	0.037836	0.0383411
Setx	2.3721	0.000195736	0.00177997
Abhd12	2.37121	0.00465943	0.00661416
Nrarp	2.37049	0.0013183	0.00321475
Haus1	2.3704	0.00243461	0.00442399
3110043O21Rik	2.36959	3.49629e-05	0.00123375
Dalrd3///Wdr6	2.36939	0.000273869	0.00184108
Icosl	2.36856	0.00520166	0.00711764
Hoxb13	2.3681	0.0156887	0.0169193
Xkr5	2.36807	0.0153274	0.0165912
Eid2	2.3665	0.00271814	0.0047082
Ccng1	2.36568	0.000191742	0.00177549
Zfp446	2.36286	0.0214329	0.0224486
B930041F14Rik	2.36156	0.000570126	0.00239078
Pcdh1	2.36133	0.0204175	0.0215142
Lama5	2.36094	0.0037776	0.00579199
Rtkn	2.3608	0.00189546	0.00384376
Rhebl1	2.36029	0.000304822	0.00190078
LOC100044896///Sccpdh	2.35774	0.0023552	0.00437
Fut4	2.35747	0.0012649	0.00316406
Hat1	2.35537	0.000250873	0.0018294
Kif7	2.35523	0.00286939	0.00487924
Clspn	2.35459	0.000836564	0.00270885
Cacna2d1	2.35418	0.00369814	0.00571424
Rem2	2.35337	0.0473163	0.0474039
Cdc45l	2.35295	0.00418794	0.00617887
Irak1bp1	2.35197	0.00529696	0.00720697
Zswim7	2.35113	0.00185033	0.00381426
Pcca	2.34923	0.000462404	0.00223818
AI847670	2.34921	0.0017864	0.00373988
Ctla2a///Ctla2b	2.34664	0.00601456	0.00780775
A930035D04Rik	2.34534	0.0180622	0.0192179
Fbxw7	2.34525	0.000114094	0.00161958
2810055F11Rik	2.3452	0.000139884	0.00173473
Nudt17	2.34433	0.00262853	0.00461711
Kctd15	2.34423	0.00599655	0.00779017
Ptprf	2.34379	0.00107518	0.00301728
Tmed8	2.34373	0.00250706	0.00448496
LOC100047333///Evl	2.34353	0.00505609	0.0069952
Dcbld2	2.34338	0.00241693	0.00440672
Rrm1	2.34155	0.00011328	0.00161958
4930503L19Rik	2.34025	0.00553365	0.00739797
Zfp354c	2.34003	0.00408051	0.00605831
Immp2l	2.33592	0.0164146	0.0176044
Slc20a2	2.33523	0.00066748	0.00255215
Csf1	2.33452	0.0014101	0.00328711
Thyn1	2.33418	0.00422338	0.00621232
5930416I19Rik	2.3336	0.00231007	0.00431493
Arntl	2.33346	0.00241316	0.00440672
LOC100045903///Ybx2	2.33283	0.0435336	0.0437089
LOC100045903///Ybx2	2.33283	0.0435336	0.0437089
E2f5	2.33175	0.0020669	0.00405269
BC063263	2.33159	0.00433188	0.00631305
Atm	2.32923	0.0109699	0.0124293
Foxg1	2.32729	0.0194623	0.0206071
Adam8	2.32544	0.00590215	0.00770767
Sparc	2.32488	0.00158363	0.00346929
LOC100044570///Fmn2	2.32464	0.0282608	0.0289574
Ndfip2	2.31987	0.000640793	0.00251987
Lpcat4	2.31824	0.00961012	0.0110901
2010-09-06	2.31769	0.00392141	0.00591463
Tmem107	2.31693	0.00620496	0.00798118
Med13l	2.31623	0.00429345	0.0062731
Tyro3///LOC100048488	2.31412	0.00542905	0.00729242
Tyro3///LOC100048488	2.31412	0.00542905	0.00729242
Dpysl2	2.31291	0.00215214	0.00413837
Ptgis	2.31175	0.0333413	0.0339836
Bbs1	2.311	0.00835047	0.00990005
Kif27	2.31062	0.00596312	0.00776407
C030005G22Rik	2.31061	0.0409875	0.0412474
Cnih4	2.31016	0.0031071	0.00513245
Ttrap	2.30984	0.000274127	0.00184108
Aldh2	2.30967	0.00144412	0.00331768
Stxbp1	2.30814	0.0146618	0.0159598
Tiam1	2.30679	0.00152895	0.00342502
Got1l1	2.30613	0.00141011	0.00328711
Dock11	2.30548	0.0013867	0.00326403
Rnase4	2.30378	0.00471678	0.00666418
RP23-100C5.8	2.30321	0.00926233	0.010767
Asf1b	2.30321	0.000197674	0.00178025
Tst	2.30273	0.00526743	0.0071851
Sfxn1	2.30256	0.00340324	0.0054197
B930098A02Rik	2.30219	0.0482262	0.0482262
Inpp5a	2.30182	0.00042892	0.00218627
Clybl	2.29891	0.00220623	0.00421197
C030027H14Rik	2.29826	0.0054655	0.0073293
Snrpd3	2.29751	0.00201593	0.00398169
D630037F22Rik	2.2972	0.0213799	0.0224198
Ift80	2.29707	0.00614299	0.00794216
Thoc6	2.29674	0.011751	0.0132028
Pabpc4l	2.29566	0.000494464	0.00228395
Tmtc3	2.29382	0.000285481	0.00185289
Sass6	2.29367	0.00305018	0.00508169
Mmp2	2.29268	0.0047176	0.00666418
Mns1	2.29131	0.010692	0.0121537
Arih2	2.29114	0.000757073	0.0026274
Cisd3	2.28887	0.00573931	0.00754581
Tsen2	2.28875	0.00098703	0.00293489
Gfod1	2.28766	0.00158221	0.00346929
Traip	2.28531	0.00170161	0.0036211
Pole2	2.28469	0.00577496	0.00757556
Athl1	2.28452	0.00451843	0.00647185
Sh3yl1	2.28427	0.0205938	0.0216868
Phf6	2.28225	0.000195412	0.00177997
Aplp1	2.28118	0.000711531	0.00262579
Insig1	2.28085	0.0179089	0.019078
Hmgcll1	2.28065	0.00668085	0.00832009
Zfp647	2.28054	0.000371165	0.00209076
Ttll4	2.27846	0.00290137	0.00492302
Zswim6	2.27686	0.00119674	0.00309957
Adamtsl4	2.27553	0.00345939	0.00546121
Matn3	2.27551	0.024837	0.0257668
Fndc5	2.27457	0.00411401	0.00610285
Fam100b///EG664849	2.27186	0.00236244	0.00437414
Atad2	2.27184	0.00148875	0.00337597
Abhd4	2.27043	4.79589e-05	0.00135902
Glul	2.26951	0.00173597	0.00365621
Tmem106c	2.26948	0.00106972	0.00301728
Hdac2	2.26813	0.000830314	0.00270885
Tram1l1	2.26796	0.0182315	0.0193863
Bcl7a	2.26685	0.000303516	0.00189942
Mri1	2.26661	0.00347521	0.00547134
LOC100047731///Cdc14a	2.26657	0.00115492	0.003071
Sfpq	2.26449	0.000654947	0.00254374
Tctex1d2	2.26376	0.00248528	0.00447812
Itga6	2.26352	0.0013146	0.00321469
Wfdc2	2.26324	0.0026647	0.00466189
Tspan7	2.26086	0.0203671	0.021474
Pold2	2.26052	0.00294185	0.00498203
Tmem180	2.26041	0.000277322	0.00184108
Smc4	2.2577	0.002188	0.00419018
Nudt5	2.25573	0.00384572	0.0058388
Adcy6	2.25411	0.00973932	0.0112243
Scn1b	2.25076	0.00535658	0.00724445
Traf3ip1	2.24951	2.98502e-08	5.21185e-05
Cetn2	2.24842	0.00939684	0.0109016
Cthrc1	2.24813	0.0088689	0.0103718
Cldn9	2.24792	0.0127649	0.0141509
A830010M20Rik	2.24767	0.0135844	0.0149455
LOC545845///Sod1	2.2424	0.000699419	0.00260189
Gramd4	2.24104	0.000869644	0.00274079
Raly	2.23964	0.00632249	0.0080636
Cdc42bpg	2.23836	0.000892047	0.00279372
Flnc	2.23671	0.000239328	0.00180439
LOC640441///Thbs1	2.23531	0.00342381	0.00543098
2310016E02Rik	2.23491	0.0098008	0.0112803
Slc25a15	2.23426	0.000611785	0.00246307
LOC100044636///Ftsj1	2.23137	0.00734626	0.00893215
Mcee	2.23035	0.00566033	0.00747977
Casp7	2.22791	0.00112437	0.00304364
Psmb9	2.22785	0.00641253	0.00811325
Dad1	2.2267	0.00696659	0.00856514
Nefh	2.22654	0.00805801	0.00963649
Hs6st1///LOC100047260	2.22602	0.0124306	0.0138506
Hs6st1///LOC100047260	2.22602	0.0124306	0.0138506
S100a10	2.226	0.00327576	0.00528607
Phpt1	2.22469	0.00254477	0.00452368
Tmem63b///LOC100047592	2.22451	0.00569626	0.00750286
Tmem63b///LOC100047592	2.22451	0.00569626	0.00750286
Myeov2	2.22451	0.00619105	0.00797254
Pstk	2.22296	0.00237021	0.00438176
Mxi1	2.22198	0.00453101	0.00648122
2810408I11Rik	2.22176	0.0161589	0.0173622
Hdac5	2.2203	0.000668955	0.00255215
Setdb1	2.21919	0.00533835	0.007231
Fanca	2.21899	0.00160458	0.00350639
Sdhd	2.21838	0.010512	0.0119961
4632434I11Rik	2.21808	0.000251733	0.0018294
Naprt1	2.21794	0.00670413	0.00834313
Hmx2	2.21703	0.0179349	0.0190941
BC050078	2.21671	0.00126086	0.00316302
Zdhhc9	2.21535	0.00237414	0.00438187
4930583H14Rik	2.21441	0.00519087	0.00711764
Tmem160	2.21414	0.0040361	0.00603341
Parp1	2.21227	0.00577958	0.00757593
Impad1	2.21142	0.00495025	0.00688148
Eya2	2.20861	0.0167946	0.0179568
B230337E12Rik	2.20845	0.00153204	0.00342502
Runx1	2.20787	0.00108223	0.00301728
Ggh	2.20557	0.00185652	0.00381659
Acat3///Acat2	2.20518	0.0229894	0.0239639
Akap12	2.20383	0.00268533	0.00468729
A230067G21Rik	2.20376	0.010322	0.0118024
Ankrd56	2.20357	0.0138348	0.0151731
EG666559///LOC676827///LOC634846///LOC674674///Fdps	2.20331	0.0241893	0.0251488
1700020C11Rik	2.20098	0.007639	0.00924303
Fndc3c1///LOC676436	2.199	0.00401888	0.006027
Fndc3c1///LOC676436	2.199	0.00401888	0.006027
Pecr	2.19702	0.000662734	0.00254637
Memo1///LOC100047915	2.19678	0.0010166	0.00295832
Memo1///LOC100047915	2.19678	0.0010166	0.00295832
Pou6f1	2.19341	0.00988158	0.0113658
Tpd52l1	2.19293	0.00857145	0.0100983
2010204K13Rik	2.19223	0.0136364	0.0149649
Prkra	2.19159	0.00179901	0.00376176
Pcolce	2.19033	0.0044875	0.00644738
Fam128b	2.19027	0.0215866	0.0225961
Tgfb1i1	2.19	0.00075959	0.0026274
Aldh6a1	2.18917	0.00639227	0.00810523
Bckdhb	2.18826	0.000633736	0.00250908
Pola1	2.1872	0.00650714	0.0081796
Vps36	2.18437	0.00109098	0.00301878
Trp53inp1	2.18144	0.00175125	0.00367953
Zfp710	2.18074	0.00548694	0.00734678
Atg16l2	2.18033	0.000698724	0.00260189
Pctk2	2.17979	0.00491316	0.00684628
D3Ertd254e	2.17979	0.00148335	0.0033723
Tmem59l	2.17977	0.00545503	0.00732089
Nudt14	2.1787	0.00460546	0.00655884
Ccdc77	2.1784	0.00153802	0.00342927
Gpr124	2.17572	0.013575	0.0149445
Enc1	2.1752	0.00111907	0.00303871
Rrp9	2.17463	0.00421163	0.00620025
Mrpl13	2.17429	0.00318344	0.00522886
Cox6c	2.17336	0.000658541	0.00254554
Steap1	2.17257	0.0151505	0.0164405
Sgpl1	2.1722	0.00679779	0.00844655
Itgae	2.17151	0.000741761	0.0026274
Fam82b	2.17091	0.000431662	0.00218627
LOC100045677///Mcm3	2.17065	0.00405964	0.00604051
Ctsc	2.16949	0.00183824	0.00381045
100043772	2.16918	0.0162354	0.0174336
1110032E23Rik	2.16785	0.0225686	0.0235393
Rnf5	2.16632	0.00167173	0.00358325
Vax2	2.16509	0.00776245	0.00934062
Acvr1b	2.16421	0.000241618	0.00180439
Fkbp1b	2.16403	0.00366304	0.00569517
Ss18	2.16391	0.000893485	0.00279372
LOC100045272///Clcn5	2.16247	0.00214621	0.00413607
Rpa3	2.16162	0.0197823	0.0209206
Atp8a1	2.16152	0.00154503	0.00343002
Snn	2.16127	0.00777114	0.00934464
Ndufaf2	2.16098	0.0037199	0.00572898
Coro1a	2.16054	0.0240207	0.0249941
Exoc4	2.16024	0.00128182	0.00318571
Insr	2.16024	0.000476953	0.00225311
Shf	2.15952	0.00649432	0.00817779
Bhlhb9	2.15894	0.0069818	0.00857258
Mobkl2b	2.15872	0.00559061	0.00742862
Gstp1	2.15698	2.50318e-05	0.00122473
Dhtkd1	2.15657	0.00319858	0.00523895
Bola2	2.15653	0.00390013	0.00590089
Dcbld1	2.1563	0.00163552	0.00354295
Psip1	2.15539	0.00306117	0.00509081
Cpz	2.15428	0.0443291	0.044482
Cbx5	2.15335	0.000457384	0.00223818
Nipal4	2.15333	0.000655604	0.00254374
Gcdh	2.15212	0.00134627	0.00324757
1110059E24Rik	2.1521	0.007123	0.00871532
Rgs17	2.15134	0.00736521	0.00894273
Slc25a5///EG383528///EG433326	2.149	0.00271439	0.00470638
Dhfr	2.14843	0.0223131	0.0233006
Cyba	2.14719	0.00123213	0.00314059
2500002B13Rik	2.14709	0.00530744	0.00720697
Pgbd5	2.14542	0.000605888	0.00246307
Entpd6	2.14495	0.0043371	0.00631305
Cd109	2.14494	0.0206337	0.0217026
Tbx4	2.14442	0.0184041	0.0195579
Lamb1-1	2.14411	0.0053826	0.0072573
LOC100045677///Mcm3	2.14325	0.00399593	0.00600421
Eif4e	2.14234	0.00664909	0.0082884
Tm7sf3	2.14144	0.00227301	0.00428062
1810014F10Rik	2.13965	0.0152834	0.0165641
LOC100047199///Odf2	2.13895	0.00103777	0.00297579
LOC100048816///Bai2	2.13892	0.024608	0.0255443
LOC100048816///Bai2	2.13892	0.024608	0.0255443
Mettl7a1///ENSMUSG00000058057///Higd1c///Mettl7a2///LOC554292	2.13847	6.29806e-05	0.00135902
Cpxm1	2.13693	0.00933392	0.0108428
Hgsnat	2.13641	0.0066335	0.00827884
Zfp704	2.13329	0.00243947	0.00442756
Pfkp	2.13293	0.00853866	0.0100752
9430098F02Rik	2.13136	0.0156866	0.0169193
Fam114a1	2.13049	0.00135457	0.0032479
Ptpn14	2.12817	0.000135927	0.00173473
Tspan3	2.1272	0.0085326	0.0100752
Gstm5	2.12656	0.00198896	0.00395526
Ung	2.12581	0.00697083	0.00856514
Chst12	2.1256	0.000137397	0.00173473
Ube2d1	2.1227	0.00286838	0.00487924
Dbndd1	2.12171	0.00367949	0.00571424
Fancl///LOC100044333	2.12085	0.0119951	0.0134425
4833420G11Rik	2.1208	0.00110058	0.00303572
Ahi1	2.11916	0.00468843	0.00663371
AW552889	2.11844	0.0114098	0.0128692
AU021838///Prps1	2.1184	0.00197716	0.00394505
Polr2j	2.11732	0.00198507	0.00395203
Gata4	2.11714	1.62245e-05	0.00107477
Xpo5	2.1165	0.00205338	0.00403739
Bcorl1	2.11547	0.00878187	0.0102783
Impa1	2.11467	0.00119829	0.00309957
Tusc3	2.11457	0.00558042	0.00742073
Itch	2.11448	1.51895e-05	0.00107477
Ttc28	2.11447	0.00765816	0.00925339
Ampd3	2.11419	0.026408	0.0272508
Churc1	2.11271	0.00427367	0.00625992
Ston2	2.11115	0.0071759	0.0087555
Fam162a	2.11114	0.00509676	0.00702663
Alox12	2.1104	0.0162541	0.017443
Sytl2	2.10961	0.026966	0.0277851
Gdpd1	2.10933	0.0014421	0.00331768
Pkdcc	2.10921	0.000227498	0.00180439
Trim32	2.10918	0.00654499	0.00819767
Patz1	2.10811	0.00250455	0.00448496
Nup107	2.10742	0.00184972	0.00381426
Reep3	2.10534	0.00133966	0.00323967
2810405K02Rik	2.10376	0.000916773	0.00281108
Ppp5c	2.10171	0.0046737	0.00661824
Rpp25	2.10029	0.0127603	0.0141509
LOC100044056///Ube2d3	2.0998	0.000789491	0.00267142
Acap2	2.09963	0.000958248	0.00289966
Nek8	2.09954	0.00119507	0.00309957
Atp11c	2.09945	0.00371691	0.00572898
Mtap	2.09844	0.00122151	0.00313434
Acsl1	2.09806	0.00016487	0.0017431
Tcof1	2.09625	0.0175019	0.0186558
Snrnp25	2.09589	0.0080363	0.00962372
2310005E10Rik	2.09472	0.0045324	0.00648122
Zfp395	2.09445	0.0092034	0.0107056
Nes	2.09349	0.0257802	0.0266187
2010-09-10	2.09292	0.00334849	0.00536865
Heg1	2.09183	0.0127298	0.0141298
Flt1	2.09157	0.00765001	0.00924994
Acaa2	2.09132	0.00629673	0.0080425
Fmr1	2.09122	0.000636728	0.00250954
Reep1	2.09116	0.0126813	0.0140894
Bbs7	2.09109	0.00063309	0.00250908
Fgfr1	2.08983	0.0043638	0.00633526
Rbm20	2.08961	0.0011164	0.00303687
1110012L19Rik	2.08948	0.00152386	0.00342502
Mcm8	2.08939	0.000433247	0.00218627
Dzip3	2.08716	0.00372088	0.00572898
Fanci	2.08674	0.000977414	0.0029172
Lpin1	2.08507	0.000957922	0.00289966
Atl2	2.08451	0.00221429	0.00421253
Cc2d2a	2.08449	0.0133239	0.0147145
Ppt2	2.08286	0.00691682	0.00852388
Rap2b	2.08278	0.00240938	0.00440672
Fmr1nb	2.08204	0.0140514	0.0153848
Ivns1abp	2.08186	0.00302567	0.00506017
Znrf1	2.08148	0.00425101	0.00623719
Fancl///LOC100044333	2.08082	0.0122617	0.0136981
Cecr2	2.08056	0.0136303	0.0149649
Hnrnpa0	2.08024	0.000327387	0.00198372
Tk1	2.07977	0.035691	0.0362515
3110045C21Rik	2.07871	0.0161439	0.0173567
2610001J05Rik	2.07814	0.00953158	0.0110286
LOC100047009///Pus7	2.07807	0.00327579	0.00528607
LOC100047009///Pus7	2.07807	0.00327579	0.00528607
Metrn	2.07757	0.0249432	0.0258616
Tulp3	2.07542	0.000135485	0.00173473
Manea	2.07403	0.00129733	0.003189
Itga3	2.07338	0.00512241	0.00705342
Pkn3	2.07214	0.0155197	0.0167579
Rpap1	2.07212	0.000376108	0.00210081
Plekha2	2.07099	0.00162118	0.00352062
2900010M23Rik	2.07033	0.00392276	0.00591463
Gtpbp1	2.06875	0.0136108	0.0149649
Siah1a///Siah1b	2.06865	0.00735682	0.00893876
Ptpn3	2.06865	0.00322432	0.00525645
Hus1	2.06828	0.00143475	0.00331768
Rap1gds1	2.06771	0.00568276	0.0074997
Abr	2.06707	0.00693644	0.00854092
Saa3	2.06664	0.00268959	0.00468729
2700099C18Rik	2.06575	0.0200223	0.0211616
LOC100044636///Ftsj1	2.06571	0.00785715	0.00943997
Zfp532	2.06501	0.00259557	0.00459156
Msn	2.06415	0.000139154	0.00173473
Pitpnc1	2.06313	0.00249792	0.00448102
Spna2	2.06184	0.00301126	0.0050458
Plxna1	2.06013	0.00132235	0.00322011
Zbtb44	2.06011	0.00691772	0.00852388
Dexi	2.05969	0.0212604	0.0223081
Sc4mol	2.0592	0.00904634	0.0105424
Calu	2.05914	9.66209e-05	0.0015498
Trip13	2.05802	0.00325607	0.00528354
Cpd	2.05792	0.00299342	0.00503517
Fam126a	2.0568	0.001201	0.00310198
Grcc10	2.05675	0.000842443	0.00270885
Isyna1	2.05653	0.00326283	0.00528607
Sssca1	2.05609	0.00774585	0.00933351
2900053A13Rik	2.05561	0.0154649	0.0167296
Bspry	2.05555	0.0241981	0.0251488
Zfp287	2.05502	0.00211013	0.00410276
Mpi	2.05445	0.00384071	0.0058388
Foxred2	2.05444	0.00246283	0.00444685
ENSMUSG00000073738	2.05383	0.00325592	0.00528354
Npnt	2.05355	0.0109809	0.0124337
Cit	2.05167	0.00530823	0.00720697
Smap2	2.05075	0.00811251	0.00968841
Chn2	2.05042	0.0269415	0.0277849
BC057079	2.05038	0.0280675	0.0287931
Sox11	2.05006	0.00223525	0.00424211
Tspyl3	2.04989	0.0270066	0.0278028
Crot	2.04984	0.00332416	0.00534555
Fam108a	2.04949	0.00164609	0.00355743
Eif2c1	2.04939	0.000233081	0.00180439
Gstm1	2.04777	0.000691374	0.00259043
Psmg1	2.04572	0.000190163	0.00177549
Plcb4	2.04556	0.0065064	0.0081796
Loxl4	2.04531	0.00298673	0.00503517
LOC640441///Thbs1	2.04373	0.00209884	0.00409334
Sdf2l1	2.04367	0.0165781	0.0177688
Dtnb	2.04311	0.00027409	0.00184108
Sigmar1	2.04307	0.00481331	0.00674558
Rnf157	2.04251	0.0140343	0.0153822
EG627717///Fdft1	2.04215	0.0130397	0.014428
Usp45	2.04166	0.00635507	0.00808713
St3gal2	2.0413	0.00448555	0.00644738
Fkbp14	2.04113	0.00547798	0.00734041
C1qtnf4	2.04049	0.0106124	0.0120949
Cpt1c	2.03774	0.00593395	0.00774324
Tmem64	2.03773	0.000387139	0.00212602
S100a6	2.03752	0.00082735	0.00270885
1110012D08Rik	2.03749	0.00249281	0.00448102
2610039C10Rik	2.03719	0.00050052	0.00229388
Acer3	2.03679	0.0194891	0.020623
Rin3	2.03673	0.0101783	0.0116687
BC066028	2.03549	0.0110144	0.0124635
Acyp1	2.03441	0.000345315	0.00203003
Nap1l1///100043064	2.03411	0.000197806	0.00178025
Tmem101	2.03315	0.00716065	0.008743
Srgn	2.02995	0.015096	0.0163916
Tet1	2.02935	0.00846976	0.0100123
Tmco6	2.02933	0.0220513	0.023041
Slc33a1	2.02915	0.0152632	0.0165525
Irx1	2.02883	0.00869812	0.0102063
Ppil5	2.0279	0.00333923	0.00535874
Exod1	2.02718	0.0143925	0.0156862
Ndufs4	2.0267	0.00519717	0.00711764
LOC100047937///Aldh1l1	2.02506	0.00991116	0.0113848
H2afz///EG626950///EG666634	2.02319	0.000585056	0.00241379
1700012D01Rik	2.02263	0.00701483	0.00860709
Nfix	2.02246	0.000401114	0.0021525
1700016H13Rik	2.01981	0.000477464	0.00225311
Sync	2.01959	0.0387808	0.0392302
Lmo2	2.01914	0.00640607	0.00811325
Slc2a8	2.01709	0.0452792	0.0454092
Emb	2.01304	0.00566338	0.00747977
Ski	2.0125	0.00572011	0.00752624
Tanc1	2.01249	0.00484644	0.00677493
Wdhd1	2.01228	0.00438399	0.00635751
Lsm2	2.01155	0.000280737	0.00184969
5730455O13Rik	2.01092	0.00116427	0.003071
ENSMUSG00000074303	2.00969	0.0383398	0.0388065
Dgkk	2.00969	0.020209	0.0213202
Samd1///LOC546078	2.00938	0.00617458	0.00796809
Samd1///LOC546078	2.00938	0.00617458	0.00796809
Thnsl2	2.00932	0.0125683	0.0139772
Dars2	2.00887	0.000178297	0.00175089
Pcnp	2.0085	0.00048429	0.00226694
OTTMUSG00000008006///Hnrnpc	2.00709	0.00714027	0.00873033
Zfp688	2.00703	0.00551426	0.00737769
Slc46a3	2.00492	0.00808401	0.00966098
Lsmd1	2.00327	0.00194924	0.00391193
Dhx16	2.00282	0.00861619	0.0101374
Pdxk	2.00229	0.0101507	0.0116446
Cnpy4	2.00198	0.00302408	0.00506017
LOC634390///Armc1	2.001	0.0007261	0.00262579
Ndufc2///LOC675851	2.0002	0.00379259	0.00579199

## Sheet: TS differentiation Day6 Up
Top 3000 up-regulated genes upon TS cell differentiation
Gene Symbol	Dif/Und	P-value	Corrected P-value
Ctsj	115.908	2.56949e-05	0.00171508
Ctsr	102.468	0.00195399	0.00420728
Slco4a1	67.2727	0.000101989	0.00207359
Hsd11b2	63.306	0.00177444	0.00400549
Prl7a1	49.499	3.05882e-05	0.00171508
Lonrf3	47.8217	0.000171147	0.00233468
4932442L08Rik	46.0574	0.000231768	0.00250842
Plbd1///LOC100045163	43.4049	0.000302113	0.00258258
Plbd1///LOC100045163	43.4049	0.000302113	0.00258258
Plac8	37.8447	3.8349e-06	0.000781681
Ppp1r3g	37.3364	0.000650285	0.00284216
Ctsq	36.4456	3.05226e-05	0.00171508
Gpr116	33.1878	0.0034887	0.005805
Prl7d1	32.3464	0.0318651	0.0323411
Gjb2	28.0281	1.67475e-05	0.00139907
Cmklr1	27.373	0.00029126	0.00258258
Oaf	25.4359	0.000854247	0.00314642
Rassf6	24.5327	0.000273146	0.00258258
Olr1	22.8036	0.00219008	0.00449407
Rgs2	22.708	0.0122909	0.0140201
Arhgef6	22.3631	0.000821462	0.00313953
Kitl	20.5743	0.000214553	0.00242962
Cyp17a1	19.4658	0.00388034	0.0062116
Hsd17b2	18.7956	0.000583165	0.00283735
Pparg	18.3462	0.000314408	0.00258258
Snap91	18.3323	0.000544223	0.00283272
Myl4	18.024	1.71595e-05	0.00139907
4930515G01Rik	17.8037	0.00319078	0.00546543
Aqp3	17.6716	0.00240987	0.00468564
Lims2	17.4029	6.33463e-05	0.00190976
Rnd2	17.3278	0.000118554	0.00218107
BC016579	17.2812	0.000256353	0.00256075
Zxdb	16.2001	0.000527146	0.00283272
Rassf5	15.9456	0.000993649	0.0031501
Serpinb9e///Serpinb9f///Serpinb9g///OTTMUSG00000000724	15.3739	0.000549994	0.00283272
Sgk2	15.2898	0.00807105	0.00998068
1700110I01Rik	15.2793	0.00125272	0.00336719
Serpinb9c	14.9998	0.000904152	0.0031493
C1ql2	14.9744	0.00239776	0.00466952
Dmrtc1a	14.8517	0.00131655	0.00348515
1190002H23Rik	14.6991	0.000406395	0.00273798
Plat	14.6258	3.15841e-05	0.00171508
Prl3d1	14.6072	0.0031167	0.00538378
Dnase1l3	14.2469	3.29039e-06	0.000781681
Batf3	14.1907	0.00539026	0.00765407
Lgals9	14.1697	1.24768e-05	0.00130899
Mpa2l	13.6653	0.0087651	0.0106558
Tnfrsf9	13.5602	0.000313924	0.00258258
Fbln7	13.1244	0.000749235	0.00302414
Adra2b	13.0213	0.000682517	0.00289541
Gch1	13.013	0.00672667	0.00876115
Xylb	12.5194	4.46437e-05	0.00188273
1700086L19Rik	12.4351	0.0010842	0.0032402
Serpinb9e///Serpinb9g///Serpinb9f///OTTMUSG00000000724	12.4175	0.000497954	0.00283272
Serpinb9e///Serpinb9g///Serpinb9f///OTTMUSG00000000724	12.4175	0.000497954	0.00283272
Serpinb9e///Serpinb9g///Serpinb9f///OTTMUSG00000000724	12.4175	0.000497954	0.00283272
Dmkn	11.9816	0.00401485	0.00629508
Klk6	11.821	0.00585344	0.00796302
Taf9b	11.7343	0.00182934	0.00402953
Cxcr4	11.706	0.00122502	0.00334017
Prl2c1///Prl2c3///Prl2c4///630663///Prl2c2///Prl2c5	11.2562	0.00016571	0.00233468
Prl2c1///Prl2c3///Prl2c4///630663///Prl2c2///Prl2c5	11.2562	0.00016571	0.00233468
Prl2c1///Prl2c3///Prl2c4///630663///Prl2c2///Prl2c5	11.2562	0.00016571	0.00233468
Wscd2	11.161	0.00129622	0.00344625
Cdh5	10.9881	0.00395258	0.00627583
Prdm1	10.9447	0.000201943	0.00242962
Il1a	10.5876	0.01317	0.0148041
Chdh	10.5744	0.00397005	0.00628121
Afap1l2	10.4805	9.592e-07	0.000586551
Mx2	10.4706	0.0056709	0.00784561
Optn	10.3281	0.000971109	0.0031501
Ifit2	10.276	0.0027089	0.00499696
Irak2	10.1812	0.00262892	0.00494348
Gp1bb///Sept5	10.0921	0.00693199	0.00894285
Tgm2	10.05	5.3026e-05	0.00190976
EG237749	9.91142	0.00098764	0.0031501
Gpr1	9.89109	0.00228615	0.00457604
Lgals3bp	9.68194	0.00161828	0.00380608
Prl2a1	9.55423	4.29528e-05	0.00188273
Rsad2	9.43926	0.000105121	0.00207359
Serpinb9d	9.40735	0.00113288	0.00326771
Stra6	9.37884	0.0268831	0.0275822
Lipg	9.29706	0.00115093	0.00327669
LOC100048537///Epas1	9.12001	0.00210955	0.00440635
Cldn23	9.07924	0.00117782	0.00329379
Cd274	9.06883	0.000885905	0.00314914
Pthlh	8.993	0.0063769	0.00850485
Amz1	8.9587	0.000871659	0.00314642
Cds1	8.91503	0.000143589	0.00228692
4933402E13Rik	8.79699	0.00722656	0.00926424
1200009I06Rik	8.73992	0.00120541	0.00334017
Ccrl2	8.63265	0.00224331	0.00453582
Dlx3	8.45987	0.00199637	0.00426102
Ddit3	8.42874	0.00197501	0.00423019
Mospd1	8.42334	0.00171999	0.00393186
Plac1	8.39424	8.69569e-05	0.00201131
Zxda	8.27367	0.00669612	0.00873997
Hpgd	8.23357	0.000311306	0.00258258
Prl8a9	8.17405	0.000901226	0.00314914
Samd9l	8.17344	0.0122284	0.0139639
3222402P14Rik	8.07977	0.00096545	0.0031501
Zfand2a	8.05837	0.00200833	0.00427908
Ifit1	8.01626	0.00165883	0.00384027
Gpr137b///Gpr137b-ps///LOC100044979	7.97993	0.00112654	0.00326771
Prl2b1	7.96363	0.00569148	0.00784744
Caskin1	7.90545	0.0139558	0.0155588
Mertk	7.84313	0.00263318	0.00494348
Chrdl2	7.73923	0.0223351	0.0233468
Irs3	7.65407	0.00420656	0.00650395
Tec	7.6466	0.000943992	0.0031501
Sct	7.58609	0.000656292	0.00284216
Slc22a5	7.53402	0.000186216	0.00242704
Abhd5	7.46758	0.000313995	0.00258258
Tbc1d4	7.46171	0.0008366	0.00314642
BC054059	7.33925	0.0102064	0.0119908
Diras2	7.33918	0.00749622	0.00948075
Esam	7.33893	0.00511027	0.00737882
Rasgef1b	7.2928	0.000980311	0.0031501
LOC100048537///Epas1	7.27695	0.00497398	0.00728524
Prl4a1	7.20069	0.00580992	0.00793028
Slc6a12	7.19646	0.00334615	0.00564865
AB182283	7.13121	0.00318227	0.00545851
Dmxl2	7.1149	0.000118302	0.00218107
Elf3	7.09798	0.000548808	0.00283272
Lima1	7.02644	0.000213136	0.00242962
Plagl1	6.98368	0.000992067	0.0031501
Prl2c1///Prl2c3///Prl2c4///630663///Prl2c2///Prl2c5	6.94475	0.0227932	0.0237243
Prl2c1///Prl2c3///Prl2c4///630663///Prl2c2///Prl2c5	6.94475	0.0227932	0.0237243
Prl2c1///Prl2c3///Prl2c4///630663///Prl2c2///Prl2c5	6.94475	0.0227932	0.0237243
Gpr56	6.85539	0.00690779	0.00893047
Gpr137b///Gpr137b-ps///LOC100044979	6.83297	0.000497869	0.00283272
Zbtb16	6.81441	2.58525e-06	0.000781681
Slc41a2	6.77183	0.00610219	0.00817413
Las1l	6.7549	0.000514309	0.00283272
Rgl1	6.70128	0.000421296	0.00274032
Ifi47	6.69389	0.00113744	0.00326949
Mgat4a	6.5851	8.2183e-05	0.00201131
Dlg3	6.56278	0.000861823	0.00314642
Dhrs3	6.49869	0.00300706	0.00528325
Vgll3	6.47535	5.83639e-05	0.00190976
Sbsn	6.45053	0.00350168	0.00580584
Slc5a3	6.40399	0.000120533	0.00218107
3830431G21Rik	6.40082	0.000367383	0.00271612
B930054O08	6.35153	0.00292147	0.00519326
Fam129a	6.34326	0.000631622	0.00283801
1700011M02Rik///EG668339	6.28552	0.000841208	0.00314642
Epn3	6.22719	0.00527933	0.00756045
Zc3h12c	6.20082	0.00676368	0.00879998
Acp5	6.17295	4.97764e-05	0.00190976
Tfrc	6.17103	0.00015868	0.00233468
Cxcr7	6.16062	0.00446653	0.00681969
Rhox9	6.08681	0.00161136	0.00379711
Ndrg1	6.04799	0.00087014	0.00314642
100039484///Anxa11///100039503	6.0373	0.000631982	0.00283801
100039484///Anxa11///100039503	6.0373	0.000631982	0.00283801
100039484///Anxa11///100039503	6.0373	0.000631982	0.00283801
Atf3	5.98764	0.00264678	0.00494956
Gpr137b///Gpr137b-ps///LOC100044979	5.95113	0.000518027	0.00283272
Krt19	5.91968	0.0010689	0.00322765
Pstpip1	5.86912	0.00257095	0.00490318
Slc22a3	5.83541	0.00836362	0.0102492
Islr2	5.80013	0.00148003	0.00361544
Tns1	5.79973	0.000628199	0.00283801
Nupr1	5.77368	0.000281242	0.00258258
Prss8	5.74347	0.00270394	0.00499696
Mbnl3	5.73374	0.000111678	0.00216797
Rilpl2	5.72589	0.00326026	0.00553023
Fhdc1	5.72287	8.18779e-05	0.00201131
Fam176a	5.69861	0.000336242	0.00262042
Slc39a14	5.67819	0.000800167	0.00311657
Ifit3	5.65053	0.00815262	0.0100308
Tcfeb	5.64308	0.00396738	0.00628121
Liph	5.64139	0.00216399	0.0044555
Serpinb6c	5.63257	0.00179478	0.00400549
Serpinb6b	5.57105	0.000779769	0.00307964
AA408865	5.57011	0.00465514	0.00696846
Ppap2a	5.56334	0.00502774	0.00733258
Fam78b	5.56256	0.000387449	0.00273798
Rab20	5.50872	0.0139835	0.0155612
Rnf208	5.50529	0.000615916	0.00283801
Rnf144b	5.36962	0.000431422	0.00276179
Cdr2	5.36408	1.64231e-05	0.00139907
Car4	5.35791	0.000995295	0.0031501
Hs3st1	5.35422	0.000265869	0.00258061
Ppfibp2	5.35034	0.00295753	0.00523599
Dio3os	5.31333	0.0245275	0.0253783
Impact	5.27882	0.000922807	0.0031501
Fndc4	5.26496	0.00566875	0.00784561
Entpd5	5.2588	0.000587538	0.00283801
Tgfa	5.25808	0.00321726	0.00549385
Plekha6	5.25754	0.000664102	0.00284216
Hbegf	5.25543	0.000454744	0.00280885
Akna	5.24298	0.000881722	0.00314642
Igfbp3	5.23123	0.000140863	0.00228692
Reep6	5.22736	0.00292713	0.00519577
LOC671535///Plec1	5.21576	0.00197196	0.00423019
Tulp1	5.21072	0.0029712	0.00523599
Zxdc	5.20799	0.000782377	0.00307964
Tmem140	5.19965	0.000148574	0.00230007
OTTMUSG00000014994	5.17486	0.000559783	0.00283735
Ada	5.16577	0.000400441	0.00273798
Plcg2	5.16092	0.00017766	0.00236172
Gpr126	5.15544	0.0125164	0.0142131
Zim1	5.1228	0.0130873	0.0147585
Gab2	5.1112	0.00117962	0.00329379
Gp1bb///Sept5	5.0935	0.00742027	0.00942288
Trf	5.0904	0.00348647	0.005805
Csgalnact1	5.07776	0.00350345	0.00580584
Alpl	5.07043	0.0139809	0.0155612
Gkap1	5.06909	0.000553202	0.00283272
Klk7	5.06511	0.0231417	0.0240462
Kif26a	5.05813	0.00144242	0.00361544
Shroom1	5.04283	0.000394556	0.00273798
Krt17///Krt14	5.0414	0.00557233	0.00781797
Arhgef3	5.02668	0.00180632	0.00400992
Ugp2	5.02057	9.53849e-05	0.00201131
A730090H04Rik	5.00883	0.0189048	0.020175
Nxf7	5.0075	0.000943811	0.0031501
Iqgap2	5.00012	0.000845727	0.00314642
Peg10	4.96147	0.0028917	0.00517039
Aldh1a2	4.95491	0.00225842	0.00454295
Clic5	4.94645	0.00125994	0.00337179
Ern1	4.94478	0.00138066	0.00356985
Apob48r	4.87529	0.000137649	0.00228506
Serpinb9b	4.86467	9.1387e-05	0.00201131
Tsc22d3	4.8585	0.000346654	0.00265773
S1pr5	4.8394	0.00390931	0.00623462
Phyhipl	4.82651	0.000569613	0.00283735
Spin4	4.82135	0.00164687	0.00383643
Metrnl	4.82083	0.00242793	0.00469836
Muc1	4.81363	0.00313475	0.00538455
Car6	4.78611	0.022751	0.0237243
Dedd2	4.7656	0.0153731	0.0169686
Nrk	4.75947	0.00236184	0.00462906
Phlda2	4.75865	0.00365838	0.00594973
Slc24a3	4.7413	0.00231414	0.00459446
C030015A19Rik	4.72682	0.00116462	0.00329379
Aof1	4.72611	0.0016561	0.00384027
Shb	4.72401	0.000950539	0.0031501
Myd116	4.69073	0.00145077	0.00361544
Avil	4.67702	0.0101369	0.0119431
E130203B14Rik	4.67561	0.0232211	0.0241082
Itm2a	4.66743	0.00382224	0.00616702
Il10rb	4.66279	0.000338879	0.0026231
Zbtb7c	4.62505	0.00179892	0.00400743
Rnf43	4.60251	0.00312289	0.00538455
App	4.59074	0.00349971	0.00580584
Pdgfra	4.58584	0.00508844	0.00737195
Plxnb1	4.56656	0.00268072	0.00497499
1600014K23Rik	4.54327	0.000916609	0.0031501
Glis1	4.54004	0.00362025	0.0059192
Psd4	4.49531	0.0051849	0.00746016
Slc43a2	4.46204	0.0027387	0.0050441
2310030G06Rik	4.4595	0.00147922	0.00361544
Cdkn1c	4.43836	0.000553572	0.00283272
Wnk3	4.43693	0.000250682	0.00255486
Git2	4.43512	0.000654899	0.00284216
B4galnt2	4.42086	0.0101287	0.0119431
Ifnar2	4.38834	0.000707637	0.00291394
Cst6	4.38726	0.023021	0.023941
Tmem116	4.37232	0.00393272	0.00625543
Epha4	4.36461	0.000626972	0.00283801
Slc22a18	4.36435	0.00922905	0.0110876
Thbd	4.35605	0.00779381	0.00966718
Sult1e1	4.35332	0.0003477	0.00265773
Dennd4a	4.34306	0.0056699	0.00784561
Jazf1	4.34106	0.00122628	0.00334017
Anxa4	4.32396	0.00017456	0.00234601
Fstl3	4.32149	0.000438009	0.00276179
Fam57a	4.31499	0.00221737	0.00452037
Cdh3	4.31083	0.00235382	0.00462074
Ahcyl2	4.29835	0.000633505	0.00283801
Pla2g12a	4.29813	0.00888896	0.0107849
Mfsd7c	4.28304	0.000238686	0.00250868
Mfsd2	4.24877	0.000322663	0.00258258
Cbx4	4.24518	7.1226e-05	0.00193576
Gpr146	4.23019	0.000531733	0.00283272
Vhl	4.22779	8.70374e-05	0.00201131
Entpd1	4.19396	0.000932135	0.0031501
1110067D22Rik	4.18566	0.000241774	0.00250868
Ing2	4.17403	1.13811e-05	0.00130899
B3gnt7	4.15222	0.00545594	0.0077064
Klhl29	4.13864	0.0298816	0.030429
1700011M02Rik///EG668339	4.13165	0.00108753	0.0032402
Hmox1	4.12204	0.000402656	0.00273798
Trpv2	4.11633	0.000638556	0.00284216
Phlppl	4.10473	0.000536873	0.00283272
Nrip1	4.08526	0.00478886	0.00711
Bend7	4.08263	0.0140184	0.0155859
Cln8	4.07313	0.000159874	0.00233468
Hrc///Tcfap2a	4.0616	0.000882439	0.00314642
Tnrc18	4.05535	0.0046448	0.00696846
Etv3	4.03707	0.000469191	0.0028267
Hivep2	4.03585	0.00309382	0.00535941
EG240055	4.03384	0.00111926	0.00325918
BC021891	4.03087	0.00767939	0.009613
Tacc2	3.99795	0.000368663	0.00271612
Atf6	3.97171	0.00249951	0.0047989
Oas1b	3.96584	0.000660782	0.00284216
Cln3	3.95587	0.000953356	0.0031501
Dmrtc1c2///Dmrtc1c	3.95415	0.00365054	0.00594489
Dmrtc1c2///Dmrtc1c	3.95415	0.00365054	0.00594489
Arhgap27	3.93777	0.00091157	0.0031493
Tmem79	3.93244	0.0019175	0.00416358
Cyp11a1	3.93198	0.000620131	0.00283801
Dirc2	3.9231	0.000265605	0.00258061
Tor1aip1	3.92025	0.00050684	0.00283272
Megf9	3.91749	0.0087247	0.0106172
Tatdn2	3.91749	0.0101188	0.0119431
Ccne2	3.90987	0.00546316	0.0077064
Gata2	3.9091	0.00214116	0.00443615
Ghrh	3.90678	0.0290305	0.0296363
Psg18	3.90339	0.0164578	0.0179553
Brap	3.89761	0.000366035	0.00271612
Pard6g	3.88708	0.00150794	0.0036559
Crb3	3.8808	0.00141873	0.00360729
Slc16a9	3.86969	0.000257541	0.00256075
AU020094	3.85607	0.000114267	0.00218107
Gzmm	3.85424	0.00233737	0.00461786
Klf4	3.85155	0.00160688	0.00379711
Hist1h1c	3.85016	1.96362e-06	0.000781681
Ctsa	3.84301	0.000558059	0.00283735
Abhd6	3.82892	0.00261894	0.00494285
Unc13d	3.82278	0.000323087	0.00258258
Rapgef2	3.82015	0.000188609	0.0024281
Angptl6	3.81421	0.00931996	0.0111858
Igsf8	3.8099	8.98344e-05	0.00201131
Serpinb9	3.80899	0.00228022	0.00457166
Ovol2	3.79905	0.00395639	0.00627583
Lrrfip2	3.79205	0.00142189	0.00360783
Zmat1	3.784	0.0225422	0.0235432
Nostrin	3.77674	0.00501146	0.0073226
6430510B20Rik	3.76396	0.0382611	0.0384182
Timp2	3.76103	0.00270324	0.00499696
Bahd1	3.75639	0.00049361	0.00283272
Stat2	3.75477	0.0105745	0.0123402
Gpr50	3.75472	0.00904602	0.0109213
Il1f6	3.75289	0.0140551	0.0156096
1810031K17Rik	3.73134	0.000468949	0.0028267
Dap	3.72985	1.13473e-07	0.000138778
Gm2a	3.72853	0.00730022	0.00933909
Cyp26b1	3.70789	0.00683319	0.00884344
Tmc4	3.70232	0.0136489	0.0152443
Tmem106a	3.70212	0.00111299	0.00324865
Stat1	3.70116	0.0022955	0.00457976
Slc38a1	3.69816	0.00147265	0.00361544
Arhgef16	3.69482	0.000226744	0.00249498
E2f8///LOC100046261	3.68397	0.0005433	0.00283272
Hrc///Tcfap2a	3.67225	0.00220618	0.00451445
Tmem150	3.6663	0.00425664	0.00654531
Ovol1	3.66441	0.000600383	0.00283801
Dpp7	3.66223	0.00115175	0.00327669
LOC100045780///Adam19	3.6607	0.00487405	0.00718189
LOC100045780///Adam19	3.6607	0.00487405	0.00718189
Htatsf1	3.66032	0.00485596	0.00717252
Ppp1r3f	3.65645	0.00181241	0.00400992
Irx3	3.64638	0.00338598	0.00567268
Grem2	3.64163	0.00908961	0.0109631
Irf6	3.6357	0.0023448	0.00461786
Fads3	3.63529	0.00060241	0.00283801
Syngr1	3.63107	0.00543109	0.00768776
Chchd10	3.62973	0.00207291	0.00437852
2010-09-09	3.62856	0.000534266	0.00283272
Dennd2a	3.62014	9.4896e-05	0.00201131
Plk3	3.60293	0.00570685	0.00784983
Inhbb///LOC100046802	3.5917	0.00109155	0.0032402
Inhbb///LOC100046802	3.5917	0.00109155	0.0032402
Il17d///LOC100046772	3.58949	0.00765583	0.00959571
Trib3	3.56437	0.00582339	0.00793981
Ccnj	3.56434	0.00423237	0.00652735
1700008F19Rik	3.54813	0.0066386	0.00869273
Irf7	3.54785	1.2401e-05	0.00130899
Ppargc1b	3.54607	0.00577192	0.00788722
Dkkl1	3.54336	0.00573388	0.00786159
2010109K11Rik	3.5264	0.00117929	0.00329379
Postn	3.51495	0.00700395	0.00900718
Slc6a2	3.51357	0.00120467	0.00334017
Tmem42	3.50046	0.00764946	0.00959571
Lcor	3.49832	0.00107272	0.00322765
Trim21	3.49288	0.000805966	0.00311929
Vps37b	3.49077	0.00426007	0.00654531
Slc16a1	3.48448	0.000703889	0.00291394
Tiparp	3.44956	0.00021187	0.00242962
Cebpb	3.44871	0.00115207	0.00327669
Rdh13	3.44797	0.000289508	0.00258258
Ifnar1	3.44491	5.66241e-05	0.00190976
Spsb3	3.44425	0.00254842	0.00487749
Oas1a	3.4411	0.000367885	0.00271612
Rasal1	3.43078	0.00386801	0.00619997
Ddx60	3.42824	0.0120313	0.0137904
LOC100045760///Hinfp	3.42507	0.000424579	0.00274032
LOC100045760///Hinfp	3.42507	0.000424579	0.00274032
Dtx1	3.42146	0.00366762	0.00595684
Pkp2	3.41651	0.00296245	0.00523599
Obfc2a	3.41564	2.9454e-05	0.00171508
Iigp1	3.40841	0.00741759	0.00942288
5430410E06Rik	3.40311	0.0112007	0.012972
Dusp10	3.40161	0.00133215	0.00350369
Etos1	3.39816	0.00855679	0.0104441
BC004728	3.37125	0.000356645	0.00270917
Tmem184a	3.36936	0.00166422	0.00384027
Sgce	3.36296	0.000968678	0.0031501
Znfx1	3.36229	0.00922685	0.0110876
Dnajb6///LOC100048324	3.36157	0.00184794	0.00404299
4933434E20Rik	3.35346	0.00267746	0.00497499
Acvr2b	3.34695	0.000490234	0.00283272
F3	3.34496	0.00657954	0.00865522
Fam83f	3.34093	0.00857614	0.0104572
Oas1d///Oas1e	3.33512	0.00474774	0.00708108
Rab30	3.33122	0.0256212	0.0264205
Nrcam	3.32187	0.00759103	0.00957095
Elf1	3.31764	0.00363146	0.00592961
4933429F08Rik	3.31399	0.00257257	0.00490318
Scg2	3.30656	0.00771773	0.0096191
Emp2	3.3045	0.00679756	0.00882644
LOC100047963///Tor3a	3.30394	0.00105368	0.00322164
Folr1	3.30198	0.00033639	0.00262042
Itgb3	3.29728	0.00125203	0.00336719
Syp	3.28132	0.00184026	0.00404064
Creb3	3.27412	0.00120746	0.00334017
Mtmr4	3.27344	6.28034e-05	0.00190976
Slc1a1	3.27328	0.000291847	0.00258258
Amot	3.27319	6.71461e-05	0.00190976
Hist1h2be///Hist1h2bp///LOC100046213///RP23-38E20.1///Hist1h2bm///Hist1h2bc///LOC665622///Hist1h2bl	3.27151	0.000250196	0.00255486
Hspb8	3.27012	0.00306738	0.00533628
Ankrd13a	3.26648	0.00210317	0.00440635
Gpsm1	3.26604	0.00639576	0.00852072
9330120H11Rik	3.26059	0.0047791	0.00711
Tns4	3.24717	0.0136481	0.0152443
Scpep1	3.2426	0.00320291	0.00547855
Tmem39b	3.24162	0.00352208	0.00582147
Homer2	3.23328	0.00159965	0.00379711
Hist1h2be///Hist1h2bp///LOC100046213///RP23-38E20.1///Hist1h2bm///Hist1h2bc///LOC665622///Hist1h2bl	3.22915	0.0010709	0.00322765
Hist1h2be///Hist1h2bp///LOC100046213///RP23-38E20.1///Hist1h2bm///Hist1h2bc///LOC665622///Hist1h2bl	3.22915	0.0010709	0.00322765
Hist1h2be///Hist1h2bp///LOC100046213///RP23-38E20.1///Hist1h2bm///Hist1h2bc///LOC665622///Hist1h2bl	3.22915	0.0010709	0.00322765
Hist1h2be///Hist1h2bp///LOC100046213///RP23-38E20.1///Hist1h2bm///Hist1h2bc///LOC665622///Hist1h2bl	3.22915	0.0010709	0.00322765
Sult2b1	3.22682	0.0358774	0.0361136
Gucy2c	3.2254	0.0475619	0.0475619
Il17rb	3.2243	0.0320986	0.0324971
Atf5	3.22392	0.00479038	0.00711
Zfp90	3.22346	8.41854e-06	0.00128698
Il2rb	3.22092	0.0162767	0.0177798
Ech1	3.21917	0.000840852	0.00314642
Gpr19	3.2186	0.0203388	0.0214434
Hist1h2be///Hist1h2bp///LOC100046213///RP23-38E20.1///Hist1h2bm///Hist1h2bc///LOC665622///Hist1h2bl	3.21595	0.00109848	0.00324106
LOC100047963///Tor3a	3.21567	0.00238613	0.00466173
Ctns	3.21454	0.00307179	0.00533635
Ppm1h	3.21444	0.0114779	0.0132679
677168///Isg15	3.21287	0.00583489	0.00794663
Cyb5r1	3.21259	0.00178602	0.00400549
Nfkbiz	3.20916	0.00125267	0.00336719
Hist1h2be///Hist1h2bp///LOC100046213///RP23-38E20.1///Hist1h2bm///Hist1h2bc///LOC665622///Hist1h2bl	3.20879	0.00102698	0.00316371
Hist1h2be///Hist1h2bp///LOC100046213///RP23-38E20.1///Hist1h2bm///Hist1h2bc///LOC665622///Hist1h2bl	3.20879	0.00102698	0.00316371
Zfp653	3.20841	7.34894e-05	0.00195386
Stard5	3.20219	0.00536678	0.00764985
Foxc1	3.2015	0.0066817	0.00873773
Rhpn2	3.20016	0.000516871	0.00283272
Vamp8	3.2001	0.000298218	0.00258258
Pank3	3.19387	0.000329769	0.00260198
677168///Isg15	3.19374	0.0052887	0.007565
Tnfaip2	3.18995	0.00515492	0.00743451
Slc16a12	3.17988	0.00464548	0.00696846
Hrk	3.17941	0.00966511	0.0114873
Hadh	3.17294	0.00020457	0.00242962
Nnmt	3.17266	0.0360161	0.0362234
Mrps6	3.17207	0.00296749	0.00523599
Elmo1	3.17122	0.000238891	0.00250868
Lhfp	3.16491	0.00260052	0.00493725
9930012K11Rik	3.16304	0.000103944	0.00207359
Zbtb10	3.16289	0.000741167	0.00301145
Phactr1///Chst11	3.15623	0.00117423	0.00329379
Abhd3	3.13852	0.0110502	0.0128098
Isg20	3.1359	0.000303228	0.00258258
Atg4d	3.13059	0.00012127	0.00218107
Lgals8	3.13027	5.70008e-05	0.00190976
Slc5a6	3.1279	0.00163031	0.00382699
Osgin1	3.12781	0.0443293	0.0444383
Smg5	3.12338	0.000493764	0.00283272
Cx3cl1	3.12327	0.006624	0.00868291
Prrg2	3.11959	0.0101462	0.0119431
Ralb	3.11929	4.22079e-05	0.00188273
C2cd2	3.11541	0.000155205	0.00233468
Prex1	3.11531	0.000282821	0.00258258
Arid3a	3.11465	0.00564318	0.00784561
Usp11	3.1145	0.000573217	0.00283735
Kank1	3.11094	0.0058715	0.00796986
Bcl7b	3.10801	0.0129344	0.014647
Tlr3	3.10688	0.00643045	0.00854921
Ksr1	3.1063	0.00752357	0.0095055
Reps2	3.10492	0.00852073	0.0104208
Kcnk5	3.10024	0.000875846	0.00314642
Rab11fip5	3.09971	0.00261388	0.00494092
Arhgdib	3.09842	0.00210621	0.00440635
Oas1c	3.09816	0.000222751	0.00247659
Mtss1	3.09477	0.00286468	0.00515054
Agfg2	3.09086	0.0108137	0.0125714
Smox	3.08175	0.000664642	0.00284216
Erlin1	3.08149	0.00419583	0.00649556
Gpr97	3.07481	0.00946005	0.0113206
Ankrd50	3.07407	0.000198354	0.00242962
Otud3	3.07358	0.00564253	0.00784561
Fam122b	3.07217	0.00059248	0.00283801
Dusp13	3.07186	0.0319472	0.0323828
Lamp2	3.06876	0.000819066	0.00313953
Zfp655	3.06698	0.0015258	0.00368058
Aldh3b2	3.06593	0.00853032	0.0104222
9130213B05Rik	3.06036	0.0156398	0.0172017
Ippk	3.05512	0.00155534	0.00373602
Zfand5///100041613	3.0542	0.00140863	0.00360291
Dnmt3a	3.04683	8.3808e-05	0.00201131
Tmem120a	3.04307	0.00741723	0.00942288
Myo7a	3.03974	0.00301799	0.00528796
Leng1	3.03075	0.000881231	0.00314642
Psca	3.02477	0.0182245	0.0195857
Lime1///Zgpat	3.02178	0.00495851	0.0072713
2010209O12Rik	3.01427	0.000210552	0.00242962
Ankrd12	3.01204	0.00174065	0.00396428
Rrbp1	3.01167	0.00266349	0.00496562
Rragc	3.00866	0.00028684	0.00258258
2310046K01Rik	3.00815	0.00267975	0.00497499
AI845619	2.99558	0.000204359	0.00242962
Prss12	2.98824	0.00493602	0.00725572
Megf6	2.98662	0.00239121	0.00466419
LOC100048460///Lzts2	2.97924	0.00110035	0.00324106
LOC100048460///Lzts2	2.97924	0.00110035	0.00324106
2510012J08Rik	2.97715	0.00126896	0.0033885
Fam101b	2.97551	0.000138262	0.00228506
9130227C08Rik	2.97417	0.00439662	0.00672975
Anxa9	2.97309	0.00557422	0.00781797
Acaa1b///Acaa1a	2.9719	0.00343737	0.0057352
Golga2	2.95255	0.000217741	0.0024431
Hagh///LOC100044022	2.95179	0.000168396	0.00233468
Sgms2	2.95132	0.000867371	0.00314642
Fam134a	2.95076	0.00090962	0.0031493
Cd82	2.94788	0.000143984	0.00228692
Gchfr	2.94148	0.00989913	0.0117324
Stx3	2.93932	0.000522834	0.00283272
Brpf3	2.93817	0.00233583	0.00461786
Acaa1b///Acaa1a	2.93323	0.00324687	0.00551517
Hook2	2.92685	0.0154258	0.0170115
A630072M18Rik	2.92316	0.00222225	0.00452037
LOC100047558///Rap2c	2.92157	0.00110774	0.00324106
LOC100047558///Rap2c	2.92157	0.00110774	0.00324106
Camk1	2.91803	0.00504827	0.00733258
Prkcz	2.9159	0.0018319	0.00402953
Xaf1	2.91435	0.00188993	0.00412012
Filip1l	2.9061	0.000527332	0.00283272
Maged1	2.89973	0.00548452	0.00771872
Srgap3	2.89109	0.0114409	0.0132376
Soat1	2.89063	0.00195386	0.00420728
Zdhhc14	2.89059	0.000211159	0.00242962
Stambp	2.88979	0.00122289	0.00334017
Ccdc51	2.88493	0.0116792	0.0134752
Nubp2	2.88463	0.000869726	0.00314642
Lrsam1	2.88091	0.00449616	0.00682708
Mcart1	2.87078	0.000778403	0.00307964
Fbxo27	2.86891	0.000301655	0.00258258
Slc30a1	2.8688	0.0035224	0.00582147
Nt5e	2.86642	0.00744254	0.00943235
2010-09-08	2.86638	0.00061871	0.00283801
Tnk2	2.86447	0.000970846	0.0031501
Taf7	2.85396	0.00742735	0.00942288
Ncam1	2.85316	0.00144669	0.00361544
Esrp2	2.85065	0.00343396	0.0057352
Phyhd1///Lrrc8a	2.84748	0.00178863	0.00400549
Trim26	2.84524	0.00210685	0.00440635
Arrdc3	2.84516	0.00772359	0.0096191
Scarb1	2.84503	0.00274352	0.0050441
Chpt1	2.84288	0.0118754	0.0136501
Sesn1///LOC100047324	2.84235	0.00504319	0.00733258
Sesn1///LOC100047324	2.84235	0.00504319	0.00733258
Pramef12	2.84027	0.00739957	0.00942288
Fdx1	2.83994	0.00391002	0.00623462
5430411K18Rik	2.83769	0.000163749	0.00233468
Wdr32	2.83002	0.00230589	0.00458553
Usp18///LOC100048346	2.82971	0.00146095	0.00361544
Usp18///LOC100048346	2.82971	0.00146095	0.00361544
Adcy7	2.82578	0.00765679	0.00959571
Kit	2.82564	0.0209991	0.0220825
Fbxl19	2.82534	0.00225677	0.00454295
Frmd4a	2.82506	0.00141111	0.00360291
Fbxo32	2.81715	0.000521473	0.00283272
Them4	2.81639	0.0158303	0.0173792
Gbe1	2.81055	0.00530085	0.00757353
2610019F03Rik	2.80779	0.00416853	0.00647791
Rgma	2.80509	0.00400294	0.00629508
Sema4d	2.80388	0.00160081	0.00379711
B930012P20Rik	2.80131	0.0468218	0.0468601
F630110N24Rik	2.79822	0.00241727	0.00469257
Clip2	2.79448	0.00812789	0.0100162
Mmp11	2.78509	0.00780511	0.00967137
Atp2c2	2.76899	0.00991725	0.0117413
Hagh///LOC100044022	2.76177	0.00107676	0.00322765
Herpud1	2.75942	0.00454402	0.00686091
Sema3e	2.75749	0.00431232	0.00661727
Phf16	2.75716	0.00655019	0.00865522
Cpeb1	2.75469	0.0309565	0.0314712
Abcd1	2.75402	0.000577747	0.00283735
Nucb2	2.75396	0.00157531	0.00376291
Lrrc41	2.75134	0.00218926	0.00449407
Ankrd33b	2.75049	0.0099001	0.0117324
Ctsz	2.74793	0.000186543	0.00242704
Prei4	2.74436	0.0105983	0.0123562
Mycbpap	2.7425	0.0170015	0.0184786
Zc3h8	2.74013	0.000500363	0.00283272
2310044G17Rik	2.7393	0.000805053	0.00311929
Eef2k	2.73594	0.000891131	0.00314914
Wrb	2.73493	0.00290159	0.00517899
Rcor3	2.73177	0.000899817	0.00314914
Ralgds	2.73173	0.00500125	0.00731642
Armc7	2.7301	0.00520115	0.00747475
Hsh2d	2.72968	0.0319591	0.0323828
Whamm	2.72623	0.00656732	0.00865522
Epn1	2.72342	0.00222384	0.00452037
Gtpbp2	2.72206	0.00152561	0.00368058
Patl2	2.72133	0.0039768	0.00628375
Cpeb2	2.7196	0.000968507	0.0031501
Kank3	2.71937	0.0273439	0.028008
Arhgap22	2.71749	0.00279916	0.00507918
Msra	2.71677	0.0204479	0.0215399
Ebf4	2.71547	0.026415	0.0271475
Fnip2	2.71288	0.00110772	0.00324106
Fuca2	2.71118	0.0117656	0.0135493
Dnajb9	2.71036	0.00299179	0.00526468
Tmem185b	2.70913	0.00031942	0.00258258
9330180L21Rik///Sfmbt1	2.70457	0.00222877	0.00452037
Fam83g	2.70358	0.000325572	0.00258555
9430029L20Rik	2.69634	0.00463872	0.00696846
Itpk1	2.69412	0.00102171	0.00316371
Il8rb	2.69407	0.0298601	0.030429
5330426P16Rik	2.69305	0.00419417	0.00649556
A930001N09Rik	2.69217	0.00353686	0.00582963
Dnajb2	2.69107	3.74093e-05	0.00183006
Gpr153	2.68508	0.00465118	0.00696846
Nmnat3	2.67705	0.00175654	0.00397823
Zfp768	2.67517	0.00811088	0.0100097
Tceanc	2.67359	0.00453517	0.006856
Chkb	2.67123	0.00078313	0.00307964
AW011738	2.6707	0.0132716	0.0149046
Pdik1l	2.66544	0.00142489	0.00360794
Doc2g	2.665	0.0109497	0.0127174
Ctsb	2.66406	0.000146098	0.00229074
1110018J18Rik	2.66362	0.00480329	0.00711189
Akap2	2.66317	0.000974979	0.0031501
Qsox1	2.6614	0.035208	0.0355569
Mvp	2.65738	3.54054e-05	0.0018042
Akap13	2.65322	0.00453411	0.006856
Lrrc14	2.65068	0.00538646	0.00765407
Lrig2	2.64876	0.00479782	0.00711189
Gdf15	2.64729	0.0133979	0.0150052
Trim30///AI451617	2.64255	0.00102314	0.00316371
Tmem110	2.64192	0.0033991	0.00568687
Bace2	2.63513	0.0171285	0.0185532
Nr6a1	2.63006	0.000366275	0.00271612
Anxa1	2.62768	9.5076e-05	0.00201131
Adh1	2.6263	0.0262643	0.0270381
Pde10a	2.62506	0.0009178	0.0031501
Fam83h	2.62484	0.000994849	0.0031501
5430417L22Rik	2.62301	0.000467516	0.0028267
OTTMUSG00000007332	2.61903	0.00662109	0.00868291
3830417A13Rik	2.61563	0.00227279	0.00456424
Dlx4	2.61528	0.00054152	0.00283272
Klf13	2.61424	0.00100167	0.0031501
Dusp3	2.61332	0.00410408	0.00641033
Gja4	2.61104	0.0296096	0.0302023
Bat5	2.61088	0.00234388	0.00461786
Setd8	2.6097	0.000434369	0.00276179
Chid1	2.60947	0.00310507	0.00537129
Cachd1	2.60834	0.0014026	0.00360291
Oasl2	2.60625	0.0116513	0.0134557
Wfs1	2.60265	0.00880172	0.0106897
Hexb	2.59979	0.000619413	0.00283801
Stox1	2.59935	0.000892654	0.00314914
Pi4kb	2.59838	0.00170875	0.00392082
Rdh12	2.59697	0.000228485	0.00249498
Sema4c	2.59409	0.00503532	0.00733258
Zfp651	2.59259	0.00625097	0.00836426
Sh3tc1	2.58955	0.0049498	0.00726723
Grina	2.58487	0.000936685	0.0031501
Sdc1	2.58414	0.023622	0.0245036
4930447F24Rik	2.58331	0.0237128	0.0245769
2700089E24Rik	2.5824	0.0133202	0.0149318
Csrp2bp///LOC100048645	2.57998	0.00057398	0.00283735
2210409E12Rik	2.57865	0.00696276	0.00896364
D6Wsu163e	2.57571	0.0198035	0.0209792
Suv420h1	2.57486	0.00335662	0.00564865
Ppp1r13b	2.57252	0.00160894	0.00379711
Cln5	2.57063	0.000610073	0.00283801
0610040B09Rik	2.5704	0.000652723	0.00284216
Csrp2bp///LOC674229///LOC100048645	2.56981	0.000584639	0.00283735
9530028C05	2.56691	0.00060472	0.00283801
Slc9a6	2.56449	0.00656978	0.00865522
Fam82a2	2.55735	0.000310716	0.00258258
1600025M17Rik	2.55364	0.0155657	0.0171503
Asb13	2.55277	0.000895823	0.00314914
Prkch	2.55103	0.00358765	0.00589282
Scube2	2.5481	0.0103418	0.0121266
Sh3tc2	2.54637	0.0258157	0.0265986
Trib1	2.54552	0.0200801	0.0212072
Gramd1c	2.54429	0.00101038	0.0031501
Hrct1	2.54265	0.00192989	0.00417744
Nkain1	2.54094	0.00025417	0.00256075
Ate1	2.53751	1.28437e-05	0.00130899
Fbxw4	2.53696	5.04082e-05	0.00190976
Zfp36l2	2.53315	0.00101226	0.0031501
2010-09-04	2.52254	0.00287638	0.00515054
Arid5a	2.51998	0.00559709	0.00783209
Aldh3a2	2.51953	0.00373767	0.00604652
Dennd1a	2.51943	0.00114152	0.00326949
Lyrm4	2.51888	0.0173718	0.0187517
Zkscan1	2.51833	0.000748572	0.00302414
Irs2	2.5141	0.000414167	0.00273798
Ciz1	2.51339	0.0056889	0.00784744
Adm	2.51317	0.0179224	0.019295
Tmem14c	2.51316	0.000846848	0.00314642
Mgll	2.51315	0.00135292	0.0035149
Gpkow	2.507	0.00143411	0.00361544
4932433N03Rik	2.5068	0.00213888	0.00443615
Mthfr	2.50202	0.0017563	0.00397823
Tdrd7	2.50182	0.00600245	0.00809371
Fscn1	2.4997	0.000406054	0.00273798
Fabp5///EG620603	2.4989	0.00145015	0.00361544
BC039632	2.49856	0.00133649	0.00350756
Il28ra	2.49852	0.00222732	0.00452037
Dbp	2.49504	0.0104827	0.0122565
Map4k4	2.49464	0.000732402	0.00298576
Slc38a7	2.49398	0.00155795	0.00373602
Blcap	2.49382	0.00470992	0.00704184
2610528J11Rik	2.4927	0.0032324	0.00550588
Usp29	2.49036	0.0217266	0.0227497
2400003C14Rik	2.48482	0.00121132	0.00334017
Arhgef10l	2.48381	0.0120144	0.0137838
Slc25a23	2.48363	0.00229335	0.00457976
Tesk1	2.48091	0.00116577	0.00329379
Mtss1l///LOC100047284	2.48003	0.0065083	0.00862367
Mtss1l///LOC100047284	2.48003	0.0065083	0.00862367
Nsbp1	2.47985	0.000213613	0.00242962
Tmem125	2.47896	0.00146438	0.00361544
2310033F14Rik	2.47835	0.000136687	0.00228506
Gns	2.47769	0.000316704	0.00258258
Zbed4	2.47582	0.000811734	0.00313171
Slc25a10	2.47532	0.000402835	0.00273798
Lman1l	2.4728	0.0237497	0.0245943
Rab11fip4	2.46574	0.00182397	0.00402655
Grtp1	2.46127	0.000641429	0.00284216
Pak6	2.46038	0.00604157	0.00811961
Capn1	2.45916	0.0120965	0.0138262
1700094D03Rik	2.45742	0.000853871	0.00314642
Spint1	2.45637	0.0027596	0.0050441
Ypel5	2.45393	0.00290893	0.00517899
Por	2.45037	0.00811012	0.0100097
Patl1	2.45033	0.00526734	0.00755212
Cables1	2.44979	0.00770786	0.00961909
Stradb	2.44964	0.00951917	0.011358
Ampd2	2.44953	0.000959187	0.0031501
Dlgap4	2.44869	0.00262444	0.00494348
Mum1l1	2.44735	0.00571124	0.00784983
A230050P20Rik	2.44405	0.00551166	0.007748
Tmem139	2.44404	0.00285935	0.00515054
Mfsd7b	2.44403	0.00592667	0.00801805
Slc6a8	2.44122	0.000303232	0.00258258
Kcnh1	2.43959	0.0120908	0.0138262
Limk1	2.4347	0.0109823	0.0127433
Pex26	2.43432	0.000691841	0.00290763
Csrnp1	2.42941	7.09375e-05	0.00193576
1110046J04Rik	2.42924	0.017871	0.0192651
Eppk1	2.4282	0.000695408	0.0029099
Dixdc1	2.4258	0.010773	0.0125361
Lepr	2.4193	0.00143027	0.00361409
Arhgap10	2.41872	0.0022438	0.00453582
Zfp408	2.41758	0.0053805	0.00765407
ENSMUSG00000051554	2.41743	0.00113192	0.00326771
Fap	2.41548	0.0217165	0.0227497
Tead3	2.41366	0.0123005	0.0140201
Csf1r	2.41267	0.0308193	0.0313577
Rxra	2.41161	0.00603683	0.00811961
2810013P06Rik	2.40499	0.000993776	0.0031501
Tlcd2	2.40449	0.0159905	0.0175237
Zfp667	2.40151	0.0045868	0.00691686
Nat9	2.40142	0.00591859	0.00801805
2610528A11Rik	2.40092	0.0156626	0.0172105
Ascc2	2.40058	0.00257387	0.00490318
Tsga10	2.39758	0.00313205	0.00538455
E130012A19Rik	2.39674	0.00150959	0.0036559
Gla	2.39634	0.00915188	0.0110273
Snx1	2.39567	0.000292255	0.00258258
Bglap1///Bglap-rs1///Bglap2	2.39329	0.0354519	0.0357147
Bglap1///Bglap-rs1///Bglap2	2.39329	0.0354519	0.0357147
Bglap1///Bglap-rs1///Bglap2	2.39329	0.0354519	0.0357147
Creb3l1	2.39312	0.015078	0.016673
3021401C12Rik	2.39071	0.00723701	0.00926792
Cep63	2.38987	0.000854303	0.00314642
Tle3	2.38921	0.000878634	0.00314642
LOC100046056///Pbxip1	2.38848	0.00449256	0.00682708
LOC100046056///Pbxip1	2.38848	0.00449256	0.00682708
Pdlim4	2.38781	0.0090457	0.0109213
Wdfy2	2.38722	0.00399902	0.00629508
Enho	2.38721	0.000399412	0.00273798
Plekhf2	2.38393	0.00124379	0.00336719
Flt4	2.38332	0.00276794	0.00504499
Phf2	2.3829	0.00123195	0.00334818
Caml	2.37998	0.00113072	0.00326771
Nhlrc3	2.37752	0.00052219	0.00283272
Ntn1	2.37749	0.00141654	0.00360729
Letmd1	2.37537	0.00777076	0.00964837
Fzd5	2.37482	0.00206331	0.00436973
Acox1	2.37421	6.40505e-05	0.00190976
Cdc42ep3	2.37314	0.00211633	0.00440932
Slc22a23	2.37235	0.000460269	0.00281454
Setd1b	2.37121	0.00171516	0.00392818
Asl	2.37104	0.00950014	0.0113464
Ifih1	2.36998	0.00335932	0.00564865
Tgm1	2.36889	0.00593579	0.00802152
Cebpg	2.36814	0.00483481	0.00714991
Klf10	2.36582	0.00202168	0.00430001
Slc6a9	2.36378	0.00214372	0.00443615
1810013L24Rik	2.36377	0.00154102	0.00370998
Helz	2.36351	0.00302892	0.00529952
Whsc1l1	2.36312	0.00178788	0.00400549
Atp11a	2.36231	0.00313428	0.00538455
Wdr62	2.36145	0.000942233	0.0031501
Ccdc115	2.35664	0.00450487	0.00682708
Fndc3b	2.35405	0.000128561	0.00224614
Rit1	2.35376	0.00132066	0.00348848
Myo1d	2.35367	0.00658165	0.00865522
Pcyox1	2.35359	0.000580039	0.00283735
Prr13	2.3532	6.06976e-05	0.00190976
Cfl2	2.35179	0.00181315	0.00400992
Tfpi	2.35145	0.00770241	0.00961909
Tnfsf10	2.34779	0.0104017	0.0121851
Jag1	2.34619	0.00192008	0.00416358
Tmem147	2.34613	0.00281182	0.00509459
1700031F05Rik	2.34584	0.013135	0.014792
Prr12	2.34538	0.0012448	0.00336719
Qpct	2.34423	0.0123733	0.0140899
Per1	2.34309	0.000127358	0.00224614
2410131K14Rik	2.34209	0.0158575	0.0173934
Brp44l	2.34172	0.0129876	0.0146665
Auts2	2.34028	0.00203696	0.00432499
Peg3	2.34023	0.00792407	0.00980885
Vgll4	2.33764	0.00945255	0.0113206
Zfp672	2.33672	0.00558999	0.00783111
Tead2	2.33546	0.0187749	0.0200614
5033421C21Rik	2.33426	0.0276933	0.0283422
Fasl	2.33389	0.000137947	0.00228506
Rhox6	2.33348	0.000753174	0.00303004
Cdc42ep2	2.33054	0.00832042	0.0102167
Fosb	2.33023	0.012792	0.0144991
Taf1a	2.32786	0.00354242	0.00583092
Tmem87b	2.32761	0.00150778	0.0036559
1700029G01Rik	2.32738	0.0131675	0.0148041
Lgals4	2.32723	0.00401319	0.00629508
Crtap	2.32678	0.000166988	0.00233468
Runx2	2.32589	0.00147838	0.00361544
LOC100134980	2.32154	0.0346677	0.0350401
Larp2	2.31955	0.00567056	0.00784561
Hcn2	2.31888	0.0192106	0.0204478
Sphk2	2.31726	0.000839023	0.00314642
Fam46a	2.3169	0.000425724	0.00274032
Spata2	2.3102	0.000792671	0.00309724
Zfp513	2.30924	0.00260968	0.00494061
Rbmx	2.30665	0.00276332	0.0050441
Hps5	2.30664	0.0153499	0.0169584
LOC639063	2.30587	0.043971	0.0441153
Ldoc1	2.30576	0.0378671	0.0380538
Slc10a3	2.30567	0.00187403	0.00409275
Htatip2	2.30559	0.00683324	0.00884344
Mobkl2a	2.30488	0.000483013	0.00283272
Mfsd11	2.30414	0.0057613	0.00788151
Wdr1	2.30409	0.000761798	0.00305245
C430004E15Rik	2.30316	0.00230127	0.0045838
Dapp1	2.30293	0.000942976	0.0031501
Stk10	2.3026	0.00238177	0.00466066
Zfat	2.30086	0.00165101	0.00383876
Prr5	2.29954	0.00100834	0.0031501
Lrp8	2.2993	0.00265333	0.00495422
Paqr4	2.29827	0.0105602	0.0123354
Mtus1	2.29608	0.00535401	0.00764056
Gdap2	2.296	0.0120769	0.0138262
Sbds	2.29509	0.00220739	0.00451445
1600014C10Rik	2.29387	0.00389746	0.00623085
Wee1	2.29337	0.00164155	0.00383643
Dnase1l1	2.29138	0.00279514	0.00507918
Sel1l	2.29019	0.00263545	0.00494348
Rab22a	2.28936	0.00121757	0.00334017
Zfand3	2.28824	0.000898184	0.00314914
Lgals3	2.28786	0.000293717	0.00258258
Tmem82	2.28767	0.000532858	0.00283272
Sri	2.28564	0.000601402	0.00283801
Zbtb11	2.28445	0.00385655	0.00618971
Cited4	2.28332	0.00283111	0.00512197
Med12l	2.28258	0.0220496	0.0230681
Bbx	2.28149	0.00098475	0.0031501
Pla2g4d///LOC100048636	2.28074	0.00416842	0.00647791
Pla2g4d///LOC100048636	2.28074	0.00416842	0.00647791
Anxa6	2.28061	0.00904327	0.0109213
Rhob	2.27992	0.00761013	0.00958516
Gdpd5	2.27949	0.000649594	0.00284216
Mmaa	2.27789	0.00400389	0.00629508
Rtp4	2.27779	0.000548308	0.00283272
Irf9	2.27674	0.0033624	0.00564865
Hsd17b11	2.27646	0.00897881	0.0108751
Alkbh1	2.2764	0.0100336	0.0118564
Nos2	2.27424	0.00736029	0.00938647
Tssk3	2.2739	0.0195697	0.0207758
Zfp9	2.27288	0.00567047	0.00784561
Tjp3	2.27211	0.00450479	0.00682708
Itpripl2	2.27157	0.00194127	0.00419465
Jhdm1d	2.27065	0.000242048	0.00250868
Spata13	2.26967	0.00599256	0.0080893
Pdgfrb	2.26947	0.0199196	0.0210559
Rarres2	2.26928	0.0183444	0.0196973
Trim30///AI451617	2.26832	0.00330525	0.00559702
Appl1	2.26691	0.00167841	0.00385845
Tbrg1	2.26461	0.00167039	0.00384724
Rbbp6	2.2646	0.0081325	0.0100162
Cbara1	2.26447	0.00717582	0.00920885
Foxn2	2.26275	0.00275558	0.0050441
Enah	2.26259	7.43154e-06	0.00128698
Otud5///LOC100045117	2.26255	0.0019939	0.00426102
Fabp5///EG620603	2.26125	0.0016031	0.00379711
Ppap2c	2.26061	0.000536015	0.00283272
Zfp46	2.25968	0.00330879	0.00559702
Fam129b	2.25739	0.000907795	0.0031493
Camk2d	2.25653	0.00247244	0.00475439
Atp1a2	2.25543	0.00235043	0.00462074
Igtp	2.25537	0.000935486	0.0031501
Coro7	2.25527	0.000439114	0.00276179
Pdzk1	2.25527	0.028063	0.0286725
Dnajb1	2.25471	0.00019574	0.00242962
Nrbp1	2.25305	0.00251824	0.00482729
A830080D01Rik	2.25252	0.00287298	0.00515054
Tmprss2	2.25018	0.00323926	0.00550989
1700040I03Rik	2.24789	0.00963585	0.0114637
Slc20a1	2.24719	0.00164539	0.00383643
Hmox2	2.24475	0.0209628	0.0220633
Bag3	2.24333	0.0021113	0.00440635
Usp25	2.24199	0.000239632	0.00250868
Tceb3	2.24115	0.00135365	0.0035149
Ablim1	2.24048	0.00941871	0.0112932
Rapgef5	2.2399	0.0187819	0.0200614
Klk8	2.23952	0.00679845	0.00882644
Myom3	2.23898	0.00574672	0.00787037
Uroc1	2.23636	0.0156405	0.0172017
Gm505	2.23487	0.000378402	0.00273798
Rassf4	2.23452	0.0129464	0.014647
Cpt1b///Chkb-cpt1b	2.234	0.0198299	0.0209792
Cpt1b///Chkb-cpt1b	2.234	0.0198299	0.0209792
Il17d///LOC100046772	2.23383	0.00979587	0.0116314
Col5a3	2.23305	0.00748763	0.00947968
Myo7b	2.23145	0.00284696	0.00514304
Crcp	2.23143	0.0125106	0.0142131
Trp53i13	2.22973	0.00173543	0.00395975
Rhou	2.22795	0.00122005	0.00334017
Arid1b	2.22507	0.00147652	0.00361544
Tmem41a	2.22482	0.00103264	0.00317315
Gm129	2.22414	0.000994091	0.0031501
Eps8l2	2.22381	0.0021059	0.00440635
Slc5a5	2.22372	0.0124733	0.0141906
Gna11	2.22173	0.000399201	0.00273798
Dnm2	2.22141	0.000491419	0.00283272
Slc29a2	2.21873	0.00175625	0.00397823
Snx9	2.21828	0.00358966	0.00589282
Cited2	2.21784	0.000729601	0.00298429
Rasd1	2.21675	0.00121566	0.00334017
Nagk	2.21661	2.83224e-05	0.00171508
Dnajb6///LOC100048324	2.21621	0.000101053	0.00207359
Tpm2	2.21358	0.000850133	0.00314642
Zfp784	2.21293	0.0137938	0.0153922
Atl3	2.21246	0.00044035	0.00276179
Flcn	2.21238	0.000381663	0.00273798
Myd88	2.21169	0.000606054	0.00283801
Gadd45a	2.211	0.00773553	0.00962417
Gale	2.2087	0.000621384	0.00283801
Prune	2.20846	0.000769923	0.00306715
B3galt4	2.20819	0.0185288	0.0198779
Smarca2	2.20774	0.0178789	0.0192651
Hars2	2.20531	0.00148402	0.00361544
Hexim1	2.2053	0.00145804	0.00361544
Ehhadh	2.20518	0.000835951	0.00314642
Gys1	2.20476	0.00307614	0.00533635
1700052K11Rik	2.20149	0.00057443	0.00283735
Klf6	2.19967	0.00107675	0.00322765
Lmln	2.19806	0.0166361	0.0181336
Cr1l	2.19703	0.00178442	0.00400549
Ifrd1	2.19575	0.00382855	0.00616905
Prmt2	2.1955	0.0013459	0.00351452
Lifr	2.19515	0.00444123	0.00678954
Rasgrp1	2.19423	0.00277513	0.00505057
LOC545261	2.19281	0.00178976	0.00400549
Syce2	2.19253	0.0037157	0.00602693
Prr14	2.19096	0.0056779	0.0078464
Mnt	2.19066	0.00275548	0.0050441
Dleu2	2.18614	0.00546036	0.0077064
Blzf1	2.1859	0.000976985	0.0031501
Rnf139	2.18368	0.00563899	0.00784561
Elmo3	2.18293	0.0182245	0.0195857
Hic2	2.18279	0.000392961	0.00273798
Arrdc2	2.18091	0.000322073	0.00258258
Pam	2.1806	0.0135449	0.0151559
Obsl1	2.17897	0.000716414	0.00294018
Fam113b	2.1783	0.000447158	0.00277601
Adfp	2.17544	0.00334953	0.00564865
D3Ertd711e	2.17255	0.00644817	0.00856256
Casd1	2.17223	0.00134468	0.00351452
Fn1	2.17111	0.026322	0.0270746
Dync1li2	2.17068	0.000213839	0.00242962
Elk4	2.17054	0.000549758	0.00283272
Hadhb	2.17019	0.0039333	0.00625543
1110034G24Rik	2.1701	0.00769585	0.00961909
2210020M01Rik	2.16917	0.00100549	0.0031501
Swap70	2.16875	0.00225847	0.00454295
Unc119b	2.16871	0.000460263	0.00281454
Cybasc3	2.16618	0.00179155	0.00400549
Ulk2	2.16617	0.00159059	0.00379199
Gpr175	2.16613	0.0103121	0.0121033
Thap11	2.16613	7.79294e-05	0.00201131
Rilp	2.16564	0.00668726	0.00873773
P4hb	2.16479	0.00304717	0.00531624
Cyp4f18///LOC100044439	2.16445	0.0186672	0.0199912
Cyp4f18///LOC100044439	2.16445	0.0186672	0.0199912
Trpt1	2.16444	0.0038501	0.00618747
Lace1	2.16399	0.000425112	0.00274032
Ap1s3	2.16279	0.000607461	0.00283801
ENSMUSG00000072684	2.16171	0.00510924	0.00737882
Dolk	2.16135	0.00117962	0.00329379
Ppard	2.16123	0.00540083	0.00765407
Dazap2	2.16096	2.10769e-05	0.00161106
Sorbs3	2.1594	0.017335	0.0187285
Mobkl2c	2.15927	0.00361311	0.0059192
Gbl	2.15793	0.00680798	0.00882944
Napepld	2.1567	0.00127777	0.00340461
Ubap1	2.15667	0.000697138	0.0029099
Clk4	2.15635	0.000815682	0.00313704
Ier5	2.15597	0.00100643	0.0031501
Tln1	2.15468	0.00376089	0.00607605
Ppp1r3c	2.15354	0.0100338	0.0118564
St3gal1	2.15305	0.00493134	0.00725572
Parvb///LOC676024	2.15286	0.0081737	0.0100467
Clcn7	2.15278	0.00301098	0.00528325
Ficd	2.15274	0.0210292	0.0220951
Plekha1	2.15196	0.000789568	0.00309501
9530048O09Rik	2.15188	0.0120057	0.0137838
Bhlhe41	2.1518	0.0266127	0.0273277
Daxx	2.15104	0.00373332	0.00604652
Sh2b1	2.15074	0.00264114	0.00494658
C3ar1	2.15038	0.00604092	0.00811961
Slc29a1	2.15009	0.00509346	0.00737195
Lmbrd1	2.14464	0.00148108	0.00361544
Unc45a	2.14273	0.000261888	0.00258061
E130309D02Rik	2.1416	0.00421526	0.00650917
Pard6a	2.14004	0.0191277	0.0203773
Nfya	2.13834	0.00417757	0.00648372
Gmppb	2.13798	0.00196575	0.00422516
Itsn2	2.1362	0.0106084	0.0123563
LOC100046704///Nras	2.13581	0.00692106	0.00893818
Rad23b	2.13497	0.00216258	0.0044555
Usp2	2.13351	0.00290921	0.00517899
Scd3///LOC100048724	2.13125	0.0270933	0.0277746
Pstpip2	2.12961	0.00209611	0.00440635
Fhod3	2.12921	0.0189378	0.0201926
Nub1	2.12905	0.00322085	0.00549385
Dab1	2.12884	0.0197714	0.0209718
Zfp91-cntf///Cntf///Zfp91	2.12883	0.00403138	0.0063129
Smek2///LOC100044423	2.12811	0.000872528	0.00314642
Msl3	2.12784	0.00184533	0.00404299
Krtcap3	2.12696	0.0125284	0.0142136
Lrch1	2.12474	0.0162319	0.0177723
Trrap	2.12366	0.00296372	0.00523599
Atoh8	2.12341	0.00383607	0.00617304
Nrtn	2.12305	0.0162705	0.0177798
Bsg	2.12254	9.25237e-05	0.00201131
Plekhm1	2.1225	0.000998191	0.0031501
Ninj1	2.12171	0.00275354	0.0050441
S100a13	2.12028	0.0311497	0.0316413
Podxl2	2.11883	0.000848347	0.00314642
Gca	2.11839	0.00508421	0.00737195
BC027231	2.11626	0.00657138	0.00865522
Fah	2.11555	0.000387907	0.00273798
C130021I20Rik	2.11373	0.0195353	0.0207573
Wnk4	2.11247	0.00922676	0.0110876
Gtf2a1	2.11168	0.000410551	0.00273798
Comtd1	2.11155	0.00425907	0.00654531
Nr2f2	2.11151	0.000399949	0.00273798
Cidec	2.11111	0.0141547	0.0156947
Vps18	2.11056	0.0013302	0.00350369
Mbd1	2.10849	0.00234059	0.00461786
Slc23a2	2.10787	0.00286885	0.00515054
Zbtb6	2.10782	0.00166378	0.00384027
Sema6d	2.1078	0.00413228	0.00644615
Nagpa	2.10691	0.00586978	0.00796986
Slc13a4	2.10684	0.0247022	0.0255374
Tppp3	2.10478	0.0201806	0.0212949
Accn3	2.10426	0.011725	0.0135153
Slc23a3	2.10262	0.000686564	0.00289541
Zfp180	2.10069	0.0460815	0.046157
Lrp10	2.10033	0.00658933	0.00865601
Mrm1	2.09837	0.00136123	0.00352708
Efna1	2.09708	0.0249349	0.0257345
AI661453	2.09675	0.00100426	0.0031501
St5	2.09648	0.000578526	0.00283735
Psap	2.09626	0.0170479	0.0184836
Meis2	2.09569	0.000647151	0.00284216
Klc4	2.09419	0.00733925	0.00936942
F2r	2.09342	0.00156672	0.0037497
Efhd2	2.09277	0.000490495	0.00283272
Ppapdc2	2.09121	0.00547004	0.0077072
Pip4k2c	2.08823	0.00212185	0.0044133
9230104K21Rik	2.08716	0.032969	0.0333508
4930432K21Rik	2.08684	0.0170376	0.0184836
Fahd1	2.08658	0.0212901	0.02235
P4ha2	2.08634	0.0162824	0.0177798
Dgke	2.08516	0.00607307	0.00815298
Tcta	2.08453	0.00116864	0.00329379
Fam19a2	2.08312	0.00694056	0.00894448
Tex264	2.08286	0.00833922	0.0102296
Ints6	2.08225	0.00540103	0.00765407
Ccdc79	2.08212	0.0193445	0.0205725
LOC674161///Commd7	2.08193	0.00246351	0.00474467
LOC674161///Commd7	2.08193	0.00246351	0.00474467
Ccdc69	2.08176	0.00259599	0.00493725
H2-L///LOC636948///H2-D1	2.08162	0.000568747	0.00283735
Stmn3	2.07975	0.0145752	0.0161462
Acadm	2.07785	0.000957603	0.0031501
Renbp	2.07738	0.0089811	0.0108751
Gaa	2.07606	4.43652e-05	0.00188273
Cdipt	2.07517	0.000412586	0.00273798
Lemd2	2.0749	0.0014487	0.00361544
Wipf2	2.07363	0.00134776	0.00351452
Dvl3	2.07312	0.00960089	0.0114332
Zfp637	2.07117	0.00866852	0.0105594
Rasl11b	2.07077	0.0130932	0.0147585
Glb1	2.07024	0.00571318	0.00784983
Dmd	2.06994	0.00476146	0.00709289
Top1mt	2.06917	0.00361629	0.0059192
Prkcd	2.06685	0.012972	0.0146625
Clpx	2.06666	0.000288673	0.00258258
Socs3	2.06655	0.0013973	0.0036009
1810026J23Rik	2.06515	0.0171575	0.0185532
Apba3///Hs3st5	2.06462	0.00242129	0.00469292
6330416G13Rik	2.06454	0.00459239	0.00691686
Rrm2b	2.06451	0.00306229	0.00533501
Dctn4	2.06399	0.000413375	0.00273798
Adck2	2.06325	0.00400875	0.00629508
Agrp	2.06273	0.00526605	0.00755212
Zfp295	2.0617	0.000531255	0.00283272
Prlr	2.06109	0.0033723	0.0056575
2010-03-08	2.06092	0.00148006	0.00361544
Iqsec1	2.05995	0.00260386	0.00493725
Adnp2	2.05838	0.000499471	0.00283272
Sptlc2	2.05721	0.000203852	0.00242962
L1td1	2.05683	6.30326e-05	0.00190976
Vps33a	2.05584	0.00632801	0.00844886
Papss1	2.05508	0.00571889	0.00784983
Gadd45b	2.05419	0.0019009	0.00413666
Uchl4///Uchl3	2.0531	0.0169858	0.0184786
Pwp2	2.05284	0.00352914	0.00582474
Gba	2.0525	0.00609745	0.00817413
Ttc39a	2.05161	0.00103806	0.00318181
[truncated: 64 more rows]

## Sheet: Cdx2 Targets
Defined Top ES Specific Genes from (Kidder and Palmer, 2010)
[truncated: 3,000 more rows]

[truncated: 5 more sheets: Oct4 Targets, TF Down and CDX2 Bind, TF Up and CDX2 Bind, Eomes Targets, Tcfap2c Targets]
