# Supplementary material for: The role of Cdx2 as a lineage specific transcriptional repressor for pluripotent network during the first developmental cell lineage segregation
Source: Sci Rep. 2017 Dec 7;7:17156. doi: 10.1038/s41598-017-16009-w (PMC5719399; doi:10.1038/s41598-017-16009-w)
Supplement: Supplementary file 2 — Supplementary Table S2 [file 41598_2017_16009_MOESM2_ESM.xls]

## Sheet: Sheet1
qPCR Analysis on Cdx2 heterozygous intercross embryos(Set Ct value of ActB as zero )
Embryo ID	ActB	Gapdh	Cdx2	Neo	Ascl2	Tcfap2a	Tcfap2c	Cdx1	Cebpa	Eomes	Esrrb	Furin	Fgf4	Fgf5	Fgfr2	Fos	Gata2	Gata3	Gata4	Gata6	Grhl1	Grhl2	Grhl3	Hand1	Jarid1b	Jun	Klf2	Klf4	Lamb1	Krt8	Nanog	Nr5a2	Pecam1	Pcaf	Pou3f1	Pou5f1	Rest	Sall4	Sox1	Sox2	Sox4	Sox7	Sox15	Sox17	Sox21	Suz12	Tead4	Dlx3	Dlx5
1	0	-2.48197	-3.48499	-4.24114	-15.2367	-4.06333	-4.43	-7.08	-3.27	-3.65	-6.06667	-5.92667	-8.22	-15.2367	-5.6	-12.73	-4.03667	-1.59333	-7.82667	-5.09333	-7.065	-5.99	-7.21	-11.8733	-4.89333	-8.29667	-8.63667	-4.66333	-5.52615	-1.95667	-4.23333	-6.26	-7.17667	-7.91667	-13.77	-2.47667	-5.89667	-4.39333	-15.2367	-3.90667	-15.2367	-15.2367	-9.89667	-9.58333	-10.1733	-4.50667	-5.10333	-15.2367	-15.2367
2	0	-2.23113	-4.0978	-4.56995	-14.7633	-5.56667	-4.97	-6.65333	-3.56333	-4.09	-5.88667	-6.52	-7.44333	-15.9033	-5.87333	-9.79	-4.24667	-2.44	-5.42667	-5.06333	-7.12	-6.72667	-8.80333	-10.5533	-5.12333	-8.55	-7.87	-4.68667	-5.97278	-2.16333	-4.54333	-6.24333	-6.85333	-7.36667	-10.4333	-3.16333	-6.33667	-4.41	-15.9033	-4.14667	-15.9033	-9.41667	-9.69	-6.96333	-10.3633	-4.57667	-5.39333	-15.9033	-15.9033
3	0	-2.52222	-4.2553	-4.72146	-16.0433	-5.22667	-4.78667	-8.56	-3.42	-3.77667	-6.55	-6.50667	-8.29	-16.0433	-6.25667	-8.76	-4.44333	-2.54333	-6.67	-5.23667	-7.16	-6.74333	-9.54667	-12.0967	-5.52	-9.25667	-8.14333	-4.95667	-6.0433	-2.66667	-5.17333	-6.95	-7.06	-8.23	-11.9467	-3.13667	-6.49667	-4.78	-16.0433	-4.47333	-16.0433	-16.0433	-8.69	-7.36	-10.6867	-4.53667	-5.27333	-16.0433	-16.0433
4	0	-2.42836	-4.27254	-2.2046	-15.91	-5.53333	-5.32667	-6.91	-4.22	-4.49	-6.44667	-6.47667	-8.03	-15.91	-6.19333	-11.6867	-2.71667	-2.58	-5.26667	-5.02	-7.205	-7.01667	-9.02333	-12.1967	-6.17667	-9.28	-8.65	-5.14333	-5.80278	-2.49	-5.42	-6.89667	-7.91333	-8.1	-12.3533	-3.39	-6.81	-5.16667	-15.91	-4.21	-15.91	-15.91	-9.56333	-6.97333	-10.6733	-5.04	-5.62	-15.91	-15.91
5	0	-2.51184	-4.34589	-2.21937	-11.6467	-4.76667	-4.81	-6.36667	-2.67667	-3.74	-5.87333	-5.99	-7.37333	-15.43	-5.49667	-9.86667	-4.94	-2.12333	-5.41667	-4.81667	-8.455	-6.43333	-9.13333	-15.43	-5.05333	-8.23667	-7.53	-4.63	-5.49854	-2.24333	-3.97667	-6.14333	-6.84333	-7.43333	-11.9367	-2.67333	-6.15	-4.3	-15.43	-3.72333	-15.43	-11.0267	-8.43	-6.04333	-10.3	-4.31667	-5.15	-15.43	-15.43
6	0	-2.97534	-4.36187	-2.43369	-11.7267	-4.52333	-4.63333	-7.59	-3.63667	-4.15333	-5.28667	-6.04667	-7.91	-15.7067	-5.62667	-9.39333	-4.83	-1.93	-5.02	-4.46667	-8.145	-6.37667	-8.09333	-15.7067	-5.15667	-7.71333	-8.02333	-4.65667	-5.77778	-2.11333	-3.58	-5.84333	-6.54667	-7.40667	-12.3967	-2.46667	-5.96333	-4.55	-15.7067	-3.79333	-15.7067	-13.4467	-8.65667	-6.37	-9.83667	-4.47667	-4.85333	-15.7067	-15.7067
7	0	-2.34358	-4.39322	-2.47951	-15.21	-4.81333	-4.6	-6.82667	-4.34	-5.08	-5.9	-5.97333	-8.18333	-15.21	-5.92	-10.48	-4.03333	-1.99333	-6.1	-5.10667	-8.765	-6.56333	-9.67	-11.3167	-5.25333	-7.96667	-7.15333	-4.63	-6.04654	-2.2	-3.99667	-5.58	-6.91333	-7.23333	-10.66	-2.31	-6.06333	-4.55333	-15.21	-3.71	-15.21	-12.5033	-8.48	-6.38	-10.6733	-4.31	-4.98667	-15.21	-15.21
8	0	-2.21114	-4.47156	-2.24054	-12.96	-5.24333	-4.68333	-6.47	-3.70333	-4.12	-5.86	-5.99333	-7.19	-15.4267	-5.47667	-9.27333	-4.51333	-2.09333	-4.80333	-4.91333	-7.435	-6.45667	-8.83	-12.51	-4.89333	-8.66667	-7.47333	-4.26333	-4.76118	-2.12667	-3.53333	-5.56667	-6.45667	-6.94333	-11.68	-2.36667	-6.06333	-4.32333	-15.4267	-3.53	-15.4267	-10.1433	-9.19333	-6.54	-11.44	-4.82333	-4.73667	-15.4267	-15.4267
9	0	-1.87964	-4.50723	-2.2651	-15.2333	-4.57667	-4.91	-6.43	-3.36	-3.68	-5.41667	-5.84	-7.36333	-15.2333	-5.2	-9.12	-4.12667	-1.92667	-4.88333	-4.79333	-7.905	-6.48	-9.34	-10.8633	-4.44333	-8.51667	-6.86	-4.37	-5.03654	-2.33	-3.44333	-5.62333	-6.55333	-6.61333	-11.6233	-2.58667	-5.73667	-3.93333	-15.2333	-3.36	-15.2333	-8.65	-9.22	-6.48667	-9.98333	-4.50667	-4.85667	-15.2333	-15.2333
10	0	-2.33182	-4.55869	-2.79824	-15.5167	-4.20667	-4.66667	-6.79	-3.52667	-3.92	-6.94	-6.09333	-7.68667	-15.5167	-5.89667	-11.4967	-2.55667	-1.79333	-5.62333	-5.90667	-7.475	-6.59	-9.85333	-15.5167	-5.63	-9.03	-8.1	-5.61333	-5.95445	-2.55667	-4.64333	-6.42667	-7.40333	-7.65	-11.5767	-3.35667	-6.41667	-4.58	-15.5167	-4.38333	-15.5167	-15.5167	-9.33	-7.58333	-10.92	-5.17667	-5.48667	-15.5167	-15.5167
11	0	-2.90879	-4.59628	-3.00478	-12.83	-5.52333	-5.14333	-7.02	-3.92333	-4.84	-6.27667	-6.39667	-8.97333	-15.9633	-6.05333	-13.05	-4.92333	-2.29	-6.02333	-4.85333	-8.365	-6.74667	-9.50667	-13.0833	-5.16	-9.00333	-7.54667	-4.63333	-5.71213	-2.42	-4.41	-5.61667	-7.11333	-7.28333	-12.8033	-2.87667	-6.42333	-4.45	-15.9633	-4.33	-15.8533	-14.0833	-8.3	-6.86667	-10.1233	-4.21667	-4.88667	-15.9633	-15.9633
12	0	-2.09432	-4.60499	-2.24837	-15.78	-5.2	-5.32	-7.46667	-4.16333	-4.87667	-6.28333	-6.37667	-7.22	-15.78	-5.85333	-8.68	-4.88	-2.16333	-5.86667	-4.94667	-8.905	-6.63667	-9.53333	-15.78	-5.35333	-7.52333	-8.2	-4.84	-6.1185	-1.92667	-4.25	-5.84	-6.69667	-7.59	-15.1	-2.82667	-6.58	-4.66333	-15.78	-4.14667	-15.78	-15.78	-8.7	-6.58	-10.78	-4.4	-5.31667	-15.78	-15.78
13	0	-2.48711	-4.71092	-4.76309	-16.0633	-5.67333	-5.37667	-6.87	-3.85333	-4.31333	-6.51333	-6.54667	-7.87667	-16.0633	-6.38	-10.6633	-4.68333	-2.6	-7.93	-6.30333	-7.235	-7.17333	-9.46	-15.2133	-5.96	-9.67667	-8.40333	-5.73	-6.61687	-2.12667	-5.77	-6.69333	-7.01667	-8.1	-12.8333	-3.64667	-6.47	-5.04	-16.0633	-4.6	-16.0633	-16.0633	-9.15333	-7.58667	-11.3467	-4.87333	-5.81667	-16.0633	-16.0633
14	0	-2.30061	-4.7278	-2.26947	-12.9367	-4.85333	-4.9	-5.88	-3.71333	-3.90333	-5.86667	-5.93333	-7.96333	-15.5733	-5.64333	-10.7067	-4.50667	-2.02	-4.80667	-5.22	-7.5	-6.90333	-7.74667	-12.53	-4.99	-8.57333	-8.11333	-4.7	-5.03778	-2.44333	-4.24	-6.15	-7.06667	-7.06667	-10.4233	-2.70333	-5.86333	-4.47333	-15.5733	-3.86333	-15.5733	-9.56	-9.49667	-6.24	-9.64667	-4.54333	-4.81	-15.5733	-15.5733
15	0	-1.93366	-4.74247	-2.72063	-15.2167	-4.79667	-5.61	-6.06667	-3.60333	-4.45667	-6.49333	-6.11667	-7.92333	-15.2167	-5.53333	-9.99333	-4.22	-2.11333	-4.94667	-4.8	-7.83	-6.66333	-10.1233	-12.0667	-5.47	-8.72667	-8.65333	-5.14667	-4.84875	-1.66333	-5.11333	-6.06333	-7.01333	-7.1	-10.6433	-2.96667	-6.17333	-4.45	-15.2167	-4.00667	-15.2167	-9.67	-8.91333	-6.82333	-10.17	-4.89333	-5.15	-15.2167	-15.2167
16	0	-2.50672	-4.91494	-2.87312	-12.54	-4.94333	-5.45	-5.68667	-3.73667	-3.92333	-5.76	-5.87667	-7.39667	-15.68	-5.07333	-8.12333	-4.89	-1.96	-4.97667	-5.53667	-8.025	-6.77667	-8.86667	-10.9767	-5.30333	-7.86	-8.09	-4.80333	-4.70497	-2.51667	-4.42333	-6.36	-7.01667	-7.07333	-11.4267	-2.92333	-6.06667	-4.64667	-15.68	-3.98667	-15.68	-9.79667	-8.72333	-6.76333	-10.5567	-4.71333	-4.69667	-14.2867	-15.68
17	0	-2.3122	-5.02632	-2.43652	-11.29	-5.44	-5.24	-6.41333	-3.51	-3.78	-5.90333	-5.67667	-7.46	-13.7867	-5.71667	-8.68	-3.25	-1.78667	-4.94333	-4.58333	-8.07	-7.27333	-8.83	-13.6667	-5.13333	-7.56333	-7.43333	-4.49667	-4.87913	-2.16333	-4.67333	-6.64333	-7.58667	-7.51333	-10.9033	-3.01	-5.92667	-4.63	-15.7767	-3.70667	-15.7767	-7.78667	-8.80333	-6.9	-10.5567	-4.48	-4.72667	-15.7767	-15.7767
18	0	-2.03611	-5.10733	-2.33519	-15.575	-5.36833	-5.485	-7.78167	-3.695	-3.99167	-6.605	-6.18833	-7.47833	-15.575	-5.825	-10.7683	-3.39833	-2.375	-5.37167	-4.915	-8.095	-6.685	-10.255	-13.7417	-5.14833	-8.72167	-7.50167	-4.95167	-5.96458	-2.12167	-4.58833	-6.225	-6.935	-7.32167	-11.535	-3.29833	-6.50833	-4.315	-15.575	-3.965	-15.575	-10.4417	-8.24833	-6.78167	-10.645	-4.69167	-5.21833	-15.575	-15.575
19	0	-2.51509	-5.12158	-2.71672	-15.5967	-5.45333	-5.12333	-6.94	-3.63	-4.36333	-6.06333	-5.99333	-8.04667	-15.94	-5.89333	-8.67	-4.68333	-2.62	-5.64333	-5.06667	-7.995	-6.81333	-8.44333	-15.94	-5.35333	-8.52667	-7.79667	-5.17333	-5.91805	-2.29667	-3.85333	-6.33333	-7.05333	-7.92	-12.1833	-3.16	-6.43	-4.51	-15.94	-4.32667	-15.94	-11.9133	-9.12667	-6.84333	-10.0867	-4.73333	-5.56	-13.94	-15.94
20	0	-2.47243	-5.20172	-2.32519	-13.375	-5.105	-5.89167	-6.93833	-4.495	-4.145	-6.235	-6.425	-8.00167	-15.505	-6.00167	-11.4217	-3.23167	-2.16167	-5.91167	-5.96833	-7.775	-6.64167	-9.31167	-12.4317	-5.205	-8.14833	-8.195	-5.515	-5.34713	-2.245	-4.91833	-6.485	-7.655	-7.575	-12.415	-3.375	-6.585	-4.895	-15.505	-3.895	-13.275	-9.15833	-8.72833	-6.84833	-10.6283	-5.19833	-5.21833	-15.505	-15.505
21	0	-2.43553	-5.39286	-2.45011	-14.4133	-5.55	-5.43	-6.9	-3.52	-3.82667	-6.21333	-6.17333	-7.46667	-15.9533	-5.94333	-9.05667	-4.39	-2.51	-5.01	-5.14667	-8.025	-7.11667	-8.73333	-15.9533	-5.18	-8.12	-7.86	-4.96333	-4.88118	-2.60667	-4.51333	-6.32	-6.60667	-7.39	-10.8733	-2.8	-6.34333	-4.33	-15.9533	-3.87333	-15.0633	-8.39667	-9.20667	-7.17	-9.99	-4.72	-5.16	-15.9533	-15.9533
22	0	-2.13772	-12.3616	-1.27192	-14.87	-5.90667	-5.56	-14.87	-5.88333	-5.95333	-5.59	-5.28333	-7.46	-14.87	-6.61667	-12.0433	-5.99333	-2.28	-7.06333	-4.81333	-11.855	-6.64667	-11.9833	-10.8533	-4.18667	-6.85667	-6.56333	-3.93667	-6.52221	-3.62	-2.11	-5.09	-6.11	-6.86667	-10.4433	-1.92333	-6.24	-4.89333	-14.87	-3.10333	-14.87	-14.87	-8.27667	-7.28	-10.0033	-4.09	-5.14667	-14.87	-14.87
23	0	-1.77154	-12.5095	-1.26122	-15.0733	-4.21333	-5.5	-10.91	-4.74667	-5.50667	-4.84667	-4.95333	-7.04667	-15.0733	-5.47667	-9.48667	-4.96333	-1.91333	-5.46	-4.65	-11.66	-6.44	-13.6567	-15.0733	-4.33333	-6.06333	-6.34333	-3.74333	-5.72654	-3.85	-1.86333	-4.95	-6.04667	-6.77667	-11.2767	-1.47667	-5.51667	-4.49667	-15.0733	-2.72333	-15.0733	-12.4233	-7.41667	-6.11333	-8.27	-3.61	-4.17667	-15.0733	-15.0733
24	0	-2.72354	-15.47	-1.16424	-15.06	-3.98	-6.71333	-9.31333	-5.17667	-5.17667	-4.68	-5.1	-8.02	-15.06	-5.05667	-8.91667	-4.60667	-1.90667	-8.17333	-4.57	-10.03	-6.01333	-11.7567	-10.6433	-4.21333	-5.81333	-5.89667	-3.41333	-6.15161	-4.64667	-1.77333	-4.78	-6.20667	-7.07667	-11.21	-1.83333	-5.50667	-4.49667	-15.06	-2.89	-15.06	-15.06	-7.83	-7.18	-7.52333	-3.67333	-4.72667	-15.06	-15.06
25	0	-1.80644	-15.4817	-1.16439	-15.06	-3.90333	-5.82333	-9.83667	-5.47	-5.11667	-5.36667	-5.12333	-6.54333	-15.06	-5.26333	-7.55	-4.49333	-2.23667	-4.98333	-5.02667	-10.26	-6.44667	-10.9667	-15.06	-4.24333	-5.72	-5.94333	-4.00667	-4.83687	-3.69333	-2.06667	-5.11667	-5.82667	-7.10667	-11.1233	-1.82667	-5.41	-4.46667	-15.06	-3.22667	-15.06	-8.38333	-9.97	-7.27	-9.00667	-3.63	-4.72333	-15.06	-15.06
26	0	-2.34082	-15.5071	-0.753772	-15.05	-4.34	-5.19	-8.60333	-5.73333	-5.89333	-5.16333	-4.93667	-6.48	-15.05	-5.41333	-9.03	-4.95	-2.19	-5.42	-5.01667	-12.22	-6.25	-10.6133	-10.6033	-4.36	-5.48	-5.60333	-3.79333	-5.31014	-4.2	-1.78	-5.00333	-5.52667	-6.73	-11.5467	-1.69333	-5.31667	-4.39	-15.05	-3.13333	-15.05	-11.7733	-8.00667	-6.48667	-9.05667	-3.64333	-4.24	-15.05	-15.05
27	0	-1.80078	-15.7493	-1.42766	-15.2333	-4.94	-6.40333	-8.55333	-5.09667	-6.11	-4.79667	-5.21	-7.15667	-15.2333	-5.70333	-8.84333	-5.04667	-2.16333	-4.83667	-4.82333	-11.755	-6.72667	-12.54	-15.2333	-4.46667	-6.40333	-6.56667	-3.68667	-4.90687	-3.93	-2.56	-5.43333	-6.11667	-6.53	-11.42	-1.74667	-5.08	-4.72333	-15.2333	-2.98667	-15.0133	-8.34	-8.08667	-6.26	-8.84333	-3.98333	-4.36	-15.2333	-15.2333
[truncated: 127 more columns]
