# Supplementary material for: The role of Cdx2 as a lineage specific transcriptional repressor for pluripotent network during the first developmental cell lineage segregation
Source: Sci Rep. 2017 Dec 7;7:17156. doi: 10.1038/s41598-017-16009-w (PMC5719399; doi:10.1038/s41598-017-16009-w)
Supplement: Supplementary file 3 — Supplementary Table S3 [file 41598_2017_16009_MOESM3_ESM.xls]

## Sheet: Peak Calling of Cdx2 in TS Cell
Peak Calling of Cdx2 in TS Cell
chr	start	end	length	summit	tags	"-10*LOG10(pvalue)"	Fold Enrichment	FDR(%)
chr1	3717717	3718404	688	114	45	300.18	27.25	0
chr1	4735858	4736393	536	180	32	212.14	24.77	0
chr1	5098794	5099213	420	163	24	167.34	24.77	0
chr1	5451744	5452184	441	145	27	193.55	22.29	0
chr1	5508382	5508934	553	318	41	315.83	27.25	0
chr1	6178445	6178921	477	254	30	188.27	23.52	0
chr1	7487370	7487737	368	142	25	180.46	19.82	0
chr1	7492182	7492809	628	334	52	406.82	42.11	0
chr1	7581208	7581466	259	114	16	122.96	27.25	0
chr1	9740849	9741196	348	170	23	127.39	17.86	0
chr1	9932884	9933219	336	189	22	166.16	26.88	0
chr1	10270426	10271086	661	162	39	265.01	24.77	0
chr1	10577873	10578337	465	263	29	198.09	29.72	0
chr1	10863315	10863783	469	296	25	165.06	19.55	0
chr1	11263161	11263522	362	196	24	182.1	22.29	0
chr1	11315236	11315776	541	368	35	232.86	27.76	0
chr1	12005734	12006006	273	100	21	174.93	22.29	0
chr1	12629965	12630132	168	68	17	164.57	39.1	0
chr1	13146708	13147029	322	223	18	118.29	19.82	0
chr1	13294232	13294594	363	180	23	153.96	24.84	0
chr1	13624651	13625219	569	270	35	224.95	22.29	0
chr1	15981181	15982047	867	680	61	328.94	19.78	0
chr1	16226227	16226563	337	146	19	134.22	19.55	0
chr1	16538372	16538754	383	188	46	444.51	44.58	0
chr1	16874840	16875703	864	636	90	528.86	23.4	0
chr1	18208614	18209147	534	369	37	276.72	34.68	0
chr1	19959150	19959567	418	228	27	195.23	21.45	0
chr1	20830096	20830534	439	292	27	165.02	17.11	0
chr1	22420801	22421277	477	299	45	377.29	52.02	0
chr1	23420767	23421000	234	89	17	130.57	23.52	0
chr1	24061800	24062850	1051	337	88	596.82	35.81	0
chr1	26923918	26924322	405	269	28	203.04	24.77	0
chr1	29124473	29124813	341	215	19	124.19	19.82	0
chr1	29387159	29387528	370	59	26	190.85	27.25	0
chr1	31544956	31545735	780	668	67	531.15	47.06	0
chr1	33423727	33424213	487	125	30	136.83	12.5	0
chr1	34044875	34045422	548	235	39	294.86	24.77	0
chr1	34048242	34048632	391	217	27	184.67	26.76	0
chr1	35060335	35060667	333	153	22	118.74	15.67	0
chr1	35177076	35177531	456	390	38	171.65	9.75	0
chr1	35727914	35728510	597	210	56	429.95	38.24	0
chr1	35958271	35958868	598	208	33	174.68	17.11	0
chr1	35999193	35999594	402	298	20	121.48	14.86	0
chr1	36004591	36004895	305	175	17	119.19	16.63	0
chr1	36005025	36006228	1204	215	107	765.5	32.96	0
chr1	36250511	36251075	565	249	43	334.85	29.72	0
chr1	36528043	36528484	442	187	38	315.5	34.21	0
chr1	37008364	37009109	746	243	43	203.69	17.55	0
chr1	39141312	39141927	616	248	49	232.49	13.44	0
chr1	39204171	39204686	516	254	45	279.27	19.13	0
chr1	39229270	39229543	274	152	25	173.79	23.33	0
chr1	39552932	39553700	769	450	58	430.73	42.11	0
chr1	39775967	39776434	468	333	32	240.32	24.77	0
chr1	39832624	39833028	405	202	21	134.35	16.17	0
chr1	39869288	39870153	866	345	70	385.81	35.56	0
chr1	40178256	40178571	316	67	26	219.17	32.2	0
chr1	40393584	40394090	507	353	35	227.79	23.33	0
chr1	43069439	43069851	413	250	24	145.37	17.5	0
chr1	43112407	43112912	506	270	49	373.8	26.61	0
chr1	43130779	43131464	686	359	48	214.19	14.08	0
chr1	43367528	43368289	762	560	48	323.7	19.82	0
chr1	43379180	43379755	576	400	34	150.33	14.08	0
chr1	43416490	43416784	295	55	18	135.07	19.82	0
chr1	44332675	44333078	404	282	36	296.53	34.56	0
chr1	44342611	44343007	397	227	32	262.2	42.11	0
chr1	44378044	44378626	583	469	34	211.58	27.25	0
chr1	45517071	45517393	323	261	24	193.56	34.68	0
chr1	45517511	45517897	387	207	28	208.15	32.2	0
chr1	45870234	45870890	657	500	33	186.74	22.29	0
chr1	45870903	45871266	364	167	22	160.06	29.72	0
chr1	46287411	46287504	94	48	9	125.67	22.29	0
chr1	46889584	46889880	297	123	27	238.19	49.54	0
chr1	46981163	46981585	423	226	31	165.93	15.92	0
chr1	51345122	51345458	337	199	38	361.05	69.35	0
chr1	51345469	51346089	621	443	63	542.87	52.02	0
chr1	51453622	51454107	486	148	31	213.91	24.77	0
chr1	51474641	51475130	490	157	23	118.74	14.67	0
chr1	51752420	51752839	420	257	21	137.23	19.82	0
chr1	51759228	51759752	525	348	34	233.97	24.44	0
chr1	51760091	51760613	523	224	34	226.66	21.38	0
chr1	51857630	51858104	475	196	30	192.52	18.28	0
chr1	52747528	52748070	543	69	30	139.58	11.97	0
chr1	52748291	52749008	718	163	80	698.37	47.27	0
chr1	52753941	52754470	530	301	56	279.3	15.41	0
chr1	52754847	52755519	673	236	57	439.53	31.51	0
chr1	53470438	53470952	515	325	28	176.44	22.29	0
chr1	53800246	53800616	371	284	22	158.32	17.34	0
chr1	53810839	53811356	518	246	41	326.91	37.15	0
chr1	54073349	54073870	522	361	29	148.49	16.07	0
chr1	54544526	54545541	1016	515	165	1638.02	76.98	0
chr1	54546048	54546242	195	69	28	286.93	49.54	0
chr1	54546317	54546698	382	55	21	125.44	14.86	0
chr1	54554280	54554608	329	247	19	119.74	15.76	0
chr1	54554723	54555052	330	69	29	128.97	15.05	0
chr1	55181629	55181970	342	187	19	120.7	20.86	0
chr1	55796856	55797340	485	196	32	216.38	27.8	0
chr1	56668065	56668686	622	160	29	148.49	14.9	0
chr1	56897338	56898022	685	331	65	529.75	42.11	0
chr1	56898206	56898490	285	121	17	125.84	19.5	0
chr1	57148979	57149318	340	104	24	136.22	16	0
chr1	57188477	57188888	412	105	27	163.69	15.86	0
chr1	57374312	57374664	353	242	27	191.36	21.38	0
chr1	57801346	57801754	409	274	57	413.24	36.66	0
chr1	58303398	58303984	587	306	39	273.06	29.72	0
chr1	58312447	58312688	242	66	27	184.67	19.32	0
chr1	58634605	58635364	760	273	48	324.2	22.29	0
chr1	58652777	58654045	1269	920	135	1176.71	59.45	0
chr1	58686927	58687629	703	337	49	328.78	33.33	0
chr1	58834625	58835167	543	63	30	180.41	19.82	0
chr1	59332382	59332946	565	405	33	136.89	11.84	0
chr1	59689402	59690007	606	525	40	276.64	29.33	0
chr1	60517588	60518003	416	263	21	134.49	19.01	0
chr1	60802306	60802839	534	258	45	233.99	24.8	0
chr1	62332215	62333125	911	625	95	577.57	27.27	0
chr1	62671996	62672521	526	127	26	131.42	12.83	0
chr1	62672524	62672840	317	118	18	118.45	17.11	0
chr1	63072684	63073199	516	179	35	248.9	39.63	0
chr1	63871854	63872186	333	272	26	154.37	12.82	0
chr1	64052986	64053313	328	69	24	177.28	25.66	0
chr1	64160099	64160846	748	328	49	327.09	21.09	0
chr1	64235413	64236232	820	219	49	224.51	15.55	0
chr1	64251483	64251820	338	195	19	135.04	22.29	0
chr1	64701068	64701463	396	177	21	137.52	16.4	0
chr1	64870957	64871433	477	266	36	195.56	19.04	0
chr1	64876324	64876983	660	247	41	262.33	18.25	0
chr1	65052940	65053364	425	94	23	118.74	18.18	0
chr1	65937444	65938164	721	327	82	691.37	45.23	0
chr1	71408940	71409269	330	200	23	180.14	29.72	0
chr1	71600661	71601054	394	112	27	206.13	27.25	0
chr1	71826872	71827311	440	128	22	142.91	22.29	0
chr1	72040387	72040680	294	147	20	153.63	21.38	0
chr1	72158813	72159170	358	240	21	124.83	16.33	0
chr1	72188391	72188731	341	135	44	439.6	56.97	0
chr1	72964019	72964363	345	190	23	127.39	20.66	0
chr1	74138253	74138663	411	270	23	150.17	20.26	0
chr1	74173301	74173801	501	374	30	199.79	22.29	0
chr1	74707038	74707875	838	317	62	407.98	36.86	0
chr1	75221401	75221636	236	64	20	144.33	25.27	0
chr1	75566661	75567650	990	327	91	603.49	33.87	0
chr1	75656241	75656722	482	143	32	212.43	20.61	0
chr1	77064688	77065121	434	119	29	216.8	27.22	0
chr1	78581470	78582058	589	119	30	163.88	12.83	0
chr1	79557883	79558176	294	113	17	124.75	19.82	0
chr1	82674698	82674904	207	100	15	123.1	23.43	0
chr1	82718050	82718495	446	274	23	133.2	18.01	0
chr1	82975517	82975907	391	212	27	146.9	15.55	0
chr1	83014709	83015293	585	314	52	349.68	36.69	0
chr1	84285759	84286326	568	369	42	216.51	19.74	0
chr1	84726693	84727243	551	324	69	652.54	49.49	0
chr1	84742403	84742860	458	140	27	155.97	21.88	0
chr1	84760539	84760909	371	176	23	159.81	29.26	0
chr1	87998385	87998799	415	255	35	253.06	24.71	0
chr1	88013353	88013773	421	282	25	162.47	17.11	0
chr1	88049182	88049497	316	174	24	141.3	19.96	0
chr1	88089299	88089701	403	164	30	208.19	23.52	0
chr1	88109452	88109876	425	184	28	208.46	24.77	0
chr1	88131387	88131841	455	160	33	255.24	32.2	0
chr1	88140466	88140917	452	224	28	173.15	17.4	0
chr1	88153267	88153868	602	369	37	248.11	27.25	0
chr1	88270688	88271402	715	61	35	126.91	10.7	0
chr1	89671941	89672786	846	183	53	314.85	21.38	0
chr1	90051325	90052206	882	382	115	446.76	18.25	0
chr1	90093445	90094081	637	257	46	133.4	10.9	0
chr1	90305879	90306246	368	232	21	134.35	16.79	0
chr1	90414782	90415351	570	254	37	256.12	24.77	0
chr1	90415566	90416051	486	316	33	246.25	19.82	0
chr1	90611424	90611985	562	224	52	258.29	20.3	0
chr1	90631414	90632081	668	434	56	303.89	25.39	0
chr1	90709954	90710573	620	209	55	240.39	16.16	0
chr1	90870831	90871586	756	467	75	545.42	57.02	0
chr1	90904860	90905757	898	450	80	481.36	25.29	0
chr1	90927331	90927912	582	223	33	156.58	17.11	0
chr1	91020290	91020721	432	314	26	124.9	18.01	0
chr1	91245512	91245857	346	219	25	133.67	14.48	0
chr1	91344757	91345594	838	494	63	280.4	21.5	0
chr1	91669117	91669381	265	116	17	132.2	24.77	0
chr1	91939959	91940222	264	115	20	166.25	24.77	0
chr1	92056863	92057494	632	152	45	279.27	19.82	0
chr1	92160051	92160729	679	186	38	133.79	11.62	0
chr1	92449421	92449889	469	145	21	118.65	17.34	0
chr1	92459004	92459533	530	156	75	663.35	39.89	0
chr1	92601541	92602054	514	445	27	145.21	13.19	0
chr1	92854415	92855548	1134	623	121	890.16	47.62	0
chr1	92881700	92882216	517	339	34	169.63	17.69	0
chr1	92888572	92889093	522	163	31	152.97	13.39	0
chr1	92890005	92890493	489	114	33	225.56	17.11	0
chr1	92891001	92891516	516	151	62	510.19	39.92	0
chr1	93335014	93335566	553	282	31	183.45	21.93	0
chr1	93646857	93647604	748	261	61	365.79	31.99	0
chr1	93653894	93654231	338	148	22	166.85	29.72	0
chr1	93894671	93895137	467	270	32	169.65	12.83	0
chr1	94422815	94423112	298	229	26	225.62	24.77	0
chr1	94579741	94580206	466	107	25	131.74	17.11	0
chr1	95130207	95130858	652	113	39	201.16	15.4	0
chr1	95180076	95180705	630	330	58	341.17	23.69	0
chr1	95498507	95498911	405	113	24	136.22	15.59	0
chr1	95502562	95503431	870	343	77	596.61	32.36	0
chr1	97551147	97551481	335	177	27	212.77	34.68	0
chr1	100170216	100170472	257	105	16	123.48	19.82	0
chr1	104046853	104047489	637	428	45	269.57	25.43	0
chr1	104638764	104639498	735	287	39	219.22	19.82	0
chr1	107612193	107612490	298	191	17	123.79	17.34	0
chr1	107735862	107736470	609	262	59	462.61	34.21	0
chr1	107769634	107770120	487	182	54	499.55	59.45	0
chr1	107781190	107781683	494	254	36	186.8	15.49	0
chr1	107826038	107826666	629	475	68	384.12	22.45	0
chr1	107885683	107886355	673	236	54	370.55	23.03	0
chr1	107888818	107889446	629	288	55	444.35	33.26	0
chr1	107936815	107937166	352	210	20	120.43	20.91	0
chr1	108414429	108414881	453	220	33	235.86	27.8	0
chr1	109576220	109576694	475	170	25	136.22	14.22	0
chr1	109769597	109769999	403	112	25	181.99	19.82	0
chr1	115866969	115867262	294	109	24	191.33	37.15	0
chr1	117953407	117953731	325	186	18	127.78	22.29	0
chr1	118703224	118703471	248	184	17	136.98	32.2	0
chr1	120457775	120458282	508	307	38	295.65	29.72	0
chr1	120484621	120485071	451	346	24	141.53	18.01	0
chr1	120517251	120517893	643	449	43	277.96	22.4	0
chr1	120560957	120561264	308	188	20	142.41	17.34	0
chr1	121365893	121366339	447	314	24	144.56	14.6	0
chr1	121407346	121408003	658	419	101	939	41.82	0
chr1	121477258	121478079	822	264	48	242.3	20.91	0
chr1	121906417	121906726	310	223	19	137.5	21.09	0
chr1	122112543	122112819	277	111	18	139.85	19.82	0
chr1	122302259	122303005	747	466	55	328.33	23.07	0
chr1	122586950	122587336	387	222	25	175.45	32.2	0
chr1	124155848	124156395	548	291	29	179.38	22.29	0
chr1	126739558	126739873	316	261	20	140.37	24.77	0
chr1	126739982	126740442	461	135	47	408.56	42.11	0
chr1	127064636	127064978	343	205	24	170.39	20.86	0
chr1	127255741	127256341	601	289	40	187.46	11.57	0
chr1	127316856	127317272	417	341	21	127.05	17.11	0
chr1	127377438	127377894	457	143	33	204.89	15.4	0
chr1	127377931	127378348	418	203	39	240.35	22.81	0
chr1	128270849	128271398	550	389	36	261.38	24.77	0
chr1	128429132	128429821	690	312	40	201.38	25.66	0
chr1	128436224	128436504	281	179	19	149.75	19.82	0
chr1	129031438	129031760	323	259	19	127.07	17.11	0
chr1	129060606	129061165	560	427	43	259.96	15.97	0
chr1	129667369	129667809	441	182	27	188.93	26.14	0
chr1	132195708	132196309	602	282	49	380.53	39.63	0
chr1	132347141	132347588	448	281	24	155.59	21.09	0
chr1	132347900	132348034	135	68	14	134.06	32.33	0
chr1	132730038	132730491	454	285	32	244.33	27.25	0
chr1	132951170	132951881	712	533	42	161.78	13.4	0
chr1	132971886	132972510	625	291	45	334.08	31.32	0
chr1	132986055	132986461	407	243	29	136.83	15.09	0
chr1	133768418	133768882	465	138	35	243.26	19.89	0
chr1	133774091	133774449	359	179	25	166.69	28.51	0
chr1	133837355	133837677	323	219	18	128.25	19.82	0
chr1	133969663	133970245	583	220	54	410.59	33.91	0
chr1	134074200	134074556	357	204	27	205.84	37.15	0
chr1	134119887	134120757	871	169	55	352.1	25.09	0
chr1	134132238	134132610	373	125	19	126.26	17.11	0
chr1	134162879	134163427	549	249	38	270.47	26.88	0
chr1	134483698	134484097	400	290	22	118.97	15.21	0
chr1	135225199	135225835	637	317	78	642.66	43.59	0
chr1	135508634	135509084	451	368	27	124.19	14	0
chr1	135510615	135511315	701	263	77	503.84	22.65	0
chr1	135512294	135512630	337	243	23	155.04	19.44	0
chr1	135881327	135881934	608	228	53	349.68	27.74	0
chr1	135908184	135909052	869	217	52	290.34	19.25	0
chr1	136026760	136027302	543	393	27	159.67	14.66	0
chr1	136178239	136178569	331	113	18	126.41	22.29	0
chr1	137076804	137077244	441	267	27	172.01	20.37	0
chr1	137531291	137531856	566	389	37	199.12	17.11	0
chr1	138328650	138329216	567	335	45	357.23	29.72	0
chr1	138372319	138372764	446	272	22	132.1	17.34	0
chr1	138392718	138393130	413	276	28	211.79	32.2	0
chr1	138496619	138496960	342	177	20	124.83	17.55	0
chr1	138506545	138507041	497	261	39	299.47	23.12	0
chr1	138507586	138507862	277	138	20	124.83	15.8	0
chr1	138511352	138511723	372	254	21	147.7	27.25	0
chr1	138512120	138513358	1239	285	106	606.66	37.32	0
chr1	138515374	138515763	390	129	23	153.96	20.02	0
chr1	138753086	138753612	527	261	34	178.16	15.03	0
chr1	138821111	138821336	226	69	15	121.02	24.77	0
chr1	140159932	140160350	419	303	27	195.23	21.5	0
chr1	140164943	140165384	442	277	29	182.77	15.12	0
chr1	140179216	140179547	332	179	21	125.76	15.4	0
chr1	140387531	140388738	1208	251	97	609.93	37.57	0
chr1	141228822	141229163	342	220	28	205.94	25.35	0
chr1	147532240	147532680	441	173	24	162.54	27.25	0
chr1	148119354	148119788	435	100	24	153.82	19.82	0
chr1	152063501	152064206	706	196	54	404.78	42.11	0
chr1	152906694	152907135	442	94	23	124.17	16.1	0
chr1	153425127	153425626	500	349	32	220.94	29.72	0
chr1	153440332	153440672	341	205	18	124.19	14.86	0
chr1	153737665	153738166	502	116	25	131.23	12.22	0
chr1	153817081	153817606	526	380	25	144.12	17.11	0
chr1	153823410	153823853	444	331	31	219.92	23.76	0
chr1	153878028	153878644	617	242	65	582.59	39.63	0
chr1	153884461	153884797	337	210	24	174.59	25.66	0
chr1	153964279	153964502	224	104	19	156.13	32.2	0
chr1	153964524	153964772	249	116	21	171.23	29.72	0
chr1	153985908	153986303	396	233	23	161.42	17.11	0
chr1	154049814	154050245	432	166	21	125.27	17.34	0
chr1	154552527	154552856	330	127	21	147.45	22.29	0
chr1	154903152	154903463	312	253	26	216	28.51	0
chr1	155062561	155063009	449	257	35	241.81	28.51	0
chr1	155082866	155083173	308	123	17	120.49	17.11	0
chr1	155093474	155094099	626	504	30	164.47	17.34	0
chr1	155393348	155393796	449	179	26	165.59	17.11	0
chr1	155421206	155421537	332	197	22	165.96	26.5	0
chr1	155731842	155732423	582	156	35	141.35	9.96	0
chr1	155831877	155832547	671	299	90	859.76	61.99	0
chr1	155998702	155999623	922	64	47	233.99	20.28	0
chr1	156775998	156776371	374	142	21	141.27	25.43	0
chr1	156908984	156909246	263	70	18	142.78	24.44	0
chr1	157010168	157010570	403	203	22	144.06	22.98	0
chr1	157806290	157806729	440	155	22	134.39	20.26	0
chr1	158054294	158054523	230	118	19	128.72	20.22	0
chr1	158291089	158291494	406	339	38	190.79	13.89	0
chr1	158450696	158451337	642	435	52	413.81	32.2	0
chr1	158453585	158453984	400	105	23	118.74	11.97	0
chr1	158793429	158793904	476	297	24	144.15	19.55	0
chr1	158906081	158906562	482	246	34	222.56	26.79	0
chr1	158916235	158916634	400	88	29	173.15	17.11	0
chr1	158918210	158918687	478	191	26	140.24	13.61	0
chr1	160707897	160708402	506	306	28	178.37	27.25	0
chr1	160964487	160964916	430	165	37	231.06	19.13	0
chr1	161372295	161372699	405	252	26	192.18	22.29	0
chr1	161726024	161726508	485	302	23	134.24	22.29	0
chr1	161876712	161877035	324	143	21	158.58	26.88	0
chr1	161896722	161897185	464	147	22	119.95	16.1	0
chr1	162148543	162148912	370	160	20	136.84	17.11	0
chr1	163620124	163620499	376	208	25	174.27	19.3	0
chr1	166363086	166363386	301	144	21	163.82	28.91	0
chr1	166920836	166921177	342	237	20	133.06	19.55	0
chr1	166922546	166922933	388	185	23	164.63	34.68	0
chr1	167128346	167128812	467	347	39	275.15	23.97	0
chr1	167424627	167424977	351	159	29	213.61	23.52	0
chr1	168177137	168177464	328	263	23	118.74	16.83	0
chr1	168801197	168801607	411	268	25	164.91	21.38	0
chr1	169110440	169111026	587	215	60	479.77	34.14	0
chr1	171166788	171167307	520	424	25	127.39	15.57	0
chr1	171274832	171275330	499	292	28	163.69	17.07	0
chr1	172268716	172269132	417	323	24	157.8	19.82	0
chr1	172341722	172342231	510	227	27	157.94	17.34	0
chr1	173002159	173002777	619	404	36	182.59	15.4	0
chr1	173216462	173217004	543	306	33	211.84	18.49	0
chr1	173272040	173272456	417	239	36	300.65	31.77	0
chr1	173275910	173276661	752	548	67	545.48	43.37	0
chr1	173802605	173803072	468	156	40	260.72	20.82	0
chr1	174079063	174079482	420	230	27	139.6	17.11	0
chr1	174125965	174126518	554	324	35	126.9	10.53	0
chr1	174144564	174145073	510	266	34	230.13	17.11	0
chr1	174277129	174277514	386	217	25	149.73	24.71	0
chr1	174294173	174294888	716	220	44	270.42	21.99	0
chr1	175255450	175255786	337	177	21	156.31	29.72	0
chr1	175658278	175658667	390	258	21	143.6	19.82	0
chr1	175868701	175869358	658	355	57	467.3	37.15	0
chr1	177264732	177265078	347	163	20	137.55	20.81	0
chr1	178027805	178028301	497	151	24	141.4	24.77	0
chr1	179545396	179545850	455	274	27	154.63	21.38	0
chr1	180128252	180128816	565	278	47	373.2	47.52	0
chr1	180434318	180434708	391	288	29	216.8	31.21	0
chr1	180522514	180522930	417	149	39	321.43	37.77	0
chr1	180878833	180879416	584	314	37	240.51	20.53	0
chr1	181310520	181311010	491	115	44	371.97	34.68	0
chr1	181405380	181405961	582	370	32	119.88	11.2	0
chr1	181559801	181560080	280	66	26	228.78	26.34	0
chr1	182149422	182149845	424	189	25	156.82	20.37	0
chr1	182150520	182151021	502	328	41	290.28	30.92	0
chr1	182152418	182153100	683	263	54	370.55	25.32	0
chr1	182385424	182385755	332	159	21	140.61	22.4	0
chr1	182687372	182687901	530	144	28	165.81	16.18	0
chr1	182874960	182875255	296	142	31	276.13	44.58	0
chr1	183459865	183460491	627	263	66	571.98	48.55	0
chr1	183578688	183578986	299	114	19	133.12	19.25	0
chr1	183579009	183579407	399	300	23	129.08	17.11	0
chr1	183688694	183689179	486	263	28	175.23	25.43	0
chr1	183812070	183812578	509	262	41	281.66	24.17	0
chr1	184139027	184139578	552	390	41	192.68	14.66	0
chr1	184351462	184352209	748	248	51	156.54	9.14	0
chr1	184371618	184372170	553	360	33	159.55	15.55	0
chr1	185286692	185287182	491	272	27	131.64	15.12	0
chr1	185490042	185490487	446	201	36	292.56	29.72	0
chr1	185758519	185759064	546	215	44	301.71	28.02	0
chr1	185777941	185778363	423	229	25	176.99	22.29	0
chr1	185841704	185842259	556	184	46	364.84	30.91	0
chr1	186373267	186373663	397	104	25	145.96	15.4	0
chr1	186482780	186483193	414	329	23	128.87	13.92	0
chr1	186821698	186822152	455	146	29	183.79	21.38	0
chr1	186822304	186822709	406	309	26	170.69	19.82	0
chr1	186832279	186832711	433	147	32	250.62	27.25	0
chr1	186834104	186834427	324	168	19	138.39	17.34	0
chr1	189554999	189555436	438	239	27	194.3	19.82	0
chr1	189757010	189757362	353	150	18	121.62	14.86	0
chr1	190197244	190197647	404	247	22	144.06	18.43	0
chr1	190913150	190913446	297	137	25	174.27	22.02	0
chr1	190996249	190996629	381	213	21	124.83	15.21	0
chr1	191462416	191462837	422	283	24	166.87	19.82	0
chr1	191474281	191474728	448	104	25	139.79	11.94	0
chr1	191576113	191576792	680	325	66	515.26	38.69	0
chr1	191647064	191647315	252	82	18	119.17	13.69	0
chr1	191749369	191749757	389	100	22	127.1	18.33	0
chr1	192968593	192968965	373	133	23	141.42	14.88	0
chr1	193155272	193155639	368	195	26	188.54	26.5	0
chr1	193449405	193449805	401	291	22	141.2	14.86	0
chr1	193502695	193503407	713	198	60	483.54	32.2	0
chr1	193550909	193551194	286	183	32	212.43	23.24	0
chr1	193598095	193598717	623	337	124	1037.41	41.45	0
chr1	194119179	194119881	703	403	84	779.81	64.94	0
chr1	194232933	194233229	297	127	21	165	24.09	0
chr1	195144749	195145448	700	441	56	419.12	33.76	0
chr1	195150487	195150899	413	130	22	121.07	14.09	0
chr1	195188589	195189078	490	177	35	186.8	12.57	0
chr1	195251197	195251868	672	174	40	179.5	21.55	0
chr1	195269414	195269788	375	193	19	126.89	14.86	0
chr1	195726700	195727204	505	176	33	191.8	18.82	0
chr1	195894950	195895317	368	148	18	118.53	17.34	0
chr1	196376526	196376844	319	156	22	172.18	29.72	0
chr1	196801606	196801892	287	103	17	125.84	24.55	0
chr10	3058031	3058823	793	591	50	326.5	27.25	0
chr10	4339834	4340243	410	156	44	402.76	41.55	0
chr10	4573505	4573939	435	141	22	134.23	19.82	0
chr10	6238220	6238999	780	221	48	251.46	17.11	0
chr10	6404797	6405420	624	384	42	225.15	15.25	0
chr10	6833469	6833874	406	190	34	273.12	30.1	0
chr10	6962917	6963332	416	271	22	147.95	22.29	0
chr10	7111052	7111621	570	193	35	232.86	39	0
chr10	7117529	7118054	526	352	32	155.05	11.4	0
chr10	7282170	7282609	440	309	23	128.3	17.11	0
chr10	7405064	7405599	536	266	37	253.78	25.22	0
chr10	7482880	7483238	359	217	20	140.44	22.29	0
chr10	7674356	7675207	852	371	103	798.73	47.9	0
chr10	7826116	7826462	347	169	19	132.97	24.77	0
chr10	7827248	7827777	530	363	35	255.95	27.25	0
chr10	7950044	7950391	348	176	27	208.62	39.63	0
chr10	8196080	8196882	803	373	45	248.39	14.97	0
chr10	8775729	8776060	332	100	22	118.74	12.78	0
chr10	8984818	8985195	378	245	20	126.27	14.86	0
chr10	9219501	9220231	731	212	55	408.44	39.63	0
chr10	9695518	9695868	351	230	25	185.19	27.25	0
chr10	10234453	10234788	336	207	24	189.58	39.63	0
chr10	10245108	10245942	835	462	83	693.58	41.61	0
chr10	10943818	10944119	302	168	17	122.84	17.34	0
chr10	11006063	11006156	94	48	17	278.5	42.11	0
chr10	11182318	11182415	98	50	23	211.5	12.85	0
chr10	11650806	11651089	284	78	19	147.34	21.86	0
chr10	11947633	11948039	407	230	24	160.1	34.68	0
chr10	12477989	12478472	484	144	31	169.75	17.11	0
chr10	12799038	12799486	449	243	25	135.25	17.11	0
chr10	13453521	13453903	383	64	31	255.2	27.25	0
chr10	14273346	14274100	755	444	45	279.27	17.22	0
chr10	14798090	14798253	164	95	17	154.49	32.2	0
chr10	17256989	17257461	473	298	27	137.22	11.97	0
chr10	17268936	17269315	380	175	27	210.2	27.25	0
chr10	17274214	17274547	334	185	18	122.64	16.63	0
chr10	17387331	17387707	377	182	32	249.49	29.94	0
chr10	17730699	17731003	305	128	22	144.06	19.13	0
chr10	17994492	17995019	528	317	33	224.46	27.25	0
chr10	18096837	18097359	523	230	38	272.1	28.51	0
chr10	18197337	18197967	631	308	60	503.54	40.39	0
chr10	18577639	18577970	332	209	20	124.83	17.04	0
chr10	18631360	18631828	469	126	35	235.62	22.81	0
chr10	18633120	18633603	484	330	30	196.46	23.52	0
chr10	18689312	18689850	539	221	46	378.53	37.15	0
chr10	18735282	18735660	379	315	22	133.45	14.97	0
chr10	19691276	19691686	411	301	32	255.77	31.77	0
chr10	19795144	19795572	429	167	30	127.52	11.53	0
chr10	19876361	19876727	367	146	22	159.31	24.77	0
chr10	20459363	20459734	372	120	25	174.27	19.09	0
chr10	21435448	21435971	524	306	57	521.41	34.68	0
chr10	21444597	21445006	410	168	28	148.49	16.83	0
chr10	21479595	21480072	478	190	30	215.95	29.72	0
chr10	21491017	21491456	440	215	29	204.45	27.25	0
chr10	21528878	21529119	242	96	17	137.78	31.77	0
chr10	22387921	22388275	355	170	22	148.99	19.25	0
chr10	22389252	22389801	550	263	52	347.94	29.55	0
chr10	24750883	24751601	719	409	70	455.91	30.75	0
chr10	24992530	24992778	249	70	20	124.83	14.2	0
chr10	25003504	25004011	508	276	48	414.39	42.11	0
chr10	25116352	25116955	604	353	41	300.97	27.25	0
chr10	25116960	25117338	379	222	23	134.35	21.61	0
chr10	25123019	25123443	425	297	22	118.74	14.54	0
chr10	25419663	25420403	741	315	47	315.94	26.88	0
chr10	26488943	26489525	583	236	40	250.72	21.94	0
chr10	27688417	27688678	262	118	17	132.05	24.44	0
chr10	27775364	27775728	365	180	22	159.81	22.29	0
chr10	31036332	31036910	579	346	30	182.77	17.33	0
chr10	31217835	31218463	629	194	35	141.35	10.76	0
chr10	31460014	31460368	355	190	21	151.76	22.29	0
chr10	39947822	39948484	663	172	66	460.62	30.79	0
chr10	39971030	39971457	428	282	28	180.33	28.12	0
chr10	40131489	40132068	580	206	39	274.93	32.2	0
chr10	40176519	40176937	419	306	25	177.97	27.25	0
chr10	40200457	40201153	697	604	36	207.53	17.34	0
chr10	40210915	40211438	524	299	72	557.4	34.21	0
chr10	40213863	40214393	531	181	48	366.64	30.55	0
chr10	40216471	40216883	413	206	23	144.94	17.11	0
chr10	40504749	40505464	716	304	44	293.23	29.72	0
chr10	40938311	40938949	639	468	40	240.83	21.86	0
chr10	40981525	40981857	333	156	25	174.27	24.69	0
chr10	41253331	41253980	650	479	82	639.33	46.07	0
chr10	41302147	41302585	439	334	26	123.44	12.02	0
chr10	41452252	41452556	305	218	21	134.35	19.13	0
chr10	42093678	42094224	547	412	31	167.75	17.11	0
chr10	42367175	42367667	493	181	24	122.14	13.92	0
chr10	42398948	42399391	444	263	26	154.37	22.79	0
chr10	42701963	42702383	421	62	21	124.83	14.4	0
chr10	43127753	43128447	695	189	90	870.1	53.77	0
chr10	43177972	43178430	459	192	36	156.27	10.8	0
chr10	43380012	43380626	615	166	50	318.98	21.04	0
chr10	43431044	43431450	407	340	23	141.33	22.51	0
chr10	43471499	43471956	458	313	25	158.84	22.29	0
chr10	44025059	44025481	423	331	40	337.6	36.99	0
chr10	44080319	44080928	610	259	41	299.31	22.29	0
chr10	44116131	44117094	964	390	105	781.11	46.19	0
chr10	44862762	44863256	495	427	43	358.44	29.72	0
chr10	44863534	44864152	619	114	51	318.98	37.06	0
chr10	44918466	44918894	429	70	26	174.17	21.99	0
chr10	45284631	45285013	383	197	29	231.97	32.2	0
chr10	46303400	46304101	702	328	51	383.46	27.25	0
chr10	46473762	46474221	460	139	23	118.74	17.71	0
chr10	50187770	50188486	717	507	55	421.93	29.44	0
chr10	53407217	53407682	466	185	32	196.5	24.71	0
chr10	53747212	53748018	807	416	127	685.38	21.07	0
chr10	57485215	57485514	300	131	18	131.72	26.5	0
chr10	57721893	57722383	491	162	23	118.74	14.7	0
chr10	57920624	57920999	376	97	36	253.78	25.73	0
chr10	58826065	58826737	673	200	61	509.96	37.15	0
chr10	59429280	59429599	320	197	19	139.38	22.29	0
chr10	59557705	59558448	744	67	52	241.43	21.21	0
chr10	60209015	60209395	381	141	27	195.23	28.24	0
chr10	60209590	60210430	841	389	60	417.68	29.33	0
chr10	60210947	60211707	761	591	46	271.45	21.93	0
chr10	60329681	60330247	567	121	30	160.55	15.16	0
chr10	60864213	60864557	345	160	20	143.74	22.29	0
chr10	61012269	61012618	350	186	21	153	27.25	0
chr10	61701789	61702198	410	103	44	405.25	49.54	0
chr10	61724977	61725846	870	702	65	490.24	27.25	0
chr10	62250403	62250783	381	212	21	133	12.83	0
chr10	62419741	62420097	357	290	20	119.3	14.97	0
chr10	62517980	62518284	305	125	18	132.56	27.25	0
chr10	64428669	64429317	649	183	33	197.78	24.77	0
chr10	66292121	66292769	649	488	38	195.56	20.35	0
chr10	66323644	66324005	362	175	20	139.76	22.29	0
chr10	66399272	66399847	576	372	36	254.58	27.25	0
chr10	66408501	66408897	397	230	21	125.38	14.26	0
chr10	66420888	66421672	785	466	76	650.48	34.68	0
chr10	66479108	66479664	557	290	45	341.83	30.97	0
chr10	66481290	66481675	386	216	31	165.93	15.85	0
chr10	66491022	66491578	557	207	42	323.62	26.88	0
chr10	66493842	66494360	519	147	35	217.6	25.66	0
chr10	66495415	66496027	613	236	39	179.5	11.8	0
chr10	66502052	66503053	1002	552	110	867.96	43.72	0
chr10	66773094	66773781	688	247	45	264.08	26.61	0
chr10	66854220	66854609	390	191	24	174.68	24.77	0
chr10	66881248	66881755	508	190	24	127.39	15.21	0
chr10	67486041	67486513	473	86	37	283.76	34.68	0
chr10	67487110	67487566	457	279	24	135.59	23.52	0
chr10	67552131	67552715	585	409	58	507.65	69.35	0
chr10	67659200	67659865	666	430	72	650.56	42.11	0
chr10	67740350	67740779	430	283	26	131.64	13.24	0
chr10	67779417	67780630	1214	753	118	915.74	42.77	0
chr10	69754870	69755209	340	172	18	123.41	24.44	0
chr10	70729390	70729969	580	395	43	168.98	14.88	0
chr10	70894563	70895230	668	239	49	284.71	16.77	0
chr10	72029446	72029862	417	207	34	258.15	27.8	0
chr10	73977569	73977833	265	120	17	125.84	20.4	0
chr10	74614040	74614595	556	435	30	157.05	13.31	0
chr10	74912653	74912922	270	201	19	147.34	25.4	0
chr10	74913350	74913847	498	192	36	264.92	44.58	0
chr10	75511482	75511819	338	164	23	152.65	22.81	0
chr10	75530152	75530708	557	351	62	571.08	44.58	0
chr10	75969101	75969280	180	92	15	135.77	27.25	0
chr10	76346315	76346908	594	209	38	248.59	19.25	0
chr10	76608394	76608692	299	107	23	153.96	17.05	0
chr10	76637088	76638407	1320	378	111	874.8	32.2	0
chr10	77179648	77180055	408	253	28	185.88	29.94	0
chr10	77981243	77981947	705	305	74	571.24	48.24	0
chr10	79076195	79076552	358	211	26	184.67	32.66	0
chr10	79436746	79437148	403	248	30	217.51	23.12	0
chr10	79447033	79447684	652	318	45	269.57	18.59	0
chr10	79993749	79994249	501	146	30	192.52	21.43	0
chr10	80025418	80025958	541	283	35	218.68	13.61	0
chr10	80351033	80351575	543	373	24	127.39	16.26	0
chr10	80360070	80360465	396	255	27	162.97	20.23	0
chr10	80585622	80586089	468	288	29	140.49	11.04	0
chr10	82115205	82115678	474	272	27	156.77	19.01	0
chr10	82499504	82500447	944	612	71	501.22	26.14	0
chr10	82501653	82502126	474	206	27	185.55	22.29	0
chr10	82518374	82518697	324	155	20	141.02	24.76	0
chr10	82518703	82518977	275	61	18	125.57	18.75	0
chr10	82556185	82556684	500	251	32	231.6	22.29	0
chr10	82569507	82569937	431	299	22	130.3	16.4	0
chr10	83344492	83345245	754	235	104	1021.08	52.02	0
chr10	83450954	83451524	571	236	44	261.6	26.44	0
chr10	83548934	83549316	383	107	28	220.57	24.77	0
chr10	84335352	84335914	563	391	35	230.02	21.93	0
chr10	84701657	84702229	573	194	38	254.1	32.08	0
chr10	84795205	84795828	624	254	86	806.26	64.05	0
chr10	84808534	84808869	336	153	21	156.57	27.25	0
chr10	84828464	84829184	721	314	62	375.54	21.58	0
chr10	85719973	85720435	463	139	21	119.68	19.82	0
chr10	86180228	86180494	267	163	16	120.9	14.86	0
chr10	87779642	87780031	390	197	28	205.77	31.77	0
chr10	88214192	88214550	359	154	26	197.75	18.49	0
chr10	88390369	88390751	383	205	19	124.2	21.99	0
chr10	89355141	89355498	358	256	21	140.67	22.29	0
chr10	90561315	90561715	401	219	25	145.21	17.15	0
chr10	90588343	90588685	343	190	22	118.74	16.14	0
chr10	91143202	91144028	827	392	60	424.06	30.65	0
chr10	91764988	91765217	230	162	16	131.05	22.29	0
chr10	91967685	91968180	496	277	32	212.43	19.09	0
chr10	92618258	92618722	465	68	28	187.67	19.82	0
chr10	92851842	92852252	411	104	43	211.96	18.46	0
chr10	93724682	93724958	277	159	21	134.35	20.53	0
chr10	93916397	93916944	548	232	28	141.42	13.31	0
chr10	93941779	93942151	373	179	38	325.28	39.48	0
chr10	93942360	93943075	716	521	44	239.07	15.4	0
chr10	93961240	93961720	481	364	28	139.99	21.39	0
chr10	93987286	93987763	478	303	26	174.48	19.82	0
chr10	94524477	94524896	420	234	21	122.68	14.6	0
chr10	94642617	94643141	525	396	33	209.4	21.93	0
chr10	94711722	94712244	523	227	28	174.76	14.86	0
chr10	94766304	94767092	789	174	89	801.24	42.11	0
chr10	95148373	95149119	747	463	52	370.51	29.72	0
chr10	95292406	95292708	303	149	26	183.61	22.24	0
chr10	95348444	95348801	358	151	21	134.35	16.33	0
chr10	96992427	96992731	305	152	17	122.14	17.34	0
chr10	98173863	98174308	446	210	32	212.43	20.98	0
chr10	98178563	98179277	715	511	57	433.35	39.14	0
chr10	98396176	98396707	532	168	33	183.91	14.56	0
chr10	98601799	98602316	518	322	34	232.86	17.72	0
chr10	98632090	98632548	459	155	26	178.79	17.34	0
chr10	98692543	98692992	450	145	31	223.41	24.77	0
chr10	98719036	98719834	799	606	82	691.37	38.73	0
chr10	98783555	98783982	428	329	27	186.25	22.29	0
chr10	104927676	104928140	465	315	57	536.66	59.45	0
chr10	104928159	104928468	310	137	19	131.33	24.77	0
chr10	105386596	105387138	543	53	31	200.34	24.77	0
chr10	107690700	107691120	421	178	20	126.28	19.55	0
chr10	107822675	107823022	348	195	27	190.45	28.51	0
chr10	107899857	107900453	597	112	31	179.24	14.86	0
chr10	107934061	107934527	467	190	44	381.19	34.68	0
chr10	109212260	109212647	388	198	21	134.35	19.91	0
chr10	110004417	110004712	296	114	21	167.74	27.25	0
chr10	110335858	110336146	289	195	19	146.43	26.88	0
chr10	110777367	110777989	623	239	34	194.19	20.81	0
chr10	110922518	110922920	403	242	29	216.8	29.87	0
chr10	110933310	110933700	391	128	27	182.91	21.93	0
chr10	110974863	110975375	513	308	30	196.99	22.29	0
chr10	110978212	110978750	539	272	37	245.79	22.4	0
chr10	110979932	110980515	584	321	56	356.82	25.66	0
chr10	110980557	110981012	456	135	30	182.77	19.5	0
chr10	110986013	110986763	751	243	73	614.35	45.14	0
chr10	110987868	110988217	350	192	27	219.49	32.2	0
chr10	111028163	111028507	345	278	27	163.69	14.75	0
chr10	112292175	112292607	433	250	46	322.78	34.07	0
chr10	114245578	114246117	540	95	28	169.81	17.11	0
chr10	116529580	116530115	536	319	45	355.92	39.63	0
chr10	116571066	116571846	781	402	114	1159.18	74.31	0
chr10	116576172	116576768	597	223	39	213.43	22.13	0
chr10	117124525	117124843	319	64	19	139.62	19.82	0
chr10	118824425	118824911	487	254	30	136.83	11.11	0
chr10	119395519	119396146	628	318	34	196.67	21.38	0
chr10	119453693	119454064	372	193	20	137.5	24.77	0
chr10	119463704	119463995	292	164	17	118.44	24.76	0
chr10	119554287	119554642	356	165	26	184.67	32.48	0
chr10	119554768	119555558	791	401	52	344.44	23.12	0
chr10	119571161	119571857	697	214	41	260.13	23.76	0
chr10	119836280	119836747	468	129	72	720.5	61.41	0
chr10	119996752	119997426	675	204	77	680.61	38.27	0
chr10	120851635	120852166	532	372	32	174.85	18.2	0
chr10	120857837	120858900	1064	493	176	1581.98	61.59	0
chr10	120864600	120864991	392	196	26	179.94	17.11	0
chr10	120868073	120868557	485	177	45	279.27	26.27	0
chr10	120903078	120903509	432	184	26	154.37	18.48	0
chr10	121136333	121136769	437	251	35	283.88	27.25	0
chr10	121137028	121137234	207	138	17	150.15	34.68	0
chr10	121137294	121137622	329	70	31	262.69	32.2	0
chr10	121365148	121365471	324	129	18	128.01	19.82	0
chr10	122270599	122270956	358	185	20	119.07	15.21	0
chr10	122347785	122348012	228	159	15	120.45	29.72	0
chr10	123541600	123541914	315	66	23	153.96	19.76	0
chr10	123546332	123546670	339	123	22	166.58	24.77	0
chr10	124113940	124114543	604	316	56	391.73	27.55	0
chr10	125203500	125203934	435	247	32	212.43	20.46	0
chr10	125855431	125855862	432	197	24	164.57	22.29	0
chr10	126725966	126726408	443	163	25	123.44	10.61	0
chr10	127220623	127221005	383	182	20	135.11	22.29	0
chr10	127281281	127281861	581	213	39	212.92	17.11	0
chr10	127328081	127328374	294	134	20	124.83	15.09	0
chr10	127606525	127606966	442	250	45	353.29	39.7	0
chr10	127747874	127748292	419	155	23	153.96	16.73	0
chr10	127825449	127825798	350	240	18	122.25	19.82	0
chr10	127831952	127832734	783	460	85	672.07	39.92	0
chr10	128166438	128166874	437	333	30	208.91	19.25	0
chr10	128324726	128325207	482	251	65	596.51	44.8	0
chr10	128375523	128376379	857	487	103	952.47	44.58	0
chr10	128383995	128384628	634	319	57	379.27	25.66	0
chr10	129457025	129457449	425	321	25	176.51	27.25	0
chr10	129577671	129578125	455	184	31	222.04	22.29	0
chr11	3072792	3073828	1037	709	285	366.75	6.93	0
chr11	3248451	3249156	706	148	49	287.37	17.11	0
chr11	3268936	3269640	705	371	50	222.04	15.68	0
chr11	4123811	4124194	384	161	29	197.34	24.17	0
chr11	4178896	4179344	449	196	43	337.87	29.94	0
chr11	4504141	4505108	968	506	83	531.94	39.35	0
chr11	4506322	4506794	473	340	28	128.97	9.44	0
chr11	4705977	4706849	873	176	55	262.54	10.45	0
chr11	5118797	5119402	606	351	38	181.88	16.22	0
chr11	5127264	5127819	556	346	46	237.32	15.46	0
chr11	5602557	5603089	533	250	45	297	30.19	0
chr11	5652618	5653188	571	305	64	444.88	31.36	0
chr11	6069278	6069779	502	159	39	179.5	11.81	0
chr11	6099887	6100516	630	190	53	353.98	20.95	0
chr11	6174795	6175294	500	249	38	226.43	17.11	0
chr11	6192334	6192723	390	244	23	121.08	14	0
chr11	6344508	6345010	503	209	76	714.79	60.26	0
chr11	6394230	6394749	520	166	28	145.77	18.8	0
chr11	6580480	6580957	478	290	43	254.01	22.37	0
chr11	6598275	6598679	405	237	27	162.35	15.4	0
chr11	6673278	6673842	565	336	46	332.54	28.51	0
chr11	7968844	7969398	555	360	33	161.24	17.41	0
chr11	8169138	8169592	455	338	40	260.72	17.12	0
chr11	8430183	8431236	1054	543	90	588.87	26.73	0
chr11	8482567	8483070	504	257	42	246.39	22.44	0
chr11	8483574	8485297	1724	921	147	845.68	27.49	0
chr11	8489005	8489884	880	512	63	274.44	14.66	0
chr11	8535803	8536264	462	145	42	281.01	20.55	0
chr11	8575705	8576728	1024	629	90	503.7	24.44	0
chr11	8577766	8578471	706	467	42	161.78	10.87	0
chr11	8600840	8601165	326	98	20	122.26	16.21	0
chr11	8730539	8730934	396	176	27	121.39	18.33	0
chr11	8960481	8960939	459	138	28	182.8	19.25	0
chr11	9016963	9017329	367	143	30	227.41	29.21	0
chr11	10630063	10630666	604	347	100	920.33	62	0
chr11	11722264	11723433	1170	641	317	3100	109.77	0
chr11	11733148	11733610	463	273	43	291.3	28.51	0
chr11	11768068	11768547	480	330	31	174.34	15.87	0
chr11	16139771	16140126	356	170	26	206.14	34.68	0
chr11	16140584	16141078	495	215	55	492.8	43.99	0
chr11	16425810	16426185	376	261	25	159.76	18.59	0
chr11	16689924	16690641	718	568	62	348.3	19.96	0
chr11	16691019	16691785	767	253	43	202.06	20.53	0
chr11	16692934	16693381	448	116	26	123.44	18.39	0
chr11	16696387	16696794	408	124	33	183.91	18.15	0
chr11	16744259	16744639	381	183	21	133	12.83	0
chr11	17111518	17112120	603	171	37	147.93	10.32	0
chr11	18051684	18052206	523	201	35	244.16	24.76	0
chr11	18575625	18575932	308	67	20	121.6	22.81	0
chr11	18779555	18779809	255	158	19	157.57	22.29	0
chr11	18783436	18783841	406	273	41	275.1	27.09	0
chr11	18825086	18825505	420	68	28	147.62	11.4	0
chr11	18840806	18841515	710	369	75	631.51	39.48	0
chr11	18857017	18857966	950	544	76	498.79	24.71	0
chr11	18875671	18876459	789	463	99	678.67	32.9	0
chr11	19256060	19256497	438	298	24	119.23	11.97	0
chr11	19628401	19629035	635	276	55	328.65	18.53	0
chr11	19826129	19826756	628	481	58	310.82	19.1	0
chr11	19832810	19833518	709	382	128	965.48	31.01	0
chr11	19878065	19878506	442	150	28	128.97	13.86	0
chr11	19886809	19887976	1168	751	88	376.69	15.97	0
chr11	20016638	20017323	686	310	55	370.55	33.25	0
chr11	20034857	20035291	435	260	27	166.32	22.95	0
chr11	20124182	20125031	850	451	68	414.03	20.13	0
chr11	20304504	20304821	318	164	28	163.69	14.96	0
chr11	20401166	20401666	501	176	27	144.06	12.47	0
chr11	20896918	20897410	493	172	32	201.96	17.5	0
chr11	20934297	20934908	612	205	35	215.22	19.82	0
chr11	21578300	21578713	414	170	22	118.74	12.39	0
chr11	21901409	21901681	273	173	17	129.09	21.99	0
chr11	22382406	22383141	736	568	67	551.43	48.19	0
chr11	22408685	22409223	539	272	33	217.66	22.22	0
chr11	22510363	22510963	601	431	33	139.05	11.4	0
chr11	22532427	22532946	520	246	52	349.68	25.2	0
chr11	22593117	22593437	321	192	23	118.74	17.85	0
chr11	22619372	22619880	509	205	31	127.52	11.2	0
chr11	22710422	22711123	702	353	63	288.46	17.01	0
chr11	22967704	22968094	391	158	37	228.63	21.05	0
chr11	22974793	22975066	274	125	22	153.14	27.65	0
chr11	22994980	22995812	833	522	76	535.1	28.2	0
chr11	22995815	22996166	352	217	31	210.28	28.51	0
chr11	22996168	22996375	208	70	17	119.13	26.32	0
chr11	23537358	23537663	306	86	21	132.66	15.4	0
chr11	24563737	24564175	439	265	29	157.14	15.02	0
chr11	24585897	24586346	450	209	31	176.08	21.77	0
chr11	25000153	25000237	85	43	10	164.61	24.77	0
chr11	26035372	26035796	425	124	27	131.64	13.09	0
chr11	27121845	27122354	510	196	27	167.64	22.29	0
chr11	29448181	29448475	295	61	26	154.37	15.14	0
chr11	29541937	29543000	1064	492	99	572.19	25	0
chr11	29725998	29726315	318	199	23	156.32	22.31	0
chr11	29735228	29735610	383	68	32	226.96	29.84	0
chr11	29736953	29737521	569	363	56	433.35	33.1	0
chr11	29774904	29775270	367	237	20	128.64	17.55	0
chr11	29779686	29780164	479	167	28	157.65	19.6	0
chr11	30077178	30077454	277	205	26	183.01	23.33	0
chr11	30514083	30514591	509	195	28	173.15	21.77	0
chr11	31136242	31136758	517	349	39	250.72	19.46	0
chr11	32602585	32603064	480	231	36	211.84	22.99	0
chr11	33073805	33074114	310	179	19	128.35	25.03	0
chr11	33396988	33397367	380	294	24	136.22	19.5	0
chr11	33412853	33413171	319	194	21	128.29	15.24	0
chr11	33413691	33414211	521	188	29	141.9	11.74	0
chr11	33427298	33427757	460	392	37	204.44	17.05	0
chr11	33427832	33428104	273	147	29	237.34	30.55	0
chr11	34011699	34012589	891	482	82	511.31	27.44	0
chr11	34012895	34013603	709	183	42	209.74	11.63	0
chr11	34127594	34127960	367	96	24	140.93	14.56	0
chr11	34582397	34582772	376	190	20	136.62	19.82	0
chr11	34928709	34929094	386	126	25	154.13	15.91	0
chr11	35251140	35251548	409	133	26	146.08	17.75	0
chr11	35763857	35764348	492	192	35	166.16	13.23	0
chr11	35764675	35765525	851	222	63	307.42	15.79	0
chr11	35788588	35789271	684	250	47	251.96	23.4	0
chr11	35791798	35792206	409	332	24	137.03	13.61	0
chr11	41488621	41489032	412	238	28	212.07	27.25	0
chr11	42419817	42420068	252	190	17	135.83	19.82	0
chr11	43125186	43125666	481	244	46	400.37	34.68	0
chr11	43477480	43477816	337	157	24	136.22	14.41	0
chr11	44183847	44184321	475	292	50	415.63	39.48	0
chr11	44205588	44206054	467	223	51	423.93	31.96	0
chr11	44236666	44236978	313	133	25	123.29	13.9	0
chr11	44260759	44261174	416	203	24	144.68	17.5	0
chr11	45267495	45268160	666	414	56	381.1	28.48	0
chr11	45547106	45547397	292	144	20	144.36	21.12	0
chr11	46304829	46305320	492	260	29	184.65	19.25	0
chr11	46318224	46319071	848	420	93	701.02	42.77	0
chr11	46373781	46374103	323	166	19	134.25	23.43	0
chr11	46755157	46755439	283	183	22	169.67	21.38	0
chr11	48553128	48553586	459	282	26	138.26	15.09	0
chr11	48670208	48670478	271	207	17	120.99	17.32	0
chr11	49090455	49091149	695	317	42	218.43	16.38	0
chr11	50067694	50068142	449	92	34	214.01	16.21	0
chr11	50095449	50095800	352	188	31	231.94	32.31	0
chr11	50096268	50096672	405	101	30	169.27	12.83	0
chr11	51060604	51061043	440	169	33	169.63	15.05	0
chr11	51532434	51532964	531	258	38	171.65	12.49	0
chr11	51665884	51666735	852	518	83	462.69	21.86	0
chr11	51889989	51890499	511	316	31	141.03	10.53	0
chr11	52292475	52292772	298	150	19	119.97	19.81	0
chr11	52785319	52785819	501	356	31	186.4	20.37	0
chr11	53598459	53598944	486	83	31	127.52	14.25	0
chr11	53603470	53604020	551	235	32	118.46	14.88	0
chr11	53631106	53631553	448	351	52	372.77	22.81	0
chr11	53747080	53747981	902	632	84	515.27	25.66	0
chr11	53754661	53754965	305	215	22	139.94	16.61	0
chr11	54592354	54592592	239	124	20	124.83	16.35	0
chr11	54797421	54797752	332	193	24	162.27	26.03	0
chr11	54853326	54853800	475	173	45	253.6	22.26	0
chr11	54941362	54941773	412	283	24	124.48	12.44	0
chr11	55040572	55041104	533	206	39	170.23	11.76	0
chr11	55249252	55250008	757	286	45	271.05	18.55	0
chr11	55262175	55262712	538	298	40	199.23	15.78	0
chr11	57535774	57536300	527	254	36	140.8	14.02	0
chr11	57595774	57596285	512	448	37	204.44	16.06	0
chr11	57712771	57713376	606	328	60	369.44	28.95	0
chr11	57722811	57723357	547	377	36	133.79	10.4	0
chr11	57727614	57728621	1008	730	157	1222.24	38.47	0
chr11	57729216	57729710	495	191	49	363.18	22.93	0
chr11	57786613	57787160	548	372	30	136.83	15.62	0
chr11	59034519	59035071	553	281	46	155.65	9.46	0
chr11	59081689	59082127	439	160	32	177.35	14.26	0
chr11	59274963	59275770	808	364	53	196.2	9.57	0
chr11	59327624	59328375	752	218	93	673.57	29.94	0
chr11	59335609	59336399	791	314	104	850.41	59.35	0
chr11	59471328	59471963	636	238	36	135.14	11	0
chr11	59630468	59630932	465	279	39	190.16	17.11	0
chr11	59708559	59709286	728	234	52	330.67	23.87	0
chr11	59929291	59930115	825	143	50	215.98	15.68	0
chr11	60000691	60001183	493	160	34	204.31	20.53	0
chr11	60117870	60118391	522	361	33	142.6	11.48	0
chr11	60233061	60233506	446	257	41	216.4	17.44	0
chr11	60695682	60696134	453	208	43	288.78	16.8	0
chr11	61113582	61114027	446	162	33	231.38	24.44	0
chr11	61165564	61166054	491	156	50	378.08	33.86	0
chr11	61430507	61431058	552	459	37	224.04	18.01	0
chr11	61525028	61525497	470	162	39	222.53	20.1	0
chr11	61698523	61698831	309	164	29	136.83	14.98	0
chr11	61698932	61699389	458	303	28	147.67	15.55	0
chr11	61789257	61789769	513	193	56	427.45	51.32	0
chr11	61867613	61868082	470	341	34	149.45	14.83	0
chr11	61971073	61971415	343	245	20	124.34	13.61	0
chr11	62083675	62084035	361	202	25	135.73	12.62	0
chr11	62325079	62325539	461	332	40	222.57	13.64	0
chr11	62327678	62328387	710	168	52	270.15	18.01	0
chr11	62745819	62746528	710	522	45	176.28	14.58	0
chr11	62772518	62772909	392	324	45	341.06	29.82	0
chr11	62855800	62856820	1021	575	105	828.26	53.46	0
chr11	63009548	63010015	468	399	29	127.97	15.68	0
chr11	63069115	63069812	698	474	86	639.28	32.84	0
chr11	63096329	63096759	431	252	40	272.25	30.1	0
chr11	63303191	63303927	737	419	78	691.5	73.32	0
chr11	63449567	63450095	529	218	30	174.78	21.12	0
chr11	63598844	63599222	379	127	29	182.26	16.14	0
chr11	63733609	63734238	630	493	44	302.4	26.88	0
chr11	63752978	63753457	480	251	30	163.88	14.52	0
chr11	63771056	63771431	376	293	32	165.93	21.87	0
chr11	63772668	63773372	705	538	49	254.93	28.51	0
chr11	64146621	64147132	512	176	44	321.91	43.81	0
chr11	64650030	64650516	487	192	29	136.83	11.11	0
chr11	65181998	65182623	626	406	47	216.77	14.28	0
chr11	65516980	65517684	705	529	85	628.06	33.17	0
chr11	65858011	65858581	571	178	36	202.52	20.53	0
chr11	66578228	66579137	910	410	74	501.19	34.21	0
chr11	66673850	66674764	915	469	56	240.34	14.02	0
chr11	66782692	66783421	730	158	48	262.61	20.53	0
chr11	67150199	67150762	564	268	53	377.66	33.17	0
chr11	67314075	67314789	715	282	78	476.83	21.69	0
chr11	67352199	67352982	784	564	54	299.61	20.12	0
chr11	67360680	67361561	882	720	56	310.65	19.89	0
chr11	67375001	67375463	463	179	40	260.72	19.01	0
chr11	67641653	67642254	602	268	45	247.91	17.25	0
chr11	67906054	67906419	366	67	27	166.99	17.75	0
chr11	68676202	68676750	549	121	36	174.22	14.26	0
chr11	68889483	68890066	584	322	47	270.31	19.98	0
chr11	68894398	68894852	455	309	27	129.17	11.22	0
chr11	68894864	68895364	501	381	35	159.29	14.48	0
chr11	69253353	69254073	721	301	56	146.25	9.09	0
chr11	69259609	69260058	450	155	41	216.4	14.3	0
chr11	69287504	69288360	857	297	72	425.3	25.97	0
chr11	69497934	69498382	449	69	23	128.09	17.11	0
chr11	69777406	69778504	1099	569	139	1054.76	51.64	0
chr11	70005492	70005947	456	67	33	218.05	20.37	0
chr11	70014536	70015066	531	341	32	181.48	21.38	0
chr11	70036986	70037703	718	367	46	233.3	22.51	0
chr11	70122175	70122835	661	493	36	149.85	12.83	0
chr11	70379973	70380215	243	135	20	149.06	26.03	0
chr11	70521867	70522583	717	120	55	372.48	21.63	0
chr11	71899726	71900646	921	522	59	280.43	19.01	0
chr11	72852945	72853571	627	334	59	390.9	23.33	0
chr11	73134618	73135281	664	238	84	641.86	32.08	0
chr11	74713349	74713749	401	78	21	119.7	13.46	0
chr11	75041435	75042025	591	175	35	148.75	12.64	0
chr11	75503683	75504208	526	251	39	250.72	19.8	0
chr11	75833578	75834164	587	344	46	275.68	17.11	0
chr11	75964486	75965063	578	407	38	143.16	8.05	0
chr11	75993221	75993759	539	361	41	268.63	18.2	0
chr11	76068719	76069291	573	311	35	158.19	16.8	0
chr11	76100976	76101517	542	329	37	121.73	6.74	0
chr11	76101678	76102198	521	122	26	125.54	13.92	0
chr11	76359422	76360011	590	327	42	203.69	13.88	0
chr11	76363076	76363615	540	247	39	275.15	32.33	0
chr11	76377386	76377862	477	313	26	149.9	17.11	0
chr11	76405087	76405912	826	437	63	314.44	14.48	0
chr11	76414783	76415408	626	340	53	355.33	24.44	0
chr11	76473453	76474135	683	342	39	155.17	12.98	0
chr11	77185210	77185831	622	241	44	263.3	17.11	0
chr11	77642027	77642694	668	512	51	311.53	19.93	0
chr11	77652844	77653465	622	298	42	129.15	9.75	0
chr11	78062897	78063489	593	482	97	933.45	49.73	0
chr11	78139134	78139593	460	158	24	125.29	13.46	0
chr11	78278714	78280240	1527	603	231	1564.72	46.8	0
chr11	78366971	78367229	259	122	20	130.53	15.84	0
chr11	78623796	78624323	528	386	31	148.54	12.44	0
chr11	78673812	78674107	296	170	20	121.97	19.55	0
chr11	78690700	78691091	392	158	26	160.72	19.6	0
chr11	78692109	78692705	597	186	35	192.76	24.71	0
chr11	78701256	78701647	392	189	31	134.99	11.5	0
chr11	78818682	78819275	594	526	49	298.84	16.8	0
chr11	79069343	79069835	493	249	41	270.81	26.99	0
chr11	79109922	79110711	790	433	114	904.36	52.56	0
chr11	79124600	79124995	396	166	45	258.83	21.13	0
chr11	79143092	79143600	509	265	40	207.76	16.17	0
chr11	79524594	79524990	397	287	31	193.43	20.53	0
chr11	79993008	79993514	507	274	32	174.38	20.74	0
chr11	80320464	80321021	558	298	65	334.47	14.75	0
chr11	80394047	80394481	435	287	25	149.59	17.5	0
chr11	80634298	80635248	951	185	58	224.86	12.51	0
chr11	80638124	80638330	207	87	21	169.34	28.22	0
chr11	80910903	80911593	691	524	46	237.32	14.78	0
chr11	81079472	81079929	458	168	43	233.99	22.39	0
chr11	81105796	81106904	1109	976	70	386.82	18.39	0
chr11	81330898	81331433	536	212	32	152.97	13.75	0
chr11	81654637	81655090	454	245	39	179.5	16.5	0
chr11	81827667	81828378	712	121	43	254.99	20.86	0
chr11	81848793	81849157	365	204	22	130.27	19.6	0
chr11	81849262	81849662	401	166	25	149.03	17.82	0
chr11	82021976	82022593	618	153	37	189.2	15.84	0
chr11	82651384	82652272	889	254	92	663.54	37.18	0
chr11	82656550	82657296	747	349	58	368.6	23.07	0
chr11	82911470	82912216	747	312	71	355.29	17.04	0
chr11	83087885	83088501	617	311	56	347.11	25.63	0
chr11	83481865	83482379	515	346	34	163.9	11.84	0
chr11	83832236	83832696	461	312	33	214.77	20.45	0
chr11	83876036	83876572	537	264	57	402.43	29.09	0
chr11	83877945	83878428	484	329	28	141.7	12.44	0
chr11	83895979	83896986	1008	605	131	815.14	23.52	0
chr11	84717769	84718102	334	118	48	416.4	36.19	0
chr11	84973341	84974003	663	474	44	199.87	13.16	0
chr11	85057199	85057724	526	408	28	121.76	13.03	0
chr11	85074475	85074995	521	299	38	149.51	11.4	0
chr11	85082367	85083016	650	113	59	382.4	20.22	0
chr11	85093665	85094104	440	142	26	126.21	14.26	0
chr11	85184026	85184371	346	259	28	160.09	15.79	0
chr11	85530320	85530880	561	320	37	209.32	22.93	0
chr11	85582387	85583002	616	432	37	242.79	21.99	0
chr11	85674253	85674919	667	372	41	187.46	12.84	0
chr11	86017201	86017508	308	124	18	123.67	17.77	0
chr11	86197773	86198089	317	228	23	139.94	18.66	0
chr11	86462761	86463142	382	194	21	143.01	24.09	0
chr11	86487197	86487749	553	308	40	229.57	20.22	0
chr11	86547591	86548164	574	283	45	228.78	18.41	0
chr11	86572289	86573035	747	358	79	490.55	26.32	0
chr11	86573723	86574423	701	258	37	123.07	11	0
chr11	86925264	86925631	368	228	20	120.91	18.01	0
chr11	87239196	87239724	529	105	39	213.43	16.59	0
chr11	87259617	87260037	421	192	60	397.66	22.64	0
chr11	87265012	87265757	746	236	52	219.97	13.92	0
chr11	87304894	87305543	650	459	37	214.01	19.01	0
chr11	87371430	87371622	193	111	17	121.58	17.11	0
chr11	87390734	87391463	730	566	44	211.96	17.17	0
chr11	87526097	87526634	538	350	33	141.35	11	0
chr11	87670785	87671340	556	200	41	241.04	17.44	0
chr11	87939189	87939622	434	269	34	213.68	16.14	0
chr11	87955503	87956020	518	166	28	142.76	12.74	0
chr11	87976455	87976973	519	179	58	413.21	35.51	0
chr11	87977309	87977779	471	231	31	172.97	17.11	0
chr11	88014492	88015063	572	297	55	318.14	23.24	0
chr11	88371421	88372008	588	266	40	206.54	14.26	0
chr11	88833762	88834249	488	138	27	134.07	20.53	0
chr11	89133475	89133835	361	222	30	202.57	20.13	0
chr11	89795144	89795453	310	152	18	131.33	19.82	0
chr11	89795659	89795963	305	220	22	152.91	26.88	0
chr11	89801890	89802291	402	289	24	118.7	11.4	0
chr11	89921967	89922421	455	316	32	165.81	18.66	0
chr11	90034524	90034920	397	233	23	121.13	19.2	0
chr11	90494561	90495111	551	311	42	234.45	22.81	0
chr11	90632664	90633206	543	200	36	156.27	11.61	0
chr11	93424547	93425371	825	475	56	241.26	12.22	0
chr11	93811140	93811623	484	197	37	197.61	22.37	0
chr11	94005483	94006135	653	488	38	126.91	11.07	0
chr11	94032271	94032729	459	392	26	131.64	10.99	0
chr11	94130323	94131019	697	528	43	143.72	9.06	0
chr11	94202175	94202889	715	339	75	473.84	26.32	0
chr11	94569300	94569912	613	401	52	238	14.68	0
chr11	94590931	94591669	739	277	63	332	14.66	0
chr11	94696647	94697227	581	358	54	380.24	34.58	0
chr11	94909224	94909676	453	195	40	169.97	14.64	0
chr11	95126149	95126888	740	618	38	127.33	11.39	0
chr11	95130448	95130959	512	239	42	251.3	24.88	0
chr11	95218683	95219286	604	144	49	244.49	19.55	0
chr11	95219590	95220209	620	528	35	173.94	15.68	0
chr11	95674605	95675232	628	247	38	184.34	14	0
chr11	95742088	95742445	358	70	30	216.51	22.4	0
chr11	95833670	95834546	877	314	101	818.71	43.72	0
chr11	95867320	95867567	248	125	21	122.83	20.69	0
chr11	96087910	96088439	530	334	29	185.06	18.49	0
chr11	96135211	96135675	465	319	40	321.4	37.15	0
chr11	96458470	96459134	665	344	102	761.86	29.33	0
chr11	96956999	96957428	430	196	26	152.2	14.41	0
chr11	97023011	97023593	583	192	38	134	14.96	0
chr11	97118214	97118607	394	202	22	121.79	15.71	0
chr11	97120583	97121260	678	339	126	1123.47	59.44	0
chr11	97243736	97244311	576	131	32	175.99	15.91	0
chr11	97324001	97324742	742	422	56	286.98	19.74	0
chr11	97378538	97379093	556	226	37	134	9.51	0
chr11	97478378	97478911	534	266	37	195	14.26	0
chr11	97617624	97618311	688	377	53	248.01	14.83	0
chr11	97619779	97620384	606	470	41	206.56	20.22	0
chr11	97631788	97632156	369	209	24	119.21	13.16	0
chr11	97863945	97864325	381	212	23	142.53	15.38	0
chr11	97873536	97874688	1153	690	105	660.58	29.05	0
chr11	97896606	97897172	567	203	33	156.5	15.55	0
chr11	97902744	97903178	435	177	42	283.9	30.28	0
chr11	98588670	98589039	370	123	22	127.27	13.96	0
chr11	98718828	98719402	575	302	42	229.66	16.8	0
chr11	98721020	98722041	1022	291	130	728.98	17.11	0
chr11	98892944	98893629	686	274	71	341.72	18.01	0
chr11	98914844	98915448	605	244	44	227.93	15.68	0
chr11	98952500	98952962	463	197	27	145.69	14.56	0
chr11	99431037	99431751	715	133	47	208.73	14.95	0
chr11	99718619	99719244	626	69	42	260.46	25.66	0
chr11	99805882	99806308	427	91	24	121.16	14	0
chr11	99871763	99872097	335	184	21	125	13.69	0
chr11	100012067	100012638	572	272	40	231.73	16.31	0
chr11	100047318	100047798	481	282	55	421.82	36.19	0
chr11	100192134	100192516	383	66	23	122.71	12.44	0
chr11	100241915	100242579	665	318	46	188.32	10.69	0
chr11	100615384	100616261	878	399	70	289.43	15.02	0
chr11	100744117	100744506	390	183	25	136.22	13.34	0
chr11	100768003	100768783	781	142	69	225.1	9.14	0
chr11	100827610	100828098	489	345	31	182.56	19.6	0
chr11	100880169	100880642	474	283	41	249.7	28.51	0
chr11	101258075	101258517	443	308	32	234.68	24.44	0
chr11	101279010	101279519	510	359	31	163.61	15.4	0
chr11	101384620	101385163	544	209	29	132.17	12.79	0
chr11	101436245	101436468	224	68	16	124.55	28.51	0
chr11	101443648	101443892	245	64	31	227.8	22.35	0
chr11	101458138	101458397	260	63	21	179.28	39.63	0
chr11	101474516	101474848	333	137	42	311.03	23.2	0
chr11	101524610	101525107	498	233	34	170.25	18.71	0
chr11	101536070	101536595	526	213	44	142.84	8.31	0
chr11	101744115	101744607	493	89	38	219.12	18.66	0
chr11	101784590	101785163	574	169	38	171.65	12.27	0
chr11	102188493	102188930	438	274	28	126.68	14.66	0
chr11	102698955	102699762	808	289	50	166.15	9.06	0
chr11	102766917	102767800	884	503	87	562.03	30.25	0
chr11	102812369	102812953	585	327	37	135.75	10.69	0
chr11	102819149	102819758	610	407	36	160.28	12.83	0
chr11	103184384	103184784	401	251	33	198.1	19.96	0
chr11	103229040	103229602	563	303	36	174.26	13.76	0
chr11	103505077	103505658	582	246	39	155.17	16.59	0
chr11	103643142	103643737	596	348	69	511.34	35.77	0
chr11	103879139	103879637	499	326	45	191.17	13.66	0
chr11	104104962	104105808	847	652	62	359.5	21.16	0
chr11	104109093	104109836	744	305	71	514.86	34.55	0
chr11	104113633	104114019	387	153	22	123.35	15.71	0
chr11	104447482	104447807	326	149	23	139.05	17.42	0
chr11	104462308	104462825	518	330	48	344.22	30.13	0
chr11	104808420	104808788	369	211	23	148.4	22.29	0
chr11	105022877	105023421	545	313	39	250.29	22.31	0
chr11	105224108	105224589	482	287	32	131.59	9.78	0
chr11	105361585	105361985	401	223	25	135.58	14	0
chr11	105715390	105716011	622	466	37	208.49	21.38	0
chr11	105735747	105736354	608	286	39	122.94	8.67	0
chr11	106449425	106449926	502	328	35	198.12	20.22	0
chr11	106453807	106454283	477	210	47	344.4	29.38	0
chr11	106456400	106457080	681	171	40	197.48	16.45	0
chr11	106963469	106964137	669	308	63	385.35	21.46	0
chr11	106965566	106966649	1084	244	75	191.21	8.16	0
chr11	107070408	107070931	524	181	37	227.12	19.2	0
chr11	107362248	107362863	616	262	38	200.67	27.22	0
chr11	107936670	107937283	614	327	53	281.82	18.87	0
chr11	108722933	108723655	723	297	57	327.53	23.19	0
chr11	108779984	108780305	322	195	23	130.53	18.53	0
chr11	108816433	108816904	472	296	25	122.58	13.96	0
chr11	108827640	108828226	587	465	159	236.6	6.52	0
chr11	109159706	109160040	335	165	23	134.86	17.11	0
chr11	109174750	109175107	358	152	32	183.91	17.15	0
chr11	109217528	109218179	652	151	60	404.23	30.79	0
chr11	109304129	109304619	491	187	46	286.39	27.59	0
chr11	109749246	109749859	614	240	56	459.33	39.63	0
chr11	109800165	109800472	308	205	31	174.85	15.81	0
chr11	109801867	109802364	498	59	33	202.41	19.17	0
chr11	110174391	110174689	299	213	21	166.85	27.25	0
chr11	110210943	110211570	628	168	67	410.34	21.99	0
chr11	110273865	110274175	311	100	26	145.64	15.89	0
chr11	110449417	110450112	696	517	55	243.28	12.99	0
chr11	111548270	111548545	276	123	21	147.78	22.07	0
chr11	112775711	112776095	385	244	31	165.81	19.74	0
chr11	112913982	112914749	768	418	44	142.11	9.87	0
chr11	113048171	113048458	288	220	23	142.32	17.4	0
chr11	113300442	113300957	516	399	33	182.49	19.2	0
chr11	113551336	113551813	478	309	28	125.29	10.53	0
chr11	114239428	114239969	542	379	36	184.35	15.68	0
chr11	114635159	114635568	410	176	27	139.99	22.44	0
chr11	114699061	114699700	640	220	71	518.51	20.59	0
chr11	114989588	114990279	692	137	42	205.51	12.35	0
chr11	114990867	114991296	430	238	38	213.43	17.16	0
chr11	115279586	115280170	585	306	44	151.41	10.59	0
chr11	115455097	115455467	371	142	42	281.01	26.66	0
chr11	115457186	115457874	689	329	57	366.21	25.16	0
chr11	115480901	115481569	669	140	50	273.66	17.42	0
chr11	115554452	115555274	823	145	46	233.3	17.11	0
chr11	115600966	115601408	443	258	24	126.6	13.69	0
chr11	115646616	115647517	902	618	63	308.76	16.83	0
chr11	115648571	115649062	492	234	29	128.97	9.82	0
chr11	115816722	115817078	357	185	24	164.03	18.32	0
chr11	115819877	115820229	353	158	23	153.94	22.14	0
chr11	116216623	116217182	560	157	46	254.06	23.69	0
chr11	116232086	116232858	773	563	67	359.83	21.07	0
chr11	116245582	116246065	484	194	30	158.59	20.22	0
chr11	116247613	116248239	627	426	38	176.29	14	0
chr11	116652429	116652867	439	382	26	118.46	11.4	0
chr11	116668934	116669496	563	377	32	156.9	15.38	0
chr11	116685311	116685763	453	285	30	144.83	12.92	0
chr11	116719893	116720673	781	140	67	266.98	13.36	0
chr11	116765691	116766310	620	257	34	145.71	17.11	0
chr11	116847742	116848299	558	202	36	127.25	11.07	0
chr11	116897963	116898888	926	713	100	472.54	19.36	0
chr11	116910309	116910980	672	282	39	188.24	15.4	0
chr11	116928676	116929099	424	227	24	136.56	16.38	0
chr11	117097405	117097845	441	167	39	189.64	18.18	0
chr11	117321781	117322195	415	172	25	132.73	17.11	0
chr11	117414210	117414926	717	358	39	156.26	10.15	0
chr11	117824198	117824532	335	164	23	130.01	16.22	0
chr11	117825850	117826274	425	167	29	136.83	12.12	0
chr11	117851044	117851511	468	169	39	162.51	15.12	0
chr11	118016202	118016699	498	319	33	134.06	10.65	0
chr11	118295931	118296275	345	80	25	120.16	11.4	0
chr11	118604133	118604889	757	591	67	351.94	17.66	0
chr11	118798928	118799869	942	469	114	830.19	40.16	0
chr11	118801494	118802317	824	355	100	658.9	24.79	0
chr11	118820823	118821443	621	202	77	619.7	34.21	0
chr11	119029552	119030024	473	174	27	121.25	13.49	0
chr11	119198216	119198834	619	229	40	234.9	18.33	0
chr11	119615469	119616107	639	301	53	290.46	24.6	0
chr11	119672736	119673217	482	121	39	225.61	21.03	0
chr11	119729010	119729346	337	185	25	133.62	15.42	0
chr11	120133200	120134008	809	645	49	235.17	17.11	0
chr11	120166457	120167281	825	459	42	149.08	11.4	0
chr11	120305322	120305762	441	180	41	254.8	19.16	0
chr11	120323288	120324169	882	681	62	376.61	18.2	0
chr11	120326116	120326559	444	273	28	144.37	15.84	0
chr11	120513866	120514684	819	345	67	399.03	19.01	0
chr11	120585694	120585876	183	51	20	143.27	23.8	0
chr11	120622028	120622546	519	252	28	128.97	13.32	0
chr11	120731810	120732221	412	175	27	174.35	21.38	0
chr11	120754948	120755934	987	161	64	253.3	13.27	0
chr11	120959217	120959803	587	468	48	270.31	22.95	0
chr11	121495594	121496396	803	324	91	561.61	29.33	0
chr11	121501717	121502335	619	287	43	211.96	13.24	0
chr11	121570434	121571159	726	336	61	262.36	13.38	0
chr11	121767655	121768197	543	358	41	237.89	23.95	0
chr12	3524331	3524430	100	51	10	138.38	24.77	0
chr12	4585936	4586386	451	194	29	212.3	27.25	0
chr12	5603910	5604366	457	231	23	135.59	12.83	0
chr12	8214764	8215162	399	257	21	131.75	22.29	0
chr12	8310940	8311278	339	181	23	177.54	32.2	0
chr12	8384210	8384681	472	330	23	136.65	17.34	0
chr12	8923149	8923587	439	283	25	162.99	19.82	0
chr12	12813929	12815104	1176	474	139	1212.74	49.18	0
chr12	13009023	13009472	450	242	30	223.41	24.77	0
chr12	13016160	13016470	311	190	19	141.64	24.77	0
chr12	13018901	13019426	526	180	30	136.83	12	0
chr12	13019873	13021189	1317	298	113	864.08	56.97	0
chr12	13604285	13604365	81	41	11	193.54	23.52	0
chr12	15826422	15826958	537	290	42	225.15	17.06	0
chr12	16176990	16177607	618	249	49	386.87	37.15	0
chr12	16866349	16866869	521	161	36	269.38	24.77	0
chr12	16919359	16919918	560	393	33	227.09	24.77	0
chr12	17061735	17062633	899	160	65	366.29	20.53	0
chr12	17168452	17168807	356	213	24	136.22	13.7	0
chr12	19439022	19439557	536	144	42	207.76	14.41	0
chr12	19439631	19440170	540	63	83	854.74	66.88	0
chr12	19538927	19539112	186	66	16	133.63	29.72	0
chr12	20121964	20122219	256	146	18	145.86	37.15	0
chr12	20161023	20161234	212	53	20	158.41	32.64	0
chr12	21152377	21152667	291	121	17	125.49	27.25	0
chr12	21382432	21382747	316	70	22	151.07	27.25	0
chr12	21671188	21671542	355	126	22	138.44	17.11	0
chr12	21775313	21775594	282	143	19	136.48	24.12	0
chr12	25212897	25213385	489	168	40	239.35	27.99	0
chr12	25296600	25296951	352	134	19	131.85	19.82	0
chr12	25372672	25373250	579	375	50	272.41	21.05	0
chr12	25697542	25698437	896	571	74	511.77	31.29	0
chr12	25703580	25704520	941	291	173	1903.89	70.87	0
chr12	25710973	25711397	425	135	24	142.28	21.38	0
chr12	25733502	25734674	1173	639	270	3228.29	126.32	0
chr12	25758499	25759114	616	391	55	406.32	41.29	0
chr12	25859073	25859458	386	105	26	197.37	24.77	0
chr12	29391416	29391862	447	293	24	137.62	14.97	0
chr12	29767929	29768207	279	75	17	128.5	19.82	0
chr12	30335261	30335736	476	334	40	329.41	34.68	0
chr12	31042554	31043043	490	330	36	246.14	25.66	0
chr12	31856911	31857732	822	455	59	391.74	23.52	0
chr12	31902797	31903114	318	67	22	148.55	23.52	0
chr12	33743165	33743991	827	691	71	569.99	31.77	0
chr12	33767055	33767656	602	401	53	427.65	32.2	0
chr12	36227383	36227994	612	413	36	235.42	37.15	0
chr12	36986820	36987159	340	273	19	134.58	19.82	0
chr12	41298812	41299301	490	266	26	161.98	17.34	0
chr12	41398475	41398854	380	288	27	149.83	17.11	0
chr12	46896027	46896596	570	411	35	245.53	29.72	0
chr12	51569964	51570473	510	330	30	197.69	27.25	0
chr12	52274573	52274936	364	157	32	273.85	34.68	0
chr12	53153682	53153978	297	139	22	144.06	15.24	0
chr12	53671561	53671987	427	194	26	185.06	21.99	0
chr12	54903546	54903958	413	254	21	121.18	15.76	0
chr12	54905320	54906123	804	598	65	507.66	26.88	0
chr12	55113432	55113727	296	160	17	119.37	25.43	0
chr12	55335752	55336214	463	322	32	241.74	24.77	0
chr12	55366530	55366970	441	212	36	192.99	18.42	0
chr12	55457944	55458263	320	138	23	183.11	27.25	0
chr12	55543602	55544011	410	213	31	238.93	30.39	0
chr12	55618239	55618530	292	141	22	144.06	19.98	0
chr12	55911380	55912102	723	550	38	184.29	17.11	0
chr12	59566369	59567006	638	157	42	302.54	24.77	0
chr12	59567913	59568235	323	126	20	149.24	19.82	0
chr12	59929877	59930426	550	403	30	138.21	15.4	0
chr12	66033296	66034216	921	753	62	420.77	29.72	0
chr12	70443270	70443778	509	240	44	362.91	36.66	0
chr12	70462180	70462686	507	332	37	284.63	37.15	0
chr12	70797906	70798322	417	268	26	154.37	21.4	0
chr12	70987389	70987882	494	300	42	346.85	42.11	0
chr12	71021779	71022182	404	292	27	203.32	24.77	0
chr12	71035784	71036121	338	87	22	125.08	14	0
chr12	71472563	71473022	460	250	28	199.33	22.29	0
chr12	71473124	71473435	312	155	21	163.09	24.77	0
chr12	72266892	72267409	518	249	27	156.37	19.82	0
chr12	72326861	72327669	809	230	88	529.42	28.1	0
chr12	72643874	72644222	349	175	24	185.77	22.29	0
chr12	73262406	73262967	562	249	55	472.69	50.47	0
chr12	73284449	73284896	448	182	23	151.06	24.77	0
chr12	73304356	73304895	540	190	41	319.86	32.2	0
chr12	73454638	73454958	321	140	19	139.13	22.29	0
chr12	73653089	73653408	320	142	23	171.89	19.82	0
chr12	74575676	74576098	423	119	21	126.98	14.86	0
chr12	74721520	74721829	310	250	19	131.33	19.82	0
chr12	74930072	74930402	331	179	26	184.67	26.42	0
chr12	75743644	75744126	483	153	28	182	24.44	0
chr12	75808197	75808483	287	126	24	204.63	22.09	0
chr12	76620086	76620533	448	325	24	137.42	17.11	0
chr12	76684525	76684892	368	271	19	128.36	17.34	0
chr12	77377672	77378413	742	365	50	254.69	19.04	0
chr12	77450733	77451440	708	342	42	260.72	19.38	0
chr12	77468063	77468641	579	199	33	207.09	23.76	0
chr12	77559546	77560111	566	222	53	327.42	20.75	0
chr12	77736365	77736807	443	159	22	120.96	13.61	0
chr12	77777925	77778708	784	248	63	428.84	24.91	0
chr12	77814367	77815108	742	594	60	383.29	24.95	0
chr12	78053205	78053644	440	121	22	142.91	24.77	0
chr12	78615106	78615510	405	157	23	127.39	17.32	0
chr12	78637160	78637645	486	204	35	246.25	27.25	0
chr12	78774570	78774988	419	143	20	127.76	19.82	0
chr12	78859348	78859654	307	59	21	134.35	19.26	0
chr12	78890953	78891476	524	150	32	142.6	12.81	0
chr12	78895699	78896252	554	312	44	349.9	34.68	0
chr12	79855418	79855861	444	208	28	192.79	32.2	0
chr12	79858034	79858354	321	175	17	118.51	19.82	0
chr12	79969244	79969732	489	156	31	223.77	22.29	0
chr12	80215077	80215432	356	243	21	124.83	18.27	0
chr12	80270930	80271920	991	686	92	754.32	52.02	0
chr12	80420769	80421266	498	287	48	418.38	34.68	0
chr12	80848705	80849159	455	263	26	131.54	14	0
chr12	80885533	80885924	392	248	26	154.37	21.79	0
chr12	80902800	80903513	714	257	57	352.66	25.66	0
chr12	80906597	80906944	348	199	27	200.81	27.12	0
chr12	80953320	80953857	538	331	44	230.47	17.11	0
chr12	81352141	81352551	411	250	33	233.09	26.61	0
chr12	81562821	81563189	369	224	21	138.17	27.25	0
chr12	81632701	81633196	496	198	24	141.58	17.34	0
chr12	82610011	82610447	437	253	23	120.2	20.91	0
chr12	83166440	83167017	578	215	46	337.43	29.94	0
chr12	84469080	84469457	378	192	20	136.19	22.29	0
chr12	85332325	85332886	562	89	40	222.53	17.63	0
chr12	85998516	85998846	331	153	20	146.07	19.55	0
chr12	86000807	86001252	446	241	33	222.58	20.98	0
chr12	86075613	86075904	292	157	18	135.85	32.2	0
chr12	86278963	86279458	496	338	33	227.05	21.93	0
chr12	86299978	86300588	611	322	63	395.24	18.29	0
chr12	86346253	86346608	356	188	18	119.99	17.11	0
chr12	86650632	86651215	584	335	43	328.99	27.25	0
chr12	86673432	86673681	250	102	22	194.9	37.15	0
chr12	86673828	86674274	447	289	23	131.91	14.86	0
chr12	86674283	86674595	313	68	28	230.66	34.21	0
chr12	86848987	86849825	839	155	74	508.17	26.91	0
chr12	87287851	87288502	652	222	58	397.53	36.4	0
chr12	87355464	87355917	454	242	25	149.81	19.82	0
chr12	87362790	87363102	313	137	18	129.6	24.44	0
chr12	87382501	87382870	370	240	27	213.2	24.77	0
chr12	87684562	87684973	412	245	24	133.42	10.26	0
chr12	87837496	87838319	824	476	66	433.37	29.94	0
chr12	88309026	88309509	484	186	27	173.16	22.29	0
chr12	88522935	88523189	255	68	25	164.03	20.36	0
chr12	92089070	92089536	467	276	28	187.2	24.77	0
chr12	92089548	92090416	869	544	48	200.79	16.52	0
chr12	92098295	92098836	542	418	29	173.15	16.23	0
chr12	98704017	98704505	489	198	41	270.81	30.12	0
chr12	98719583	98719962	380	209	24	177.26	22.29	0
chr12	99125910	99126487	578	178	36	222.76	21.38	0
chr12	100324360	100324927	568	172	40	293.33	30.89	0
chr12	100529097	100529525	429	299	28	190.49	19.25	0
chr12	100560652	100561039	388	222	25	175.19	27.25	0
chr12	100620937	100621479	543	85	32	210.5	17.34	0
chr12	100876569	100876937	369	187	19	124.9	19.01	0
chr12	101128976	101129307	332	107	23	127.39	14.2	0
chr12	101218696	101218781	86	44	9	138.38	22.29	0
chr12	101397629	101398070	442	304	22	132.87	17.34	0
chr12	101411165	101411637	473	269	31	226.3	21.99	0
chr12	101508877	101509356	480	163	24	144.62	19.82	0
chr12	101512453	101512913	461	232	31	202.41	19.72	0
chr12	102662729	102663655	927	445	52	182.37	10.57	0
chr12	102681489	102681940	452	77	29	188.86	18.33	0
chr12	102727262	102727670	409	190	27	195.23	20.99	0
chr12	102727676	102728406	731	407	55	327.42	32.16	0
chr12	102729336	102729958	623	166	35	193.51	17.11	0
chr12	102928885	102929398	514	151	30	182.77	26.38	0
chr12	102936911	102937220	310	93	18	131.33	19.82	0
chr12	102998425	102998948	524	240	27	149.53	14.97	0
chr12	103131395	103132347	953	684	86	676.56	42.18	0
chr12	104591988	104592267	280	86	20	158.41	23.95	0
chr12	105189784	105190667	884	517	79	530.13	27.37	0
chr12	105212118	105212547	430	167	26	131.64	14.71	0
chr12	105213304	105213849	546	340	44	340	27.74	0
chr12	105256278	105256994	717	491	57	375.3	32.31	0
chr12	105384493	105384842	350	157	19	120.83	17.11	0
chr12	105399924	105400573	650	426	41	231.73	18.53	0
chr12	105412331	105412628	298	200	23	183.32	27.74	0
chr12	108716829	108717159	331	263	20	125.16	19.25	0
chr12	108756984	108757463	480	177	38	302.46	34.21	0
chr12	108757631	108757938	308	67	17	120.49	17.11	0
chr12	108820842	108821782	941	423	73	490.56	34.62	0
chr12	108843879	108844252	374	191	19	127.1	14.86	0
chr12	110652035	110652443	409	160	26	154.37	19.24	0
chr12	110924486	110924907	422	163	21	125.41	15.16	0
chr12	111150812	111151442	631	271	32	164.81	19.25	0
chr12	111809364	111809747	384	263	22	144.94	17.34	0
chr12	111918830	111919551	722	153	67	507.16	28.18	0
chr12	112010813	112011314	502	291	30	209.93	24.77	0
chr12	112152271	112153060	790	198	49	224.9	13.51	0
chr12	112296104	112296586	483	147	27	171.96	17.11	0
chr12	112639553	112639944	392	249	26	192.72	21.69	0
chr12	112929702	112930199	498	361	44	341.83	31.95	0
chr12	113381184	113381570	387	244	23	127.39	16.55	0
chr12	113625201	113625594	394	211	25	184.33	24.77	0
chr12	114005975	114006474	500	311	31	220.94	24.77	0
chr12	116610378	116610932	555	248	32	179.99	19.25	0
chr12	118683166	118683985	820	418	90	807.83	53.77	0
chr12	118689230	118689845	616	340	38	255.11	29.72	0
chr12	118749336	118749800	465	298	28	187.67	27.25	0
chr12	119258597	119258973	377	211	24	178.05	27.25	0
chr12	119821045	119821484	440	157	31	226.2	19.82	0
chr13	3529347	3530273	927	295	73	552.08	47.06	0
chr13	5768490	5769415	926	452	82	616.21	29.42	0
chr13	5801192	5801715	524	406	37	264.41	29.13	0
chr13	5802709	5803430	722	538	50	355.61	24.77	0
chr13	5836369	5837156	788	518	75	548.14	28.89	0
chr13	5844200	5845038	839	274	50	295.45	39.63	0
chr13	5892022	5892330	309	129	20	152.95	22.29	0
chr13	6658983	6659337	355	195	30	247.83	30.89	0
chr13	8447588	8448000	413	347	24	153.96	18.84	0
chr13	8907503	8907921	419	131	26	184.67	28.67	0
chr13	9013663	9014118	456	316	21	120.91	19.82	0
chr13	9233064	9233679	616	489	46	322.78	27.4	0
chr13	13760869	13761211	343	179	20	144.23	29.72	0
chr13	13907356	13907643	288	94	18	133.74	23.76	0
chr13	14745596	14746082	487	139	38	290.8	24.77	0
chr13	15217360	15217815	456	294	25	157.95	19.55	0
chr13	16481321	16482190	870	242	51	318.7	19.82	0
chr13	17669454	17669963	510	330	34	213.99	24.71	0
chr13	18654391	18654667	277	97	27	246.19	54.49	0
chr13	18996703	18997140	438	297	33	249.09	32.2	0
chr13	19145427	19146036	610	185	37	246.18	32.2	0
chr13	20118786	20119396	611	184	36	235.65	19.82	0
chr13	20143920	20145207	1288	535	122	999.81	36.66	0
chr13	21185192	21185544	353	208	19	131.62	19.82	0
chr13	21272969	21273460	492	117	27	171.43	19.82	0
chr13	21424972	21425457	486	348	44	373.85	29.72	0
chr13	21735405	21735806	402	180	23	161.27	24.77	0
chr13	23802298	23802623	326	109	27	154.37	16.73	0
chr13	24113288	24113680	393	231	25	173.92	27.25	0
chr13	24572844	24573371	528	233	29	163.69	22.58	0
chr13	24636787	24637138	352	111	20	142.08	19.82	0
chr13	24868194	24868550	357	174	21	144.12	29.65	0
chr13	24903407	24903815	409	227	21	139.51	17.34	0
chr13	25084828	25085287	460	289	22	138.94	22.29	0
chr13	25282541	25282838	298	115	27	184.67	20.39	0
chr13	26705720	26706219	500	363	34	242.39	32.2	0
chr13	28789225	28790172	948	506	137	1267.05	54.73	0
chr13	30044019	30044398	380	290	23	156.14	19.82	0
chr13	30052466	30053061	596	449	33	208.73	22.29	0
chr13	30169447	30169907	461	125	31	231.3	24.77	0
chr13	30174939	30175409	471	164	27	186.26	19.82	0
chr13	33000968	33001260	293	53	19	135.59	22.29	0
chr13	33097042	33097614	573	198	37	229.81	19.44	0
chr13	33128269	33128518	250	182	17	125.84	25.66	0
chr13	33255760	33255999	240	69	18	150.81	29.72	0
chr13	33578311	33579013	703	541	52	383.16	29.72	0
chr13	34163340	34163804	465	116	21	119.33	14.86	0
chr13	34167622	34168115	494	346	25	136.22	16.9	0
chr13	34360616	34361196	581	277	78	687.13	53.22	0
chr13	34447694	34448014	321	148	22	160.58	27.25	0
chr13	34450442	34450922	481	146	25	154.06	17.34	0
chr13	34468247	34468904	658	281	48	343.78	28.51	0
chr13	34491934	34492326	393	207	27	206.42	27.25	0
chr13	34732256	34732678	423	267	21	129.6	20.53	0
chr13	35402486	35402963	478	330	31	202.41	20.44	0
chr13	35459990	35460508	519	233	37	241.15	22.81	0
chr13	35859840	35860430	591	296	69	588.23	58.64	0
chr13	37461673	37462351	679	225	48	356.78	39.63	0
chr13	37553938	37554266	329	223	18	123.76	19.01	0
chr13	37572361	37572766	406	126	23	148.89	17.55	0
chr13	37920656	37921040	385	118	28	166.77	15.55	0
chr13	37951826	37952165	340	149	22	142.29	20.91	0
chr13	38783930	38784587	658	373	81	740.51	56.28	0
chr13	38839806	38840168	363	222	21	137.13	19.25	0
chr13	40870646	40871086	441	336	26	172.72	19.82	0
chr13	40880136	40880488	353	105	30	241.88	32.2	0
chr13	40927595	40928011	417	299	27	189.04	22.29	0
chr13	40934974	40935504	531	176	46	355.81	34.65	0
chr13	41260606	41260972	367	242	19	128.57	19.82	0
chr13	41836488	41836982	495	186	33	223.93	25.66	0
chr13	42362593	42363036	444	255	35	281.57	34.68	0
chr13	42900437	42901302	866	148	101	615.74	23.93	0
chr13	43300039	43300561	523	181	30	194.72	17.34	0
chr13	43303983	43304373	391	140	37	264.41	18.39	0
chr13	43507725	43508089	365	153	22	156.02	23.76	0
chr13	43611632	43612103	472	227	37	231.06	17.76	0
chr13	43785968	43786498	531	306	36	266.57	29.72	0
chr13	43872005	43872430	426	176	25	151.68	17.5	0
chr13	44029802	44030192	391	165	23	150.04	17.11	0
chr13	44096618	44097507	890	314	90	469.87	25.66	0
chr13	44193799	44194202	404	174	24	171.18	22.29	0
chr13	44220865	44221598	734	557	53	385.21	27.25	0
chr13	44567036	44567480	445	84	25	147.36	19.25	0
chr13	44688959	44689774	816	358	66	518.9	37.15	0
chr13	44739584	44739837	254	113	23	193.41	32.2	0
chr13	45073137	45073475	339	257	19	124.63	22.29	0
chr13	45285071	45285464	394	252	22	118.86	16.69	0
chr13	45317057	45317637	581	316	74	714.66	51.32	0
chr13	45831753	45832113	361	294	29	182.77	18.53	0
chr13	45846102	45846647	546	348	32	183.91	14.94	0
chr13	46054444	46055125	682	302	50	378.22	29.72	0
chr13	47227972	47228883	912	253	66	428.84	33.43	0
chr13	47473099	47473598	500	314	31	219.24	19.55	0
chr13	48116731	48117438	708	328	34	168.33	17.11	0
chr13	48264496	48264847	352	151	19	130.79	19.55	0
chr13	48576811	48577245	435	191	38	171.65	13.02	0
chr13	49025264	49025808	545	270	39	162.51	13.47	0
chr13	49414527	49414942	416	178	25	171.63	25.43	0
chr13	50496939	50497291	353	218	31	253.78	32.2	0
chr13	51030236	51030923	688	339	71	527.42	36.11	0
chr13	51053730	51054377	648	199	105	766.36	35.35	0
chr13	51066452	51066924	473	197	32	126.91	13.15	0
chr13	51075344	51075988	645	326	58	484.09	47.06	0
chr13	51751265	51752131	867	460	52	329.53	19.82	0
chr13	51754185	51754599	415	157	33	267.87	29.72	0
chr13	52347264	52347919	656	486	56	357.07	22.44	0
chr13	52351725	52352168	444	241	36	166.16	18.45	0
chr13	52533632	52534259	628	158	35	198.44	18.78	0
chr13	52778319	52778669	351	174	20	133.34	22.22	0
chr13	53469747	53470165	419	303	22	137.43	14.86	0
chr13	53509822	53510280	459	282	26	158.91	29.26	0
chr13	53566486	53567081	596	164	31	177.87	19.55	0
chr13	53567842	53568394	553	315	28	119.86	14	0
chr13	53575168	53575583	416	261	24	151.54	20.81	0
chr13	53592113	53593173	1061	696	61	262.62	14	0
chr13	53595617	53596417	801	402	89	699.3	53.22	0
chr13	53927283	53928023	741	341	67	376.57	16.48	0
chr13	54612180	54612835	656	198	33	196.41	27.25	0
chr13	54685522	54685840	319	164	20	138.56	19.55	0
chr13	55146856	55147170	315	196	18	130.13	22.29	0
chr13	55149027	55149463	437	266	27	184.03	32.2	0
chr13	55159551	55159880	330	216	22	167.82	31.77	0
chr13	55160839	55161593	755	347	48	314.96	27.25	0
chr13	56169030	56169640	611	388	39	258.24	21.93	0
chr13	56324686	56325143	458	240	35	243.26	25.46	0
chr13	56399042	56399448	407	230	33	193.1	20.89	0
chr13	56453764	56454166	403	153	29	225.82	34.68	0
chr13	56707582	56708229	648	317	58	448.4	38.27	0
chr13	57042421	57042890	470	363	23	135.84	21.99	0
chr13	57799524	57800047	524	257	35	202.41	25.1	0
chr13	58006145	58006789	645	148	48	355.62	27.25	0
chr13	58473217	58473884	668	309	63	480.12	33.38	0
chr13	58474164	58474544	381	148	29	190.59	17.11	0
chr13	58543934	58544988	1055	404	94	687.5	42.77	0
chr13	58608263	58608795	533	195	29	148.49	14.59	0
chr13	58625505	58626398	894	797	119	925.03	27.53	0
chr13	58643038	58643406	369	162	24	136.22	15.78	0
chr13	58667380	58667958	579	186	36	206.11	22.81	0
chr13	58892682	58892939	258	95	18	145.27	32.2	0
chr13	59465249	59466010	762	533	99	900.67	57.74	0
chr13	59879793	59880293	501	265	28	148.27	11.97	0
chr13	59901969	59902336	368	171	19	128.36	24.77	0
chr13	60743962	60744413	452	319	23	118.74	15.46	0
chr13	60907074	60907786	713	152	35	195.08	17.34	0
chr13	62373124	62373312	189	74	22	221.4	49.54	0
chr13	62373374	62373745	372	152	46	436.72	44.58	0
chr13	62399771	62400186	416	226	39	339.56	44.58	0
chr13	64403514	64403960	447	239	31	134.99	15.29	0
chr13	64436507	64436956	450	259	28	201.86	27.25	0
chr13	64447002	64447424	423	150	21	124.83	14.47	0
chr13	65363477	65363756	280	153	26	184.67	23.95	0
chr13	66020113	66020215	103	52	11	129.03	19.38	0
chr13	66020275	66020418	144	70	22	232.5	46.81	0
chr13	66715702	66716222	521	457	47	137.87	10.19	0
chr13	67777532	67777804	273	184	18	140.95	22.29	0
chr13	68025084	68025396	313	196	20	129.95	17.11	0
chr13	69663812	69664302	491	87	31	202.41	18.9	0
chr13	69703684	69704232	549	408	31	199	22.29	0
chr13	69935458	69935760	303	65	27	235.9	27.25	0
chr13	69948842	69949390	549	365	67	641.11	42.11	0
chr13	70052922	70053692	771	415	90	822.85	76.78	0
chr13	70421973	70422312	340	59	24	177.26	29.72	0
chr13	70428364	70428724	361	159	22	136.95	19.01	0
chr13	70612766	70613442	677	379	56	448.81	29.72	0
chr13	70663035	70663712	678	351	51	314.49	20.53	0
chr13	71165970	71166565	596	297	52	409.23	31.51	0
chr13	71317228	71317589	362	141	26	184.67	16.51	0
chr13	71678319	71678594	276	74	17	129.27	19.82	0
chr13	72536984	72537351	368	121	21	134.35	20.98	0
chr13	72664058	72664781	724	475	61	481.08	28.51	0
chr13	72676219	72676833	615	487	32	185.29	19.82	0
chr13	73075387	73075821	435	249	30	206.45	18.78	0
chr13	73745196	73745741	546	194	98	932.79	51.32	0
chr13	73899276	73899801	526	282	39	262.83	25.27	0
chr13	74234298	74234573	276	143	20	124.83	14.16	0
chr13	75432750	75433052	303	184	31	285.84	49.54	0
chr13	76991001	76991684	684	363	42	277.98	26.88	0
chr13	81530863	81531304	442	156	25	172.48	19.82	0
chr13	90720188	90720573	386	69	21	134.46	19.82	0
chr13	91236533	91237011	479	192	36	253.78	30.73	0
chr13	91925857	91926136	280	107	24	152.96	19.96	0
chr13	92250983	92251552	570	378	43	333.29	32.2	0
chr13	93694884	93695260	377	144	24	124.64	17.11	0
chr13	94496525	94496932	408	280	29	182.77	15.7	0
chr13	94682213	94682512	300	213	22	177.87	29.72	0
chr13	94705535	94705980	446	300	27	139.99	13.73	0
chr13	95076371	95077161	791	301	48	293.6	25.43	0
chr13	95085826	95086755	930	271	76	429.29	22.81	0
chr13	95090883	95091751	869	193	52	249.82	13.21	0
chr13	95098754	95099063	310	114	20	122.18	20.53	0
chr13	95291073	95291585	513	278	29	157.21	15.21	0
chr13	95292968	95293269	302	80	17	121.89	17.11	0
chr13	95342659	95343263	605	413	43	259.96	18.97	0
chr13	95410382	95410912	531	177	40	287.12	25.66	0
chr13	95428850	95429507	658	251	40	208.51	13.69	0
chr13	95495098	95495700	603	335	48	341.7	24.44	0
chr13	96597489	96597837	349	163	20	142.79	19.82	0
chr13	96636192	96636485	294	101	22	178.49	29.33	0
chr13	96696652	96696919	268	165	23	192.8	27.51	0
chr13	97111537	97112433	897	410	61	272.42	17.9	0
chr13	97634424	97634873	450	325	35	279.61	27.25	0
chr13	97893717	97894216	500	145	26	145.21	12.83	0
chr13	98095931	98096350	420	239	24	122.99	17.11	0
chr13	98098328	98098846	519	460	44	361.81	39.63	0
chr13	98134487	98134889	403	200	32	161.24	16.09	0
chr13	98301787	98302256	470	186	35	186.8	17.42	0
chr13	98349503	98350812	1310	502	128	831.95	35.77	0
chr13	98552506	98553099	594	239	44	269.57	20.32	0
chr13	98639684	98640564	881	545	86	735.91	39.63	0
chr13	99027944	99028678	735	489	65	511.38	37.15	0
chr13	99266149	99266730	582	377	43	329.6	32.2	0
chr13	99267011	99267471	461	158	37	299.23	34.68	0
chr13	99577938	99578529	592	416	42	214.08	14.26	0
chr13	99799519	99799799	281	214	17	127.03	19.55	0
chr13	100138499	100139071	573	250	30	120.18	9.8	0
chr13	100147072	100147589	518	335	29	148.49	12.41	0
chr13	100191853	100192347	495	237	25	160.95	17.34	0
chr13	100228645	100229110	466	293	37	231.06	20.73	0
chr13	100317702	100318653	952	651	119	925.29	65.01	0
chr13	100337197	100337817	621	430	64	405.19	29.21	0
chr13	100355321	100355716	396	210	22	121.69	15.55	0
chr13	100407761	100408808	1048	390	159	1373.8	75.27	0
chr13	100484898	100485297	400	168	31	174.85	20.53	0
chr13	100694425	100694856	432	225	27	185.26	24.77	0
chr13	101512025	101512777	753	374	45	176.28	14.17	0
chr13	102852096	102852531	436	250	23	127.39	18.65	0
chr13	103065832	103066243	412	185	27	141.17	12.83	0
chr13	103534532	103535367	836	484	50	316.31	27.25	0
chr13	103748159	103748529	371	189	28	128.97	16.92	0
chr13	104331053	104331528	476	191	29	120.18	12.8	0
chr13	105098581	105099146	566	168	36	174.26	12.45	0
chr13	105138860	105139106	247	61	18	148.61	27.25	0
chr13	105684260	105684686	427	246	31	174.85	18.99	0
chr13	106034974	106035368	395	199	33	254.48	34.21	0
chr13	107865489	107866064	576	254	55	473.95	37.15	0
chr13	111035852	111036154	303	121	18	132.04	21.99	0
chr13	111551744	111552072	329	190	22	168.1	24.44	0
chr13	112631791	112632162	372	120	25	179.38	22.29	0
chr13	112633332	112634085	754	394	120	1255.77	61.1	0
chr13	113175725	113176221	497	355	24	140.16	17.11	0
chr13	113431784	113432244	461	320	24	158.2	19.82	0
chr13	113885414	113885863	450	153	23	140.9	19.82	0
chr13	114391645	114392139	495	245	30	192.52	19.05	0
chr13	114822561	114823394	834	491	67	512.98	37.15	0
chr13	114823673	114823958	286	114	20	159.46	24.77	0
chr13	114933191	114933550	360	149	26	168.69	23.33	0
chr13	114962857	114963272	416	179	29	221.99	22.29	0
chr13	115104544	115104815	272	98	18	141.23	22.29	0
chr13	115138723	115139286	564	301	41	231.73	17.69	0
chr13	115855918	115856380	463	120	23	138.36	17.34	0
chr13	115996932	115997445	514	183	36	232.59	22.81	0
chr13	118178865	118179347	483	263	33	247.09	24.77	0
chr13	118330628	118331201	574	478	31	182.77	19.64	0
chr13	118547016	118547732	717	69	48	298.95	24.53	0
chr13	120533126	120533379	254	122	23	192.15	26.88	0
chr13	120538379	120538778	400	109	24	161.74	24.77	0
chr14	6620130	6620789	660	210	71	640.39	42.11	0
chr14	6638020	6638722	703	562	62	510.93	29.72	0
chr14	6642231	6642693	463	200	29	198.58	32.2	0
chr14	6745917	6746483	567	397	42	216.8	18.42	0
chr14	6779545	6779914	370	67	23	145.27	17.11	0
chr14	6846575	6846962	388	150	25	175.19	24.77	0
chr14	6900743	6901218	476	181	24	145.4	14.86	0
chr14	6903407	6903756	350	253	20	142.55	14.86	0
chr14	6918237	6918655	419	249	33	120.12	9.56	0
chr14	6966253	6966633	381	199	22	118.74	16.29	0
chr14	7175241	7175663	423	241	27	154.37	21.71	0
chr14	7435707	7436218	512	269	36	233.15	19.01	0
chr14	8645902	8646285	384	129	19	125.04	19.82	0
chr14	9948401	9949114	714	326	82	758.3	44.58	0
chr14	10525595	10526131	537	329	48	391.22	54.49	0
chr14	10761375	10761927	553	272	38	253.78	23.65	0
chr14	10884170	10884932	763	171	57	432.56	32.2	0
chr14	10885093	10885676	584	176	33	183.91	19.98	0
chr14	10892951	10894215	1265	233	82	533.85	27.25	0
chr14	10900801	10901104	304	202	19	122.62	17.11	0
chr14	10910281	10910728	448	214	39	286.01	38.32	0
chr14	10924717	10925108	392	159	34	178.16	17.88	0
chr14	12576295	12576658	364	145	22	118.74	14.01	0
chr14	12590982	12591470	489	55	27	162.19	19.82	0
chr14	13270076	13270283	208	98	20	186.67	39.63	0
chr14	14462311	14462984	674	612	40	251.74	32.2	0
chr14	18786208	18786562	355	180	27	121.25	14.17	0
chr14	18885681	18886161	481	335	28	165.2	20.86	0
chr14	18888656	18889073	418	169	21	129.48	18.01	0
chr14	18957816	18958175	360	138	31	227.66	20.68	0
chr14	19443025	19443692	668	65	33	166.79	14.97	0
chr14	19451101	19451408	308	123	19	142.41	24.77	0
chr14	19600608	19600910	303	142	22	176.94	22.29	0
chr14	19638950	19639364	415	300	25	142.75	20.91	0
chr14	19762262	19762695	434	299	27	131.64	16.33	0
chr14	19774114	19774467	354	201	21	129.24	19.01	0
chr14	19871347	19871764	418	354	26	149.83	13.69	0
chr14	20263172	20263633	462	138	63	562.69	55.7	0
chr14	20293684	20294013	330	183	21	131.27	22.4	0
chr14	20536322	20536742	421	249	25	157.72	22.51	0
chr14	20561078	20561418	341	112	32	250.2	27.22	0
chr14	20609171	20609769	599	360	33	180.16	19.89	0
chr14	21408897	21409284	388	124	30	241.89	22.29	0
chr14	21438262	21438824	563	211	65	607.53	52.02	0
chr14	23038235	23039060	826	643	72	525.9	30.28	0
chr14	23041176	23041571	396	205	38	293.18	32.31	0
chr14	25212164	25212789	626	430	49	381.56	36.66	0
chr14	25369135	25369522	388	198	44	407.77	61.78	0
chr14	25871770	25872321	552	172	35	243.26	23.61	0
chr14	25898661	25899068	408	238	23	136.54	19.25	0
chr14	25977116	25977459	344	172	23	147.43	16.29	0
chr14	26064563	26064999	437	298	21	123.26	17.11	0
chr14	26098255	26098534	280	159	20	161.26	24.77	0
chr14	26099068	26099368	301	187	20	155.15	24.77	0
chr14	26174069	26174637	569	174	36	202.51	14.56	0
chr14	27196599	27197774	1176	681	109	903.02	44.58	0
chr14	27788357	27788926	570	431	30	158.58	14.97	0
chr14	29302322	29302972	651	465	34	207.03	19.82	0
chr14	30230361	30230720	360	199	22	145.51	22.95	0
chr14	30232998	30233549	552	162	52	364.96	33.86	0
chr14	30871323	30871629	307	174	18	131.05	31.77	0
chr14	32087446	32087664	219	159	18	122.51	18.66	0
chr14	32558737	32559333	597	152	32	188.86	17.34	0
chr14	32901926	32902689	764	489	62	464.16	37.5	0
chr14	33193644	33193922	279	78	18	139.3	22.29	0
chr14	33334384	33334783	400	187	26	154.37	22.24	0
chr14	33451747	33452525	779	228	77	548.49	27.37	0
chr14	33489927	33490342	416	180	29	221.99	29.72	0
chr14	34929157	34929462	306	82	17	121.91	14.86	0
chr14	35298632	35299120	489	337	29	192.32	24.77	0
chr14	35843940	35844301	362	190	21	150.06	22.29	0
chr14	36823181	36823665	485	170	36	280.03	29.72	0
chr14	39802235	39802775	541	341	36	253	22.29	0
chr14	39867842	39868315	474	377	41	279.65	18.82	0
chr14	39927637	39928304	668	185	57	463.75	32.2	0
chr14	39955718	39955989	272	136	20	163.71	22.29	0
chr14	44247567	44247968	402	275	23	144.06	18.34	0
chr14	44428699	44429233	535	158	47	391.94	37.15	0
chr14	44465005	44465656	652	423	45	150.14	12.61	0
chr14	44551816	44552201	386	244	22	144.06	17.61	0
chr14	45094712	45095351	640	327	77	688.85	48.17	0
chr14	45313364	45314050	687	272	36	209.49	17.34	0
chr14	45334215	45335107	893	236	101	847.83	51.32	0
chr14	46272923	46273315	393	188	47	452.82	47.06	0
chr14	46436881	46437200	320	155	20	142.05	22.51	0
chr14	46475028	46475497	470	195	32	239.75	34.68	0
chr14	47623094	47623564	471	289	23	136.84	19.82	0
chr14	47683279	47683683	405	238	28	195.23	27.71	0
chr14	48050368	48050819	452	297	34	267.49	27.25	0
chr14	48964881	48965210	330	205	32	287.09	34.68	0
chr14	49891640	49892023	384	222	22	134.35	17.52	0
chr14	49895734	49896002	269	202	20	164.65	29.72	0
chr14	50820414	50820946	533	294	51	377.04	31	0
chr14	50863139	50863636	498	184	45	381.49	34.68	0
chr14	51028793	51029341	549	381	63	428.84	33.54	0
chr14	53066297	53066767	471	266	30	207.12	24.77	0
chr14	53122333	53123237	905	567	92	733.27	66.29	0
chr14	53180421	53180828	408	255	31	217.35	23.52	0
chr14	53201910	53202655	746	471	64	507.52	52.02	0
chr14	53334693	53335115	423	194	30	174.41	21.77	0
chr14	53366283	53366577	295	149	21	150.84	22.4	0
chr14	53878751	53879307	557	243	39	292.25	34.68	0
chr14	54749724	54750275	552	392	39	286.01	28.33	0
chr14	54836263	54836746	484	345	23	121.55	17.11	0
chr14	54900398	54900772	375	120	31	152.97	12.83	0
chr14	54907333	54907966	634	444	37	187.89	15.4	0
chr14	55535251	55535687	437	185	29	119.73	12.55	0
chr14	56491394	56491969	576	156	40	297.86	34.68	0
chr14	57375978	57376334	357	248	20	140.91	22.29	0
chr14	57609415	57609693	279	109	16	117.93	17.34	0
chr14	59878371	59878731	361	190	23	171.51	32.2	0
chr14	59880073	59880489	417	253	21	137.84	17.34	0
chr14	59896799	59897826	1028	580	167	1423.81	52.88	0
chr14	59911891	59912419	529	324	40	207.76	15.51	0
chr14	59960734	59961250	517	231	33	234.13	24.09	0
chr14	60014382	60014892	511	356	59	453.27	31.25	0
chr14	60677819	60678260	442	303	24	127.39	15.12	0
chr14	61400468	61400966	499	368	34	232.86	17.07	0
chr14	61626587	61627115	529	181	38	155.17	10.06	0
chr14	61762686	61763180	495	292	35	202.41	22.02	0
chr14	63322370	63323197	828	166	65	396.46	29.08	0
chr14	63610939	63611319	381	215	25	187.81	27.25	0
chr14	63913766	63914288	523	319	29	164	15.21	0
chr14	64024872	64025360	489	224	42	231.74	17.11	0
chr14	64290066	64290415	350	193	23	173.19	29.33	0
chr14	64617433	64617746	314	160	21	122.43	15.55	0
chr14	64693475	64693820	346	250	21	134.52	22.22	0
chr14	64854453	64855238	786	576	71	564.74	49.54	0
chr14	66214779	66215118	340	200	21	134.35	19.39	0
chr14	66973194	66974640	1447	376	121	672.82	18.53	0
chr14	66976302	66976615	314	171	23	157.52	24.17	0
chr14	66987758	66988159	402	295	23	161.27	19.82	0
chr14	67005564	67006057	494	153	30	136.83	16.9	0
chr14	67291105	67291692	588	421	32	134.99	12.93	0
chr14	67513935	67514163	229	82	22	181.15	23.51	0
chr14	67976456	67976818	363	203	20	138.42	24.44	0
chr14	68042310	68042870	561	232	41	295.37	30.89	0
chr14	68089116	68089574	459	281	28	174.34	21.65	0
chr14	68247216	68247578	363	224	22	160.31	24.77	0
chr14	69250436	69251197	762	290	55	299.61	17.92	0
chr14	69251520	69251970	451	191	37	269.07	27.85	0
chr14	69370761	69371141	381	189	32	267.71	34.68	0
chr14	69508030	69508529	500	261	39	296.35	34.21	0
chr14	69782255	69782540	286	185	19	147.26	24.44	0
chr14	69838946	69839432	487	158	32	183.91	16.66	0
chr14	69855463	69856040	578	446	37	195.56	14.83	0
chr14	69934519	69935053	535	154	38	259.32	28.51	0
chr14	71505493	71505769	277	165	16	118.41	27.25	0
chr14	71968541	71969193	653	379	45	331.09	27.25	0
chr14	72027709	72028138	430	339	28	205.94	24.52	0
chr14	74251152	74251480	329	185	21	141.39	22.4	0
chr14	74815454	74815847	394	137	27	206.13	27.25	0
chr14	74815856	74816133	278	54	21	158.41	23.78	0
chr14	74879902	74880183	282	106	18	119.07	19.74	0
chr14	75010565	75011061	497	167	27	172.79	16.18	0
chr14	75012765	75013610	846	507	69	480.48	29.94	0
chr14	75349776	75350807	1032	765	71	461.37	31.51	0
chr14	75422237	75422693	457	285	33	254.64	29.72	0
chr14	75609172	75609573	402	166	25	153.03	24.17	0
chr14	77869060	77869579	520	270	47	298.95	22.24	0
chr14	77982843	77983594	752	324	48	267.16	22.81	0
chr14	78244816	78245107	292	160	18	131.66	23.43	0
chr14	78261869	78262202	334	126	20	146.44	19.82	0
chr14	85973555	85973872	318	205	17	119.18	14.86	0
chr14	98160878	98161194	317	111	22	172.76	19.82	0
chr14	98177451	98177827	377	280	25	125.36	15.79	0
chr14	98207737	98208420	684	190	63	530.13	34.68	0
chr14	99190137	99190383	247	158	20	158.41	21.13	0
chr14	99211794	99212428	635	420	51	404.49	29.72	0
chr14	99234171	99234606	436	352	41	356.37	34.68	0
chr14	100691587	100692382	796	497	72	553.67	27.8	0
chr14	103222642	103222737	96	49	12	178.1	29.72	0
chr14	104134873	104135115	243	125	17	138.46	32.2	0
chr14	104174011	104174596	586	519	40	284.13	29.72	0
chr14	104387039	104387360	322	140	22	164.97	20.81	0
chr14	104387538	104387890	353	177	22	162.87	19.82	0
chr14	104396011	104396317	307	240	19	132.06	17.34	0
chr14	104747819	104748197	379	231	19	126.06	17.34	0
chr14	104750446	104750871	426	256	25	149.43	17.11	0
chr14	104806351	104806899	549	321	32	209.12	19.82	0
chr14	107561900	107562028	129	65	12	119.05	26.48	0
chr14	112896262	112896866	605	125	36	237.05	19.82	0
chr14	112896899	112897207	309	64	18	121.21	19.82	0
chr14	117105036	117105978	943	734	70	513.19	34.68	0
chr14	117136875	117137691	817	150	71	509.51	24.44	0
chr14	117450016	117450378	363	206	25	174.27	26.91	0
chr14	117526679	117527033	355	198	22	162.35	22.29	0
chr14	119031166	119031946	781	494	101	964.88	66.88	0
chr14	119238011	119238304	294	136	20	124.83	16.76	0
chr14	119346946	119347332	387	309	20	134.25	19.82	0
chr14	119453519	119453906	388	180	30	227.8	24.34	0
chr14	119457868	119458715	848	694	53	148.41	10.24	0
chr14	120844591	120845043	453	340	26	145.55	15.55	0
chr14	120849444	120849783	340	262	35	320.8	37.15	0
chr14	120896793	120897786	994	396	151	1445.38	64.15	0
chr14	120979625	120980256	632	290	39	261.63	22.29	0
chr14	121486687	121487198	512	41	27	157.54	19.82	0
chr14	121551484	121551919	436	103	23	143.73	14.86	0
chr15	3912967	3913169	203	80	37	413.21	52.02	0
chr15	3914374	3914742	369	228	27	213.51	27.25	0
chr15	3949224	3949607	384	262	37	233.15	24.24	0
chr15	3977924	3978585	662	111	32	144.83	13.21	0
chr15	3982714	3983099	386	189	21	136.27	13.51	0
chr15	4430403	4430635	233	166	21	189.12	29.72	0
chr15	5020659	5021172	514	362	41	328.23	37.15	0
chr15	6184487	6185110	624	210	47	323.08	40.63	0
chr15	6395488	6395821	334	187	23	178.97	24.77	0
chr15	6961920	6962874	955	584	88	731.49	39.63	0
chr15	7660185	7660852	668	337	56	451.9	34.68	0
chr15	10244026	10244737	712	481	65	531.72	34.68	0
chr15	10606545	10607083	539	308	38	193.67	19.96	0
chr15	10615240	10615910	671	149	44	304.55	22.29	0
chr15	10668029	10668715	687	461	45	200.79	14.36	0
chr15	11402095	11402632	538	148	40	274.34	27.8	0
chr15	11528911	11529490	580	402	29	172.99	19.82	0
chr15	11644573	11645099	527	357	37	278.73	29.72	0
chr15	12176930	12177575	646	177	30	152.97	11.05	0
chr15	12217303	12217768	466	170	26	145.21	15.94	0
chr15	13188223	13188633	411	223	24	155.06	21.38	0
chr15	25267229	25267850	622	325	49	374.06	34.68	0
chr15	25388909	25389278	370	223	32	210.19	17.11	0
chr15	25439481	25439837	357	178	23	137.94	19.01	0
chr15	25577371	25577714	344	280	22	165.23	19.82	0
chr15	25582496	25583175	680	308	70	606.2	66.88	0
chr15	25712990	25713373	384	195	21	144.94	29.72	0
chr15	26898533	26899019	487	184	31	224.29	24.77	0
chr15	27174000	27174705	706	388	58	427.6	34.68	0
chr15	27437408	27437777	370	163	21	134.35	21.1	0
chr15	27769801	27770481	681	315	43	291.4	27.25	0
chr15	27852150	27852600	451	320	27	163.69	15.43	0
chr15	27945707	27946354	648	305	44	310.66	27.25	0
chr15	27948913	27949279	367	111	30	227.8	27.21	0
chr15	27954188	27954673	486	147	51	458.4	36.66	0
chr15	27966341	27966896	556	267	68	519.47	37.32	0
chr15	28021079	28021634	556	192	43	291.31	28.53	0
chr15	28042047	28042417	371	196	20	136.62	19.55	0
chr15	31357553	31358149	597	191	30	157.14	12.26	0
chr15	32277989	32278239	251	187	16	125.09	24.77	0
chr15	32360761	32361534	774	417	66	517.83	34.21	0
chr15	34310354	34310628	275	131	26	234.49	27.25	0
chr15	35948889	35949368	480	272	37	252.82	28.51	0
chr15	36040492	36040896	405	121	22	134.44	18.49	0
chr15	36041104	36041197	94	48	9	125.67	22.29	0
chr15	36041447	36041800	354	167	27	218.2	27.25	0
chr15	36071276	36072020	745	512	72	592.27	37.15	0
chr15	36181812	36182270	459	134	21	120.38	14.86	0
chr15	36491181	36491590	410	234	21	124.83	18.7	0
chr15	36904879	36905407	529	353	67	435.43	23.76	0
chr15	37109562	37109977	416	168	22	147.95	17.34	0
chr15	37272654	37273385	732	393	63	418.37	32.2	0
chr15	37346130	37346693	564	325	47	367.33	26.88	0
chr15	37552105	37552571	467	264	27	131.64	17.58	0
chr15	38287489	38287838	350	123	19	122.79	17.55	0
chr15	38363139	38363751	613	483	46	294.35	26.61	0
chr15	38496489	38496805	317	117	17	119.4	22.29	0
chr15	38604872	38605243	372	158	23	168.64	22.29	0
chr15	38762517	38762929	413	112	25	179.46	24.77	0
chr15	39303612	39304012	401	257	21	134.35	22.87	0
chr15	41523770	41524098	329	171	20	147.7	24.77	0
chr15	41701911	41702251	341	134	21	142.51	19.25	0
chr15	51600178	51600320	143	69	19	147.34	22.02	0
chr15	51744419	51744975	557	225	55	270.88	20.01	0
chr15	51782456	51783051	596	234	44	269.57	18.69	0
chr15	51852109	51852496	388	254	23	164.63	22.29	0
chr15	51974837	51975603	767	333	52	308.05	24.37	0
chr15	51975629	51975983	355	102	36	314.41	47.06	0
chr15	54965161	54965483	323	114	23	118.74	13.81	0
chr15	54965512	54965830	319	172	21	139.62	24.77	0
chr15	55038643	55039188	546	291	32	220.09	24.77	0
chr15	55075787	55076019	233	126	19	147.34	21.92	0
chr15	55095279	55095648	370	188	34	178.16	14.77	0
chr15	55102086	55102751	666	171	48	333.46	27.34	0
chr15	55102778	55103066	289	103	27	229	32.2	0
chr15	55270908	55271239	332	223	18	125.18	17.11	0
chr15	57995071	57995513	443	286	39	317.27	29.72	0
chr15	58935760	58936294	535	361	31	152.97	18.3	0
chr15	59163232	59163651	420	170	24	167.34	19.82	0
chr15	60507065	60507465	401	245	27	204.16	27.25	0
chr15	60663182	60663549	368	245	22	157.84	24.44	0
chr15	60669410	60669883	474	305	30	206.37	27.25	0
chr15	61365382	61365810	429	114	21	124.75	14.66	0
chr15	61883188	61883931	744	184	44	281.8	26.5	0
chr15	61886476	61887141	666	69	44	209.24	15.55	0
chr15	61889904	61890328	425	249	25	166.18	22.29	0
chr15	61901356	61901757	402	244	22	139.83	21.99	0
chr15	61921586	61922158	573	369	34	169.63	21.24	0
chr15	61922242	61922866	625	437	45	269.57	19.6	0
chr15	61947747	61948809	1063	498	125	1066.42	49.18	0
chr15	61958106	61958822	717	490	49	265.9	18.82	0
chr15	64163404	64163926	523	323	25	118.93	14.88	0
chr15	66805699	66806348	650	227	44	225.15	15.89	0
chr15	66810000	66810594	595	132	42	263.22	23.33	0
chr15	67135425	67135820	396	224	27	131.64	16.26	0
chr15	67787385	67787634	250	181	17	136.4	32.2	0
chr15	68077944	68078413	470	165	25	156.31	24.77	0
chr15	68091162	68091692	531	189	33	193.32	14.56	0
chr15	68908911	68909420	510	309	32	229	17.34	0
chr15	68991647	68992103	457	228	29	170.03	19.01	0
chr15	71834592	71835107	516	373	31	162.24	13.69	0
chr15	72228316	72228830	515	152	33	227.72	39.63	0
chr15	72997826	72998106	281	155	26	174.27	24.04	0
chr15	73105637	73106306	670	489	50	355.08	34.39	0
chr15	73261982	73262765	784	360	65	485.58	28.51	0
chr15	73286877	73287767	891	669	71	436.22	32.5	0
chr15	73289616	73290066	451	150	24	140.7	17.34	0
chr15	73652925	73653369	445	281	41	161.78	10.66	0
chr15	74819065	74819400	336	199	21	134.35	13.41	0
chr15	75750892	75751162	271	180	20	147.55	20.37	0
chr15	76023407	76023916	510	121	29	172.34	17.32	0
chr15	76046367	76046694	328	147	20	131.76	14.26	0
chr15	76101395	76102030	636	481	37	212.93	24.13	0
chr15	76628597	76628960	364	127	21	126.88	13.31	0
chr15	76649414	76649697	284	147	24	205.24	31.77	0
chr15	76703864	76704957	1094	594	97	622.26	35.92	0
chr15	76840868	76841505	638	280	50	361.82	29.94	0
chr15	76883282	76883820	539	330	41	320.17	34.68	0
chr15	76886632	76887045	414	279	45	312.2	25.5	0
chr15	77101005	77101595	591	362	34	169.63	15.17	0
chr15	77627779	77628331	553	402	30	171.1	21.38	0
chr15	77674858	77675636	779	372	89	682.86	30.79	0
chr15	77689934	77690949	1016	372	62	313.7	19.12	0
chr15	77694088	77694527	440	294	22	133.25	22.29	0
chr15	77720426	77720879	454	257	31	192.52	23.3	0
chr15	77738247	77738738	492	252	34	193.1	18.52	0
chr15	78735665	78736317	653	313	46	308.83	32.9	0
chr15	78747183	78747873	691	526	47	237.32	13.3	0
chr15	79702532	79703431	900	167	127	1234.31	59.4	0
chr15	79732367	79732888	522	406	45	345.3	25.66	0
chr15	79780664	79781491	828	578	53	283.53	17.11	0
chr15	80082609	80083009	401	229	21	131.34	14.86	0
chr15	80533940	80534392	453	186	36	288.22	31.77	0
chr15	80570181	80570785	605	274	37	163.9	10.35	0
chr15	80681759	80682184	426	152	25	149.43	17.11	0
chr15	80860358	80860763	406	242	26	131.64	13.89	0
chr15	80995226	80995492	267	113	16	119.99	21.99	0
chr15	81128901	81129256	356	291	26	177.66	17.11	0
chr15	81183470	81183757	288	68	23	193.33	24.77	0
chr15	81308140	81308613	474	298	34	260.8	27.25	0
chr15	81345104	81345622	519	341	35	248.09	24.77	0
chr15	81382005	81382699	695	359	70	455.91	28.24	0
chr15	81946370	81946851	482	291	36	280.95	39.63	0
chr15	82074793	82075368	576	204	48	254.69	12.32	0
chr15	82560660	82561125	466	177	32	240.88	24.77	0
[truncated: 14,737 more rows]

## Sheet: Peak Calling of OCT4 in ES Cell
Peak Calling of OCT4 in ES Cell
chr	start	end	length	summit	tags	"-10*LOG10(pvalue)"	Fold Enrichment	FDR(%)
chr1	9894302	9894686	385	209	18	170.66	45.54	0
chr1	11262914	11263391	478	343	20	155.45	27.53	0
chr1	11486807	11487224	418	250	17	153.17	26.43	0
chr1	12729758	12730237	480	111	24	227.47	35.78	0
chr1	13069744	13070635	892	241	31	154.01	14.64	0
chr1	15776801	15777191	391	205	19	162.04	33.07	0
chr1	16115145	16115583	439	225	23	197.68	35.03	0
chr1	35059941	35060719	779	465	36	308.19	33.03	0
chr1	35177117	35177634	518	288	20	170.88	42.29	0
chr1	35642331	35642804	474	210	18	150.39	37.01	0
chr1	35888862	35889361	500	190	22	189.27	38.45	0
chr1	35958216	35958817	602	253	30	266.36	32.53	0
chr1	36930122	36930892	771	592	45	326.41	23.5	0
chr1	42003042	42003614	573	209	34	337.96	65.06	0
chr1	52808850	52809184	335	107	16	156.55	42.94	0
chr1	52898021	52898558	538	220	32	253.01	47.71	0
chr1	54429401	54429866	466	108	29	204.21	24.26	0
chr1	58514940	58515374	435	324	23	225.95	46.25	0
chr1	59320668	59321522	855	563	42	308.44	34.86	0
chr1	59367623	59368250	628	315	25	184.31	40.04	0
chr1	72162147	72162671	525	273	45	513.53	95.8	0
chr1	72188206	72188855	650	340	44	375.12	40.18	0
chr1	74757808	74758562	755	297	33	285.85	45.54	0
chr1	77335935	77336390	456	167	26	243.69	48.09	0
chr1	77380008	77380555	548	194	27	251.51	52.05	0
chr1	78536459	78537103	645	416	40	403.67	85.89	0
chr1	80116234	80116967	734	452	26	163.33	26.03	0
chr1	84056122	84056561	440	175	21	185.96	45.8	0
chr1	88140316	88140937	622	308	48	381.05	52.05	0
chr1	88141931	88142590	660	340	32	215.99	41.21	0
chr1	88418024	88418417	394	254	22	216.16	46.47	0
chr1	89145041	89145402	362	103	17	151.13	36.34	0
chr1	103584697	103585077	381	210	17	160	39.64	0
chr1	107998856	107999467	612	297	21	169.28	42.94	0
chr1	112618046	112618494	449	320	19	162.04	26.29	0
chr1	120452873	120453348	476	356	23	206.12	41.4	0
chr1	120876632	120876950	319	106	16	155.49	37.18	0
chr1	120984797	120985239	443	267	37	355.73	58.56	0
chr1	121175926	121176530	605	291	25	156.89	32.53	0
chr1	121216163	121216458	296	196	22	198.22	40.44	0
chr1	121281209	121281602	394	217	24	233.43	56.58	0
chr1	122914722	122915241	520	190	30	263.74	52.55	0
chr1	124434850	124435357	508	286	21	185.92	33.03	0
chr1	127956552	127957194	643	331	33	308.27	71.57	0
chr1	134028346	134028833	488	285	21	189.53	39.64	0
chr1	134049757	134050089	333	178	81	1019.81	107.35	0
chr1	134678411	134678720	310	170	25	189.72	23.42	0
chr1	135224975	135225484	510	319	23	175.96	34.86	0
chr1	135510657	135511418	762	343	25	160.66	23.66	0
chr1	136351400	136351982	583	202	27	183.56	26.55	0
chr1	137160395	137160885	491	269	31	248.64	34.45	0
chr1	137448519	137449036	518	319	24	221.21	56.16	0
chr1	137493391	137493711	321	198	25	163.51	21.93	0
chr1	139195014	139195346	333	140	18	183.25	49.55	0
chr1	153832566	153833037	472	309	37	412.39	99.1	0
chr1	168001215	168001760	546	242	56	575.17	86.75	0
chr1	174160045	174160462	418	173	21	165.78	30.36	0
chr1	174254779	174255284	506	298	19	161.07	45.54	0
chr1	180687262	180687696	435	213	25	215.03	44.15	0
chr1	181060359	181060668	310	190	18	188.9	42.94	0
chr1	182687193	182687926	734	296	26	163.33	21.69	0
chr1	182725182	182725874	693	343	38	364.73	59.46	0
chr1	182761271	182762019	749	362	59	468.36	52.05	0
chr1	182770231	182770935	705	334	65	649.7	112.38	0
chr1	183790144	183790578	435	306	18	150.39	33.96	0
chr1	188211236	188211766	531	245	31	310.03	46.25	0
chr1	196942079	196942815	737	299	82	182.15	8.83	0
chr10	6454232	6454763	532	300	35	260.48	37.41	0
chr10	12262882	12263291	410	200	20	162.15	32.53	0
chr10	19975407	19976004	598	318	25	163.51	35.02	0
chr10	20791252	20791950	699	184	25	158.72	17.35	0
chr10	21534972	21535526	555	293	20	165.01	35.78	0
chr10	21677833	21678349	517	302	32	325.22	68.32	0
chr10	23502401	23502900	500	304	18	151.57	26.43	0
chr10	24718651	24719233	583	374	45	490.3	97.6	0
chr10	27921728	27922039	312	190	20	214.78	52.05	0
chr10	29284386	29284716	331	222	18	183.73	46.25	0
chr10	39947837	39948406	570	207	26	173.45	18.54	0
chr10	41155751	41156213	463	269	20	172.33	41.4	0
chr10	46422241	46422485	245	130	16	178.66	42.94	0
chr10	50926459	50926896	438	281	18	150.39	28.5	0
chr10	51962337	51962866	530	163	25	163.51	22.41	0
chr10	56062571	56063046	476	300	20	179.43	29.73	0
chr10	57927522	57927944	423	235	19	162.04	27.52	0
chr10	59537011	59537499	489	269	32	329.81	66.81	0
chr10	60811156	60811718	563	298	33	270.35	43.38	0
chr10	66398559	66398934	376	156	28	193.81	23.24	0
chr10	66478912	66479684	773	486	28	196.6	36.77	0
chr10	66495554	66496052	499	326	30	197.91	22.63	0
chr10	67510363	67510865	503	280	25	207.52	35.03	0
chr10	67532687	67533309	623	308	22	157.13	28.63	0
chr10	70705520	70705963	444	272	36	280.75	40.44	0
chr10	70843595	70844181	587	194	24	188.39	35.24	0
chr10	74292175	74292425	251	141	21	185.96	32.66	0
chr10	77794233	77794648	416	143	29	253.4	36.6	0
chr10	82168794	82169106	313	202	20	179.3	32.53	0
chr10	84137906	84138397	492	277	20	173.9	38.41	0
chr10	84265968	84266359	392	179	20	173.9	35.71	0
chr10	84342926	84343333	408	218	39	429.95	79.64	0
chr10	84881370	84881831	462	291	18	156.48	35.78	0
chr10	84969153	84970170	1018	290	41	252.59	25.19	0
chr10	86199607	86199959	353	185	27	302.75	68.32	0
chr10	88114722	88115157	436	272	18	162.16	36.34	0
chr10	88900397	88901245	849	542	27	163.07	22.52	0
chr10	94650256	94650688	433	193	22	198.22	30.99	0
chr10	94885778	94886190	413	208	22	198.22	42.99	0
chr10	94890763	94891319	557	282	19	153.31	39.04	0
chr10	106892960	106893558	599	273	23	194.45	42.94	0
chr10	107690759	107691479	721	611	33	292.26	45.54	0
chr10	114872985	114873507	523	329	33	280.53	47.71	0
chr10	115966287	115966622	336	188	17	168.19	35.78	0
chr10	117272907	117273215	309	156	18	150.39	28.15	0
chr10	117356072	117356540	469	238	24	223.27	45.77	0
chr10	119517394	119517819	426	297	17	151.77	36.34	0
chr10	125305652	125306009	358	183	27	279.75	46.09	0
chr10	126374736	126375264	529	421	25	210.64	29.82	0
chr10	126628162	126628512	351	244	29	275.36	47.96	0
chr10	126912047	126912817	771	377	67	627.19	90.25	0
chr11	4341041	4341493	453	170	19	158.71	28.29	0
chr11	6289126	6289587	462	202	29	266.04	55.05	0
chr11	7482413	7482537	125	63	8	156.32	26.43	0
chr11	9016969	9017342	374	157	21	185.96	36.5	0
chr11	10237831	10238183	353	144	21	218.96	42.94	0
chr11	10998266	10998740	475	144	24	223.27	43.27	0
chr11	11729029	11729602	574	470	20	162.15	26.03	0
chr11	19749844	19750248	405	213	17	155.49	42.94	0
chr11	20130904	20131832	929	329	34	250.57	43.38	0
chr11	20377466	20377813	348	112	17	165.58	45.54	0
chr11	25894150	25894538	389	213	22	223.49	49.55	0
chr11	26003820	26004125	306	128	29	352.45	75.98	0
chr11	29273339	29273988	650	295	24	198.05	42.94	0
chr11	32735031	32735627	597	296	30	246.3	42.54	0
chr11	33427289	33427719	431	235	31	300.87	60.06	0
chr11	34197664	34198093	430	273	28	253.15	55.77	0
chr11	43795603	43795996	394	206	23	194.27	39.04	0
chr11	44685172	44685483	312	139	31	302.31	52.78	0
chr11	44707229	44707946	718	336	57	433.33	54.5	0
chr11	52129730	52130120	391	282	37	375.43	60.73	0
chr11	55789918	55790557	640	378	55	622.62	118.92	0
chr11	57786681	57787135	455	339	27	169.47	23.42	0
chr11	60255885	60256146	262	106	18	193.46	47.32	0
chr11	60586984	60587264	281	150	19	209.61	55.3	0
chr11	61345348	61345734	387	137	29	262.28	34.56	0
chr11	62327002	62327591	590	356	26	173.14	19.14	0
chr11	62327654	62328437	784	188	41	269.3	34.45	0
chr11	63768928	63769272	345	168	19	162.04	35.92	0
chr11	68210167	68210569	403	174	17	151.14	40.28	0
chr11	68889484	68890023	540	255	31	215.66	29.28	0
chr11	69397967	69398515	549	237	36	292.95	44.08	0
chr11	69574629	69575442	814	716	30	206.53	35.49	0
chr11	71318327	71318792	466	169	20	181.26	39.64	0
chr11	72236533	72237153	621	337	45	312.19	45.79	0
chr11	74536964	74537207	244	104	16	177.86	45.54	0
chr11	75437648	75438106	459	275	28	237.24	41.21	0
chr11	77709943	77710512	570	322	52	447.09	55.3	0
chr11	81429181	81429792	612	271	26	152.32	21.15	0
chr11	83311746	83312118	373	179	26	283.64	49.55	0
chr11	86517327	86517898	572	250	30	165.92	24.81	0
chr11	87259565	87260006	442	138	19	162.04	31.63	0
chr11	87843802	87844230	429	217	36	303.71	30.91	0
chr11	88399387	88400028	642	304	24	187.71	33.03	0
chr11	96006164	96006622	459	341	19	169.01	35.78	0
chr11	97131582	97132062	481	184	18	154.55	29.73	0
chr11	101123771	101124187	417	319	22	198.22	37.98	0
chr11	104416731	104417220	490	295	27	262.11	41.45	0
chr11	110859401	110859853	453	188	22	209	46.25	0
chr11	112627173	112627580	408	218	40	327.1	38.49	0
chr11	112775599	112776241	643	271	32	288.79	46.47	0
chr11	118367708	118368195	488	287	31	274.72	55.77	0
chr11	119211358	119211844	487	313	20	153.88	27.53	0
chr11	119461188	119461531	344	180	22	208.76	45.04	0
chr12	4099335	4099815	481	178	21	153.44	32.53	0
chr12	4303128	4303428	301	173	34	330.79	47.17	0
chr12	4923847	4924303	457	266	29	301.91	52.86	0
chr12	12829664	12830131	468	144	30	212.09	34.16	0
chr12	33409869	33410200	332	156	20	183.29	38.56	0
chr12	41506024	41506431	408	121	21	185.96	34.51	0
chr12	42597379	42598063	685	349	42	404.3	74.82	0
chr12	42600115	42600404	290	126	22	245.53	49.57	0
chr12	52443278	52443676	399	210	21	186.19	41.64	0
chr12	57216423	57216848	426	318	35	372.02	77.61	0
chr12	59842972	59843421	450	344	28	256.57	40.04	0
chr12	73003355	73003820	466	160	20	171.77	32.53	0
chr12	74004661	74005350	690	544	26	198.21	19.8	0
chr12	77613587	77614415	829	647	27	188.83	22.63	0
chr12	80928964	80929599	636	303	35	258.17	32.53	0
chr12	80941993	80942578	586	293	32	236.25	36.22	0
chr12	87368022	87368460	439	161	20	169.44	24.4	0
chr12	87390641	87391340	700	278	31	241.71	39.6	0
chr12	87660019	87660488	470	206	27	262.11	64.22	0
chr12	99700832	99701409	578	328	36	280.75	28.21	0
chr12	99813513	99813916	404	190	25	185.39	29.28	0
chr12	101037843	101038288	446	161	20	185.03	52.86	0
chr12	103726481	103726995	515	194	20	171.38	29.28	0
chr12	105164869	105165344	476	254	20	173.9	37.16	0
chr12	106576105	106577325	1221	306	40	283.22	39.04	0
chr12	110395955	110396525	571	376	39	396.13	79.28	0
chr12	111150358	111150794	437	248	23	156.71	19.52	0
chr12	111590796	111591324	529	224	85	956.27	110.25	0
chr12	113377547	113377869	323	90	16	159.11	42.94	0
chr12	117677049	117677519	471	329	25	199.38	34.7	0
chr13	5898919	5899283	365	192	22	189.69	32.53	0
chr13	11933189	11933598	410	112	18	151.63	37.95	0
chr13	23746579	23747454	876	583	31	204.21	25.65	0
chr13	27967607	27968211	605	282	29	157.13	19.68	0
chr13	30076854	30077379	526	201	31	311.29	62.77	0
chr13	34116923	34117685	763	436	38	238.21	24.4	0
chr13	37443642	37444237	596	206	34	300.05	49.45	0
chr13	40728359	40728637	279	169	20	173.9	32.67	0
chr13	44029730	44030237	508	223	23	210.6	49.55	0
chr13	44716365	44717127	763	404	77	688.83	71.16	0
chr13	44733142	44733732	591	259	26	230.44	35.78	0
chr13	44762763	44763123	361	153	20	203.37	46.25	0
chr13	48142631	48142985	355	133	22	213.37	48.8	0
chr13	51504153	51504652	500	202	28	227.17	41.21	0
chr13	51858234	51858753	520	316	30	254.36	44.15	0
chr13	52574542	52575107	566	241	32	267.2	53.44	0
chr13	52824887	52825281	395	277	20	171.62	42.54	0
chr13	54128005	54128354	350	204	22	232.13	52.05	0
chr13	56261505	56262259	755	448	24	182.97	26.43	0
chr13	57027528	57027888	361	251	20	202.03	48.8	0
chr13	57372138	57372651	514	253	33	243.43	37.41	0
chr13	63537933	63538456	524	324	23	166.77	39.04	0
chr13	69035559	69035838	280	97	20	215.91	47.32	0
chr13	76260352	76260640	289	143	20	161.56	27.65	0
chr13	78891286	78891680	395	217	32	236.25	28.27	0
chr13	90135828	90136380	553	294	22	190.19	56.16	0
chr13	98383330	98383841	512	306	21	157.2	36.15	0
chr13	113583213	113583757	545	275	24	173.52	34.7	0
chr13	113891276	113891929	654	347	25	207.5	35.78	0
chr13	115278967	115279387	421	275	25	254.57	52.05	0
chr14	7197033	7197645	613	266	55	617.66	133.23	0
chr14	10727877	10728345	469	179	24	229.86	55.3	0
chr14	18540338	18540817	480	281	33	275.09	44.01	0
chr14	20793390	20794086	697	301	30	209.29	28.19	0
chr14	24424193	24424483	291	180	20	160.98	26.03	0
chr14	30500743	30501202	460	253	37	360.66	53.44	0
chr14	31960246	31960668	423	125	23	210.66	49.54	0
chr14	35825884	35826240	357	162	42	251.83	22.12	0
chr14	43916154	43916652	499	298	24	225.05	42.94	0
chr14	45911606	45911991	386	193	26	249	47.72	0
chr14	47675921	47676555	635	307	25	163.51	30.99	0
chr14	48369519	48370085	567	340	52	579.87	106.47	0
chr14	54039699	54040466	768	425	27	158.6	17.35	0
chr14	56686615	56687336	722	330	47	383.88	46.76	0
chr14	59911771	59912419	649	213	27	202.43	27.53	0
chr14	62414841	62415248	408	106	18	167.32	33.03	0
chr14	62454424	62454867	444	181	20	149.64	30.36	0
chr14	74978496	74979046	551	204	26	193.81	26.03	0
chr14	75046710	75047105	396	188	26	198.42	26.03	0
chr14	75249730	75250291	562	157	30	235.94	36.87	0
chr14	75984835	75985393	559	278	31	288.57	47.32	0
chr14	76253533	76254156	624	93	28	183.56	22.33	0
chr14	76451108	76451513	406	205	31	281.35	48.8	0
chr14	77023023	77023602	580	336	24	189.6	29.82	0
chr14	85226641	85227251	611	241	136	1939.61	243.99	0
chr14	91709604	91710256	653	273	37	360.89	79.28	0
chr14	98237192	98237586	395	191	22	208.69	52.86	0
chr14	117113882	117114430	549	174	22	172.48	27.11	0
chr14	117580466	117580922	457	355	24	153.72	19.33	0
chr14	121476941	121477750	810	508	40	284.37	54.9	0
chr14	121569233	121569492	260	136	22	256.07	58.87	0
chr15	7062891	7063353	463	226	27	259.97	59.15	0
chr15	10668251	10668772	522	235	35	305.17	45.54	0
chr15	16391240	16391696	457	248	18	158.51	39.64	0
chr15	25276591	25277173	583	399	31	295.61	48.8	0
chr15	25698677	25699464	788	205	33	258.09	49.55	0
chr15	27366276	27366542	267	165	15	158.82	42.94	0
chr15	28015484	28016032	549	310	25	226.06	32.53	0
chr15	30327658	30328063	406	210	19	180.33	39.64	0
chr15	39597930	39598394	465	200	26	212.23	32.53	0
chr15	55097909	55098662	754	442	95	1041.04	127.96	0
chr15	55147949	55148323	375	236	33	193.09	21.15	0
chr15	61922300	61922870	571	462	22	176.89	26.62	0
chr15	65088494	65088849	356	164	19	189.91	35.78	0
chr15	65579151	65579626	476	201	28	249.88	45.04	0
chr15	74536475	74536916	442	127	18	159.91	35.78	0
chr15	74783073	74783593	521	349	23	156.81	26.03	0
chr15	76496825	76497442	618	374	33	315.99	59.46	0
chr15	79026745	79027289	545	300	29	250.55	49.45	0
chr15	79291779	79292278	500	202	22	198.22	48.8	0
chr15	79917974	79918600	627	417	33	313.96	42.94	0
chr15	82977297	82978046	750	270	27	189.22	33.95	0
chr15	84449658	84450342	685	326	117	1480.33	185.55	0
chr15	85286660	85287009	350	167	17	151.69	32.53	0
chr15	88536617	88537248	632	179	29	227.76	30.03	0
chr15	90883952	90884367	416	129	19	162.04	32.48	0
chr15	93225814	93226441	628	326	26	225.43	49.55	0
chr15	93349252	93349689	438	271	36	300.58	35.78	0
chr15	99532867	99533316	450	348	23	170.23	30.36	0
chr15	100076679	100077026	348	166	45	511.67	69.4	0
chr16	3658975	3659592	618	269	23	151.18	21.69	0
chr16	4208496	4208993	498	214	33	287.33	45.54	0
chr16	9046360	9046861	502	232	20	174.87	26.43	0
chr16	15872099	15872488	390	285	18	170.85	42.94	0
chr16	17167713	17168229	517	336	21	159.66	32.53	0
chr16	22317807	22318135	329	153	22	228.93	47.32	0
chr16	22354862	22355343	482	301	19	162.04	31.36	0
chr16	23022489	23023141	653	345	25	196.03	35.78	0
chr16	26877132	26877699	568	254	23	198.14	42.29	0
chr16	30565769	30566473	705	313	70	600.58	74.92	0
chr16	30655188	30655792	605	243	29	157.13	22.31	0
chr16	30660919	30661283	365	211	22	177.83	36.87	0
chr16	35065924	35066404	481	218	22	164.11	34.7	0
chr16	35507574	35508234	661	358	76	945.23	178.39	0
chr16	38326836	38327234	399	194	25	262.04	52.86	0
chr16	43523089	43523621	533	284	19	158.1	33.03	0
chr16	49688068	49688595	528	274	24	217.67	61.81	0
chr16	49949290	49949658	369	232	19	186.95	45.54	0
chr16	71954815	71955181	367	152	18	175.61	39.64	0
chr16	72979231	72979847	617	268	28	252.05	59.46	0
chr16	78147727	78148136	410	265	31	315.99	45.35	0
chr16	78710289	78710676	388	234	20	195.76	48.8	0
chr16	78728753	78729106	354	122	16	152.69	39.64	0
chr16	81363527	81364151	625	374	36	354.28	59.46	0
chr16	84651698	84652237	540	258	32	306.21	62.11	0
chr16	86025407	86025706	300	144	19	205.43	49.55	0
chr16	96950330	96950902	573	286	48	288.82	30.76	0
chr17	10178315	10179081	767	301	27	161.27	18.3	0
chr17	10275873	10276611	739	202	35	269.44	43.27	0
chr17	14913025	14913451	427	229	30	296.56	44.36	0
chr17	15085452	15086156	705	376	54	512.83	60.24	0
chr17	16431556	16431891	336	180	16	156.34	36.34	0
chr17	23332873	23333399	527	173	21	165.02	27.11	0
chr17	28735306	28736204	899	421	30	227.93	32.53	0
chr17	28914351	28914964	614	337	54	347.7	36.95	0
chr17	29126098	29126619	522	332	48	511.46	85.88	0
chr17	29194547	29194801	255	110	19	162.04	29.86	0
chr17	30784059	30784720	662	330	76	939.72	185.43	0
chr17	31311777	31312239	463	294	21	159.76	31.41	0
chr17	32027459	32027775	317	100	25	285.41	58.56	0
chr17	32450255	32450626	372	139	30	342.65	72.68	0
chr17	35111844	35112377	534	275	101	1326.06	166.27	0
chr17	35524296	35524907	612	189	21	167.92	26.03	0
chr17	35547278	35547683	406	155	25	236.05	47.55	0
chr17	35839240	35839903	664	303	119	265.02	8.64	0
chr17	36686848	36687441	594	324	46	482.53	97.6	0
chr17	37598598	37598998	401	256	20	194.23	46.25	0
chr17	39450973	39456971	5999	1345	3209	968.67	3.07	0
chr17	46275534	46276042	509	293	22	191.95	37.18	0
chr17	47034826	47035484	659	274	23	158.6	25.02	0
chr17	47281319	47281742	424	109	21	164.52	23.86	0
chr17	48081716	48082334	619	280	82	893.8	124.85	0
chr17	49893201	49893627	427	254	42	470.1	84.04	0
chr17	52193799	52194219	421	163	22	198.22	43.83	0
chr17	53026497	53027108	612	327	32	302.14	74.82	0
chr17	53056937	53057323	387	148	20	195.98	52.05	0
chr17	55545299	55545614	316	169	16	160.65	39.64	0
chr17	61794512	61794904	393	181	21	185.96	35.8	0
chr17	62861892	62862354	463	231	22	205.48	45.54	0
chr17	63268367	63268700	334	151	19	196.48	46.25	0
chr17	63738725	63739185	461	304	30	298.9	74.82	0
chr17	66384622	66385134	513	242	28	272.28	42.29	0
chr17	70733046	70733367	322	141	35	367.51	61	0
chr17	70770900	70771925	1026	774	49	344.21	51.18	0
chr17	76016671	76017326	656	393	35	269.44	44.82	0
chr17	82214543	82215071	529	340	34	258.25	37.86	0
chr17	84259559	84260013	455	256	32	329.81	56.25	0
chr18	5163233	5163673	441	168	25	236.05	48.78	0
chr18	5334078	5334641	564	241	19	153.54	26.43	0
chr18	9214845	9215406	562	238	26	163.51	29.25	0
chr18	13855735	13856127	393	222	26	256.73	43.38	0
chr18	14819507	14819826	320	167	32	378.4	73.94	0
chr18	24136582	24137055	474	284	28	265.01	53.75	0
chr18	25011705	25011965	261	151	16	154.58	37.54	0
chr18	30264686	30265129	444	178	27	264.01	62.77	0
chr18	31711681	31712226	546	279	44	301.7	33.16	0
chr18	34455706	34456212	507	236	20	172.71	29.28	0
chr18	34904637	34904984	348	164	23	248.23	62.77	0
chr18	34941319	34941681	363	194	34	357.83	56.68	0
chr18	40433979	40434477	499	211	203	271.55	5.24	0
chr18	42433970	42434357	388	221	23	237.34	46.25	0
chr18	44690601	44691035	435	240	26	173.45	25.47	0
chr18	47694607	47695428	822	540	29	196.36	22.52	0
chr18	63621637	63622018	382	197	44	504.76	91.96	0
chr18	66018456	66018892	437	272	85	1246.74	234.55	0
chr18	67622771	67623629	859	585	33	232.25	29.82	0
chr18	76760661	76761009	349	154	23	232.41	48.8	0
chr18	84043105	84043326	222	112	17	184.87	46.09	0
chr18	85068465	85068960	496	186	23	172.01	30.36	0
chr18	85637277	85637635	359	253	21	217.42	52.86	0
chr19	3282658	3283276	619	379	20	155.78	32.53	0
chr19	4810374	4810705	332	114	29	288.77	49.68	0
chr19	4896749	4897175	427	216	24	169.19	24.4	0
chr19	6988980	6989467	488	220	25	185.75	29.57	0
chr19	7210824	7211310	487	338	78	897.66	114.82	0
chr19	7328398	7328984	587	436	24	153.72	19.1	0
chr19	10888263	10888741	479	302	22	164.49	34.7	0
chr19	16009909	16010327	419	107	20	154.5	32.53	0
chr19	17205080	17205582	503	243	38	416.83	66.07	0
chr19	22890858	22891155	298	105	16	164.79	42.94	0
chr19	26675562	26676022	461	181	19	169.9	49.55	0
chr19	28248740	28249269	530	254	27	257.14	46.25	0
chr19	28700987	28701332	346	191	32	285.45	42.29	0
chr19	29351568	29351968	401	293	22	220.59	52.86	0
chr19	37534391	37534675	285	175	28	345.57	79.28	0
chr19	37942969	37943466	498	250	34	351.29	58.87	0
chr19	37946601	37947011	411	246	18	158.16	32.53	0
chr19	38413032	38413774	743	632	28	175.38	26.92	0
chr19	45410303	45410530	228	101	15	169.36	46.25	0
chr19	53349799	53350369	571	284	31	225.43	39.01	0
chr19	55619616	55619927	312	148	19	182.38	39.04	0
chr2	6291423	6291834	412	307	18	150.39	34.85	0
chr2	9360948	9361392	445	178	30	229.18	34.16	0
chr2	10236180	10236716	537	266	25	163.51	33.19	0
chr2	17906654	17907323	670	408	43	362.07	60.73	0
chr2	19379628	19380075	448	266	29	260.7	51.12	0
chr2	20127001	20127544	544	225	19	156.45	33.03	0
chr2	20572498	20573453	956	505	37	255.77	31.12	0
chr2	21310538	21311202	665	208	24	184.3	33.03	0
chr2	24734180	24734577	398	257	46	535.36	85.45	0
chr2	25002541	25003067	527	194	42	303.11	39.04	0
chr2	26325686	26326487	802	493	36	286.47	48.8	0
chr2	28942896	28943369	474	283	66	663.58	83.27	0
chr2	29453388	29453863	476	365	64	727.63	112.78	0
chr2	29642368	29642939	572	241	32	265.78	51.12	0
chr2	29883801	29884186	386	267	20	196.21	42.29	0
chr2	30638453	30638782	330	140	20	150.39	21.15	0
chr2	30706802	30707282	481	260	41	338.95	51.64	0
chr2	30774039	30774331	293	182	21	217.92	48.8	0
chr2	30985454	30986278	825	526	39	270.36	28.19	0
chr2	33402501	33403098	598	312	27	207.38	36.15	0
chr2	34071500	34072110	611	314	34	330.86	52.86	0
chr2	34221523	34222023	501	169	23	205.66	43.38	0
chr2	37589129	37589763	635	368	28	215.96	40.04	0
chr2	38377562	38378251	690	478	26	167.03	34.86	0
chr2	40732900	40733258	359	176	36	440.33	79.28	0
chr2	43187887	43188166	280	107	15	154.64	32.53	0
chr2	44347151	44347979	829	419	36	280.75	32.36	0
chr2	45558333	45558796	464	188	25	245.73	62.77	0
chr2	51893968	51894786	819	312	115	1307.52	147.48	0
chr2	57643715	57644122	408	137	34	357.83	71.67	0
chr2	68098815	68099200	386	161	25	223.27	55.25	0
chr2	68186757	68187311	555	251	23	161.31	34.7	0
chr2	68619890	68620277	388	231	31	317.02	67.89	0
chr2	68848630	68849048	419	242	19	168.67	35.49	0
chr2	69928551	69928866	316	129	16	159.58	42.29	0
chr2	70079403	70080026	624	383	25	212.46	39.04	0
chr2	74694131	74694438	308	181	21	185.96	32.06	0
chr2	77138240	77139097	858	614	26	170.25	26.43	0
chr2	99358927	99359374	448	325	19	172.24	39.64	0
chr2	103793801	103794107	307	209	17	176.06	46.25	0
chr2	105062226	105062552	327	152	40	501.72	103.51	0
chr2	105171023	105171374	352	166	27	222.84	34.16	0
chr2	106551656	106552225	570	237	44	482.86	89.19	0
chr2	115160903	115161204	302	196	16	163.85	46.25	0
chr2	115414766	115415332	567	342	23	199.81	42.94	0
chr2	116811350	116811908	559	239	24	201.2	39.64	0
chr2	119155258	119155705	448	224	18	150.39	29.15	0
chr2	119548857	119549233	377	156	26	249	41.7	0
chr2	120961879	120962374	496	223	22	190.02	35.49	0
chr2	122061550	122062011	462	173	51	462.75	55.61	0
chr2	124332006	124332430	425	178	48	344.21	36.87	0
chr2	126585780	126585992	213	107	19	194.71	41.21	0
chr2	129279061	129279617	557	300	23	154.88	24.4	0
chr2	135306176	135306776	601	171	26	188.12	24.68	0
chr2	143962015	143962678	664	217	21	160.72	32.53	0
chr2	144406580	144407141	562	363	23	200.68	26.43	0
chr2	145993735	145994116	382	244	21	210.34	48.8	0
chr2	153334435	153335014	580	311	26	157.88	21.15	0
chr2	154119193	154119871	679	192	27	216.14	29.57	0
chr2	156117066	156117399	334	174	24	219.7	39.88	0
chr2	157532183	157532581	399	208	20	158.62	32.53	0
chr2	158704288	158704718	431	165	27	281.16	69.37	0
chr2	162723076	162723694	619	317	25	163.51	26.18	0
chr2	165501036	165501573	538	349	25	178.84	26.43	0
chr2	167898533	167898941	409	133	19	151.08	25.56	0
chr2	167905149	167905769	621	342	32	300.15	58.56	0
chr2	168650313	168651004	692	490	61	479.75	60.03	0
chr2	169856872	169857423	552	226	31	174.84	22.75	0
chr2	170463408	170463906	499	167	39	429.95	81.17	0
chr2	170922476	170922970	495	207	18	152.34	36.34	0
chr2	173904278	173904639	362	158	32	343.57	62.46	0
chr2	179050695	179051059	365	168	17	162.04	35.78	0
chr2	179721534	179722026	493	219	25	236.05	57.74	0
chr2	180638398	180638925	528	267	52	617.1	120.37	0
chr3	17681919	17682220	302	163	28	338.46	72.68	0
chr3	18816071	18816622	552	218	81	1090.69	191.6	0
chr3	22083173	22083573	401	272	21	205.92	55.3	0
chr3	28843607	28843955	349	194	20	173.9	34.06	0
chr3	29033426	29033819	394	146	28	304.15	68.32	0
chr3	30914997	30915631	635	476	41	417.54	74.82	0
chr3	31280210	31280593	384	257	20	161.86	30.36	0
chr3	32950146	32950518	373	196	18	174.34	29.73	0
chr3	34845432	34845798	367	192	43	547.14	104.1	0
chr3	34949393	34949849	457	211	35	269.44	29.73	0
chr3	46967164	46967462	299	131	17	178.04	39.64	0
chr3	53545731	53546126	396	169	18	154.31	29.82	0
chr3	53738151	53738637	487	144	32	335.55	59.46	0
chr3	54780145	54780633	489	137	28	275.36	57.27	0
chr3	55077997	55078529	533	171	29	282.72	59.46	0
chr3	57663601	57664003	403	208	34	275.24	36.97	0
chr3	64052435	64052989	555	349	19	153.6	22.77	0
chr3	65745224	65745676	453	212	28	275.36	47.16	0
chr3	65746518	65747201	684	366	30	214.75	31.15	0
chr3	66775083	66775432	350	195	35	398.35	65.06	0
chr3	68652793	68653438	646	268	31	213.55	24.88	0
chr3	72946605	72947231	627	260	28	250.14	42.94	0
chr3	75737510	75737983	474	369	18	155.69	29.73	0
chr3	79502943	79503342	400	191	21	185.96	44.24	0
chr3	79520870	79521374	505	205	20	164.93	38.45	0
chr3	82411829	82412258	430	178	21	185.96	47.56	0
chr3	88657669	88658214	546	363	32	319.83	56.16	0
chr3	92780110	92780337	228	102	28	373.02	89.19	0
chr3	95302809	95303568	760	375	28	183.56	24.72	0
chr3	96819396	96819775	380	207	54	661.29	103.84	0
chr3	97244845	97245284	440	154	52	661.49	102.41	0
chr3	97625411	97625878	468	361	20	173.9	36.54	0
chr3	101221225	101221650	426	294	33	340.62	75.91	0
chr3	101729674	101729884	211	106	20	180.6	27.46	0
chr3	102212705	102213402	698	409	22	167.15	22.77	0
chr3	102734396	102734766	371	173	21	196.43	37.95	0
chr3	103236905	103237277	373	183	21	185.96	38.83	0
chr3	103336740	103337258	519	368	22	152.83	30.21	0
chr3	108561538	108562032	495	240	34	361.54	75.98	0
chr3	116319333	116319645	313	125	17	173.47	45.54	0
chr3	122137208	122137851	644	407	240	3100	274.45	0
chr3	133126245	133126572	328	163	37	470.81	95.8	0
chr3	133461838	133462454	617	383	59	417.36	35.78	0
chr3	137717321	137717978	658	284	25	187.78	29.82	0
chr3	137979197	137979534	338	224	20	199.46	47.32	0
chr3	138075302	138075839	538	362	51	597.34	113.86	0
chr3	144350368	144350819	452	259	31	297.31	56.58	0
chr3	144955141	144955602	462	280	30	275.94	70.49	0
chr3	146630761	146631345	585	289	37	334.57	62.56	0
chr3	153613203	153613639	437	259	45	387.37	39.81	0
chr3	154483042	154483637	596	299	28	193.81	40.72	0
chr4	6895871	6896404	534	304	24	218.09	42.94	0
chr4	10326822	10327202	381	201	22	224.01	48.8	0
chr4	10859300	10859854	555	363	23	155.21	18.3	0
chr4	17019314	17019809	496	171	20	175.9	39.64	0
chr4	19949351	19949858	508	263	19	162	36.34	0
chr4	23713005	23713427	423	282	25	255.71	59.46	0
chr4	24527961	24528223	263	108	16	173.62	46.25	0
chr4	33251915	33252436	522	305	23	201.63	40.28	0
chr4	34152496	34152890	395	175	32	236.25	24.42	0
chr4	35392582	35393042	461	187	18	157.84	46.25	0
chr4	41757944	41758572	629	303	43	340.78	54.22	0
chr4	41895618	41896072	455	284	77	820.3	91.77	0
chr4	45309067	45309531	465	153	21	185.96	48.41	0
chr4	45675390	45675918	529	213	28	220.57	32.53	0
chr4	45836576	45836991	416	267	25	163.51	27.07	0
chr4	55485338	55485934	597	157	22	172.77	23.66	0
chr4	55496392	55496842	451	331	24	233.91	39.04	0
chr4	55498366	55498950	585	260	29	204.21	24.74	0
chr4	57784811	57785430	620	255	31	274.95	44.36	0
chr4	65816946	65817396	451	238	19	155.63	32.53	0
chr4	69339120	69339421	302	101	26	307.59	82.59	0
chr4	69379175	69379558	384	205	31	315.99	49.97	0
chr4	70803000	70803349	350	150	16	152.41	42.29	0
chr4	81872708	81873245	538	188	23	204.96	42.94	0
chr4	81901925	81902409	485	320	26	173.45	29.98	0
chr4	83999672	83999978	307	132	20	173.9	29.96	0
chr4	90939920	90940236	317	150	20	214.73	46.25	0
chr4	95176717	95177236	520	280	36	280.75	40.6	0
chr4	95581488	95581975	488	358	25	240.31	33.03	0
chr4	103336303	103336857	555	274	21	177.99	36.34	0
chr4	103866493	103866935	443	278	20	168.67	35.24	0
chr4	104712520	104712836	317	142	31	327.22	56.09	0
chr4	105406181	105406514	334	208	20	200.5	41.4	0
chr4	106325505	106326096	592	291	19	149.64	23.12	0
chr4	107680251	107680646	396	184	22	191.93	40.97	0
chr4	115376201	115376614	414	161	25	163.51	25.59	0
chr4	116687882	116688596	715	210	26	166.08	15.18	0
chr4	116911053	116911642	590	303	68	844.83	165.91	0
chr4	116982568	116982949	382	171	30	298.33	50.6	0
chr4	119885616	119886099	484	218	34	258.25	36.21	0
chr4	120108661	120108975	315	204	19	162.04	30.74	0
chr4	122503279	122503768	490	313	25	195.24	30.36	0
chr4	125036681	125037218	538	337	73	615.85	52.05	0
chr4	125750889	125751209	321	129	22	163.69	29.28	0
chr4	125968067	125968554	488	235	30	217.75	34.16	0
chr4	126729416	126729973	558	291	26	173.45	25.41	0
chr4	135418740	135419326	587	279	44	448.13	59.41	0
chr4	135589771	135590112	342	197	20	198.44	47.32	0
chr4	135998993	135999513	521	209	25	159.34	26.03	0
chr4	136320613	136321166	554	182	23	202.08	33.03	0
chr4	137688440	137689254	815	308	35	258.25	47.72	0
chr4	137716940	137717421	482	241	23	162.81	24.88	0
chr4	138504692	138505113	422	138	18	149.41	40.66	0
chr4	140563469	140564099	631	270	35	277.42	49.88	0
chr4	140837428	140837928	501	231	34	257.97	30.91	0
chr4	147582334	147583082	749	532	30	252.71	36.34	0
chr4	148292051	148292276	226	108	20	173.9	27.94	0
chr4	149290344	149290852	509	252	30	301.99	56.16	0
chr4	152818739	152819250	512	111	23	209.83	46.25	0
chr4	154385437	154385898	462	185	21	156.97	30.36	0
chr5	3338996	3339591	596	279	32	213.29	35.78	0
chr5	12878991	12879427	437	149	18	150.39	39.81	0
chr5	20395743	20396386	644	309	24	153.72	25.14	0
chr5	22084726	22085063	338	172	16	154.85	39.04	0
chr5	23613286	23613633	348	244	18	179.78	46.25	0
chr5	25043377	25043754	378	112	24	223.27	54.11	0
chr5	25064783	25065239	457	233	22	198.22	38.65	0
chr5	27126170	27126667	498	324	39	433.2	99.1	0
chr5	28150008	28150369	362	258	30	291.7	56.39	0
chr5	28540561	28541165	605	273	63	648.04	82.41	0
chr5	28562967	28563366	400	150	20	158.41	39.04	0
chr5	33419163	33419722	560	288	24	153.72	29.15	0
chr5	33852319	33852850	532	259	57	558.31	59.49	0
chr5	34239292	34239858	567	172	21	151.58	22.52	0
chr5	37191059	37191538	480	218	29	256.69	55.42	0
chr5	37521289	37521574	286	131	16	166.6	42.29	0
chr5	44432083	44432546	464	275	18	150.39	27.17	0
chr5	56410364	56410732	369	260	34	357.83	52.82	0
chr5	67912440	67912798	359	218	20	202.51	52.05	0
chr5	73181437	73181889	453	213	60	748.45	121.64	0
chr5	73498741	73499262	522	172	39	315.35	32.26	0
chr5	75366719	75367297	579	353	66	790.59	127.17	0
chr5	78336942	78337436	495	177	40	444.71	83.74	0
chr5	83952801	83952921	121	61	8	156.32	26.43	0
chr5	88424934	88425227	294	183	19	207.11	56.16	0
chr5	89753720	89754396	677	474	35	312.57	50.28	0
chr5	93187775	93188445	671	181	27	216.47	32.53	0
chr5	102088032	102088713	682	554	23	160.54	29.57	0
chr5	103964488	103965289	802	509	42	357.63	43.38	0
chr5	105785353	105785780	428	206	22	188.18	32.53	0
chr5	107677962	107678447	486	235	21	188.52	32.53	0
chr5	108317168	108317830	663	347	44	454.39	99.1	0
chr5	109797833	109799217	1385	568	86	800.64	73.94	0
chr5	109992459	109992709	251	140	27	344.87	75.98	0
chr5	110467720	110468204	485	224	20	177.82	42.94	0
chr5	110821054	110821543	490	310	52	633.84	130.13	0
chr5	111410672	111411247	576	214	41	338.95	56.21	0
chr5	112535455	112535887	433	325	32	236.25	32.4	0
chr5	113573155	113573643	489	299	28	193.81	30.23	0
chr5	115374256	115374619	364	259	22	196.43	34.86	0
chr5	115725695	115726264	570	278	37	344.62	65.06	0
chr5	116102308	116102729	422	244	25	255.97	56.16	0
chr5	116717886	116718306	421	124	22	176.39	34.7	0
chr5	116852664	116853286	623	312	45	346.29	53.68	0
chr5	119076719	119077198	480	240	25	230.22	44.36	0
chr5	119316558	119316980	423	191	22	175.95	26.03	0
chr5	122451998	122452611	614	314	30	277.93	69.37	0
chr5	123160735	123161277	543	285	31	280.94	54.22	0
chr5	123559143	123559649	507	189	26	236.86	41.4	0
chr5	125679669	125680083	415	308	17	152.57	42.29	0
chr5	127044565	127044913	349	222	21	181.84	36.87	0
chr5	128797693	128798059	367	204	36	393.6	67.57	0
chr5	131380271	131380695	425	272	41	428.94	69.71	0
chr5	131461849	131462253	405	239	31	346.24	79.28	0
chr5	133960190	133960687	498	285	24	225.26	59.46	0
chr5	135227461	135227853	393	157	27	228.79	38.27	0
chr5	136483465	136483945	481	234	27	183.56	21.91	0
chr5	137579459	137580105	647	363	27	198.56	24.1	0
chr5	137861035	137861528	494	184	29	225.12	34.45	0
chr5	140197147	140197703	557	220	43	414.98	67.67	0
chr5	142382439	142382968	530	256	19	158.56	29.73	0
chr5	144337089	144337523	435	149	56	527.86	58.02	0
chr5	146565156	146565670	515	360	95	173.11	5.23	0
chr5	147465735	147466144	410	244	18	151.63	29.82	0
chr5	148262000	148262527	528	226	19	157.62	32.53	0
chr5	151487024	151487543	520	220	20	171.86	46.25	0
chr6	4688758	4689117	360	181	16	150.45	42.29	0
chr6	5069164	5069683	520	199	24	178.19	32.53	0
chr6	8906735	8907239	505	249	31	314.67	74.82	0
chr6	18175148	18175509	362	138	17	163.79	36.34	0
chr6	29559388	29560216	829	579	30	238.03	32.53	0
chr6	30222272	30222863	592	302	30	282.59	66.07	0
chr6	34117640	34118221	582	311	22	183.98	42.29	0
chr6	34484848	34485150	303	100	18	150.39	29.57	0
chr6	35166261	35166895	635	171	48	507.03	89.85	0
chr6	37587592	37588256	665	283	65	736.17	118.3	0
chr6	37619211	37619728	518	314	32	327.06	72.68	0
chr6	37697274	37697703	430	104	19	170.35	40.28	0
chr6	37787229	37787517	289	112	15	153.56	42.94	0
chr6	38659917	38660483	567	304	50	570.58	100.85	0
chr6	39329835	39330287	453	342	33	260.68	26.03	0
chr6	50648318	50648674	357	112	22	198.22	39.49	0
chr6	52401566	52401973	408	223	28	294	65.06	0
chr6	53489043	53489604	562	181	27	250.37	39.64	0
chr6	55099446	55099901	456	177	35	335.42	55.77	0
chr6	70893677	70894280	604	222	40	259.64	31.23	0
chr6	72716695	72717347	653	359	26	221.14	39.64	0
chr6	77121196	77121624	429	184	18	163.42	39.64	0
chr6	82738516	82738950	435	190	19	165.61	35.49	0
chr6	86262637	86262955	319	160	22	236.35	61.97	0
chr6	86492109	86493017	909	637	27	183.6	22.77	0
chr6	88201433	88202060	628	289	31	233.07	39.04	0
chr6	89091609	89092030	422	158	20	189.81	33.03	0
chr6	92211763	92212290	528	297	29	197.76	37.41	0
chr6	94715948	94716496	549	304	23	179.78	41.64	0
chr6	97067819	97068133	315	167	28	290.5	51.12	0
chr6	97362006	97362368	363	257	24	256.47	58.56	0
chr6	97927207	97927782	576	212	25	178.46	19.52	0
chr6	100300874	100301641	768	264	24	168.98	26.03	0
chr6	113852725	113853032	308	192	35	258.6	27.88	0
chr6	120030232	120030691	460	230	19	170.08	33.03	0
chr6	122306637	122307068	432	157	20	152.65	30.03	0
chr6	122307686	122308387	702	321	27	170.84	18.3	0
chr6	122573986	122574460	475	229	27	194.91	29.11	0
chr6	122589932	122590465	534	322	36	314.1	43.38	0
chr6	122672903	122673268	366	125	23	195.16	34.56	0
chr6	124869076	124869396	321	184	20	177.13	34.7	0
chr6	124974193	124974682	490	211	71	895.13	124.7	0
chr6	125180645	125181120	476	205	111	1018.33	61.17	0
chr6	125470196	125470616	421	210	17	152.64	36.34	0
chr6	127302211	127302775	565	322	22	149.46	19.52	0
chr6	127805053	127805608	556	329	23	161.14	32.53	0
chr6	127859166	127859725	560	265	21	171.47	49.57	0
chr6	129329672	129330176	505	191	22	198.72	42.94	0
chr6	133928925	133929373	449	304	23	222.81	52.86	0
chr6	136981775	136982335	561	264	25	225.39	56.16	0
chr6	142845422	142845887	466	318	20	164.37	40.66	0
chr6	143127852	143128274	423	135	24	221.72	40.66	0
chr6	144318525	144318941	417	103	17	152.21	39.04	0
chr6	145233000	145234047	1048	294	53	371.24	29.38	0
chr7	3189279	3189783	505	247	43	490.59	89.19	0
chr7	3727214	3727820	607	268	23	191.66	35.78	0
chr7	5861361	5861704	344	112	22	216.37	32.53	0
chr7	11914276	11914959	684	338	37	329.31	50.92	0
chr7	15523256	15524095	840	625	43	225.14	29.93	0
chr7	15939455	15939935	481	243	19	166.44	42.94	0
chr7	18540272	18540709	438	171	29	288.77	45.6	0
chr7	24225860	24226230	371	174	31	225.43	25.35	0
chr7	24588278	24588762	485	308	18	150.39	31.56	0
chr7	29740244	29740552	309	161	18	189.16	46.25	0
chr7	29974665	29975050	386	277	28	262.11	55.25	0
chr7	35263815	35264493	679	428	22	171.1	23.12	0
chr7	41285411	41285759	349	167	18	179.56	46.25	0
chr7	45419624	45419927	304	140	33	284.94	33.83	0
chr7	49215970	49216361	392	111	24	236.32	59.46	0
chr7	49316727	49317097	371	138	16	149.42	42.94	0
chr7	49853976	49854434	459	273	19	170.26	42.94	0
chr7	50936488	50936732	245	112	21	252.64	66.07	0
chr7	52975705	52976142	438	138	17	149.73	49.55	0
chr7	63835866	63836577	712	360	75	679.59	81.33	0
chr7	65752336	65752880	545	287	23	163.03	28.19	0
chr7	67888018	67888425	408	194	42	511.43	94.34	0
chr7	72199402	72199925	524	310	37	393.3	61.81	0
chr7	73273746	73274257	512	186	32	313.48	62.11	0
chr7	73408484	73409067	584	267	23	156.5	32.53	0
chr7	80619785	80620496	712	354	94	900.36	108.09	0
chr7	82718819	82719186	368	112	20	150.09	28.92	0
chr7	95355381	95355814	434	135	23	210.66	53.65	0
chr7	97246912	97247279	368	260	18	150.39	31.13	0
chr7	99854429	99854806	378	172	62	871.48	151.96	0
chr7	102289597	102290207	611	282	29	214.61	43.38	0
chr7	107027958	107028549	592	305	27	244.39	49.55	0
chr7	109401130	109401651	522	285	28	272.03	49.55	0
chr7	111901810	111902231	422	280	32	340.04	68.02	0
chr7	112482227	112483122	896	321	34	178.73	14.64	0
chr7	118783672	118784031	360	191	40	444.71	65.58	0
chr7	122297707	122297935	229	119	14	150.92	40.28	0
chr7	123002592	123003054	463	237	19	156.94	33.95	0
chr7	126675650	126676358	709	480	24	167.51	23.66	0
chr7	126904768	126905230	463	208	23	178.63	36.87	0
chr7	130055568	130056276	709	326	24	178.2	26.62	0
chr7	131488803	131489075	273	189	17	183.71	39.04	0
chr7	136509038	136509443	406	273	18	152.38	27.11	0
chr7	138688433	138688897	465	233	20	157.78	30.03	0
chr7	139388038	139388620	583	302	43	335.55	52.05	0
chr7	139796813	139797323	511	160	30	214.75	29.92	0
chr7	139912246	139912998	753	189	57	432.42	61.81	0
chr7	140810741	140811140	400	294	18	150.39	31.23	0
chr8	4192759	4193314	556	235	26	162.29	30.91	0
chr8	12871315	12871821	507	203	26	231.94	53.75	0
chr8	25749595	25749967	373	152	20	200.52	42.94	0
chr8	27236575	27237055	481	305	24	208.56	37.95	0
chr8	36201061	36201700	640	395	22	175.15	26.03	0
chr8	36401835	36402122	288	145	18	193.51	48.8	0
chr8	36737486	36737970	485	209	20	160.98	37.95	0
chr8	44819383	44820145	763	211	28	226.96	29.73	0
chr8	46478045	46478543	499	325	28	235.52	27.88	0
chr8	49419564	49420021	458	279	26	260.53	62.77	0
chr8	52680569	52680743	175	88	11	156.32	36.34	0
chr8	53855027	53855488	462	363	21	185.96	33.07	0
chr8	60624995	60625386	392	175	35	394.37	70.98	0
chr8	63238049	63238491	443	157	19	171.91	39.04	0
chr8	70015199	70015824	626	332	23	190.16	42.94	0
chr8	72050401	72051121	721	442	29	161.6	19.52	0
chr8	72199607	72200306	700	294	27	193.99	40.04	0
chr8	73467480	73468893	1414	738	132	1012.39	82.04	0
chr8	75239960	75240638	679	345	32	196.52	27.65	0
chr8	75245076	75245510	435	240	22	151.73	23.97	0
chr8	75262825	75263639	815	707	36	180.94	13.26	0
chr8	82534952	82535741	790	339	26	155.67	17.35	0
chr8	83807204	83807511	308	157	25	231.12	36.36	0
chr8	84788927	84789574	648	271	26	221.98	39.64	0
chr8	86789577	86790364	788	348	34	186.67	14.64	0
chr8	91893401	91894172	772	469	83	655.72	56.51	0
chr8	92713619	92714089	471	293	37	292.17	35.24	0
chr8	93560916	93561359	444	185	45	411.49	63.3	0
chr8	98722510	98723119	610	277	27	161.9	24.4	0
chr8	102169461	102169898	438	269	26	173.45	28.5	0
chr8	106982471	106982826	356	209	28	304.89	62.11	0
chr8	110483880	110484303	424	265	52	475.61	48.28	0
chr8	114499876	114500292	417	213	22	190.62	45.04	0
chr8	115581672	115582103	432	223	58	762.85	139.89	0
chr8	116484395	116484710	316	208	21	205.33	50.28	0
chr8	120389375	120389992	618	346	27	183.56	26.14	0
chr8	120688222	120688854	633	291	27	186.32	27.88	0
chr8	121409956	121410242	287	179	16	167.44	42.94	0
chr8	125115027	125115339	313	105	22	198.22	34.62	0
chr9	8731881	8732166	286	135	26	313.8	62.77	0
chr9	9553127	9553503	377	191	19	152.09	26.03	0
chr9	23910756	23911200	445	107	20	173.9	34.74	0
chr9	31845073	31845530	458	277	27	233.48	46.47	0
chr9	48641106	48641438	333	112	18	150.39	34.67	0
chr9	49876501	49876940	440	133	27	183.56	30.06	0
chr9	58077223	58078225	1003	545	42	188.77	19.52	0
chr9	61020490	61020908	419	312	22	198.22	49.07	0
chr9	61175612	61176108	497	390	22	174.28	35.03	0
chr9	64137351	64137659	309	210	16	154.46	38.45	0
chr9	64994279	64994826	548	267	21	161.58	32.53	0
chr9	71292315	71292641	327	221	19	181.87	46.09	0
chr9	77201569	77202201	633	342	30	176.54	27.65	0
chr9	77402457	77402971	515	279	21	170.83	33.95	0
chr9	84640822	84641127	306	143	20	217.83	52.86	0
chr9	87692016	87692462	447	336	20	183.52	42.29	0
chr9	88130315	88130840	526	297	22	155.94	26.03	0
chr9	90631678	90631912	235	106	15	153.32	46.25	0
chr9	91153632	91154074	443	111	30	319.94	82.59	0
chr9	92064560	92065045	486	308	63	820.84	138.75	0
chr9	94471088	94471549	462	169	27	262.11	42.08	0
chr9	97842491	97842771	281	148	25	278.67	48.8	0
chr9	99229261	99229640	380	246	17	155.46	37.18	0
chr9	102061813	102062197	385	178	29	288.77	55.11	0
chr9	103372121	103372585	465	153	23	178.21	32.53	0
chr9	106503986	106504387	402	186	24	197.56	28.47	0
chr9	107488565	107489083	519	301	24	185.28	39.5	0
chr9	111420679	111421195	517	169	20	155.59	21.69	0
chr9	113044334	113044792	459	110	26	249	47.78	0
chr9	114432886	114433786	901	281	37	293.54	32.53	0
chr9	116921126	116921419	294	112	21	225.58	47.32	0
chrUn_random	1260742	1261309	568	234	21	174.55	32.53	0
chrUn_random	1261467	1262886	1420	854	64	229.76	12.08	0
chrX	6921925	6922183	259	152	19	217.73	56.16	0
chrX	12387706	12388049	344	210	18	150.39	31.33	0
chrX	47929223	47929731	509	349	25	235.79	52.86	0
chrX	81330322	81330849	528	224	27	255.8	71.57	0
chrX	89916474	89917112	639	296	24	153.72	27.02	0
chrX	95759546	95759972	427	217	21	201.6	42.94	0
chrX	99544522	99544825	304	135	20	173.9	29.67	0
chrX	99674929	99675530	602	197	21	170.75	23.12	0
chrX	135804553	135804895	343	242	16	153.83	48.8	0
chrX	147993441	147993735	295	133	18	192.83	42.94	0
chrX	159913187	159913311	125	63	9	185.04	29.73	0
chr1	36927017	36927473	457	253	17	126.54	22.52	0.09
chr1	52058134	52058548	415	309	16	127.76	27	0.09
chr1	60000805	60001394	590	249	17	128.13	29.73	0.09
chr1	77336920	77337441	522	319	19	128.98	26.62	0.09
chr1	79654995	79655271	277	112	13	130.03	36.34	0.09
chr1	120286498	120286881	384	234	19	127.79	19.52	0.09
chr1	136317428	136317692	265	159	13	128.89	30.98	0.09
chr1	145496251	145496682	432	157	15	127.2	26.43	0.09
chr11	8047713	8048148	436	315	16	127.76	34.04	0.09
chr11	18974046	18974539	494	318	16	129.63	33.03	0.09
chr11	72392618	72393215	598	319	18	129.53	29.57	0.09
chr11	78217102	78217456	355	236	22	129.12	18.43	0.09
chr12	99412291	99412523	233	106	12	126.59	36.34	0.09
chr12	109976006	109976454	449	252	16	128.6	26.62	0.09
chr13	23499479	23499687	209	105	12	128.71	39.64	0.09
chr13	40744732	40745327	596	241	21	129.43	18.3	0.09
chr14	22984327	22984747	421	242	15	128.87	33.03	0.09
chr14	52535051	52535465	415	186	15	128.81	35.78	0.09
chr14	52609225	52609365	141	71	8	128.71	26.43	0.09
chr15	6611270	6611613	344	166	14	129.69	29.73	0.09
chr15	71430712	71430838	127	64	7	128.71	23.12	0.09
chr15	103238959	103239082	124	63	7	128.71	23.12	0.09
chr16	17842456	17842779	324	153	16	127.76	18.97	0.09
chr16	18638367	18638628	262	112	14	127.04	24.1	0.09
chr16	21615777	21616544	768	293	20	127.79	22.77	0.09
chr16	36482794	36483086	293	190	14	127.41	32.53	0.09
chr16	38481812	38482165	354	92	14	126.99	32.53	0.09
chr17	17329701	17330291	591	118	20	126.05	13.01	0.09
chr17	26784423	26785023	601	369	19	125.83	19.8	0.09
chr17	29132523	29132922	400	184	15	128.03	30.98	0.09
chr17	31547895	31548554	660	501	24	128.29	16.27	0.09
chr17	35112607	35113337	731	419	22	129.72	17.52	0.09
chr18	44436713	44437036	324	108	16	127.76	25.3	0.09
chr19	3767522	3768355	834	564	25	126.22	14.23	0.09
chr19	23154711	23155094	384	119	17	128.75	21.69	0.09
chr19	23534954	23535430	477	193	16	127.76	24.83	0.09
chr19	42438144	42438654	511	216	20	127.7	22.96	0.09
chr19	42463204	42463707	504	224	16	127.22	26.03	0.09
chr19	44319365	44319702	338	198	16	127.76	24.19	0.09
chr19	47503778	47504417	640	448	22	129.86	17.74	0.09
chr19	54109133	54109511	379	270	16	127.76	34.52	0.09
chr2	18604663	18605012	350	158	14	127.69	32.53	0.09
chr2	20512645	20513080	436	279	18	129.97	26.03	0.09
chr2	180156823	180157251	429	342	18	125.76	25.56	0.09
chr3	41550903	41551147	245	143	16	127.76	22.32	0.09
chr3	52488764	52489426	663	109	22	125.88	30.36	0.09
chr3	81120635	81121222	588	397	23	129.22	13.01	0.09
chr3	83958704	83959135	432	348	15	127.2	26.43	0.09
chr3	96189253	96189543	291	201	13	126.3	32.53	0.09
chr3	103275399	103275906	508	205	16	127.73	23.12	0.09
chr3	157257126	157257405	280	170	15	128.03	30.36	0.09
chr4	4153445	4153729	285	140	13	127.5	35.78	0.09
chr4	45792275	45792737	463	296	16	126.51	35.49	0.09
chr4	49071725	49072080	356	192	14	127.59	26.43	0.09
chr4	55071373	55071650	278	172	14	128.13	31.23	0.09
chr4	75485434	75485669	236	148	12	125.9	36.34	0.09
chr4	140336392	140336655	264	120	16	127.76	22.33	0.09
chr4	146877532	146878036	505	226	16	128.13	29.73	0.09
chr4	147586412	147586760	349	241	15	128.8	36.34	0.09
chr5	19981568	19981919	352	169	14	128.28	33.03	0.09
chr5	93020778	93021130	353	207	14	128.1	39.64	0.09
chr5	98052848	98053355	508	248	16	126.68	29.28	0.09
chr5	108337860	108338374	515	314	16	126.79	23.12	0.09
chr5	131811438	131811924	487	191	19	126.66	24.4	0.09
chr6	92461015	92461507	493	179	17	126.84	24.4	0.09
chr6	99275587	99276063	477	179	21	129.39	22.77	0.09
chr6	115642010	115642525	516	204	16	126.66	26.43	0.09
chr6	133952792	133953226	435	234	19	128.48	22.31	0.09
chr7	27330965	27331326	362	147	15	128.61	31.12	0.09
chr7	65333162	65333461	300	174	17	125.83	21.15	0.09
chr7	70662517	70662876	360	110	14	126.9	29.73	0.09
chr7	81396510	81397241	732	112	26	125.77	17.89	0.09
chr8	55574768	55575297	530	431	23	129.53	17.89	0.09
chr8	67291767	67292202	436	112	18	129.97	17.35	0.09
chr8	75550831	75551602	772	492	26	128.74	13.01	0.09
chr8	91781258	91781891	634	283	26	126.14	18.22	0.09
chr9	6059209	6059367	159	80	9	128.71	29.73	0.09
chr9	34029293	34029570	278	111	13	128.94	35.78	0.09
chr9	53896832	53897124	293	120	13	126.79	29.73	0.09
chr9	61269133	61269626	494	216	21	126.43	24.4	0.09
chr9	64344269	64344721	453	229	18	127.1	28.19	0.09
chr9	120539159	120539693	535	242	20	128.9	20.33	0.09
chr1	19229842	19230141	300	193	14	138.12	39.64	0.1
chr1	56883038	56883335	298	164	15	138.53	42.94	0.1
chr1	64975199	64975612	414	109	17	136.47	39.04	0.1
chr1	74441053	74441310	258	152	13	134.15	33.03	0.1
chr1	78003096	78003428	333	145	22	134.67	17.33	0.1
chr1	133717672	133718280	609	342	22	134.67	21.79	0.1
chr1	182980653	182981210	558	341	18	132.14	19.82	0.1
chr1	192730735	192731146	412	289	17	138.96	34.85	0.1
chr1	194446244	194446691	448	112	18	138.73	25.02	0.1
chr10	20068435	20068676	242	147	13	137.86	36.34	0.1
chr10	20799133	20799672	540	258	17	134.5	42.94	0.1
chr10	24559199	24559487	289	182	16	137.55	23.86	0.1
chr10	44810210	44810448	239	128	15	134.13	26.43	0.1
chr10	62484730	62485200	471	231	17	133.17	31.12	0.1
chr10	75325568	75325994	427	168	23	138.07	19.52	0.1
chr10	94845102	94845540	439	139	17	138.96	28.56	0.1
chr10	115916609	115917060	452	270	16	135.73	29.73	0.1
chr11	12367203	12367762	560	259	22	134.67	20.04	0.1
chr11	35631873	35632179	307	188	14	136.7	36.34	0.1
chr11	101498093	101498415	323	189	17	138.96	27.32	0.1
chr11	116097954	116098526	573	311	21	138.29	28.19	0.1
chr11	116816288	116816747	460	183	18	133.87	31.33	0.1
chr12	29682018	29682524	507	296	22	134.67	16.49	0.1
chr12	81840111	81840624	514	237	22	134.67	23.41	0.1
chr12	87703796	87704252	457	253	19	134.14	29.38	0.1
chr12	100600247	100600737	491	327	17	138.96	31.95	0.1
chr12	105488518	105488846	329	133	14	132.43	33.03	0.1
chr12	118178977	118179393	417	196	17	138.96	35.27	0.1
chr13	16554627	16554939	313	202	14	135.5	39.64	0.1
chr13	84821123	84821682	560	277	17	131.88	42.94	0.1
chr13	98167820	98168216	397	142	17	138.96	31	0.1
chr14	25894815	25895296	482	213	18	133.19	30.03	0.1
chr14	63362376	63362827	452	108	19	132.51	22.37	0.1
chr14	104744565	104745504	940	286	27	137.86	13.01	0.1
chr15	39558793	39559189	397	211	15	131.69	22.77	0.1
chr15	54975585	54975924	340	178	16	133.62	26.51	0.1
chr15	58896181	58896598	418	145	19	133.89	22.96	0.1
chr15	59221534	59222010	477	220	17	138.96	27.93	0.1
chr15	60669286	60669841	556	378	22	134.67	18.09	0.1
chr15	73503502	73504084	583	307	22	134.67	24.66	0.1
chr15	80556734	80557204	471	195	17	138.96	36.77	0.1
chr15	103347778	103348434	657	451	20	136.23	21.69	0.1
chr16	3929295	3929615	321	185	14	133.94	33.03	0.1
chr16	30561150	30561605	456	184	16	134.07	32.53	0.1
chr16	44200056	44200467	412	325	18	138.96	26.81	0.1
chr17	33561560	33562216	657	466	23	133.92	15.31	0.1
chr17	46273756	46274270	515	330	19	135.61	26.51	0.1
chr18	13540339	13540880	542	259	17	134.23	36.34	0.1
chr18	23685398	23685702	305	130	14	137.1	33.03	0.1
chr18	43564131	43564450	320	173	16	130.55	28.19	0.1
chr18	75704727	75705222	496	222	24	133.11	19.52	0.1
chr19	4147982	4148362	381	134	20	138.44	26.03	0.1
chr19	28626712	28627022	311	200	15	134.95	32.53	0.1
chr19	42189329	42189769	441	212	16	136.37	32.53	0.1
chr19	55609381	55609840	460	289	17	138.96	26.94	0.1
chr19	55642235	55642617	383	189	20	138.01	22.77	0.1
chr2	4995303	4995751	449	227	16	136.19	36.34	0.1
chr2	51893224	51893632	409	242	17	138.96	21.29	0.1
chr2	71043978	71044474	497	287	18	136.93	21.69	0.1
chr2	119354061	119354453	393	271	15	133.35	29.73	0.1
chr2	146525742	146526217	476	251	17	132.41	25.46	0.1
chr2	157257912	157258197	286	145	16	138.27	30.36	0.1
chr2	164648747	164649411	665	561	21	138.15	22.63	0.1
chr2	166421547	166421901	355	186	15	132.76	29.57	0.1
chr3	28110209	28110610	402	257	17	138.96	31.39	0.1
chr3	70551224	70551617	394	193	16	133.18	33.03	0.1
chr3	87036533	87037015	483	287	16	131.18	36.34	0.1
chr3	127522289	127522536	248	144	13	136.44	39.64	0.1
chr3	148926694	148927263	570	273	17	130.6	26.43	0.1
chr4	4373124	4373462	339	134	14	130.59	36.34	0.1
chr4	45224370	45224719	350	181	18	137.11	22.96	0.1
chr4	82799820	82800282	463	111	22	134.67	21.09	0.1
chr4	107716816	107717426	611	352	18	136.26	29.73	0.1
chr4	116700370	116700776	407	269	16	131.07	42.94	0.1
chr4	133740321	133740944	624	345	19	133.51	22.77	0.1
chr4	135518472	135518832	361	112	16	137.6	29.82	0.1
chr5	27022849	27023210	362	137	16	137.41	32.53	0.1
chr5	53755092	53755703	612	332	22	134.67	19.91	0.1
chr5	110677987	110678480	494	204	20	135.43	34.56	0.1
chr6	34274276	34274757	482	186	22	137.92	26.03	0.1
chr6	39375463	39375772	310	109	17	138.96	22.19	0.1
chr6	86916481	86916941	461	195	17	138.96	29.99	0.1
chr6	100343354	100343965	612	273	25	138.43	18.59	0.1
chr6	128431764	128432003	240	140	14	134.75	32.53	0.1
chr6	140565534	140566080	547	310	18	132.9	25.46	0.1
chr7	4505520	4505978	459	210	18	138.96	29.86	0.1
chr7	16082478	16083107	630	212	22	134.67	18.45	0.1
chr7	19087022	19087387	366	136	17	134.65	24.68	0.1
chr7	80003665	80004356	692	375	21	138.53	20.7	0.1
chr7	80652699	80653147	449	212	16	135.13	32.53	0.1
chr7	126011789	126012122	334	223	14	131.5	36.34	0.1
chr7	144948357	144948769	413	238	17	131.09	26.51	0.1
chr8	18106766	18107139	374	236	16	136.58	36.34	0.1
chr8	28706170	28706812	643	387	20	134.26	26.62	0.1
chr8	35382077	35382335	259	157	13	133.03	39.04	0.1
chr8	49677806	49678610	805	294	25	135.62	21.69	0.1
chr8	73558644	73559104	461	361	22	134.67	15	0.1
chr8	81409253	81409583	331	140	16	130.56	22.44	0.1
chr8	111901707	111902205	499	200	18	130.58	27.53	0.1
chr9	21518751	21519508	758	140	23	134.67	17.26	0.1
chr9	58253879	58254432	554	224	25	131.13	20.82	0.1
chr9	78150445	78150889	445	248	16	136.81	33.03	0.1
chr9	95988914	95989280	367	112	17	138.96	31.04	0.1
chr9	102118322	102118628	307	137	16	133.39	23.86	0.1
chr9	114488779	114489301	523	297	20	136.04	26.03	0.1
chr9	121184218	121184709	492	195	19	130.91	17.35	0.1
chrX	7158770	7159339	570	286	17	130.6	23.12	0.1
chrX	67930796	67931315	520	222	22	134.67	21.99	0.1
chrX	148622982	148623256	275	136	13	130.45	33.03	0.1
chr1	13044939	13045335	397	148	12	97.48	26.03	0.11
chr1	37834702	37835282	581	349	15	98.14	23.12	0.11
chr1	39472878	39473214	337	244	14	98.06	19.14	0.11
chr1	45302582	45302895	314	203	11	98.75	29.73	0.11
chr1	51480564	51481056	493	237	17	139.98	26.03	0.11
chr1	56789099	56789426	328	134	15	145.19	36.34	0.11
chr1	72159461	72159880	420	171	18	143.65	22.52	0.11
chr1	72175895	72176377	483	227	17	142.59	46.25	0.11
chr1	74521147	74521589	443	185	15	98.88	17.35	0.11
chr1	75200475	75200932	458	258	15	96.82	13.01	0.11
chr1	99916854	99917231	378	271	14	98.67	19.52	0.11
chr1	158505207	158505945	739	264	22	143.08	17.74	0.11
chr1	173308043	173308535	493	280	20	140.92	32.53	0.11
chr1	174146650	174147171	522	258	16	97.82	19.52	0.11
chr1	183866813	183867383	571	124	18	98.82	14.86	0.11
chr1	184018523	184018844	322	100	11	97.52	23.12	0.11
chr1	190555058	190555458	401	144	16	144.01	39.64	0.11
chr10	7352912	7353582	671	107	19	98.82	10.91	0.11
chr10	8775730	8776037	308	97	11	99.69	23.12	0.11
chr10	43165893	43166471	579	400	18	140.34	23.12	0.11
chr10	43431031	43431514	484	335	18	98.82	14.17	0.11
chr10	58953941	58954522	582	202	24	139.11	19.52	0.11
chr10	61872209	61872895	687	381	26	140.48	19.52	0.11
chr10	80913594	80913843	250	139	11	100.22	27.11	0.11
chr10	84340580	84341062	483	343	18	139.1	27.11	0.11
chr10	117864059	117864610	552	267	14	100.25	22.77	0.11
chr10	121145401	121145792	392	294	12	98.14	19.52	0.11
chr11	18073063	18073306	244	149	10	98.52	29.73	0.11
chr11	18813310	18813635	326	142	12	98.25	27.11	0.11
chr11	22967720	22968195	476	169	17	143.65	23.12	0.11
chr11	62310864	62311321	458	210	17	145.35	26.03	0.11
chr11	63272608	63272916	309	111	17	139.78	24.4	0.11
chr11	74465396	74465857	462	130	14	100	18.98	0.11
chr11	80151825	80152333	509	274	22	99.84	13.25	0.11
chr11	87239029	87239648	620	217	31	140.61	14.12	0.11
chr11	95796820	95797398	579	242	27	143.71	20.82	0.11
chr11	101458080	101458325	246	104	10	97.46	29.28	0.11
chr11	106429115	106429360	246	127	10	97.46	26.03	0.11
chr11	110597831	110598258	428	150	19	141.93	32.53	0.11
chr11	111659910	111660239	330	170	17	139.69	26.03	0.11
chr12	12969078	12969757	680	135	27	141.52	14.64	0.11
chr12	87360066	87360403	338	133	18	142.03	29.57	0.11
chr12	101232751	101233360	610	305	18	98.82	13.89	0.11
chr12	119210584	119211016	433	173	19	141.01	28.19	0.11
chr13	4054682	4055050	369	177	14	100.09	19.52	0.11
chr13	51858917	51859328	412	152	15	97.67	20.91	0.11
chr13	63281332	63281872	541	288	18	145.52	33.03	0.11
chr13	66076149	66076418	270	160	16	142.25	32.53	0.11
chr13	82361851	82362093	243	133	10	98.7	29.73	0.11
chr14	22186177	22186628	452	299	15	97.63	15.18	0.11
chr14	27339679	27339968	290	190	11	97.23	23.66	0.11
chr14	27782302	27782544	243	137	10	98.01	26.03	0.11
chr14	61818596	61818981	386	295	12	99.75	29.73	0.11
chr14	75239963	75240418	456	260	18	140.37	31.23	0.11
chr14	98827341	98827728	388	112	22	99.84	15.99	0.11
chr15	36924408	36924783	376	173	14	98.99	15.18	0.11
chr15	55094796	55095193	398	136	12	98.15	29.73	0.11
chr15	57964919	57965592	674	415	21	143.52	21.69	0.11
chr15	70670069	70670455	387	167	12	99.61	33.03	0.11
chr15	80047584	80047899	316	211	12	99.87	24.4	0.11
chr15	93317803	93318121	319	210	11	97.23	19.52	0.11
chr15	93347670	93348170	501	205	16	100.13	22.52	0.11
chr15	101111704	101112281	578	273	17	100.05	17.35	0.11
chr15	103068620	103069171	552	102	16	100.25	19.52	0.11
chr15	103239845	103239971	127	64	11	98.89	9.09	0.11
chr16	8694501	8695010	510	184	20	143.83	25.56	0.11
chr16	14037495	14037875	381	221	18	145.43	30.21	0.11
chr16	46102512	46102750	239	93	10	99.45	26.43	0.11
chr16	64827393	64827739	347	203	18	98.82	16.93	0.11
chr17	10209315	10209725	411	112	23	144.11	25.4	0.11
chr17	10284852	10285356	505	196	16	99.97	19.52	0.11
chr17	53872470	53872785	316	120	11	97.69	29.28	0.11
chr17	71817885	71818340	456	256	18	143.48	27.11	0.11
chr17	72786894	72787140	247	145	10	97.28	22.77	0.11
chr18	4404128	4404548	421	145	16	140.63	33.03	0.11
chr18	24958935	24959373	439	274	23	144.11	24.28	0.11
chr18	34676590	34676832	243	136	10	98.7	29.73	0.11
chr18	35263994	35264448	455	241	23	144.11	22.2	0.11
chr18	58003141	58003604	464	247	14	99.74	24.4	0.11
chr18	69907502	69907932	431	246	15	100.59	15.18	0.11
chr18	75486219	75486621	403	169	17	144.48	28.29	0.11
chr19	4328947	4329237	291	189	12	100	22.52	0.11
chr19	4849744	4850197	454	214	15	97.36	21.69	0.11
chr19	8746043	8746481	439	190	18	140.27	22.52	0.11
chr19	38110451	38110852	402	124	16	139.39	40.28	0.11
chr19	50493633	50494094	462	283	13	100.95	19.82	0.11
chr19	55279964	55280345	382	154	18	139.97	28.19	0.11
chr2	25877388	25877878	491	269	22	99.84	15.97	0.11
chr2	28462732	28463470	739	489	21	142.25	26.43	0.11
chr2	29379491	29379885	395	173	14	100.15	20.91	0.11
chr2	31061042	31061531	490	102	18	98.82	12.75	0.11
chr2	51912145	51912379	235	107	10	100.22	29.73	0.11
chr2	83510871	83511401	531	215	16	96.7	13.01	0.11
chr2	84562998	84563542	545	311	18	144.96	29.73	0.11
chr2	105478119	105478667	549	258	14	100.57	29.28	0.11
chr2	106362394	106362884	491	177	13	97.56	23.12	0.11
chr2	106424581	106424854	274	157	14	143.74	36.34	0.11
chr2	109661708	109662096	389	162	14	96.99	19.52	0.11
chr2	145753921	145754416	496	289	13	97	23.12	0.11
chr2	154118002	154118569	568	348	18	98.82	12.93	0.11
chr2	157869119	157869486	368	111	14	100.25	23.86	0.11
chr2	162753601	162753912	312	130	11	99.06	26.43	0.11
chr2	166880005	166880465	461	228	13	100.21	22.77	0.11
chr2	167847672	167847971	300	176	11	100.97	29.73	0.11
chr2	173718923	173719460	538	275	18	145.95	33.03	0.11
chr3	27254804	27255301	498	325	17	100.5	20.02	0.11
chr3	30892004	30892506	503	341	23	144.11	21.27	0.11
chr3	34952667	34953169	503	180	20	144.98	20.91	0.11
chr3	54823071	54823628	558	226	15	100.52	16.52	0.11
chr3	64409674	64410303	630	224	19	144.66	36.34	0.11
chr3	131564710	131565216	507	328	19	142.96	28.63	0.11
chr3	146317295	146317682	388	214	16	145.23	39.04	0.11
chr3	147901167	147901481	315	98	11	97.85	32.53	0.11
chr3	157867333	157867710	378	127	12	97.49	24.79	0.11
chr3	157966911	157967464	554	108	18	142.54	26.03	0.11
chr4	13492941	13493527	587	155	18	98.82	15.28	0.11
chr4	43978283	43978735	453	202	15	97.5	19.52	0.11
chr4	57257439	57257817	379	102	17	140.03	27.53	0.11
chr4	100291198	100291582	385	124	12	99.88	26.43	0.11
chr4	117779399	117779713	315	125	11	98.59	29.73	0.11
chr4	126847203	126847791	589	120	18	98.82	11.5	0.11
chr4	137049900	137050254	355	247	18	145.56	32.53	0.11
chr4	137488983	137489286	304	195	11	99.58	26.03	0.11
chr4	139274144	139274608	465	224	18	98.82	12.1	0.11
chr4	139375788	139376105	318	162	12	97.41	26.03	0.11
chr4	140558789	140559433	645	392	24	141.19	20.33	0.11
chr4	147647890	147648434	545	260	18	140.07	24.79	0.11
chr4	150230761	150231340	580	425	18	140.21	19.82	0.11
chr5	38943603	38943998	396	183	12	97.61	19.52	0.11
chr5	44101013	44101256	244	159	10	97.83	26.03	0.11
chr5	53877423	53878020	598	284	16	100.84	23.42	0.11
chr5	77440235	77440548	314	158	11	98	26.03	0.11
chr5	97459012	97459414	403	217	12	97.5	23.12	0.11
chr5	100359629	100360117	489	249	15	97.04	16.27	0.11
chr5	100758576	100758816	241	132	11	98.11	25.02	0.11
chr5	104674290	104674772	483	284	18	139.1	21.69	0.11
chr5	113951079	113951570	492	244	19	139.23	31.33	0.11
chr5	121155313	121155636	324	95	11	97.22	23.12	0.11
chr5	129584697	129585175	479	373	18	139.73	18.98	0.11
chr5	134038707	134039294	588	276	24	144.11	30.61	0.11
chr5	136218954	136219438	485	299	14	99.64	22.63	0.11
chr5	145759139	145759258	120	61	7	142.37	23.12	0.11
chr6	4983244	4983615	372	186	12	100.88	22.77	0.11
chr6	39350132	39350444	313	119	11	98.9	29.73	0.11
chr6	54782322	54782692	371	123	18	98.82	15.69	0.11
chr6	103746135	103746537	403	142	12	97.5	33.03	0.11
chr6	112169046	112169479	434	215	17	142.32	29.57	0.11
chr6	122457226	122457621	396	194	12	97.61	19.52	0.11
chr6	143099365	143099837	473	237	23	144.11	20	0.11
chr6	146812401	146812736	336	184	15	142.6	39.04	0.11
chr7	11797772	11798179	408	244	12	96.86	23.12	0.11
chr7	29907502	29907748	247	149	12	97.72	20.33	0.11
chr7	45764958	45765732	775	477	23	144.11	17.65	0.11
chr7	64513464	64513785	322	221	11	97.52	33.03	0.11
chr7	82647341	82648322	982	837	73	100.54	5.56	0.11
chr7	96079982	96080529	548	221	18	143.37	22.77	0.11
chr7	107130768	107131291	524	168	21	145.99	23.86	0.11
chr7	109809277	109809672	396	273	16	97.07	11.39	0.11
chr7	133475736	133476233	498	179	13	96.78	19.82	0.11
chr7	134600147	134600530	384	224	13	97.97	26.03	0.11
chr8	4470045	4470284	240	136	13	97.97	19.52	0.11
chr8	11557845	11558150	306	111	11	99.26	29.28	0.11
chr8	12504178	12504493	316	160	16	141.27	27.53	0.11
chr8	15170602	15171004	403	146	12	97.5	26.43	0.11
chr8	19950838	19951447	610	417	32	140.62	15.8	0.11
chr8	29375313	29375711	399	168	12	98.02	26.43	0.11
chr8	34665273	34665515	243	114	10	98.7	26.43	0.11
chr8	36196251	36196584	334	201	18	98.82	14.13	0.11
chr8	60653142	60653433	292	139	14	96.94	19.52	0.11
chr8	67991130	67991540	411	270	14	99.95	19.28	0.11
chr8	80964234	80964752	519	203	16	100.4	17.95	0.11
chr8	87082112	87082549	438	109	15	99.59	19.52	0.11
chr8	91835893	91836164	272	159	18	143.93	21.15	0.11
chr8	91943090	91943588	499	186	23	139.78	15.49	0.11
chr8	93718187	93719058	872	199	31	140.29	14.64	0.11
chr8	98393818	98394265	448	322	22	99.84	13.6	0.11
chr8	109405070	109405545	476	272	16	99.62	18.3	0.11
chr8	109824458	109824946	489	264	20	141.6	19.52	0.11
chr8	119861102	119861440	339	147	17	145.4	33.74	0.11
chr9	11067959	11068515	557	345	15	100.63	23.12	0.11
chr9	34131822	34132143	322	180	11	97.52	29.73	0.11
chr9	40082642	40083212	571	460	16	99.62	19.8	0.11
chr9	47265392	47265705	314	104	15	140.79	32.53	0.11
chr9	78154415	78154976	562	106	19	142.61	26.43	0.11
chrX	7208094	7208319	226	110	13	141.85	39.64	0.11
chrX	19819319	19819627	309	109	11	99.53	23.12	0.11
chrX	20032278	20032594	317	111	11	98.29	33.03	0.11
chrX	20501338	20501577	240	131	10	99.27	29.73	0.11
chrX	33207035	33207338	304	135	11	100.33	29.73	0.11
chrX	64773058	64773405	348	105	15	140.3	35.78	0.11
chrX	158176184	158176686	503	205	17	139.64	26.43	0.11
chr1	7037330	7037859	530	226	18	147.09	36.34	0.12
chr1	14297805	14298075	271	163	11	105.96	26.43	0.12
chr1	56568983	56569262	280	104	11	104.35	33.03	0.12
chr1	106898560	106898991	432	205	13	104.7	19.82	0.12
chr1	138695950	138696477	528	275	14	103.79	33.03	0.12
chr1	142245740	142246037	298	190	11	101.3	26.43	0.12
chr1	164406906	164407381	476	377	15	103.38	14.79	0.12
chr1	166213810	166214209	400	136	14	106.12	28.63	0.12
chr1	172726005	172726454	450	220	13	102.42	19.82	0.12
chr10	12298849	12299254	406	196	15	104.32	17.35	0.12
chr10	63485508	63485933	426	133	13	104.63	26.03	0.12
chr10	79453963	79454974	1012	396	30	147.19	15.18	0.12
chr10	82239155	82239498	344	130	13	101.91	22.52	0.12
chr10	83984453	83984769	317	180	14	106.12	18.56	0.12
chr10	84292669	84293121	453	156	13	102.05	26.43	0.12
chr10	95191552	95191919	368	199	14	106.12	23.94	0.12
chr10	117447754	117448251	498	321	18	146.95	30.98	0.12
chr10	117528698	117529116	419	309	17	102.39	19.52	0.12
chr11	7433275	7433704	430	285	13	104.1	32.53	0.12
chr11	17783166	17783602	437	220	14	106.12	25.59	0.12
chr11	20012927	20013437	511	276	14	104.83	26.03	0.12
chr11	30649523	30649966	444	152	13	103.17	26.43	0.12
chr11	31747265	31747474	210	106	10	102.39	33.03	0.12
chr11	31849009	31849335	327	188	14	106.12	23.4	0.12
chr11	33444291	33444740	450	219	17	147.75	33.03	0.12
chr11	44552622	44553007	386	278	16	146.66	36.34	0.12
chr11	53983378	53984168	791	582	128	105.35	4.41	0.12
chr11	59992704	59993259	556	291	17	102.72	15.18	0.12
chr11	60739108	60739556	449	245	20	148.7	26.03	0.12
chr11	66840178	66840517	340	108	14	104.94	17.35	0.12
chr11	78063819	78064417	599	249	19	148.7	33.03	0.12
chr11	79948309	79949288	980	718	28	105.52	11.39	0.12
chr11	79958247	79958465	219	110	10	102.39	33.03	0.12
chr11	83764011	83764278	268	111	11	105.75	29.28	0.12
chr11	83790759	83791096	338	149	14	105.29	26.03	0.12
chr11	88018218	88018752	535	272	20	146.02	25.02	0.12
chr11	88862159	88862530	372	139	12	101.68	19.82	0.12
chr11	117823943	117824407	465	171	19	146.74	27.53	0.12
chr12	35114096	35114329	234	125	14	106.12	19.79	0.12
chr12	40508495	40508817	323	111	14	105.44	22.52	0.12
chr12	72215475	72215930	456	200	13	101.68	26.43	0.12
chr12	72930042	72930399	358	174	12	103.7	26.43	0.12
chr12	77225690	77225964	275	181	11	105.24	29.73	0.12
chr12	87387922	87388471	550	178	29	146.43	19.52	0.12
chr12	87836249	87836636	388	98	15	101.2	17.74	0.12
chr12	100935147	100935550	404	102	13	102.26	23.66	0.12
chr13	5184561	5184907	347	158	14	106.12	20.32	0.12
chr13	23419158	23420080	923	85	32	103.48	10.41	0.12
chr13	35745643	35746058	416	247	14	106.12	24.36	0.12
chr13	51933474	51933951	478	219	16	105.52	20.82	0.12
chr13	56299555	56300130	576	307	20	105.16	17.89	0.12
chr13	64580632	64581000	369	158	16	148.72	39.04	0.12
chr13	74865154	74865821	668	423	18	105.45	18.98	0.12
chr13	112514240	112514695	456	242	14	105.93	29.57	0.12
chr14	14527860	14528120	261	161	14	106.12	20.38	0.12
chr14	29308291	29308727	437	289	17	148.78	32.53	0.12
chr14	46494573	46495016	444	268	14	103.17	23.12	0.12
chr14	62455939	62456288	350	187	14	106.12	20.49	0.12
chr15	5082359	5082694	336	207	17	102.22	15.62	0.12
chr15	34312437	34312853	417	278	16	102.65	21.69	0.12
chr15	35394911	35395226	316	139	15	147.65	33.03	0.12
chr15	96098402	96098740	339	166	12	103.19	24.79	0.12
chr15	97421808	97422228	421	215	13	102.56	24.79	0.12
chr15	102784101	102784460	360	252	12	103.4	26.43	0.12
chr16	10541665	10542163	499	281	17	105.73	18.3	0.12
chr16	22328068	22328590	523	329	14	104.36	19.82	0.12
chr16	25786827	25787204	378	234	16	148.11	36.34	0.12
chr16	84617735	84618099	365	129	14	106.12	23.75	0.12
chr16	91453823	91454286	464	247	14	102.26	19.8	0.12
chr16	93720576	93720914	339	196	13	102.73	22.52	0.12
chr16	96250038	96250397	360	112	12	102.6	22.77	0.12
chr17	23328864	23329231	368	257	14	106.12	23.94	0.12
chr17	32799865	32800392	528	258	14	103.79	29.73	0.12
chr17	56717028	56717455	428	342	14	105.23	23.12	0.12
chr17	70733411	70733936	526	293	18	102.09	14.23	0.12
chr18	38009528	38009934	407	135	14	102.76	22.52	0.12
chr19	5366457	5367136	680	275	18	104.96	16.87	0.12
chr19	11979171	11979599	429	234	13	105.09	26.43	0.12
chr19	12555199	12555517	319	193	12	103.94	26.62	0.12
chr19	16502538	16502825	288	121	11	102.22	29.28	0.12
chr19	23162047	23162597	551	458	18	103.34	17.35	0.12
chr19	27496940	27497360	421	310	13	105.29	26.03	0.12
chr19	33022150	33022551	402	291	15	106.12	23.54	0.12
chr19	50697208	50697522	315	155	15	147.86	29.73	0.12
chr2	11520922	11521364	443	190	13	103.29	26.43	0.12
chr2	22889931	22890365	435	141	13	104.32	19.82	0.12
chr2	29657406	29658047	642	367	22	104.75	17.89	0.12
chr2	72786374	72786776	403	112	15	106.12	26.22	0.12
chr2	84638030	84638346	317	169	17	147.65	27.88	0.12
chr2	93624474	93624697	224	122	10	101.69	29.28	0.12
chr2	103643261	103643539	279	91	12	102.2	22.52	0.12
chr2	105417246	105417685	440	198	18	146.21	29.82	0.12
chr2	105492003	105492428	426	182	14	104.8	29.82	0.12
chr2	109743999	109744434	436	213	14	106.12	25.53	0.12
chr2	127964160	127964561	402	271	15	101.26	24.1	0.12
chr2	129489822	129490207	386	217	16	146.66	33.03	0.12
chr2	165634445	165634740	296	107	11	101.63	29.73	0.12
chr2	165885390	165885789	400	290	15	101.22	22.37	0.12
chr2	169875594	169875974	381	228	13	105.54	20.7	0.12
chr2	172207794	172208270	477	222	16	103.72	19.52	0.12
chr2	172408199	172408670	472	227	14	103.88	23.66	0.12
chr3	8492304	8492776	473	254	18	147.33	32.53	0.12
chr3	9592992	9593499	508	254	14	102.28	21.69	0.12
chr3	31079927	31080260	334	200	13	105.76	26.03	0.12
chr3	31192067	31192517	451	263	15	106.12	32.28	0.12
chr3	33991549	33991931	383	194	14	106.12	24.92	0.12
chr3	41196239	41196713	475	181	14	106.12	21.63	0.12
chr3	51571895	51572380	486	166	18	104.54	11.99	0.12
chr3	55851600	55851980	381	107	14	106.12	19.83	0.12
chr3	79653619	79654067	449	208	13	101.68	26.03	0.12
chr3	84124971	84125408	438	111	13	103.07	22.77	0.12
chr3	95748811	95749376	566	235	26	103.6	11.97	0.12
chr3	102238727	102239171	445	190	13	102.18	26.03	0.12
chr3	103256174	103256600	427	196	15	106.12	22.23	0.12
chr3	127455769	127456061	293	166	11	102.13	29.73	0.12
chr3	131129289	131129620	332	147	14	101.78	21.69	0.12
chr3	142824349	142824761	413	165	17	103.38	19.52	0.12
chr3	149421713	149422141	429	195	13	105.09	33.03	0.12
chr4	21803101	21803390	290	139	11	102.63	26.43	0.12
chr4	29136472	29136909	438	141	13	103.93	29.73	0.12
chr4	45363012	45363339	328	111	14	106.12	23.47	0.12
chr4	60086022	60086169	148	75	7	102.39	23.12	0.12
chr4	85654870	85655222	353	179	12	104.43	26.43	0.12
chr4	86197459	86197700	242	110	11	101.81	27.11	0.12
chr4	108524521	108524881	361	206	12	103.26	29.73	0.12
chr4	133782928	133783503	576	388	17	106	21.69	0.12
chr4	135735504	135735961	458	193	16	102.15	22.37	0.12
chr4	152477174	152477630	457	185	15	106.12	23.79	0.12
chr4	154007128	154007603	476	199	15	103.32	25.02	0.12
chr5	29529809	29530421	613	318	18	104.84	17.35	0.12
chr5	34504632	34505091	460	252	16	106.11	23.86	0.12
chr5	107204484	107204923	440	109	13	102.82	19.52	0.12
chr5	110709746	110710329	584	317	26	103.6	11.4	0.12
chr5	116671157	116671542	386	284	14	104.81	32.53	0.12
chr5	116714255	116714784	530	316	14	103.57	23.12	0.12
chr5	123398751	123399187	437	160	13	103.2	26.03	0.12
chr5	142619845	142620470	626	109	23	103.85	15.62	0.12
chr6	4969808	4970259	452	244	13	101.31	16.27	0.12
chr6	13697972	13698502	531	297	14	103.46	33.03	0.12
chr6	50053768	50054070	303	135	15	104.63	17.89	0.12
chr6	52034599	52035241	643	428	20	105.34	14.23	0.12
chr6	60923767	60924026	260	140	14	146.05	39.04	0.12
chr6	67040951	67041644	694	374	21	146.2	19.52	0.12
chr6	67075625	67075965	341	158	14	104.77	21.69	0.12
chr6	97917204	97917453	250	133	16	147.6	28.19	0.12
chr6	112916010	112916378	369	174	13	102.11	23.12	0.12
chr6	124920060	124920350	291	111	13	103.26	23.86	0.12
chr6	128411138	128411661	524	284	18	146.79	39.04	0.12
chr6	128808705	128809140	436	129	14	106.12	25.53	0.12
chr6	142559952	142560362	411	174	15	106.12	24.07	0.12
chr7	29618922	29619275	354	248	12	103.48	22.77	0.12
chr7	29690580	29691070	491	243	14	106.12	25.56	0.12
chr7	37015990	37016435	446	175	13	102.92	26.43	0.12
chr7	44363997	44364536	540	262	17	104.73	17.35	0.12
chr7	66037575	66038057	483	260	14	106.12	28.28	0.12
chr7	73745761	73746048	288	177	11	102.97	29.73	0.12
chr7	79271637	79272246	610	400	16	104.22	19.52	0.12
chr7	83253055	83253352	298	188	11	101.3	29.73	0.12
chr7	109666358	109666740	383	99	13	105.25	23.66	0.12
chr7	112479519	112480144	626	306	24	147.7	19.14	0.12
chr7	113908744	113909258	515	296	18	148.12	26.03	0.12
chr7	140790138	140790574	437	260	14	106.12	28.43	0.12
chr7	141298822	141299325	504	232	16	102.2	15.62	0.12
chr7	142214484	142214878	395	215	14	106.12	23.13	0.12
chr8	4933991	4934366	376	230	16	148.48	36.34	0.12
chr8	9347379	9347877	499	263	15	105.38	24.4	0.12
chr8	13985998	13986450	453	288	17	146.15	26.03	0.12
chr8	15844848	15845169	322	169	15	146.41	36.34	0.12
chr8	37624031	37624479	449	207	14	101.68	18.98	0.12
chr8	44805759	44806307	549	283	17	103.59	30.36	0.12
chr8	50250711	50251152	442	248	13	103.42	26.43	0.12
chr8	66062114	66062574	461	170	15	106.12	29.99	0.12
chr8	67857901	67858389	489	230	20	147.34	27.88	0.12
chr8	68137792	68138236	445	187	17	147.45	32.53	0.12
chr8	87076655	87077226	572	210	19	105.28	10.84	0.12
chr8	87540110	87540893	784	549	25	147.21	17.35	0.12
chr8	88009662	88010087	426	285	14	104.8	16.27	0.12
chr8	88363086	88363520	435	149	14	101.14	15.62	0.12
chr8	89665541	89665848	308	199	12	101.22	21.69	0.12
chr8	108263734	108264237	504	224	18	101.92	20.55	0.12
chr8	109507330	109507870	541	268	18	104.83	19.14	0.12
chr8	110710526	110711015	490	273	15	101.51	15.01	0.12
chr8	120080293	120080811	519	361	15	101.01	21.69	0.12
chr9	18348825	18349177	353	100	12	104.43	29.73	0.12
chr9	20498029	20498551	523	256	19	104.09	21.15	0.12
chr9	26217319	26217679	361	182	12	103.26	23.12	0.12
chr9	34861682	34862387	706	508	18	101.64	16.27	0.12
chr9	45779141	45779337	197	99	9	102.39	29.73	0.12
chr9	47853153	47853641	489	254	14	101.78	23.66	0.12
chr9	48349509	48349841	333	150	15	105.32	16.27	0.12
chr9	59284569	59284925	357	105	12	103.04	22.77	0.12
chr9	61336097	61336526	430	155	14	106.12	27.98	0.12
chr9	77976316	77976850	535	377	15	103.68	16.97	0.12
chr9	92053823	92054449	627	363	16	103.46	19.82	0.12
chrX	82269412	82269706	295	197	11	101.8	26.43	0.12
chrX	99514543	99514831	289	190	11	102.8	19.82	0.12
chrX	134763220	134763413	194	98	9	102.39	29.73	0.12
chr1	72177354	72177884	531	260	15	106.95	20.7	0.13
chr1	73575961	73576293	333	224	12	107.51	26.43	0.13
chr1	94262571	94263026	456	201	19	107.48	17.8	0.13
chr1	122181925	122182398	474	205	14	109.31	32.53	0.13
chr1	167971617	167972341	725	298	24	107.54	18.87	0.13
chr1	172314266	172314816	551	271	19	107.48	25.09	0.13
chr10	75316533	75317041	509	257	19	107.48	16.56	0.13
chr10	128180483	128180892	410	307	13	106.78	29.28	0.13
chr11	8654594	8654930	337	104	12	106.88	33.03	0.13
chr11	30391822	30392308	487	207	14	108.61	23.12	0.13
chr11	51810689	51811412	724	412	20	107.48	11.78	0.13
chr11	66120746	66121060	315	96	12	109.64	22.77	0.13
chr11	66782744	66783502	759	102	20	108.49	15.01	0.13
chr11	68164375	68164623	249	106	11	109.38	29.28	0.13
chr11	86360905	86361463	559	248	16	107.98	29.82	0.13
chr11	102636604	102637021	418	240	13	106.55	26.43	0.13
chr11	108827663	108828279	617	365	183	107.89	3.81	0.13
chr11	115271634	115272210	577	368	15	107.72	19.52	0.13
chr11	119418904	119419244	341	137	12	106.26	26.43	0.13
chr12	43395117	43395514	398	293	13	109.32	26.43	0.13
chr12	87820480	87820816	337	202	13	107.55	24.4	0.13
chr13	23409132	23409758	627	190	22	106.67	16.27	0.13
chr13	40928361	40928948	588	188	23	109.3	14.31	0.13
chr13	63180694	63181194	501	232	15	107.81	31.12	0.13
chr13	71973808	71974236	429	243	19	107.48	18.14	0.13
chr13	95807345	95807681	337	109	13	107.55	21.69	0.13
chr13	96039121	96039530	410	212	13	107.64	29.73	0.13
chr13	97760759	97761189	431	277	15	109.57	25.02	0.13
chr14	7251885	7252132	248	128	11	109.58	29.28	0.13
chr14	57892656	57893188	533	318	22	109.77	19.52	0.13
chr14	59959461	59959840	380	163	14	108.31	27.88	0.13
chr14	66196260	66196508	249	143	11	109.38	29.28	0.13
chr14	68467593	68467986	394	287	13	109.02	32.53	0.13
chr14	114087841	114088237	397	240	13	109.46	26.43	0.13
chr15	25714519	25715037	519	290	17	107.48	19.52	0.13
chr15	41790785	41791042	258	110	11	108.38	33.03	0.13
chr15	50730433	50730766	334	160	12	106.54	26.03	0.13
chr15	76434685	76434953	269	85	11	106.32	23.12	0.13
chr15	98821052	98821464	413	233	13	106.37	26.03	0.13
chr16	22321258	22321786	529	294	19	107.48	15.49	0.13
chr16	22552592	22553029	438	200	16	109.36	23.86	0.13
chr16	24790996	24791488	493	222	19	107.48	19.25	0.13
chr16	46021180	46021438	259	108	13	109.81	19.52	0.13
chr17	83658597	83658915	319	209	14	108.75	23.86	0.13
chr18	64049901	64050337	437	292	16	109.51	26.03	0.13
chr18	76598049	76598384	336	148	12	107.04	29.73	0.13
chr18	82027291	82027783	493	254	15	106.14	21.69	0.13
chr19	3757908	3758358	451	238	16	107.42	19.52	0.13
chr2	31563767	31564039	273	143	12	107.56	24.4	0.13
chr2	31607263	31607480	218	110	12	108.02	26.92	0.13
chr2	112179614	112180096	483	275	14	108.19	29.28	0.13
chr2	129491538	129492021	484	209	14	108.98	23.12	0.13
chr2	153062316	153062720	405	179	13	107.47	26.03	0.13
chr2	160347575	160348157	583	285	18	108.48	23.86	0.13
chr3	8452490	8452888	399	249	13	109.18	29.73	0.13
chr3	17133403	17133820	418	242	13	106.55	33.03	0.13
chr3	19898983	19899480	498	254	14	106.36	22.77	0.13
chr3	51675520	51676071	552	282	16	108.82	35.24	0.13
chr3	61334375	61334733	359	185	19	107.48	18.69	0.13
chr3	95904705	95905335	631	278	19	107.48	14.37	0.13
chr3	102319735	102320240	506	218	15	107.18	31.12	0.13
chr3	103215114	103215544	431	139	19	107.48	19.63	0.13
chr3	121569312	121569797	486	196	14	107.82	22.77	0.13
chr3	121786254	121786597	344	177	14	106.12	20.14	0.13
chr4	46410144	46410726	583	329	18	108.48	15.18	0.13
chr4	53217882	53218276	395	188	13	108.88	35.78	0.13
chr4	70021499	70021987	489	279	14	108.36	23.12	0.13
chr4	100826883	100827213	331	103	12	107.02	29.28	0.13
chr5	13988500	13988807	308	206	19	107.48	12.02	0.13
chr5	97466804	97467137	334	203	19	107.48	11.95	0.13
chr5	99161918	99162323	406	212	13	108.19	26.43	0.13
chr5	136242247	136242638	392	269	14	106.12	20.4	0.13
chr5	140426593	140426999	407	146	13	108.06	33.03	0.13
chr5	143227023	143227584	562	264	18	106.46	20.33	0.13
chr6	53523360	53523759	400	146	15	109.61	25.56	0.13
chr6	82140538	82141018	481	223	14	109.35	26.43	0.13
chr6	148943105	148943578	474	220	14	109.31	26.03	0.13
chr6	148949525	148950030	506	104	19	107.48	13.17	0.13
chr7	37783189	37783486	298	191	12	107.53	29.57	0.13
chr8	8984289	8984608	320	116	12	108.81	26.03	0.13
chr8	32653125	32653461	337	97	12	106.88	29.73	0.13
chr8	38007707	38008200	494	254	14	107.76	19.82	0.13
chr8	72830444	72830999	556	260	19	107.48	21.71	0.13
chr8	73163278	73163726	449	248	18	106.55	19.52	0.13
chr8	90606465	90607022	558	235	20	107.65	16.27	0.13
chr8	93741664	93742149	486	210	30	108.62	12.02	0.13
chr8	107299856	107300402	547	300	23	107.54	17.79	0.13
chr8	109572195	109572872	678	520	20	106.21	17.35	0.13
chr9	20703164	20703621	458	182	19	107.48	20.86	0.13
chr9	21307886	21308204	319	220	14	108.75	21.69	0.13
chr9	64907313	64907639	327	225	12	108.47	26.43	0.13
chr9	107819543	107819974	432	266	18	109.36	19.52	0.13
chr1	36196020	36196388	369	207	15	110.34	23.86	0.14
chr1	43133044	43133406	363	161	13	113.66	29.28	0.14
chr1	51876120	51876495	376	229	11	90.03	23.12	0.14
chr1	57556525	57557010	486	212	15	112.55	20.7	0.14
chr1	67903434	67903878	445	149	14	114.02	36.34	0.14
chr1	84739717	84740152	436	234	14	90.34	15.18	0.14
chr1	88318490	88318965	476	138	17	113.51	17.35	0.14
chr1	133765393	133765523	131	66	7	114.62	22.77	0.14
chr1	134298595	134299021	427	166	16	111.05	15.18	0.14
chr1	154665049	154665587	539	356	15	90.98	16.27	0.14
chr1	168930213	168930709	497	229	17	110.49	23.86	0.14
chr1	175226540	175226903	364	134	13	90.86	19.52	0.14
chr1	188623663	188624023	361	102	11	91.25	32.53	0.14
chr1	190340554	190340755	202	102	9	89.78	29.73	0.14
chr10	6091722	6092183	462	170	19	113.49	24.4	0.14
chr10	13381075	13381293	219	110	13	110.95	24.88	0.14
chr10	18533846	18534394	549	249	13	90.56	19.52	0.14
chr10	33923334	33923796	463	207	17	90.39	15.06	0.14
chr10	44079135	44079340	206	104	12	109.9	35.49	0.14
chr10	44080154	44080789	636	263	17	90.39	12.41	0.14
chr10	66292306	66292826	521	364	13	90.76	15.49	0.14
chr10	74727623	74727925	303	98	12	90.48	19.52	0.14
chr10	75488975	75489534	560	286	18	111.41	30.36	0.14
chr10	79449022	79449288	267	159	17	90.39	13.9	0.14
chr10	111376688	111376858	171	86	7	89.78	23.12	0.14
chr10	119611576	119611867	292	194	10	89.77	26.03	0.14
chr11	5968172	5968559	388	236	13	91.15	16.27	0.14
chr11	6795177	6795591	415	97	16	110.77	20.99	0.14
chr11	11925789	11926226	438	148	13	90.71	18.22	0.14
chr11	29649051	29649478	428	274	18	113.79	17.12	0.14
chr11	57818595	57818807	213	107	9	89.78	29.73	0.14
chr11	60353296	60353713	418	185	12	89.88	17.74	0.14
chr11	77592004	77592499	496	296	17	110.63	26.03	0.14
chr11	79462675	79463124	450	175	17	90.39	13.18	0.14
chr11	83707719	83707887	169	85	7	89.78	23.12	0.14
chr11	85064263	85064623	361	257	13	114.85	23.12	0.14
chr11	88883654	88884514	861	571	25	89.85	12.6	0.14
chr11	98154714	98155045	332	236	13	113.32	23.66	0.14
chr11	100361170	100361949	780	542	26	89.85	11.42	0.14
chr11	100375598	100375966	369	100	15	114.73	18.59	0.14
chr11	102932603	102932957	355	111	12	89.71	24.79	0.14
chr11	112317949	112318336	388	202	13	110.75	26.43	0.14
chr11	120748697	120749255	559	311	17	90.39	20	0.14
chr11	121020304	121020825	522	200	15	115.04	19.82	0.14
chr12	3236095	3236472	378	272	18	89.95	9.76	0.14
chr12	37784968	37785165	198	100	8	89.78	26.43	0.14
chr12	40508196	40508382	187	94	9	89.89	22.52	0.14
chr12	66512246	66512615	370	259	13	113.45	26.43	0.14
chr12	83112300	83112640	341	237	14	113.33	30.03	0.14
chr12	89424387	89424675	289	103	10	90.91	26.43	0.14
chr12	118963943	118964408	466	253	14	110.33	32.53	0.14
chr13	12032956	12033559	604	237	16	114.98	22.77	0.14
chr13	23563088	23563634	547	314	17	90.39	12.46	0.14
chr13	73565457	73565801	345	180	13	111.14	32.53	0.14
chr13	76168901	76169157	257	111	15	115.05	21.15	0.14
chr13	81186829	81187116	288	120	10	90.38	22.77	0.14
chr13	106032158	106032382	225	117	11	115.16	33.03	0.14
chr14	20288909	20289564	656	167	17	89.87	12.05	0.14
chr14	24195928	24196176	249	136	12	112.44	27.11	0.14
chr14	25866066	25866432	367	260	13	113.91	29.73	0.14
chr14	43032111	43032242	132	67	7	114.62	22.77	0.14
chr14	47622862	47623390	529	344	16	110.12	21.69	0.14
chr14	50811805	50812252	448	255	16	114.89	26.51	0.14
chr14	69370616	69371250	635	357	17	112.65	16.52	0.14
chr14	75229021	75229672	652	173	18	90.39	12.73	0.14
chr14	119168607	119169124	518	239	17	90.39	18.54	0.14
chr14	121013446	121013871	426	154	14	110	26.62	0.14
chr14	121528395	121528650	256	131	14	114.44	22.96	0.14
chr15	7063948	7064453	506	254	15	112.94	24.79	0.14
chr15	52798023	52798328	306	109	12	111.99	26.43	0.14
chr15	76702792	76703094	303	166	13	113.57	24.4	0.14
chr15	81658583	81659037	455	313	14	111.76	22.77	0.14
chr15	89976415	89976788	374	269	11	90.28	23.12	0.14
chr15	99529867	99530311	445	320	18	114.9	16.27	0.14
chr15	101074378	101074899	522	270	17	90.39	13.59	0.14
chr15	102074782	102075286	505	195	17	90.39	13.14	0.14
chr16	7712572	7712814	243	157	11	111.34	33.03	0.14
chr16	12681858	12682120	263	130	12	114.16	23.66	0.14
chr16	13661749	13662123	375	161	17	90.39	12.2	0.14
chr16	71718073	71718383	311	205	12	110.32	29.28	0.14
chr16	90546869	90547422	554	236	18	112.2	26.03	0.14
chr16	95652260	95652762	503	256	15	91.06	23.86	0.14
chr17	22581024	22581376	353	95	17	90.39	12.63	0.14
chr17	26265425	26265629	205	103	11	91.22	17.89	0.14
chr17	63036450	63036697	248	95	11	110.33	29.73	0.14
chr17	74300369	74300999	631	109	17	112.05	19.52	0.14
chr17	79248114	79248397	284	191	10	91.01	22.77	0.14
chr17	79270065	79270434	370	278	11	90.8	19.82	0.14
chr17	83637280	83637742	463	265	13	89.91	21.69	0.14
chr17	84622164	84622375	212	107	15	113.3	20.69	0.14
chr17	87586042	87586357	316	148	11	90.93	22.63	0.14
chr18	9957911	9958466	556	236	17	90.39	14.47	0.14
chr18	22524098	22524483	386	184	13	111.05	29.73	0.14
chr18	34015243	34015621	379	248	13	90.51	17.95	0.14
chr18	34217740	34218155	416	184	15	114.22	27.88	0.14
chr18	38058613	38058974	362	112	13	91.17	21.69	0.14
chr18	39250769	39250978	210	106	12	113.81	30.03	0.14
chr18	42076960	42077422	463	249	12	90.31	23.12	0.14
chr18	44390353	44390526	174	88	7	89.78	23.12	0.14
chr18	66066567	66067055	489	189	15	112.16	17.74	0.14
chr18	75590197	75590755	559	338	17	115.03	18.22	0.14
chr19	4811276	4811732	457	264	14	112.42	19.82	0.14
chr19	20990861	20991310	450	206	14	113.35	26.43	0.14
chr19	30571282	30571813	532	292	15	113.83	26.43	0.14
chr19	41494666	41495132	467	282	17	114.85	28.19	0.14
chr19	45196982	45197356	375	112	16	111.37	26.79	0.14
chr19	48179119	48179356	238	110	13	114.61	21.69	0.14
chr2	17860779	17861160	382	280	13	111.64	29.73	0.14
chr2	27506313	27506660	348	180	17	90.39	13.59	0.14
chr2	29884617	29885267	651	191	18	113.31	20.7	0.14
chr2	31601365	31601661	297	146	10	89.7	19.82	0.14
chr2	65642453	65642663	211	106	9	89.78	29.73	0.14
chr2	71197329	71197739	411	125	12	90.75	20.7	0.14
chr2	71819691	71820061	371	183	13	89.82	19.52	0.14
chr2	91944642	91945287	646	292	17	113.85	17.74	0.14
chr2	140011880	140012093	214	108	9	89.78	29.73	0.14
chr2	150348689	150349159	471	361	18	112.8	20.45	0.14
chr2	153314035	153314467	433	146	14	114.75	29.28	0.14
chr2	162743576	162744075	500	193	17	110.07	21.69	0.14
chr3	8991669	8992193	525	202	15	114.68	26.43	0.14
chr3	9625034	9625380	347	100	11	90.8	21.69	0.14
chr3	14598081	14598397	317	106	17	90.39	12.38	0.14
chr3	32588194	32588829	636	253	17	111.52	16.27	0.14
chr3	32821902	32822197	296	111	10	89.85	29.73	0.14
chr3	34947977	34948513	537	293	15	91.2	24.4	0.14
chr3	88661479	88661869	391	169	13	110.32	26.43	0.14
chr3	90551131	90551779	649	269	17	90.39	12.67	0.14
chr3	101292512	101292922	411	109	15	114.95	34.08	0.14
chr3	107189681	107189846	166	84	7	89.78	23.12	0.14
chr3	111499426	111499714	289	103	10	90.91	29.73	0.14
chr3	116715045	116715410	366	238	13	114.06	29.73	0.14
chr4	3949205	3949395	191	96	8	89.78	26.43	0.14
chr4	21813805	21814204	400	206	14	113.78	26.62	0.14
chr4	24575032	24575228	197	99	8	89.78	26.43	0.14
chr4	58014101	58014533	433	296	14	90.74	13.01	0.14
chr4	58016904	58017104	201	101	10	109.9	29.57	0.14
chr4	99133813	99134189	377	285	11	89.9	19.82	0.14
chr4	99321046	99321421	376	159	11	90.03	23.12	0.14
chr4	120595457	120596072	616	322	17	113.66	16.27	0.14
chr4	139305342	139305705	364	191	11	90.85	19.52	0.14
chr4	140095547	140096004	458	303	12	90.08	26.03	0.14
chr4	141410434	141410834	401	226	17	90.39	13.05	0.14
chr4	148595861	148596316	456	293	15	111.07	29.82	0.14
chr5	24040135	24040543	409	143	14	112.44	17.74	0.14
chr5	87932411	87932596	186	94	8	89.78	26.43	0.14
chr5	88846883	88847049	167	84	7	89.78	23.12	0.14
chr5	94000153	94000765	613	449	17	115.01	19.82	0.14
chr5	116699219	116699789	571	337	18	109.99	21.69	0.14
chr5	118697330	118697980	651	561	19	110.87	17.52	0.14
chr5	124813261	124813714	454	234	12	90.53	26.03	0.14
chr5	135098416	135098777	362	140	13	114.69	23.12	0.14
chr5	136680476	136680926	451	208	16	112.01	23.24	0.14
chr5	139245488	139245919	432	162	12	90.58	27.88	0.14
chr5	140584572	140584967	396	112	15	112.55	26.51	0.14
chr5	140757675	140758273	599	183	17	110.19	15.62	0.14
chr5	149486032	149486516	485	275	17	90.39	17.36	0.14
chr5	150332724	150333153	430	279	14	115.17	26.03	0.14
chr6	10041035	10041329	295	206	10	90	19.82	0.14
chr6	23360255	23360909	655	171	15	90.25	16.27	0.14
chr6	31878240	31878867	628	256	17	112.71	14.14	0.14
chr6	60338687	60338989	303	134	12	90.48	17.35	0.14
chr6	83856006	83856422	417	197	13	91.26	22.52	0.14
chr6	88155089	88155644	556	249	16	111.17	25.46	0.14
chr6	109212323	109212702	380	193	14	111.93	26.43	0.14
chr6	126780924	126781145	222	112	11	112.2	34.08	0.14
chr6	127666600	127667097	498	203	13	90.68	23.66	0.14
chr7	18857252	18857866	615	296	17	90.39	12	0.14
chr7	44570285	44570495	211	106	9	89.78	29.73	0.14
chr7	46301825	46302275	451	211	14	113.22	33.03	0.14
chr7	53004571	53004867	297	146	10	89.7	26.43	0.14
chr7	70478219	70478742	524	315	15	114.8	33.03	0.14
chr7	79691777	79692335	559	283	18	111.54	19.52	0.14
chr7	81056746	81056978	233	134	11	112.66	32.53	0.14
chr7	81086643	81087007	365	139	11	90.72	29.28	0.14
chr7	103840718	103840935	218	110	9	89.78	29.73	0.14
chr7	107987386	107987898	513	256	20	114.3	14.64	0.14
chr7	110635495	110635703	209	105	9	89.78	29.73	0.14
chr7	139801101	139801557	457	279	12	90.98	16.52	0.14
chr8	14339808	14340465	658	227	17	110.28	16.52	0.14
chr8	81457762	81457991	230	123	11	90.32	20.33	0.14
chr8	82607434	82608027	594	277	17	90.39	9.66	0.14
chr8	88590162	88590811	650	431	17	111.09	19.82	0.14
chr8	98032713	98033121	409	131	17	111.37	18.07	0.14
chr8	110182276	110182613	338	167	13	112.3	26.62	0.14
chr8	111611910	111612485	576	299	21	113.62	22.77	0.14
chr8	119559454	119559847	394	107	13	109.89	33.03	0.14
chr8	128586529	128586987	459	148	17	90.39	11.95	0.14
chr9	30768362	30768707	346	101	13	90.11	18.3	0.14
chr9	41942067	41942272	206	104	10	89.89	25.02	0.14
chr9	60228006	60228394	389	216	17	90.39	12.65	0.14
chr9	63976736	63977420	685	362	21	114.19	13.01	0.14
chr9	91162316	91162970	655	247	15	91.14	16.52	0.14
chr9	94479733	94480100	368	170	14	113.56	21.69	0.14
chr9	96923591	96924118	528	266	16	111.77	27.11	0.14
chr9	97662226	97662684	459	234	19	113.99	14.64	0.14
chr9	99186386	99186720	335	230	13	112.81	26.62	0.14
chr9	118712240	118712670	431	251	14	91.01	15.18	0.14
chr1	14277401	14277843	443	269	13	92.33	24.4	0.15
chr1	36313507	36313908	402	273	14	95.06	19.52	0.15
chr1	37374342	37374990	649	345	21	116.35	16.89	0.15
chr1	57975570	57976006	437	201	12	93.29	19.82	0.15
chr1	58451800	58452215	416	200	15	93.07	23.86	0.15
chr1	71036134	71036470	337	110	11	95.31	23.12	0.15
chr1	72510645	72511016	372	108	15	116.81	29.04	0.15
chr1	75326166	75326595	430	343	17	115.2	20.91	0.15
chr1	120216322	120216959	638	132	19	93.07	15.31	0.15
chr1	121175285	121175759	475	214	15	92.56	18.89	0.15
chr1	121462319	121462676	358	184	13	91.78	19.52	0.15
chr1	128708474	128708692	219	110	11	115.38	36.34	0.15
chr1	134244757	134245332	576	366	15	93.93	15.62	0.15
chr1	135495203	135495675	473	208	24	115.4	16.41	0.15
chr1	137324069	137324572	504	322	20	115.71	19.52	0.15
chr1	154736083	154736496	414	165	13	91.65	22.52	0.15
chr1	154858159	154858636	478	297	13	92.93	17.74	0.15
chr1	155352251	155352912	662	279	21	92.33	14.36	0.15
chr1	158798119	158798397	279	176	10	92.49	26.43	0.15
chr1	162146791	162147060	270	164	11	94.5	20.82	0.15
chr1	165856570	165856801	232	105	13	116.06	26.03	0.15
chr10	21435472	21435907	436	163	14	115.26	19.82	0.15
chr10	25277919	25278364	446	263	15	116.81	29.02	0.15
chr10	28325542	28325959	418	164	15	116.81	32.64	0.15
chr10	30317005	30317458	454	218	15	116.81	29.54	0.15
chr10	30462656	30462949	294	193	16	116.78	19.52	0.15
chr10	34576957	34577390	434	248	12	93.65	26.43	0.15
chr10	36300915	36301431	517	232	13	93.86	16.27	0.15
chr10	39281840	39282305	466	219	17	95.13	16.27	0.15
chr10	61324346	61325038	693	498	20	115.43	20.02	0.15
chr10	69720972	69721328	357	157	13	115.48	33.03	0.15
chr10	84051906	84052379	474	234	15	116.81	24.67	0.15
chr10	84638940	84639420	481	228	15	116.17	27.88	0.15
chr10	84897292	84897632	341	141	13	94.45	17.35	0.15
chr10	84903093	84903356	264	96	10	92.09	24.79	0.15
chr10	95321298	95321605	308	95	11	94.31	23.66	0.15
chr10	110521286	110521719	434	120	15	116.81	25.41	0.15
chr10	122081641	122081996	356	159	11	92.66	23.12	0.15
chr10	123871361	123871496	136	69	7	115.38	23.12	0.15
chr10	125352072	125352491	420	202	14	92.51	13.01	0.15
chr10	127480838	127481277	440	190	12	92.94	23.12	0.15
chr11	6100025	6100561	537	335	14	91.78	16.27	0.15
chr11	40504369	40504672	304	82	15	116.81	21.76	0.15
chr11	51577640	51578004	365	100	12	91.45	29.73	0.15
chr11	54155381	54155895	515	271	15	93.84	18.59	0.15
chr11	60233102	60233543	442	149	12	91.91	22.77	0.15
chr11	75347782	75348416	635	95	17	94.39	12.51	0.15
chr11	79796715	79797214	500	280	15	116.81	22.77	0.15
chr11	96513568	96513949	382	168	13	92	23.24	0.15
chr11	101258194	101258667	474	195	16	94.7	23.86	0.15
chr11	102355898	102356190	293	104	15	116.81	24.78	0.15
chr12	25685838	25686151	314	135	11	93.38	23.66	0.15
chr12	39289596	39290141	546	262	17	115.35	29.57	0.15
chr12	41495105	41495533	429	323	14	91.28	19.52	0.15
chr12	72055180	72055927	748	157	17	92.53	19.82	0.15
chr12	81035472	81035940	469	370	18	115.24	13.4	0.15
chr12	87821534	87822139	606	394	21	93.17	11.39	0.15
chr12	112055819	112056181	363	115	20	116.35	21.26	0.15
chr13	6921620	6922052	433	111	15	115.67	23.12	0.15
chr13	20943528	20943818	291	147	15	116.81	17.04	0.15
chr13	30981312	30981758	447	263	15	116.81	23.27	0.15
chr13	40740500	40740976	477	382	14	93.05	20.7	0.15
chr13	53468874	53469380	507	260	13	94.94	22.77	0.15
chr13	62087534	62088051	518	277	15	115.53	39.64	0.15
chr13	64034008	64034621	614	318	20	116.35	21.97	0.15
chr13	64141161	64141507	347	144	15	116.81	24.83	0.15
chr13	65634744	65634944	201	101	10	115.38	33.03	0.15
chr13	66020059	66020449	391	176	20	116.35	17.81	0.15
chr13	68330082	68330514	433	128	14	115.67	19.82	0.15
chr13	79401180	79401472	293	111	12	92.21	19.52	0.15
chr13	81349608	81350135	528	283	14	93.55	19.82	0.15
chr13	95646434	95646810	377	213	13	94.73	16.87	0.15
chr13	98025362	98025785	424	165	12	94.86	23.12	0.15
chr13	100544628	100544918	291	183	11	94.91	28.29	0.15
chr13	115568222	115568487	266	111	10	94.63	26.43	0.15
chr14	6872086	6872529	444	293	12	92.47	16.52	0.15
chr14	24588370	24588837	468	221	13	94.1	23.66	0.15
chr14	26423264	26423506	243	98	10	91.73	22.63	0.15
chr14	47576923	47577363	441	279	12	92.82	23.12	0.15
chr14	50938038	50938375	338	233	13	94.94	23.86	0.15
chr14	54505424	54505867	444	188	12	91.68	22.77	0.15
chr14	73708939	73709410	472	279	13	93.63	23.66	0.15
chr14	79733316	79733535	220	111	11	115.38	36.34	0.15
chr14	104746587	104747062	476	266	15	116.81	30.97	0.15
chr15	3698155	3698511	357	120	13	115.48	33.03	0.15
chr15	34171502	34171635	134	68	7	115.38	23.12	0.15
chr15	55096743	55097005	263	104	10	95.14	29.73	0.15
chr15	60652697	60653222	526	190	14	93.76	16.52	0.15
chr15	73288546	73288828	283	104	12	116.15	36.34	0.15
chr15	75716755	75717090	336	207	13	95.27	19.52	0.15
chr16	16065881	16066303	423	220	12	94.98	26.43	0.15
chr16	20273562	20273752	191	96	10	94.71	21.69	0.15
chr16	22572003	22572578	576	245	24	115.4	16.24	0.15
chr16	29577344	29577915	572	250	15	94.36	18.22	0.15
chr16	34588092	34588513	422	181	12	94.31	22.77	0.15
chr16	46420070	46420426	357	160	15	116.81	25.55	0.15
chr16	57394783	57395240	458	274	13	95.29	20.7	0.15
chr16	76204328	76204744	417	154	16	116.81	29.84	0.15
chr17	5227246	5228114	869	602	22	92.33	11.31	0.15
chr17	23517387	23517690	304	202	11	94.94	29.57	0.15
chr17	27338351	27338837	487	309	15	93.04	21.69	0.15
chr17	30260052	30260479	428	233	14	91.98	28.63	0.15
chr17	45761927	45762453	527	112	14	92.81	16.27	0.15
chr17	66388969	66389210	242	140	10	93.91	23.66	0.15
chr17	72741141	72741414	274	92	10	92.61	19.52	0.15
chr17	82108304	82108650	347	214	13	116.22	26.03	0.15
chr17	88255164	88255688	525	220	19	116.15	15.31	0.15
chr17	95138358	95139191	834	246	21	116.35	21.71	0.15
chr18	31391021	31391382	362	251	20	116.35	17.66	0.15
chr18	37897478	37897770	293	160	12	92.21	21.69	0.15
chr18	65691044	65691536	493	233	15	92.29	17.35	0.15
chr19	3324529	3325005	477	254	15	116.7	34.08	0.15
chr19	14743862	14744198	337	165	11	95.31	19.82	0.15
chr19	21961920	21962325	406	99	16	95.45	13.01	0.15
chr19	32260735	32261276	542	286	21	92.33	14.11	0.15
chr2	24732541	24732848	308	102	15	116.81	22.04	0.15
chr2	76618735	76619001	267	125	10	94.46	23.12	0.15
chr2	79927605	79927954	350	161	11	92.74	19.52	0.15
chr2	89656475	89656905	431	255	12	94.01	29.73	0.15
chr2	106657448	106657733	286	153	14	115.31	23.86	0.15
chr2	116811966	116812480	515	290	13	94.92	16.52	0.15
chr2	126624264	126624796	533	304	13	93.03	16.52	0.15
chr2	127296708	127297035	328	218	14	115.68	20.02	0.15
chr2	150329147	150329784	638	462	25	115.4	15.22	0.15
chr2	154806876	154807349	474	294	14	93.8	22.52	0.15
chr2	158486089	158486766	678	416	17	91.53	15.7	0.15
chr2	160888223	160888501	279	114	11	92.91	20.82	0.15
chr3	5410509	5410849	341	196	11	94.74	23.12	0.15
chr3	5843635	5843985	351	118	49	94.77	5.62	0.15
chr3	18887607	18888017	411	196	14	93.77	21.69	0.15
chr3	28996327	28996898	572	151	24	115.4	11.16	0.15
chr3	34859878	34860336	459	356	17	116.07	19.52	0.15
chr3	90317395	90317862	468	221	13	94.1	23.66	0.15
chr3	96720376	96720790	415	151	12	95.18	26.03	0.15
chr3	105555712	105556140	429	215	16	91.9	16.27	0.15
chr3	108573205	108573480	276	109	10	92.29	22.77	0.15
chr3	119936169	119936591	423	150	12	94.98	23.12	0.15
chr3	131091335	131091884	550	232	20	116.35	26.84	0.15
chr3	145810859	145810995	137	69	7	115.38	23.12	0.15
chr4	10970497	10970849	353	249	13	116.12	39.64	0.15
chr4	13730966	13731415	450	155	20	116.35	20.49	0.15
chr4	24284122	24284386	265	205	10	94.8	29.73	0.15
chr4	61800842	61801185	344	217	12	91.31	15.01	0.15
chr4	64724815	64725308	494	313	20	116.35	24.11	0.15
chr4	81877139	81877466	328	126	11	91.27	26.62	0.15
chr4	82800910	82801559	650	183	22	116.35	21.15	0.15
chr4	132312261	132312944	684	454	21	116.35	15.58	0.15
chr4	139678775	139679112	338	109	11	94.43	22.77	0.15
chr4	140542687	140542965	279	106	10	92.49	26.43	0.15
chr4	140554637	140555165	529	421	21	94.5	10.41	0.15
chr4	142568678	142569332	655	125	19	116.29	24.4	0.15
chr4	152698219	152698607	389	211	15	116.09	22.52	0.15
chr5	16480616	16481111	496	295	15	116.81	19.36	0.15
chr5	25039693	25040435	743	524	18	92.72	17.52	0.15
chr5	36984254	36984547	294	87	12	94.41	25.46	0.15
chr5	53755811	53756296	486	269	15	116.81	37.95	0.15
chr5	66648203	66648399	197	99	9	95.38	25.46	0.15
chr5	66899387	66899741	355	257	11	92.05	22.77	0.15
chr5	87861442	87861700	259	110	10	95.14	22.77	0.15
chr5	93510231	93510599	369	108	15	116.81	19.21	0.15
chr5	98079753	98080014	262	108	10	95.31	26.43	0.15
chr5	115750830	115751580	751	364	24	115.4	14.66	0.15
chr5	137762777	137763180	404	264	13	95.16	23.42	0.15
chr5	147105199	147105619	421	312	14	92.37	17.35	0.15
chr5	148486016	148486435	420	162	12	95.35	19.82	0.15
chr5	149494814	149495384	571	109	25	115.4	14.86	0.15
chr6	54212853	54213245	393	215	12	93.06	23.66	0.15
chr6	93814668	93815053	386	247	13	95.51	20.02	0.15
chr6	113004427	113004898	472	253	15	94.96	15.18	0.15
chr6	119290386	119290834	449	166	20	116.35	17.53	0.15
chr7	3245619	3246047	429	192	18	93.86	16.92	0.15
chr7	5861897	5862300	404	254	14	94.77	17.35	0.15
chr7	24215475	24215950	476	276	15	94.44	21.69	0.15
chr7	35246296	35246647	352	213	13	92.7	21.69	0.15
chr7	37769785	37770194	410	301	12	93.28	18.59	0.15
chr7	43475785	43476388	604	378	24	115.4	15.72	0.15
chr7	44842634	44842988	355	251	13	92.24	21.69	0.15
chr7	68119233	68119669	437	266	15	92.01	17.22	0.15
chr7	71661934	71662270	337	185	15	116.11	28.19	0.15
chr7	72728000	72728508	509	350	15	116.65	23.12	0.15
chr7	80094639	80095161	523	248	20	116.35	23.82	0.15
chr7	114531689	114532144	456	197	13	95.53	23.66	0.15
chr7	120652046	120652551	506	240	13	95.05	19.52	0.15
chr7	122070624	122071049	426	206	14	91.68	17.35	0.15
chr7	126486701	126487295	595	418	17	115.98	19.52	0.15
chr7	127402415	127403296	882	84	23	92.33	9.56	0.15
chr7	127544896	127545289	394	176	15	116.81	25.64	0.15
chr7	128535854	128536342	489	231	13	91.68	20.7	0.15
chr7	139215404	139215666	263	130	10	92.26	24.79	0.15
chr8	15843207	15843506	300	195	15	116.81	25.37	0.15
chr8	25618444	25618915	472	189	15	116.81	21.5	0.15
chr8	49473089	49473413	325	83	11	91.72	17.74	0.15
chr8	59143854	59144179	326	139	15	116.81	25.45	0.15
chr8	81452872	81453469	598	105	21	92.33	12.97	0.15
chr8	88331685	88332335	651	162	21	116.35	14.82	0.15
chr8	93114366	93114721	356	110	11	92.66	26.43	0.15
chr8	110176601	110176973	373	170	15	91.75	19.52	0.15
chr8	112425827	112426196	370	102	12	91.68	18.98	0.15
chr8	112582237	112582686	450	298	13	91.47	24.4	0.15
chr8	126606833	126607200	368	183	12	91.96	21.69	0.15
chr8	126835256	126835606	351	250	11	92.6	22.77	0.15
chr9	10410957	10411313	357	214	13	115.48	36.34	0.15
chr9	11050740	11050917	178	90	9	115.38	29.73	0.15
chr9	13924321	13924857	537	234	16	116.47	20.7	0.15
chr9	34745524	34745866	343	101	12	91.46	25.02	0.15
chr9	38341686	38342036	351	164	13	116.44	29.73	0.15
chr9	44084267	44084696	430	111	18	93.7	15.62	0.15
chr9	45100200	45100763	564	333	21	115.36	19.52	0.15
chr9	62944509	62945020	512	216	15	116.28	26.43	0.15
chr9	63400539	63400894	356	93	12	91.92	29.28	0.15
chr9	65625680	65625998	319	143	11	92.61	23.66	0.15
chr9	72328773	72329188	416	220	13	91.39	20.02	0.15
chr9	95321075	95321748	674	454	16	92.13	17.74	0.15
chr9	96039553	96040005	453	343	20	116.35	19.16	0.15
chr9	106030068	106030351	284	106	21	116.35	15.71	0.15
chr9	106069368	106069894	527	223	24	115.4	13.72	0.15
chr9	110168227	110168621	395	128	15	116.81	23.13	0.15
chr9	111350812	111351236	425	238	14	116.8	39.64	0.15
chr9	116310872	116311231	360	255	15	116.81	28.11	0.15
chr9	122134272	122134538	267	160	11	94.46	26.43	0.15
chr9	123579950	123580379	430	272	15	116.81	22.38	0.15
chrX	123922828	123923127	300	171	15	116.81	21.47	0.15
chrX	134680969	134681494	526	308	13	93.76	19.82	0.15
chrX	139512343	139512623	281	148	10	92.17	26.43	0.15
chrX	146464643	146465059	417	206	15	116.81	27.13	0.15
chr1	6448097	6448473	377	112	13	95.71	22.08	0.16
chr1	7722640	7723143	504	192	13	95.71	22.95	0.16
chr1	9428107	9428505	399	290	14	120.63	39.64	0.16
chr1	24631890	24632366	477	210	13	95.71	27.93	0.16
chr1	41085142	41085418	277	105	13	118.68	24.4	0.16
chr1	62115996	62116322	327	159	13	120.49	29.73	0.16
chr1	73433926	73434262	337	159	13	117.89	32.53	0.16
chr1	102708159	102708608	450	203	13	95.71	23.42	0.16
chr1	123246634	123247042	409	233	14	118.2	29.28	0.16
chr1	178470924	178471190	267	124	12	118.44	32.53	0.16
chr1	181382822	181383280	459	350	13	95.71	17.92	0.16
chr1	184027754	184028163	410	301	16	118.4	30.21	0.16
chr10	6012816	6013348	533	252	25	117.35	16.27	0.16
chr10	6103896	6104298	403	197	13	95.71	18.35	0.16
chr10	26298485	26298744	260	160	12	120.69	33.03	0.16
chr10	36663440	36664006	567	221	16	120.26	19.82	0.16
chr10	59397872	59398666	795	243	20	117.71	20.7	0.16
chr10	60710721	60711052	332	181	13	95.93	23.86	0.16
chr10	77769334	77769665	332	151	13	95.93	21.69	0.16
chr10	79243794	79244311	518	279	18	117.14	19.52	0.16
chr10	82969517	82969793	277	109	12	117.3	36.34	0.16
chr10	90139371	90139764	394	168	14	96.24	21.69	0.16
chr10	110996614	110996949	336	109	13	95.71	17.49	0.16
chr11	50234613	50235113	501	246	18	119.6	23.86	0.16
chr11	63905818	63906295	478	224	15	120.68	33.03	0.16
chr11	102372178	102372662	485	314	16	117.47	27.11	0.16
chr11	116963112	116963626	515	308	23	121.04	19.52	0.16
chr12	3238291	3238906	616	308	22	120.89	18.83	0.16
chr12	30695726	30696069	344	140	13	117.59	29.73	0.16
chr12	39288775	39289101	327	219	13	95.71	19.15	0.16
chr12	42069630	42070125	496	271	13	95.71	22.59	0.16
chr12	53526231	53526693	463	323	16	120.6	29.82	0.16
chr12	54396167	54396589	423	189	13	95.71	24.77	0.16
chr12	65439612	65439875	264	133	12	119.87	29.73	0.16
chr12	89119467	89119939	473	243	13	95.71	21.54	0.16
chr12	105281929	105282218	290	110	13	95.71	18.87	0.16
chr12	113141118	113141724	607	259	17	118.23	14.79	0.16
chr13	23420086	23420514	429	323	17	120.35	22.52	0.16
chr13	39573822	39574290	469	273	15	120.91	26.03	0.16
chr13	68151452	68151953	502	165	15	117.54	19.82	0.16
chr13	71105290	71105634	345	163	13	117.43	29.73	0.16
chr13	82110306	82110793	488	401	16	119.35	26.43	0.16
chr13	84211463	84211798	336	177	13	118.06	32.53	0.16
chr13	97771352	97771968	617	183	18	95.6	17.35	0.16
chr13	107976956	107977399	444	136	17	118.41	23.86	0.16
chr14	54002255	54002542	288	143	13	95.71	20.61	0.16
chr14	91966418	91966669	252	112	10	96.37	26.03	0.16
chr14	103905722	103906057	336	145	13	95.71	17.49	0.16
chr14	104894631	104895083	453	171	13	95.71	23.58	0.16
chr15	37026401	37026908	508	249	13	95.68	19.82	0.16
chr15	58912188	58912640	453	167	13	95.9	20.7	0.16
chr15	79960230	79960629	400	126	13	95.71	26.03	0.16
chr15	84278033	84278538	506	231	15	117.03	33.03	0.16
chr15	87726381	87726915	535	264	14	96.49	26.62	0.16
chr15	102499010	102499437	428	109	14	96.58	19.8	0.16
chr16	13662390	13662928	539	237	14	96.05	23.66	0.16
chr16	31393009	31393335	327	110	13	119.61	29.28	0.16
chr16	31810545	31811118	574	256	21	95.83	11.71	0.16
chr16	37492333	37492640	308	166	14	119.48	25.02	0.16
chr16	96095593	96096087	495	344	18	120.49	21.69	0.16
chr17	5396661	5396993	333	112	13	95.71	19.5	0.16
chr17	33566161	33566435	275	101	13	95.71	17.89	0.16
chr17	43175052	43175380	329	231	13	95.71	17.12	0.16
chr17	44922021	44922459	439	199	13	95.71	17.14	0.16
chr17	45065409	45065893	485	256	15	118.76	26.03	0.16
chr17	51304382	51304817	436	265	17	119.7	17.35	0.16
chr17	56110136	56110582	447	177	13	95.71	20.36	0.16
[truncated: 4,543 more rows]

## Sheet: Cdx2 Association Score
Cdx2 Association Score
Position	Symbol	Cdx2 Score
66492214	Reep3	1984.73
8745969	1810013L24Rik	1574.97
100252821	Rybp	1425.59
54969044	Zfp462	1356.89
55115549	Zfp608	1256.64
148892021	Lphn2	1205.25
18918683	Meis1	1155.05
25685172	Id2	1119.88
67674083	Arid5b	1085.22
103224906	Elf5	1069.76
153852538	1700025G04Rik	1041.3
110910395	Phlda1	1022.37
43796078	Cd83	1010.29
72780120	Sp3	995.73
72781285	Sp3	995.73
112550564	Tead1	988.53
59412882	Tanc1	969.59
40928607	Gcnt2	957.38
44741874	Jarid2	954.29
40871105	Gcnt2	943.17
20437266	Etl4	925.8
92883849	Lrrfip1	910.52
5860734	Klf6	908.07
53480314	Msx2	906.59
8564538	Tns3	905.69
75492729	Smad7	901.83
126833140	Gjb3	889.59
92586187	Runx1	878.59
130057956	Fgfr2	876.54
103212936	Elf5	868.81
63738479	Hs3st3b1	868.66
126831429	Gjb3	864.49
72180108	Mctp2	860.77
20427800	Etl4	855.54
53730617	Rbm20	845.78
108700172	Osbpl9	839.25
47494199	Sema6a	838.39
118821748	Med13l	825
27970437	Trio	820.38
65250194	Tjp1	809.52
11962641	Agpat4	808.52
14863169	Car2	803.21
8987588	Tpd52	803.13
33413746	Ranbp17	801.41
98692918	Dusp6	797.23
50246754	1600029D21Rik	794.05
54502227	Pgap1	792.09
93944655	Tmcc3	789.76
62947704	Pmp22	786.17
57395891	Ptpn3	772.2
51422944	Obfc2a	769.67
128120792	Gm14005	768.29
129479526	Irf2bp2	763.97
8947127	Tpd52	760.38
81031853	Zfp36l1	756.9
20012954	Actr2	755.47
34352647	Slc22a23	751.41
101002158	Acvr1b	749.27
21175346	Dnm2	740.71
165575893	Zmynd8	733.45
36012945	Hs6st1	732.69
19824444	Spred2	732.44
6334826	Usp29	731.25
9155001	Scgb1a1	728.32
29725668	4931440F15Rik	724.05
22267724	Tbl1xr1	723.4
151220985	Kl	717.75
57648342	Hand1	716.76
61867652	Pvt1	708.81
11077475	3830406C13Rik	707.94
23140095	St6gal1	703.91
8690509	Arglu1	702.04
138441311	Zfp281	701.85
3891860	Nlrc3	695.05
40898139	Gcnt2	693.59
145696077	Ddah1	689.54
149698890	Errfi1	686.31
107817952	Zcchc2	685.22
106494297	Mpped2	683.25
106496439	Mpped2	683.25
61170371	Tle3	679.9
31501197	Slc7a14	679.37
83123608	Pkdcc	673.21
12551925	Utrn	671.35
84718865	Fbxo36	671.2
12584668	Airn	670.17
22412285	Tmem17	669.43
59992097	Tnfrsf19	667.83
60000965	Tnfrsf19	667.83
118606676	Slc2a1	666.1
42735616	Gpr110	661.21
18679209	5730507C01Rik	660.54
38727242	Spry4	657.63
24308698	Lpp	657.12
87310746	Esrrb	656.81
70006513	Myo1e	654.72
6344446	H2afv	646.9
6270007	Usp6nl	646.12
155662162	Glul	644.37
121142996	BC048403	642.53
94668106	Snx27	642.21
120879310	Rassf3	639.95
12967822	Mycn	637.54
87250219	Esrrb	636.03
77452399	Plekhg3	635.8
115880063	A930005H10Rik	634.86
115880124	A930005H10Rik	634.86
115880134	A930005H10Rik	634.86
32413052	Fosl2	634.81
7079000	Pcmtd1	633.99
52356265	Foxo1	633.66
38108721	Myof	632
10422656	Snx16	631.74
66042655	N4bp2	631.61
10162718	Qk	629.58
105940270	Lrrc8d	629.56
172242195	Tcfap2c	625.69
92829132	Lrrfip1	622.95
98341803	Enc1	622.94
128109197	Tspan9	622.75
50583979	Npvf	620.85
112470500	Tead1	620.52
23208322	Klf9	619.99
83927535	Tlr2	619.53
135270840	Cldn3	618.75
62637592	Nrp2	615.3
92714606	Runx1	614.73
35395776	Rbpms	613.38
11708965	Fignl1	610.7
82743517	Mex3b	610.29
90901632	Sh3bp4	609.96
95744124	Mcl1	609.86
24292051	Tjp2	608.98
100284979	Zfp366	608.94
30780208	Zbtb44	607.41
65539299	Txndc2	606.3
65541747	Txndc2	606.3
94005055	Tmcc3	605.84
94006061	Tmcc3	605.84
45704688	Gm829	604.98
53211934	Dad1	603.84
9796453	Gata3	601.77
97973736	Asb8	601.13
44346986	Scd2	599.04
83152663	1500009L16Rik	594.62
79070890	Wsb1	594.12
105941111	Lrrc8d	592.9
119410850	Mbnl2	590.1
6632438	Ezr	589.63
117172127	Xylt1	586.63
84816612	Btbd11	585.5
8660745	Efnb2	585.33
167040383	B4galt5	584.61
34841553	Sox2	584.01
32735550	Ppp1cb	583.14
79898326	Zfp710	581.65
172240797	Tcfap2c	581.11
58620500	Slc28a3	579.98
186904955	Rab3gap2	578.95
35823512	Wwc1	578.45
4943092	Peli3	576.2
101444038	Rdm1	576.14
37800418	Trim24	576.03
24524709	Tbx20	575.51
142342506	Mrpl23	574.64
4853319	Ppp1r9a	574.4
4352951	Map3k8	573.94
20889414	B4galt6	572.22
119729899	Chmp6	571.18
36667436	Anxa5	569.3
88707032	Arhgef2	567.1
17673183	Klhl22	566.13
27383270	Pacsin1	565.25
131592225	Wbscr17	564.48
55162439	Fgfr4	564.4
44632269	Mll1	563.19
102868474	Pik3r1	561.43
122915032	Tnrc6a	560.85
36276126	Dusp4	560.6
5055047	Ccdc3	560.29
85409587	Wnt7b	560.23
13497080	Mllt4	558.03
60226938	Unc5b	556.6
37762951	Cyp26a1	556.35
22913386	Fam161a	555.84
67035870	Mir190	555.36
60592553	Uaca	555.2
120455490	Tcfcp2l1	554.23
104144482	Ndfip2	552.77
62566779	Efna5	552.3
94690502	Irx3	551.16
118237799	Fbxo21	551.09
61893291	Cytsb	550.84
37339105	Jakmip1	550.36
21571599	Sgk1	549.32
157115733	Src	548.18
43031499	Pla2g7	544.41
20288405	Myst4	542.86
55795059	Tcf7l2	542.8
25358489	Basp1	542.04
6240028	Usp6nl	540.96
44147102	Prdm1	540.89
85405836	Wnt7b	540.25
55747089	Nfkbiz	540
103138472	Gpr84	538.9
143082527	Tnrc18	538.61
75411722	1700108F19Rik	538.43
34300330	Gm1673	537.5
127263036	Actr3	535.69
6608365	Flnb	535.33
145477556	Rin2	533.84
93424071	Prickle1	533.19
85408495	Wnt7b	530.77
18701379	Tnfaip3	530.73
18704826	Tnfaip3	530.73
39349976	Mkrn1	529.84
69444898	Xlr3b	529.1
100464889	Smagp	527.32
100464899	Smagp	527.32
95811204	Ets2	527.04
102792904	Pik3r1	521.79
84559468	Cyp26b1	517.65
84559566	Cyp26b1	517.65
83974247	Dysf	514.71
99016336	Uvrag	512.77
134468664	Gtf2ird2	512.35
26984316	Fgfr1	511.12
132827046	Auts2	509.55
134544836	Clic4	508.86
79899740	Zfp710	508.42
82645238	Rffl	508.21
80620524	Ednra	507.49
24363439	Lpp	506.92
3630729	Fam107b	506.38
47173981	Cntnap2	505.47
62392797	Gm3604	505.26
21845438	Tmem2	505.05
89960870	Adamts7	505
164725984	Ncoa5	504
23078385	Dlg5	503.91
88134391	B3gnt7	503.54
51113224	9430083A17Rik	502.71
7646313	Tab2	500.86
144166717	Sox5	500.76
20886627	Gm13375	500.65
70751634	Tgif1	499.86
70754647	Tgif1	499.86
70756067	Tgif1	499.86
70756591	Tgif1	499.86
70758389	Tgif1	499.86
72145515	Mreg	497.4
131591443	Wbp5	497.27
13023313	Ercc4	497.01
104782418	Spry2	496.79
3929573	Fbxo4	496.76
101832376	Krt8	495.78
69344227	A330050F15Rik	495.49
44805826	Zfp42	494.7
77669370	Myh9	494.63
48485741	Enpp6	494.37
16272608	Dnm1l	494.3
98949563	Pik3cb	493.83
33732932	Atxn7l1	493.81
92988422	Trp53i11	491.35
8340457	Tmem114	490.91
121524367	Slc44a3	490.29
117512683	Cntnap5a	489.63
129498884	Gabarapl1	488.8
67349192	Gas7	488.53
76022965	Plec	488.5
76025464	Plec	488.5
20885475	Arhgap21	488.04
26777630	Hdgfl1	486.6
28443271	Zfp703	486
73250447	Ptk2	485.76
77929757	Tom1	484.35
168458406	Sall4	484.19
36184988	Ankrd1	483.5
87985759	Cuedc1	481.94
55152697	Gpam	481.58
115444229	Slc25a19	481.47
24637203	Lpp	480.78
86076110	Prkce	480.66
31001179	AI480653	480.03
66843015	Tpm1	479.59
66848357	Tpm1	479.59
45400713	Mylip	479.28
45400928	Mylip	479.28
50312423	Osbpl3	479.09
52762233	Inpp1	478.87
30254549	Ube2h	478.55
154584347	Eif2s2	477.01
3393007	Arhgef18	476.95
17412643	Cited2	476.31
86605303	Ddx39	475.64
81955176	Ccdc134	475.05
33956370	Dst	474.84
14031281	Sema3e	473.46
92866945	Adamts9	473.16
43390296	Nck2	472.18
86635641	Mfsd7c	471.91
80631726	Ctdp1	470.73
146829588	Nppb	470.7
121858211	Ears2	470.6
145913437	Insm1	468.39
48792233	Retnlg	468.15
115980990	Plekha7	466.44
102693069	Ryk	466.42
25097787	Epb4.1l2	466.41
98135061	1700029F12Rik	465.22
72645891	Zfp869	465.08
109811906	Abca8b	464.77
135231561	Cldn4	463.91
35082665	Cga	463.11
28671040	Actn4	462.16
26064922	Arhgef3	460.78
69625209	Gfra2	459.99
70277253	Med10	459.87
54963518	Depdc6	459.66
181354678	Smyd3	459.54
32415313	Sgms1	459.03
130727350	Htra1	457.81
72277057	Cdca7	456.79
103869705	Slc10a6	456.19
135217872	Morc4	455.76
83985046	Dysf	455.73
70234106	Nr2f2	455.58
70240259	Nr2f2	455.58
91082330	Nup210	454.5
31865700	Arhgap32	453.49
142653970	Foxk1	452.89
46798055	Slc39a10	452.25
76981067	Rbm9	451.84
116552584	Frs2	451.32
52192935	Maml3	451.23
120260178	B4galnt3	450.51
125006348	Ftl2	450.3
76387569	Abr	450.25
59322835	Zkscan17	449.95
29712575	Ntm	449.88
32520226	Bin1	449.8
82415295	Chst11	449.64
67402730	Gas7	448.29
9212853	Fzd8	448.14
25297332	Rrm2	447.23
40344042	9130008F23Rik	447.18
41875284	Sorl1	447.09
53987481	Csnk1g3	446.64
58657831	Cflar	446.14
11333196	Ms4a1	445.85
119931285	Tbx3	445.35
147728968	D5Ertd605e	444.78
115745296	Sirt4	444.7
115745483	Sirt4	444.7
43728192	Slc25a28	444.64
88680676	Akap1	444.12
55553575	Klf4	443.87
46671299	Tbc1d2	442.46
48238561	Irf2	442.26
34238295	Kirrel3	441.63
120833597	Dock9	440.97
120874109	Dock9	440.97
120932914	Dock9	440.97
16652205	Egfr	440.91
43108507	Fhl2	440.25
37371756	Creb3l2	439.44
173274235	F11r	439.24
78157860	Fut8	438.39
51199496	Mir148a	438.21
144142641	Lmo4	437.99
103451636	Mapk10	436.32
21886148	Acp5	435.25
6599470	Aurkc	435.12
124477036	Pitpnm2	434.82
76476153	Plekha3	434.46
21087634	Rnf125	434.17
44897288	Cdc5l	433.65
53878462	Rbpj	432.79
45975948	Atxn1	432.54
21882267	Acp5	431.9
75429413	Slc4a3	431.85
77398236	Epha4	431.7
33257074	Serpinb9e	430.94
26517686	Cyp2g1	430.66
127531028	Tmem132c	430.65
87221259	Tex14	430.65
117907296	Rps15a	430.62
52543268	Diras2	430.26
120235146	4933407C03Rik	429.33
51312375	Ccrn4l	428.52
79022573	Mfge8	427.7
78061940	Sdf2	427.41
118804277	Enpp7	427.38
71021459	Nin	427.26
81427771	9330111N05Rik	426.7
141482284	9030409G11Rik	426.6
141511477	9030409G11Rik	426.6
71371758	Tmx1	426.45
119177617	Oxgr1	426.21
73685212	Cwh43	424.48
65988464	Chsy1	423.42
97615761	Lasp1	422.33
46295736	Lgals3	422.33
53371030	Snx24	421.65
29985103	Hes1	421.12
38228867	Zc3hav1l	421.1
118324462	Coq7	421.1
68662395	Lass6	421.02
164188729	Pigt	419.48
62106032	Rgs3	418.91
32630160	Plb1	418.85
108626405	Bhlhe40	418.83
21675519	Sgk1	418.52
33300521	Zfp148	418.48
172393785	Nos1ap	417.93
92906085	9530026P05Rik	417.89
40259777	Slc22a16	417.87
18412330	Gnb1l	417.69
18412433	Gnb1l	417.69
66966985	Gadd45a	416.26
86662189	Epas1	415.98
18873868	1810063B07Rik	415.89
131616616	Ngfrap1	415.66
76645425	Arhgap39	415.32
49504856	Dbx1	415.3
63556000	Smad3	413.64
134143683	Nuak2	412.83
69288879	Zfp161	412.74
72887741	Tmsb10	411.29
72887908	Tmsb10	411.29
24902123	Herpud2	411.11
139099801	Pwwp2b	410.63
74567983	Myo5b	410.58
44806182	Mpzl3	410.45
44806211	Mpzl3	410.45
37177624	Grhl2	410.37
21062269	1700030C10Rik	410.07
90341237	Glrp1	409.74
144139718	Lmo4	409.59
144139782	Lmo4	409.59
47972610	Itprip	409.2
119516025	Helb	408.03
71520255	Gm1631	407.7
183679076	Lbr	407.69
51870180	Aard	407.49
82607891	Anapc10	407.15
34559064	Snord52	406.6
35114091	Pou5f1	406.6
50385756	Osbpl3	404.73
125168230	Zfpm1	404.14
30563415	Ept1	404.1
26724822	Surf6	403.8
117325628	Wwox	403.71
53176266	Ext1	403.17
28947000	Setx	402.9
143171864	Actb	402.61
25366924	Slmap	402.49
76026661	Plec	401.84
37915909	Gm5148	401.28
58507716	Gfra1	401.22
129383010	Wdr11	400.74
105266126	Clmn	399.99
102702504	Cd44	399.81
67909053	Arhgap28	399.47
21663926	Ywhaq	399.44
95158548	Lhfpl2	399.22
62609654	Fem1b	398.45
96046688	Btg1	398.19
137801985	H2afz	397.5
21668087	Sgk1	397.14
21952558	Zfp184	396.75
55859799	Cep97	396.3
142308225	Tnnt3	396.21
41179595	Pgrmc2	395.55
102684123	Rin3	395.1
102684690	Rin3	395.1
86088418	Prss48	395.06
36109473	Fbxo43	394.98
32516184	Fpgs	394.65
51474105	Snx10	394.12
113925507	Mir17	393.87
9056328	Ahnak	393.83
80216121	Rad51l1	393.24
99306322	Rgnef	393.21
36444210	Pcgf5	392.99
30519469	Fam43a	392.91
31662850	Barx2	392.7
99022291	Hao2	392.58
76393922	Abr	392.43
73327777	Rtn1	392.4
35340941	Ifnk	391.48
45870140	Slc40a1	391.31
77769245	Isx	389.87
128266432	Tead4	389.62
40345373	Yipf5	389.3
51859170	Gadd45g	389.16
58337681	Bzw1	389.04
134845696	Grhl3	388.75
36520881	Psapl1	388.47
53878821	Rbpj	388.21
86573687	Cltc	387.81
132402708	Wasf2	387.37
140386504	Plekha5	387.24
51749121	Mgst2	387.06
21881000	Acp5	386.99
37295076	Cldn23	386.1
45201822	Trpm4	385.85
171734671	Cbln4	385.66
88782268	Cdkn2b	385.48
101176175	Atg16l2	385.35
97869552	Stac2	385.29
3851772	Chka	384.93
30615493	Dkk1	383.96
148298768	Rbp7	383.95
3537320	Gdi2	383.89
119851170	Mir763	383.61
77980289	Aasdh	382.95
21681638	Sgk1	382.81
28519649	Hnrnpl	382.2
6130266	Echdc3	382.1
56833181	Lmnb1	382.07
71030530	Nin	381.28
38335736	Pcdh1	381.17
64972244	Smarcad1	380.85
104349467	Magi3	380.74
112218886	Parva	380.59
66390986	Usp3	380.57
140671778	Eif3b	380.02
145344783	1700073E17Rik	379.32
66897806	Apbb2	379.04
63383800	Mme	378.9
44496216	Gulp1	378.63
56447976	AU042651	378.42
115159119	Stt3b	378.15
55137832	Col14a1	377.85
101856249	Krt18	377.75
182167150	Itpkb	377.22
94753785	Cradd	377.22
66512829	Car12	377.18
61712516	Rplp1	376.98
95071438	Fggy	376.29
125765333	Aacs	376.03
93263335	Cd82	375.92
93263785	Cd82	375.92
9003152	Crot	375.89
140585068	Aebp2	375.32
30961380	Aplp2	375.19
148036337	Flt1	374.67
105181202	Cttnbp2nl	374.27
5845478	Neat1	374.2
114915385	Arl15	374.19
39801678	Sh2d4b	373.58
29898871	Gm1968	373.55
172426524	Nos1ap	373.17
97131805	Mrpl45	373.1
20727195	S1pr2	373.04
109468738	Vav3	372.27
104196067	Acpp	371.7
110702782	Prss50	371.55
33076859	Sfrs17b	371.54
102389842	Pgk1	371.5
21719888	1110059E24Rik	371.19
107461345	Rbm15	370.25
101417000	Cd2	369.96
122968173	P2rx4	369.38
84096273	Zfp36l2	369.09
38468838	Vwa5a	369.07
4318247	Frmd4a	368.65
48203356	Dppa4	368.17
35244885	Ctnna1	367.38
11014018	Vwc2	366.54
105181009	Cttnbp2nl	366.19
126540018	Rhou	366.03
35623079	Tmem66	365.67
118326886	Eomes	364.71
132961826	Ctbp2	364.45
61735778	Hk1	364.11
15992044	Psat1	364.11
10248397	Rab32	364.08
44243485	Il12b	363.98
79271470	Setbp1	363.36
93884591	Shroom3	362.6
24171259	Plaur	362.57
34639595	Cald1	362.5
16920457	Rock2	362.36
102333754	Vangl1	361.95
18097090	Nhsl1	361.75
36884073	Tmem131	360.74
129667836	Ysk4	360.7
5559223	Pxmp3	360.27
5559224	Pxmp3	360.27
5559312	Pxmp3	360.27
114530115	Zfp1	360.25
104411387	1700024P16Rik	359.96
73012203	Eif2c2	359.61
71570162	Cgnl1	359.39
35945686	Atp11b	358.89
58503617	Tsc22d2	358.23
115707059	S1pr1	358.01
100637255	Shq1	357.09
3549838	Fam133b	356.97
100656536	Sec31a	356.81
124836622	Banp	356.8
62046207	Rgs3	356.31
89456695	Abcc12	356.31
125181199	Vamp1	356.1
109492496	Cdh1	356
51453485	Snx10	355.8
14365393	Amotl1	355.67
83292372	Pacsin2	355.6
90553762	Slc25a3	355.45
45763814	Sik3	354.89
4477025	Frmd4a	354.72
133244639	Bmp2	354.63
87355261	Calm2	354.23
133290892	Lin28a	354.2
89504477	Shc1	354.17
39302349	Traf3ip2	353.85
72476438	Dcc	353.54
82609550	Mbp	353.44
127817478	Bcl2l11	353.28
140573315	Epha2	353.07
28339775	C330005M16Rik	352.62
149495974	Slc45a1	352.32
45488744	Vegfa	352.08
45495958	Vegfa	352.08
99032930	Klf12	351.63
66431059	Rbm47	351.57
110688805	Fbrsl1	351.28
62830926	Orm1	350.5
117803362	Thbs1	350.21
32445606	Ets1	349.56
83870270	Nuak1	349.24
105245588	Ccdc59	349.23
97068217	Mt1	349.15
20192889	Elmo1	347.76
112360520	Aven	347.7
27297407	Brd3	347.69
94168660	2010-09-11	347.67
68088525	Zfat	347.33
98591332	Nr1d1	347.26
59930029	Sec23a	347.23
195208254	Mir205	346.95
18208778	Defb44	346.8
56905210	Trpc7	346.62
20207666	Etl4	346.17
105410859	4831426I19Rik	345.65
59532687	Susd1	345.41
119846016	Ehd4	345.39
126624676	2010106G01Rik	345.18
11317314	Bcor	345.18
147259005	Gtf3a	345.03
94249367	Magi1	344.97
73340776	Pinc	344.94
11419943	Pfkfb3	344.89
57948213	Akap2	344.76
50178611	Tnfaip8	344.65
145005971	Bcat1	344.2
115828809	Galk1	343.56
82888974	Snapc3	342.97
113017928	2610035D17Rik	342.74
57351220	1110034B05Rik	342.69
76027090	Plec	342.38
76027862	Plec	342.38
107715854	Zyg11a	342.16
102806181	Cysltr1	341.97
43427673	Rusc2	341.79
8677880	Gm3833	341.76
102866638	Slco2a1	340.93
48684613	Murc	340.41
111603772	Zfhx3	339.88
53461512	Slc44a1	339.33
107775012	1700028K03Rik	339
128750747	C77080	338.91
139544157	Mir680-2	338.78
22306082	Fam3c	338.61
123006013	Slc5a11	338.42
97237990	Bmp2k	338.31
115840594	H3f3b	338.3
67143297	Myh13	338.05
20393948	Phtf2	337.05
22944435	Kng2	336.93
180155827	Fam36a	336.84
114739442	Snx18	336.76
64055665	Klf7	336.71
101974050	Art5	336.55
66430103	Rbm47	336.43
123374842	Gse1	336.41
6381418	Nsmaf	336.12
4634926	9430020K01Rik	336.09
64379875	Cbr4	335.99
27901512	Fndc3b	335.85
53613436	Irf1	334.87
79145494	Gphn	334.86
20439197	2610005L07Rik	334.71
75238664	Tsc22d1	334.56
46591147	Mospd4	334.48
87971489	Prcc	334.4
120322979	Ccdc77	334.4
110608496	Myl3	334.4
95321348	2610101N10Rik	334.35
90533362	Arl4c	334.25
97993612	Asb8	334.14
25749460	Rab11fip3	333.91
134958711	Ppp1r15b	333.65
18310261	Dnajc1	333.36
121215655	Trak1	333.27
130429590	Kctd7	333.17
66499567	9130404H23Rik	333.16
114630482	Bcar1	332.89
8209015	Ust	332.67
57250742	Ablim1	332.46
64312785	Zfp395	332.37
12835191	Wtap	332.25
12835471	Wtap	332.25
96883990	Slc38a4	332.08
113556957	Pdcd6ip	331.63
103665493	Ptpn13	331.61
29993528	E2f3	331.39
83345055	Sh3bgrl2	331.32
161881056	4930523C07Rik	330.81
76325614	Abr	329.79
90280013	Ptprj	329.54
117134153	Cxcl12	329.52
21683305	Sgk1	329.36
21684081	Sgk1	329.36
20412359	Eif2b5	329.27
53844026	Rbpj	328.77
66283420	9130230L23Rik	328.63
4165829	Lyzl1	328.62
32746047	Bach2	328.41
6373466	Mthfd1l	328.35
72050194	Zwint	328.1
84220755	Tshz1	327.97
6047457	5430407P10Rik	327.58
133967231	Cdk18	327.49
112610919	Gpbp1	327.48
44935288	Zeb2	326.97
77134308	Rbm9	326.64
44389984	Prom1	326.47
75460097	Hnrnpa3	326.16
44270010	Fgfbp1	326.02
68247629	D930020E02Rik	325.97
114829249	BC057022	325.9
128378800	Sipa1l2	325.08
52652051	Sod3	325
132853590	Ctbp2	324.81
6136096	Arhgap12	324.61
129831920	Tomm20	324.6
51571230	Prkd1	324.52
114827390	Gabarapl2	324
65672295	Rab31	323.62
111515921	Plk2	323.38
35514002	Dab2ip	322.74
101481630	Arl4d	322.65
28961147	Sox4	322.5
102842943	Mir615	322
69469860	Tcf4	321.72
69471089	Tcf4	321.72
35801633	Ttll11	321.51
80969098	Accn1	321.24
164781955	1700025C18Rik	320.82
136977772	Myl10	320.64
136978803	Myl10	320.64
129747344	Egf	320.51
76260125	Kdr	320.4
102970223	Rab6b	320.4
53880997	Efs	320
32454451	Sgms1	319.59
87260674	Kirrel	319.26
89707211	Tiam1	319.1
75721850	Klhl25	318.96
95840634	Gip	318.95
66799310	Ndrg1	318.37
92433828	Cops8	318.29
55948570	Tcf7l2	318.18
125468193	Ncor2	318.07
82688890	Mbp	317.79
82688935	Mbp	317.79
71309182	Adamts16	317.75
129032531	Mgat5	317.68
35283434	Ggta1	317.49
17648822	Nebl	317.25
5797861	Snx9	317.18
43315144	Gfod1	316.4
147470796	Tardbp	315.95
4855128	Ctsf	315.95
140586094	Aebp2	315.86
93640520	S100a10	315.85
113908962	Rras2	315.72
112817488	Sez6l	315.69
107736298	Pawr	315.42
135695599	Htr1d	315.2
47133691	Rnf144b	315.15
47204974	Rnf144b	315.15
95618876	Ano6	315.08
102333024	Vangl1	314.91
71105006	BC018507	314.48
57154095	Sox3	314.19
21910794	Liph	314.06
21910886	Liph	314.06
45312476	Bmp4	313.8
122036481	Abca4	313.76
128326473	Bloc1s1	313.6
24154442	Irgc1	313.35
106429020	Tex2	313.23
13677564	Rasa3	313.14
100616534	Lmo7	313.14
72829488	Kcmf1	312.81
106948012	Bptf	312.74
85973445	Glt28d2	312.72
59454613	Pkm2	312.47
103865491	Dab1	312.42
103865502	Dab1	312.42
10866547	Cntn5	312.06
10866596	Cntn5	312.06
55947092	Gsbs	311.79
11344383	Tars	311.24
64439345	Tbc1d1	311.16
81851771	Ccl2	311.06
27297682	Brd3	310.71
37459780	Akr1d1	310.68
49248938	Ccdc126	310.4
118643145	Dnahc11	309.93
90503691	Tom1l1	309.83
101506185	Igsf3	309.74
53582629	Dusp5	309.7
97661308	Cx3cl1	309.69
101484752	Smek1	309.07
105399727	4831426I19Rik	308.81
136629813	Cdc42	308.6
129322782	Ptp4a2	308.4
129323011	Ptp4a2	308.4
99748218	Gm9159	308.21
114169705	Coro1c	308.05
27540714	Opcml	307.98
89863558	Tiam1	307.98
106765851	Crbn	307.78
75290842	Serp2	307.71
75291044	Serp2	307.71
37403971	Ncald	307.53
158945322	1700057K13Rik	307.38
14665002	Tle4	307.12
10290434	Sfmbt2	306.99
109702062	Vav3	306.8
69229870	Kdm6b	306.1
180365799	Kif26b	305.97
94665608	Lrig1	305.73
123872133	4930503E24Rik	305.4
82995789	Ccl20	305.32
98344839	Atp2b1	305.16
53613895	Irf1	305.11
3201559	Nmt2	304.91
129677106	Tinagl1	304.82
129677426	Tinagl1	304.82
122302634	Phc1	304.79
88867891	Tpra1	304.65
69789205	Naf1	304.65
18955835	Amph	304.65
8576260	Sash1	304.35
145458085	Zkscan5	304.2
135488926	Zc3h11a	304.17
24632818	Lmbrd1	304
108541837	Bcl2	303.84
152523123	Bcl2l1	303.79
42133609	Mtmr7	303.61
116680556	Kif2c	303.6
94426926	Olfr1411	303.35
48229895	Dppa2	303.31
135276077	Pbp2	302.98
139795175	Utf1	302.8
114254756	Ssh1	302.4
49775279	Cd47	302.34
103597917	Caprin1	302.19
103598479	Caprin1	302.19
95049524	Fggy	302.01
73829110	Smad4	301.74
48643782	Gnb2l1	301.3
41047846	Blnk	301.12
150601034	Gins1	301.08
76877923	Mb	300.9
122607467	Bmp8b	300.7
70501633	Gm71	300.63
43651626	Clic5	300.57
120587922	Hsd17b2	300.5
76367289	Smad2	300.48
129811081	Fabp3	300.25
101770235	3200002M19Rik	300.25
66285769	Gm10324	300.18
27344927	Ect2	300.15
27344951	Ect2	300.15
10659356	Rai14	300.12
44386636	Scd4	300.03
82535747	Otud4	299.96
37054654	4932438A13Rik	299.84
59355868	Gprin3	299.76
118459898	Lao1	299.46
37056314	Mfhas1	299.46
41260817	BC024659	299.42
5802671	Malat1	299.32
62636792	Cln6	299.31
87979331	Rab7	298.83
55181721	Mars2	298.41
11319225	Snx29	298.41
147648191	Casz1	298.36
95459658	Ap3b1	298.16
164134393	Sdc4	298.03
72718465	Tcf7l1	297.57
43133810	Phactr1	297.39
25645161	Lcn9	297.25
39922488	5730469M10Rik	297.25
71972045	Lpar6	297.25
38061385	Diap1	297.25
25567274	Myo10	297.24
181521868	Znf512b	297.2
9955283	Fhit	297.2
134362021	Bcl2l14	297.01
30066684	Dnajb6	296.47
64447323	Cdk20	296.45
53371904	Slc7a7	296.45
21701817	Ehhadh	296.37
87836145	2310044G17Rik	296.28
87836445	2310044G17Rik	296.28
78304195	Slc14a1	296.23
28726262	Eif4ebp1	296.09
30176895	Snx19	296.06
89818984	Pctp	295.83
93758638	Shroom3	295.74
155095004	Lamc1	295.56
86141290	Plin2	295.47
55763592	Nfkbiz	295.23
66046154	Ccnl1	295.22
15409656	Chd1	295.2
61302418	Hmgxb3	295.2
61302419	Hmgxb3	295.2
154765938	Ahcy	294.93
72645475	Zfp869	294.77
79523225	Fam82a1	294.57
85028209	Btbd11	294.51
69061711	Epb4.1l3	294.51
15206600	Kctd1	294.51
15294464	Kctd1	294.51
26824101	4930584F24Rik	294.44
116024061	Tgfbr2	294.3
100844227	Pccb	294.09
124301736	Sema6d	294.07
3271395	Limk2	294.07
129268070	Rimbp2	293.7
153333590	Fam129a	293.49
10934766	Plekhf2	293.47
3256144	Limk2	293.46
109852878	Zfp143	293.2
191044141	Kcnk2	293.19
191044492	Kcnk2	293.19
191044980	Kcnk2	293.19
98669706	Gpr65	293.1
31584502	Sik1	293.1
121353712	Tmem185b	293.06
123421833	Gse1	293.01
123423385	Gse1	293.01
97766111	Tmprss2	292.83
93258259	Mir802	292.79
139248595	Pdgfa	292.56
135259320	1110049F12Rik	292.48
124159948	Pou3f1	292.32
80636419	Map4k3	292.31
95442606	Setdb1	292.29
58526249	Abcg2	292.28
77756249	Txn2	292.2
97266249	Arhgap23	292.17
9018010	Upp1	292.1
9018105	Upp1	292.1
81179211	Actn1	291.92
151458572	Stard13	291.81
116521562	Mon1b	291.47
116521775	Mon1b	291.47
148519889	Pik3cd	291.45
57238251	Ppcdc	291.26
15057629	Myom2	291.18
125329512	Mvd	290.79
158486260	Dhx35	290.76
115588175	Sfrs9	290.74
119630119	Llph	290.31
75222590	Tsc22d1	289.98
20648054	Thpo	289.94
115728085	Tmem40	289.91
144581834	Tnfrsf8	289.8
43167554	Bend3	289.62
12162018	Map3k4	289.56
87773917	6430527G18Rik	289.47
131804802	Gpr26	289.44
22973477	Bmper	289.3
36739127	Ywhaz	289.22
193522087	Nek2	289.14
74959569	Lnx1	289.14
29444021	1110021J02Rik	288.84
91698226	Atg10	288.74
128120923	Tlr12	288.57
59899703	Snx30	288.43
51860519	Myo1b	288.32
73249032	Rgma	287.92
95126291	Myst2	287.8
68137746	Pgpep1l	287.76
81974523	Srebf2	287.61
101258334	Rpl27	287.4
65474553	Oaz2	287.34
73399176	4931417E11Rik	287.32
134125421	Tmem57	287.28
136768575	Hist4h4	286.2
75149975	Tsc22d1	286.2
72749654	Daam1	286.14
98181824	Klf5	285.83
72429714	Irx1	285.6
122230514	Hsbp1	285.18
82443998	Mtap9	284.84
69320888	Ank3	284.8
107364049	Helz	284.76
10928429	3930402G23Rik	284.51
11312800	Col4a2	284.07
85999935	Dlst	283.71
21550459	Zfp820	283.7
87504638	Mllt3	283.44
88228321	Mef2d	283
149080996	Eno1	282.98
61773263	Mir145	282.64
152427714	Id1	282.51
11033634	Epm2a	282.48
47281346	Cadm1	282.39
38123548	Arap3	282.39
87588149	Bach1	281.9
30098257	Spnb2	281.62
138770041	Nr5a2	281.49
138776859	Nr5a2	281.49
18002753	Prodh	281.41
6985155	A2bp1	281.4
80413127	0610038B21Rik	281.35
85885472	Gramd4	280.54
155415254	Rgs8	280.43
31851348	Lamb1-1	280.25
5345475	Casp12	280.14
45266243	Hace1	280.02
26041878	Ido2	279.89
25277461	Nrsn1	279.78
120388515	Entpd3	279.75
85051507	Dear1	279.69
144611639	Baiap2l1	279.54
71445085	Fndc3a	279.5
110325526	Wwp2	279.37
43521710	Cpeb2	278.94
34415961	Gm3985	278.73
53434889	Vgll1	278.65
30096509	Uhrf2	278.64
77981522	AU017455	278.41
83884552	Dusp14	278.21
10755859	Vps37c	278.09
32542874	Fbxw11	278.06
29955879	Tbc1d13	278
44451942	Fermt2	277.92
27764235	Ptprk	277.72
32346009	Gmds	277.47
7272513	Mmp13	277.45
21742560	Hist1h4j	277.42
38465915	Psmb7	277.32
6100454	Nudcd3	277
35667326	Cdyl	276.99
35748866	Cdyl	276.99
23903961	Bcl6	276.93
54942565	Depdc6	276.54
101733718	Atp1a1	276.22
140586703	Aebp2	276.22
6241522	Kif5b	276.01
36951991	Zfp706	276
79550996	Ap1s3	275.79
64497939	Man2a1	275.79
21358245	Asap2	275.52
131939229	5730494N06Rik	275.25
59426692	Fzd7	275.07
49880931	Dtwd2	274.94
24284857	Ctgf	274.92
35380466	Dab2ip	274.86
35443989	Dab2ip	274.86
30353947	Dnahc8	274.26
56713716	1700065I17Rik	273.83
101931021	Tenc1	273.8
94457364	Tmem117	273.6
34253115	Whsc2	273.58
63820065	Smad6	273.57
140090148	Atp6v1g3	273.48
10349504	Chmp4c	273.47
5662152	2210015D19Rik	273.4
84415796	Dcaf4	273.05
94738511	Bhmt	273.03
11790404	Ddc	273
110591961	Pth1r	272.6
96355104	Hist2h2bb	272.5
103922047	Acad11	272.5
123566255	Lztfl1	272.5
110004759	9230102K24Rik	272.5
81563062	Slc39a9	272.5
100560703	BC002230	272.5
58225276	Ubqln1	272.4
82686939	Rffl	272.19
82687405	Rffl	272.19
47383909	Cul1	272.13
136219268	Ywhag	272.06
87985950	Armc9	272
87985985	Armc9	272
75095675	Ly6f	271.76
100444835	Ptcd2	271.44
10658265	Rai14	271.4
187063882	Eprs	271.2
79339786	Polg	270.58
36474597	0610010O12Rik	270.45
17746681	B830017H08Rik	270.34
112998645	Arntl	270.18
147499044	Gsx1	270.12
118188382	Olfr1342	269.98
61833004	Pcyox1l	269.98
108057300	Ipo11	269.95
145765541	Rassf8	269.79
37277231	Wfs1	269.73
95216622	Chst2	269.52
145587371	Cyr61	269.42
38763982	Baalc	269.3
111571158	Galntl4	269.01
132290286	Cd55	268.68
28957227	2200002D01Rik	268.65
59478334	Trib1	268.44
152277793	Fam73a	268.26
95366448	Kcnj15	268.26
100814534	Man1a2	268.18
72460913	Nedd4	268.18
173754211	Slamf6	268.05
27481146	Fnta	267.95
127637899	Fam89a	267.91
52679876	Fmnl2	267.63
103896639	Cd59a	267.55
81293570	Rbx1	267.51
74408468	Ccdc11	267.51
25904491	1810011O10Rik	267.39
120962232	Tex19.1	267.15
109400019	Cdh3	267.06
109400041	Cdh3	267.06
128890213	Slc20a1	267
10346819	Ptprg	266.82
96095813	Psmg1	266.73
57269282	Ablim1	266.16
40324927	Pdlim1	266.1
4241926	Cenpo	266.06
58816218	Ntrk2	265.87
58817455	Ntrk2	265.87
61109902	Fam190a	265.8
32616250	BC019943	265.6
111821863	C130026L21Rik	265.48
110962926	Lrrfip2	265.44
29692714	Zfp568	265.06
30983713	Sec62	265.05
147740928	Pan3	265.05
118592871	Maf	265.01
121038276	Oas3	264.7
32191317	Snord123	264.6
90301503	Ccdc89	264.5
127740780	Cs	264.49
40908563	Ubash3b	264.39
140758082	Chst12	264.35
97498000	St8sia4	264.33
90275255	Hunk	264.27
37831498	Spry1	264.06
135220029	Gsg1	264.02
51695535	Eif3h	264
10227546	Emp2	263.97
55820230	Fam55c	263.96
55820236	Fam55c	263.96
36537878	Fam178b	263.93
14888512	Cln8	263.91
101537588	Clpb	263.74
121926279	Sord	263.57
4343213	Suv420h2	263.55
113904655	Gm12824	263.46
40019786	Scn3b	263.37
83088863	Sipa1l1	263.34
3977406	BC037032	263.34
3134303	Cnksr3	263.3
11982809	Cables1	263
106990753	Cdh5	262.95
51950896	Cblb	262.92
128915395	5930412G12Rik	262.56
10672669	Ddb1	262.55
76056752	Plec	262.39
76058633	Plec	262.39
82647480	Tm4sf20	262.31
4118253	Gatsl3	262.1
153324172	Commd7	261.63
69560104	Foxb1	261.42
95459396	Hook1	261.39
47698163	Trem1	261.35
97425282	Snx12	261.35
17587097	Capza2	260.83
100318993	Mir672	260.6
77756306	Fntb	260.54
117560623	Abcc4	260.52
117589911	Abcc4	260.52
45447828	Col5a2	260.1
20249961	Hltf	260.1
132825465	Nr0b2	260.1
85340292	Rab11fip5	260.1
28640582	Rab11fip1	260.1
15255887	BC017612	260.1
64922592	Clu	260.06
175868430	Ifi205	260.05
129244586	Khdrbs1	260.05
96134356	Hoxb4	260.05
61912031	Afap1l1	259.93
160800497	Chd6	259.83
121148215	Oas1g	259.8
118942194	Plcd1	259.54
63512552	Fam38b	259.47
136807772	Jag1	259.44
11471782	Pfkfb3	259.41
16157726	Vstm2a	259.11
59044357	Arf1	259.1
59044462	Arf1	259.1
30807802	Phf3	259.05
21187423	Trim27	258.95
69365234	Epb4.9	258.9
110215211	Map2k6	258.79
132022597	Dkk2	258.63
40552341	Hspa8	258.61
37563344	D8Ertd82e	258.52
69781695	Cldn7	258.2
70379075	Mink1	257.81
59415289	Parp6	257.8
39845458	Map4k4	257.79
45788988	Abcc10	257.75
47248934	Tcfeb	257.75
72027121	St3gal5	257.61
92288936	Rcan1	257.42
103408353	Trim33	257.34
78281895	Slc46a1	257.34
11909979	Zbtb45	257.18
84999025	1700106N22Rik	257.05
135895566	Btg2	256.89
104047525	Mapt	256.74
92191993	Ston2	256.6
108754076	Hhipl1	256.6
128320473	Nckap5	256.53
128658178	Nckap5	256.53
29129441	Hrasls	256.13
60654761	Fam84b	255.97
63606640	Kif13b	255.9
117802946	Pgs1	255.51
18780254	D030056L22Rik	255.49
30886365	Chac2	255.23
106531371	Pecam1	255.18
116892872	2810008D09Rik	255.16
13559028	Aig1	255.15
59566942	Agtpbp1	255.12
191623076	Smyd2	255.03
132289636	AU019990	254.95
163805864	Pigc	254.75
67706934	Bend4	254.73
93577729	Nr2c1	254.32
81188020	Slc25a17	254.26
117618334	Wsb2	254.2
91435952	Ifngr2	254.02
60627460	Shmt1	254
57322165	1700066M21Rik	253.58
69255340	Bmp1	253.57
66246258	Chrna9	253.42
43956772	Atg5	253.35
50351737	Bbx	253.32
105514360	Fxc1	253.26
108723224	Ccdc85c	253.21
78215423	Wbp4	253.12
76610246	Col18a1	253.09
97075321	Amigo2	252.72
107826083	2010305A19Rik	252.71
116570131	Tmco5	252.69
121772841	Cog7	252.66
87529206	Tbx18	252.66
104978589	Tmtc2	252.66
43403081	Rusc2	252.63
85972861	Diap3	252.62
81148637	Sall3	252.18
121489241	B3gntl1	252.01
70178738	Rab27b	251.97
44755628	Prep	251.67
137613316	Eps8	251.61
108736438	Axin2	251.46
18738869	Magi2	251.25
19419341	Magi2	251.25
5641179	Urgcp	250.75
4494818	Mtmr3	250.72
65827477	Gm10324	250.59
49866181	Grin3a	250.53
138652734	Ubr4	250.22
77747022	Cwc22	249.94
61410399	Gucy1b2	249.9
15842335	Trib2	249.84
107888525	Csf1	249.79
93879017	Magi1	249.72
93879153	Magi1	249.72
50644278	Tbc1d5	249.63
66568511	Asb7	249.57
110702788	Bbs10	249.57
44683631	Gtdc1	249.54
82260628	Cetn3	249.54
95370350	Eea1	249.29
9570864	Asph	248.91
9596309	Asph	248.91
53847144	Tmem38b	248.91
100763214	Jak1	248.78
88667593	Akap1	248.7
83389790	Gypa	248.61
129935434	Pum1	248.57
47006611	Sorbs2	248.07
115642254	Raf1	247.95
94744210	Tuft1	247.7
43021607	Vcp	247.7
131542262	Rnu11	247.7
122633124	Gpn3	247.7
19372492	Zfp317	247.7
75411640	Lysmd2	247.7
63574742	Ptch1	247.7
145485241	Zfp655	247.65
145485285	Zfp655	247.65
51843889	Ube2b	247.62
39047956	Parp12	247.53
76033576	Plec	247.3
76035508	Plec	247.3
76035908	Plec	247.3
76036420	Plec	247.3
43577916	Got1	247.22
135031354	Gprc5a	247.13
53518108	5830416P10Rik	247.01
102234349	Sp1	246.75
77769586	Rnf165	246.69
34794504	Plekhb2	246.62
114345242	Ccr4	246.19
114641504	Kctd10	246.15
134025633	Mir135b	246.08
147105305	Usp12	245.8
39138817	Npas2	245.77
25304298	Kank1	245.7
67982618	Stc1	245.65
9233639	Zbtb10	245.64
69837252	Gcnt3	245.64
103228754	Plekhm1	245.61
53729760	Stk17b	245.58
7076786	Lifr	245.58
7087756	Lifr	245.58
85164146	Atxn10	245.53
123161063	Arhgap17	245.49
20443255	Sertad2	245.48
83260616	Pacsin2	245.42
34345784	Apc	245.24
140362917	Flrt3	245.22
114784554	Hspb3	245.22
72373535	Kcnk9	245.22
52094414	Hoxa2	245.21
34924453	4930474N05Rik	245.21
36252278	Arid5a	245.18
48749062	E2f8	245
87006808	Dclk2	244.68
172163758	1700029J11Rik	244.53
55010423	Aga	244.5
156908998	Mr1	244.4
124304852	Mtf1	244.4
5689130	Map3k11	244.4
64212592	Asap1	244.21
100921872	Ttc7b	244.19
28430357	Snd1	244.14
103144710	Moap1	244.14
99724009	Krtap31-1	244.05
30265042	Sh3bp5	243.73
185735716	Dusp10	243.66
9196463	Clvs1	243.54
99632234	Eif4e3	243.54
71674110	Pdk1	243.37
119902915	Scmh1	243.37
109417552	Serpinb8	243.3
70895373	Myl12b	243.25
83614488	Mta3	243.23
97887843	Inadl	243.16
93290608	U90926	242.91
80931112	Alpk3	242.89
9906111	Grin2a	242.8
30154321	Aplp1	242.76
32809494	Wrnip1	242.76
10106483	Atf7ip2	242.69
121149285	Pex26	242.45
114887371	Vgll4	242.34
31114943	Pde9a	242.25
46510428	Nans	241.98
90741296	Celf1	241.9
115640147	Llgl2	241.69
9106742	4930420K17Rik	241.47
77977628	Ilvbl	241.2
85648809	Tbx2	241.05
44383016	Prom1	240.92
162781042	Gtsf1l	240.84
118804257	Rad51	240.73
124964055	C530028O21Rik	240.35
124964228	C530028O21Rik	240.35
71744118	Frmd6	240.12
69509460	Dok2	239.47
68660296	Schip1	239.34
73095062	D430050G20	239.13
4697305	Peg10	239.12
89849686	Tiam1	238.62
45005903	Gm1821	238.41
67037213	Nefl	238.26
5800113	A2bp1	238.11
68622751	Arrdc4	237.84
65962987	Bnip3l	237.84
28724798	Gm597	237.81
119604597	Irak3	237.78
52693183	Zfp449	237.77
135422997	Manba	237.75
121452014	Ptpn11	237.74
90158620	Tpm3	237.55
143105937	Kcnq1ot1	237.46
9799098	4930412O13Rik	237.39
108237099	Fhod1	237.36
115581522	2310067B10Rik	237.3
72516457	Smarcal1	237.25
66522614	Jmjd1c	237.25
51806140	Sema4d	237.18
33091567	Serpinb1b	236.98
126523604	Sfpq	236.81
99703490	Lima1	236.8
132637477	Fermt1	236.79
88322946	4921524J17Rik	236.75
125346123	Plekhg6	236.52
80276275	Furin	236.49
80278944	Furin	236.49
94993855	Nudt4	236.49
116397537	Ube2o	236.2
70693660	Mbd2	236.04
128821140	Chchd5	235.77
90299574	Rps27	235.6
89423955	Efna4	235.48
51025979	Hnrnpc	235.35
47882975	AI894139	235.34
40169625	Il1r1	235.3
9771518	Gdf6	235.3
117935275	Cdc20	235.3
121679776	Ccdc13	235.3
85169358	Bcas3	235.17
94844971	Socs2	235.15
94845172	Socs2	235.15
94845900	Socs2	235.15
108155014	Amt	235
31398278	Ropn1l	234.98
134947693	Apold1	234.85
18159396	Nhsl1	234.66
96992621	Iqgap2	234.6
35913812	Rpp40	234.57
82330892	Zdhhc21	234.48
147617598	Cdx2	234.31
157700801	2610036D13Rik	234.25
20462099	Gm15760	234.2
22872028	Zrsr1	234.16
119073808	Cacna1c	234
20991326	Peli1	233.91
115524687	Grb2	233.89
70580641	Zfp3	233.8
154538271	B930041F14Rik	233.7
153930376	Morn1	233.4
49090899	Mgat1	233.4
91515063	4933400F21Rik	233.39
79059219	Wsb1	233.25
44760585	Cd3e	233.15
6560239	Gm11978	233.04
5726317	Ehbp1l1	233.03
91594977	Rmst	233.01
143606771	Dstn	232.86
145033316	Bcat1	232.8
132283581	Ahdc1	232.65
111144202	Hsp90aa1	232.6
121175434	Oas1d	232.52
27284116	Vldlr	232.5
26062554	Ido1	232.15
78321845	Sugt1	232.05
58647347	Lpar1	232.02
58647545	Lpar1	232.02
193891595	Kcnh1	231.93
65823636	5330437I02Rik	231.7
66354695	1110012J17Rik	231.53
83525235	Itgav	231.51
102578229	Amotl2	231.33
128390529	Itfg2	231.3
76255729	Nrip1	231.18
46965478	Taf8	231.15
34132007	Epb4.1l4a	231.12
18981277	Bcl3	231.05
142592905	Kif16b	231
4157570	Lif	230.91
4167097	Lif	230.91
95385980	Scamp1	230.85
3507954	Bambi	230.82
104424089	Itgb3	230.64
109162956	1700096J18Rik	230.5
122785213	Pabpc4	230.37
122785587	Pabpc4	230.37
78401229	Cd109	230.36
97842782	Ogt	230.35
70078835	Srd5a1	230.34
60474532	Itgb6	229.77
117675029	Ksr2	229.74
117675858	Ksr2	229.74
18595149	Mcph1	229.74
64610534	Pappa	229.68
39307314	Slc37a3	229.65
75350463	Eps15l1	229.6
22442013	Rprl2	229.59
107683129	Ubl4b	229.5
59283603	Ugcg	229.29
48398148	Lrfn2	229.26
22354826	Etv5	229.23
60990840	Npffr1	229.11
55263503	Sparc	229.05
93973201	Shroom3	228.84
37352810	Ly86	228.57
162916894	Tox2	228.45
68887003	Tmem107	228.4
91285981	Agap1	228.12
33577400	Pnrc1	228.1
116699720	2410137F16Rik	227.83
12464142	Sntn	227.82
196320552	Plxna2	227.64
29441728	Rapgef1	227.28
96247374	Mtmr11	226.99
31571862	Bod1	226.71
3945752	AW549877	226.48
44580020	Ddhd1	226.44
53969509	Chn2	226.23
141190321	Eps8l2	226.17
158776064	Ralgps2	226.11
158776303	Ralgps2	226.11
35473647	2310014H01Rik	225.96
36984218	D5Ertd579e	225.93
15192966	Tmem64	225.79
24988579	Akap7	225.77
53019365	Nubpl	225.72
79804354	Atl2	225.69
79804449	Atl2	225.69
50068757	Mgat4b	225.6
46098522	Ldb1	225.5
85639097	Tpbg	225.42
85639569	Tpbg	225.42
120496918	Cecr5	225.4
32858650	Serpinb1a	225.4
36050490	Csta	225.2
125630053	Scarb1	225.15
70037189	Slc16a13	225.1
20537174	Dusp13	225.1
127304017	1700008J07Rik	224.81
167898267	Adnp	224.73
30993256	Mir29b-1	224.64
40567047	Sorbs1	224.6
40567123	Sorbs1	224.6
46298353	Havcr2	224.56
22334426	Slc2a12	224.05
9593158	Zfp704	223.86
19836610	Trim55	223.85
79072538	Gm16517	223.7
93812180	Spag9	223.7
164513890	Zswim1	223.64
62767387	Cdrt4	223.62
67378261	Phox2b	223.46
58148423	Gm5081	223.45
35865899	Rpp21	223.34
185735254	1700056E22Rik	223.23
94027543	Tob1	223.16
79146778	Abhd2	223.1
60871189	Lrrc20	223.1
108519501	Slc25a20	222.95
54620894	Cltb	222.95
3661579	Xkr4	222.93
86670901	Vmn2r77	222.93
50479803	Gm806	222.93
21883123	Gm10248	222.93
136178410	Tmem183a	222.9
121877630	Patl2	222.9
173753289	Npepl1	222.9
41839063	Sclt1	222.9
108719333	Wdr47	222.9
125549231	Mrps15	222.9
100740941	Lin54	222.9
5967499	Zfp78	222.9
28475511	Sirt2	222.9
55839981	Rcn2	222.9
7483083	Ppil4	222.9
73455194	1810048J11Rik	222.9
67777690	F630042J09Rik	222.9
28056059	Rpl10a	222.9
34232038	Ankrd22	222.9
134956983	Rnf128	222.9
86248329	Tdrd3	222.88
89775363	N4bp1	222.7
75345566	Tmod3	222.68
14825932	Ss18	222.59
156497086	Negr1	222.42
156497251	Negr1	222.42
167772208	Pard6b	222.35
45013068	Dtnbp1	222.12
8166188	Car8	222.03
59672984	Psap	221.9
154824921	Itch	221.44
158311005	Soat1	221.35
75277733	2210403K04Rik	221.3
49087613	Mgat1	221.1
125131202	Gapdh	220.94
59679817	Psap	220.9
122785802	Foxj2	220.86
73770216	Dcun1d4	220.78
14115902	Zfp521	220.5
99691855	Prok2	220.41
28303307	Lhfpl5	220.35
45695386	Clint1	220.25
144507812	2010-09-15	220.2
82072101	Cenpm	220.1
82072512	Cenpm	220.1
182887911	9130409I23Rik	219.96
16782818	Vpreb1	219.95
91379594	Atp6ap1l	219.92
26828703	Spata16	219.9
21901654	Otx1	219.9
16216559	Yars2	219.7
85051360	D630032N06Rik	219.68
44977719	Popdc3	219.06
69388164	Npm2	218.97
86631416	Cd97	218.96
62451934	Zfp618	218.82
140003930	Capza3	218.76
83230196	Sipa1l1	218.76
108104270	Gm5136	218.73
81355449	Dcaf5	218.6
124722106	Atn1	218.58
38589340	Plce1	218.46
28454286	Tnik	218.43
15805361	Inhba	218.43
65623438	Zkscan6	218.35
56791286	Gm11110	218.35
67016308	Myh1	218.3
183348126	Ccdc121	218.1
6980391	Ppp1r14c	218.07
116218886	Tesk2	218.04
18790312	Hira	217.97
129583827	Olfr826	217.95
136626089	Plbd1	217.85
125656037	Ano2	217.8
120782097	Ctnnb1	217.59
120782275	Ctnnb1	217.59
114484632	Rpl38	217.55
114484870	Rpl38	217.55
129609859	Pef1	217.34
135433270	Plcb4	217.28
8906930	Mrps28	217.28
100064992	Krt16	217.2
46654221	Timd4	217.17
60233339	4933439F18Rik	217.15
51276983	Satb1	217.14
51291517	Satb1	217.14
51297576	Satb1	217.14
51298219	Satb1	217.14
58412219	Rmi1	217.11
94120226	Ankrd56	216.91
120049036	Bahcc1	216.77
4697204	Sgce	216.75
117032491	Cpm	216.48
37598257	Crb2	216.47
36580469	Pfdn1	216.47
118506256	2410131K14Rik	216.44
114706130	Cd300a	216.41
17745355	Reps1	216.24
12288124	Fam49a	216.15
36210179	Afap1	215.95
98318613	Gucy2d	215.79
39947081	Gtf3c6	215.53
67918551	B3galt1	215.52
132250545	Daf2	215.49
75856683	Kit	215.49
75856687	Kit	215.49
53589914	Prdm6	215.47
120307926	Slc25a10	215.41
58526070	Atp10a	215.25
124698764	Ptpn6	215
37085003	Mrfap1	214.91
116229122	Rnf157	214.91
112293802	Aven	214.89
143057329	5730419I09Rik	214.57
191429055	Ptpn14	214.53
35078596	Htt	214.47
98031669	Kifc3	214.42
84347414	Ric8b	214.39
84347454	Ric8b	214.39
64248032	Rell1	214.34
10048536	Itih2	214.3
79993470	Fam108a	214.3
120764240	Plbd2	214.27
103813939	Cd180	214.23
54366269	Rapgef6	214.2
112598299	Sox9	214.11
97244181	Acp6	213.8
75766082	Gm4710	213.63
12756992	Atp11a	213.53
60682277	Rbms1	213.48
127814564	Rnf41	213.42
138231727	Ddx59	213.23
186433281	Hlx	213.21
108549546	Prkar2a	213.05
118144797	Parp8	213.05
6578006	2010204K13Rik	213.02
6579947	2010204K13Rik	213.02
12703758	Sulf1	213
94342776	Ccng2	212.88
29499088	Opa1	212.76
11237512	Bcor	212.76
109058003	Slc7a6	212.75
23411640	Cldn9	212.75
137276016	Gm12669	212.67
26632006	4931408C20Rik	212.64
101343995	Pdzrn3	212.61
34964878	Slit3	212.55
67024974	Limch1	212.49
115496849	Pop5	212.49
138847211	Iffo2	212.46
76248628	Large	212.28
109809601	Ipo7	212.14
134001399	Etv6	212.12
96979989	Dlg3	212.03
144934051	Slc24a3	211.71
7873691	Birc3	211.49
133025687	Arid1a	211.43
41276168	Ccdc162	211.41
119613640	Rap2a	211.08
80676844	Iqgap1	211.05
19717984	Vcl	211.01
134126171	Klhdc8a	211
11486118	Rad54b	210.85
80735620	Zscan2	210.72
31299141	Rnf217	210.6
5700083	Steap2	210.55
5700574	Steap2	210.55
110510201	Pgam5	210.55
11878026	Zfp446	210.55
119057803	Slc22a13	210.55
67590217	Slmo1	210.51
86263820	Tmed10	210.48
34654662	Msh5	210.42
34654779	Msh5	210.42
78285502	Slc14a1	210.41
30472515	Dmkn	210.4
54358216	Cib2	210.3
38352378	Pla1a	210.25
131993084	Cpxm2	210.18
89795431	Mobkl1a	210.15
180186786	Rps21	210.1
82053027	1190007I07Rik	210.06
11918932	Med14	210.06
74961038	1110038D17Rik	209.94
4070134	Frmd4a	209.91
55904466	Baz1a	209.85
82726227	Tbrg3	209.65
20227461	Hps3	209.47
105814144	Usp24	209.38
160422750	Plcg1	209.28
24616886	Arg1	209.25
34877507	Cdc25c	209.2
67374954	Rtkn2	208.8
120527884	Nnt	208.7
120528011	Nnt	208.7
49878091	Pnp2	208.59
128392862	Olfr9	208.58
79442788	Polr2e	208.55
18371059	Gpr4	208.09
5578573	Oprk1	208.08
70001236	Papd7	208.08
87706320	Kcnk12	208.08
77060854	Gm7348	208.08
173719989	Stx16	208.05
9365398	Samd5	208.05
94396654	Hlcs	208.05
175257278	Aim2	208.04
18816318	Ankrd7	208.04
61647794	Tacr2	207.99
39831670	Slc16a10	207.96
25637845	Glt6d1	207.93
87397325	2010-09-04	207.73
110933545	Ppp2r5c	207.72
130531551	4930402H24Rik	207.7
117478611	Rbms3	207.69
125424614	2610028E06Rik	207.66
105760237	Cyb561	207.62
72217522	Pecr	207.57
42367331	Ostm1	207.57
85083763	C130039O16Rik	207.52
99648176	Lima1	207.48
170423011	Dok5	207.42
193607395	Slc30a1	207.25
165965112	Gm11468	207.2
74984600	Lnx1	207.18
55381557	Adcyap1r1	207.03
140818748	Ifitm1	206.99
140819395	Ifitm1	206.99
51532057	0610009B22Rik	206.98
20620112	Vdac2	206.91
83472627	Dguok	206.87
47191605	Calhm2	206.43
25202165	Tprg	206.25
13497934	Tcte2	206.21
81405406	Slc10a7	206.19
38666494	Eef1e1	206.19
10371922	Dagla	206.06
124745337	Lrrc23	205.91
38327483	Stx18	205.86
86017388	Brip1	205.69
94316064	Epn3	205.6
58961466	Ccdc148	205.44
78189898	Hopx	205.44
43281841	F830002L21Rik	205.41
125837692	4930525F21Rik	205.31
44364555	2310044H10Rik	205.29
23998679	Scgn	205.11
13454186	Ralyl	205.08
13928903	Ralyl	205.08
77977649	Gsta4	205.07
107608269	Tnfrsf11a	204.98
100755601	Stat3	204.85
17015148	Tes	204.8
71205516	Sh2d4a	204.7
119879995	Hmga2	204.69
9018509	Upp1	204.47
154265853	Lhx8	204.42
28695524	Adrb3	204.42
115724618	Tmem40	204.36
112937255	A530016L24Rik	204.33
62275371	Tet1	204.25
55125500	Egln3	204.21
3268927	Leng1	204.07
63507087	Tnc	203.95
128378836	Anapc1	203.86
33063056	Npm1	203.84
65614774	Rfc1	203.82
83755116	Haao	203.4
61680950	Csnk1a1	203.4
116250183	Fam100b	203.25
90600686	S100a13	203.15
119872296	Xirp1	203.07
128308416	Zfp362	202.96
65012695	Parp16	202.68
95314081	Mllt11	202.6
96288877	Sfrs2ip	202.56
125346782	Snai3	202.37
26236072	Dusp1	202.35
70329693	Dlgap1	202.2
70427011	Dlgap1	202.2
70466648	Dlgap1	202.2
127173940	Kcnip3	202.15
55371141	Rad23b	201.97
6815491	Prickle3	201.96
78801119	Lgals9	201.79
123253441	Aqp8	201.39
32543080	Sh2d3c	201.3
61525800	Ppargc1b	201.18
126304320	Xrcc6bp1	200.94
6963491	Adcy1	200.78
120600294	Rfng	200.75
75555988	Pcsk1	200.64
98905396	Tns4	200.62
79970660	Hnrpll	200.62
129411457	Gpr133	200.55
56358380	Ranbp3	200.45
14235234	Gpr126	200.26
55549686	Dclk1	199.93
63904154	Ints9	199.85
95822034	Igf2bp1	199.81
45682417	Cdkn3	199.69
126860468	Gjb5	199.65
84163670	Pid1	199.62
103300771	Bcas2	199.59
157803078	Tor1aip2	199.58
112566671	Tfip11	199.57
124931016	Cops7a	199.57
124931148	Cops7a	199.57
31348499	Bdh1	199.41
41138810	Zbtb24	199.32
16952067	Cdh2	199.32
155284147	Gss	199.25
59921207	Rai1	199.22
4541075	Fbxo5	199.14
166997448	Tbx19	199.02
142387536	H19	198.87
150770598	Gm5	198.66
53890678	Cmtm5	198.59
51113394	Spin1	198.57
127614743	Spryd4	198.5
146459082	Itpr2	198.48
3235790	1700012B15Rik	198.41
74813446	Scfd2	198.33
115561989	Dynll1	198.32
84479240	Med19	198.2
41653818	Nudt2	198.2
131347389	Epb4.1	198.2
154548614	Ssu72	198.2
31331391	Cad	198.2
108509198	Dr1	198.2
124191306	Ccdc62	198.2
48904728	Doxl2	198.2
91843556	C130022K22Rik	198.2
124795066	Usp5	198.2
29878681	Gm5113	198.2
98531761	2210018M11Rik	198.2
73452169	2810422J05Rik	198.2
74415056	Ano8	198.2
83910652	Usp38	198.2
59742207	4632428N05Rik	198.2
67937232	1700040L02Rik	198.2
128029455	Rps26	198.2
102837595	Hoxc6	198.2
18162445	Trmt2a	198.2
32528642	Tfrc	198.2
5295455	Sf3b2	198.2
17914700	H2afb1	198.15
34967224	1810030N24Rik	198.15
88226098	Gm13271	198.15
56634277	Lsm5	198.15
101939533	Trpc2	198.15
19456858	Synpo2l	198.15
89912713	Morf4l1	198.11
127473145	CK137956	198.06
57738271	Sema7a	197.91
27411401	Ank	197.88
74229698	Slc12a7	197.7
137074883	Elf3	197.68
65860797	Crygf	197.59
79067702	Madcam1	197.58
51503944	Naa15	197.5
74393914	Mrpl34	197.4
107727452	Cacng5	197.34
154876772	A830080D01Rik	197.16
72605840	Prtg	197
96115555	Arid2	197
134680046	Trap1a	197
4375589	Mtpap	196.98
132965780	Dyrk3	196.8
128404375	Gm10069	196.73
100600590	Calm1	196.62
165846861	Sulf2	196.61
89303307	Anks1b	196.59
38884381	Noc3l	196.53
47908299	Gsto1	196.5
56866933	A630007B06Rik	196.5
124962338	C530028O21Rik	196.45
41652282	Phf17	196.39
54359799	9130019P16Rik	196.39
26461927	Arhgap18	196.38
74504611	Bcr	196.35
62447094	Ifih1	196.3
22833715	Fetub	196.1
22835555	Fetub	196.1
84275013	Tfpi	195.84
84277598	Tfpi	195.84
84277614	Tfpi	195.84
78105305	Crim1	195.77
117987781	Tie1	195.68
29074916	Mtch1	195.65
42691594	Phactr1	195.59
61661905	4933429F08Rik	195.55
43043168	Tgfbrap1	195.5
28087441	Tmem212	195.5
113566492	4931417G12Rik	195.5
16082554	Calm3	195.5
74783328	Pdcd6	195.5
55622357	Mphosph8	195.49
99962009	Krt19	195.4
146762699	Arntl2	195.29
27300319	Akt2	195.1
67406633	Mir710	195.09
63977302	Snapc5	195.06
103367148	Abtb2	195
29214220	Sipa1l3	194.85
74477022	Rasl11b	194.82
87544304	Epcam	194.76
146316330	Gm10636	194.64
57900362	Ccdc33	194.62
47591238	Otx2os1	194.61
6118251	Ubxn2b	194.58
66728185	A530088H08Rik	194.55
20916115	Pde4a	194.52
6204742	Rb1cc1	194.36
38642575	Muted	194.27
66306427	Aldh1a3	194.22
45206005	Frmpd1	193.97
9275771	Dip2c	193.89
96901769	Amfr	193.86
[truncated: 21,507 more rows]

## Sheet: Oct4 Association Score
Oct4 Association Score
Position	Symbol	Oct4 Score
30784705	Abcg1	1854.3
51894845	Rif1	1713.02
99854541	Rnf169	1519.6
35114091	Pou5f1	1411.04
180639407	Dido1	1237.87
34841553	Sox2	1040.51
122237613	Gclm	1013.15
72145515	Mreg	1003.75
22354826	Etv5	968.64
182771713	Lefty1	942.81
124975423	Zfp384	872.9
78537463	Utp14b	858.9
78536848	Utp14b	858.9
109799295	Crlf2	855.96
85972861	Diap3	849.99
73468663	Ell	820.4
167898267	Adnp	784.43
44741874	Jarid2	767.35
65998862	Grp	754.26
91934267	Sall1	738.69
84347454	Ric8b	731.95
84347414	Ric8b	731.95
91163704	Zic1	726.8
97244181	Acp6	716.87
51859170	Gadd45g	713.06
18540560	Ercc2	687.2
30519469	Fam43a	681.57
35461108	Sema5b	666.03
125679978	Ubc	650.65
116994847	Rnf220	649.53
116852816	Srrm4	643.48
18435489	Cyp7b1	639.87
75357297	Gsx2	635.85
55137832	Col14a1	625.71
61170371	Tle3	620.35
92053964	Plscr1	614.45
125181199	Vamp1	611.7
66492214	Reep3	605.86
41996174	Lrrn3	605.31
147648191	Casz1	604.51
170423011	Dok5	599.58
93718939	Chd9	598.48
21681638	Sgk1	597.59
21675519	Sgk1	597.59
100252821	Rybp	595.19
76497128	Foxh1	594.6
84508763	Prr5	593.25
88134391	B3gnt7	591.4
119931285	Tbx3	588.2
77710067	Pipox	587.86
78153883	Dppa5a	583.37
123160967	Kdm2b	581.83
75238664	Tsc22d1	579.36
123393246	Rhof	576.5
14825932	Ss18	574.97
37459780	Akr1d1	572.94
54781033	Fam48a	572.7
138080775	Mttp	569.3
29884051	Set	567.8
25040082	1700096K18Rik	561.7
23022812	Eif4a2	561.15
111376804	Krr1	560.86
38108721	Myof	556.16
131592225	Wbscr17	555.99
6289366	Zmiz2	550.5
4811634	Rbm14	545.96
15939867	Slc1a5	543.29
41758198	2310028H24Rik	542.2
30775009	Tor1b	538.91
21684081	Sgk1	538.13
21683305	Sgk1	538.13
24741599	Ehmt1	537.45
63574742	Ptch1	537.36
97842519	Clstn2	531.92
53032243	Kat2b	530.25
28947000	Setx	526.94
8900018	Nxph1	522.75
134025633	Mir135b	520.25
96813015	Rnf115	519.2
44805826	Zfp42	506.68
36012945	Hs6st1	506.3
27148143	Dpp6	504.06
17914700	H2afb1	501.11
108306043	Mtf2	496.76
28568660	Cnpy1	495.65
93226470	Zcrb1	495.5
70758389	Tgif1	491.43
70756591	Tgif1	491.43
70756067	Tgif1	491.43
70754647	Tgif1	491.43
70751634	Tgif1	491.43
36694289	Olfr90	488
26325831	Notch1	488
7172519	Oit1	487.53
47920467	Unc5cl	486.96
80676844	Iqgap1	486.93
24587091	F730047E07Rik	485.61
29441728	Rapgef1	485.09
77977649	Gsta4	483.37
44461556	Ebf1	480.42
121249794	Inhbb	479.49
20437266	Etl4	475.77
20427800	Etl4	475.77
100600590	Calm1	473.71
39349976	Mkrn1	472.86
17412643	Cited2	471.88
69396553	Trp53	471.24
158486260	Dhx35	470.86
9018105	Upp1	469.93
9018010	Upp1	469.93
35182883	1810058I24Rik	467.55
35182850	1810058I24Rik	467.55
5802671	Malat1	466.37
88418270	Cops7b	464.7
162746075	Mybl2	464.17
148892021	Lphn2	463.5
94845900	Socs2	463.35
94845172	Socs2	463.35
94844971	Socs2	463.35
152818881	Dffb	462.5
129491957	Stk35	462.41
21668087	Sgk1	460.95
53878462	Rbpj	459.83
41902187	2810432D09Rik	458.85
98341803	Enc1	457.67
108573225	Sars	455.64
58155337	Rcbtb1	455.5
115727264	Pla2g1b	455.42
52897385	1700019D03Rik	452.27
126917887	Ndufa4l2	451.25
64138463	Dis3l	449.57
58912109	Mtss1	446.23
115642254	Raf1	445.99
106496439	Mpped2	445.95
106494297	Mpped2	445.95
92772613	Lce1d	445.95
116812890	Spred1	442.68
87006808	Dclk2	441.4
122060359	Shf	441.32
148267668	Mtus2	440.89
34902981	Kdm3b	439.39
72545828	Robo1	434.7
13243340	Pex3	430.5
136483046	Atf7ip	429.82
39290680	Etv1	429.75
23610654	Klhl7	429.45
113377303	Jag2	429.4
107999415	Phlpp1	429.4
79918588	Syngr1	429.4
29273774	Ccdc88a	429.4
38061385	Diap1	428.4
44056666	Hinfp	427.9
97771635	Hmgcr	427.57
62367698	Ubb	427.43
17853878	Etaa1	426.26
114827390	Gabarapl2	426.14
5845478	Neat1	422.23
115456019	Cntnap4	419.67
78340268	Rest	418.7
81347116	Arrdc3	416.61
55884410	Nmur2	416.22
36407135	Pura	415.32
9593158	Zfp704	415.17
87615563	Angel1	413.63
88665597	Ssr2	412.95
115756499	Meis2	411.27
115756062	Meis2	411.27
98167985	Fam169a	408.49
103256616	Dennd2c	408.15
10162718	Qk	406.53
29218056	Pim1	405.96
154765938	Ahcy	405.3
94479243	Slc9a9	404.92
109408324	St5	403.95
167967134	Gpa33	403.41
33252118	Ankrd6	402.8
97131805	Mrpl45	400.8
72200068	D130040H23Rik	400.4
119419084	Rptor	399.42
69896728	Cdk5rap2	397.68
40741417	Tcfap2a	396.51
55545915	Ebi3	396.4
7087756	Lifr	395.23
72180108	Mctp2	395.19
36884073	Tmem131	393.76
94753785	Cradd	392.82
20443255	Sertad2	391.73
65754163	Lekr1	391.55
65754156	Lekr1	391.55
73249032	Rgma	391.19
140573315	Epha2	390.43
74837594	Zfp882	390.4
25002766	Nrarp	390.4
110843806	Galnt9	390.39
110784646	Galnt9	390.39
81087316	Pde8a	390.39
116699720	2410137F16Rik	390.36
37800418	Trim24	390.27
53878821	Rbpj	389.57
98019394	Cdk12	389.54
120881165	Gli2	388.91
33732201	Brd2	387.77
7079000	Pcmtd1	387.45
25865884	Il17rd	387.39
79958348	1110002N22Rik	387.25
40744797	Tcfap2a	384.51
87250219	Esrrb	384.3
110182598	Nfat5	384.08
122673186	Nanog	383.55
84656714	Jam2	381.7
84267946	Rfx4	381.31
23208322	Klf9	380.72
77398236	Epha4	380.28
44147102	Prdm1	379.44
75222590	Tsc22d1	378.56
128635461	Zc3h8	378.15
102932414	Hexim1	378
113985771	1700069L16Rik	377.99
94846545	Socs2	377.67
29692714	Zfp568	377.12
118821748	Med13l	376.65
4697204	Sgce	376.6
26110576	5730522E02Rik	376.59
92771866	Pcdh9	375.39
63817865	Klf13	374.25
37478512	Zfp536	374
182729793	Lefty2	372.45
157257802	Blcap	371.49
29559617	Tnpo3	370.84
75248050	Klf2	370.75
57663839	Wwtr1	369.7
57663805	Wwtr1	369.7
125970725	Eif2c1	369
135231561	Cldn4	367.76
115630828	Tsen54	367.7
96920393	Slc25a36	367.61
73193451	Slain2	364.92
10801644	2610301B20Rik	364
79655041	Mrpl44	363.4
135415897	Id3	363.1
82795420	Ttc39b	363.03
24215846	Zfp428	361.27
6204742	Rb1cc1	361
69789205	Naf1	359.67
34455945	Srp19	358.85
11909979	Zbtb45	358.7
70021289	Megf9	358.07
74536577	Jrk	357.8
8745969	1810013L24Rik	357.79
27379985	Dpp6	355.86
106990753	Cdh5	355.16
120962827	Trp53bp1	354.9
103865502	Dab1	354.8
103865491	Dab1	354.8
112598299	Sox9	354.6
68887003	Tmem107	354.6
25358489	Basp1	354.6
52269849	G2e3	351.9
15057629	Myom2	351.45
68272820	Stk39	351.2
12967822	Mycn	350.94
29087925	Fgd2	350.58
113584947	Il6st	348.38
12160998	Ryr2	347.36
82973739	A230046K03Rik	346.9
143124451	Etnk1	345.9
127853240	Tspan11	345.44
102372248	Gpatch8	345.44
29649397	Urm1	345.05
7172773	Flrt1	344.46
11797993	Zscan22	343.8
20207666	Etl4	343.38
21818537	Ccnc	342.49
73415259	Chd2	342.4
135802966	Prps1	341.6
86208803	Nt5dc3	341.6
82977410	Rnu12	339.5
87310746	Esrrb	339.27
115808271	Gpc6	339.18
66966985	Gadd45a	337.5
125765333	Aacs	337.05
7076786	Lifr	336.67
49114209	Nav2	336.21
64139263	Dis3l	334.22
64138779	Dis3l	334.22
58530879	Fam126b	333.95
89479130	Zbtb7b	333.17
140160416	Elfn1	333.12
30937130	Samd7	332.64
158776303	Ralgps2	332.3
158776064	Ralgps2	332.3
81405406	Slc10a7	332.12
111614355	Traf3	330.75
9018509	Upp1	330.45
173719989	Stx16	330.3
136320771	Zbtb40	330.3
65410365	Klhl5	330.3
101239227	Ptgfrn	329.97
134384374	Gatsl2	329.67
24632818	Lmbrd1	328.86
11556037	Ing1	328.86
110477611	Psmd7	328.85
133025687	Arid1a	328.58
118786360	Gprc5b	327.9
95618876	Ano6	327.85
56688528	Lats2	327.32
30415905	Pik3c3	326.46
72718465	Tcf7l1	326.29
143962475	8430406I07Rik	325.3
96189931	Otud7b	325.3
84212015	Mir9-2	325.3
73003897	2810055F11Rik	325.3
68467650	Chmp7	325.3
38482190	Tmem39a	325.3
29308573	Dcp1a	325.3
28735604	Stk38	325.3
8492599	Stmn2	325.3
3283046	Mrpl21	325.3
55617491	Eapp	324.54
125369167	Lrig3	324.46
78662529	Nr2f1	323.57
74439266	Rqcd1	322.28
37352810	Ly86	321.85
179371885	Cdh4	319.8
48447788	Slc35f4	319.41
9893851	6030422M02Rik	318.78
139248595	Pdgfa	317.99
70240259	Nr2f2	317.1
70234106	Nr2f2	317.1
82260628	Cetn3	316.89
28996583	Rpl22l1	316.56
127537249	Mir302b	316.51
35955791	Cxxc5	315.98
84718865	Fbxo36	314.91
99530320	Smarcd1	314.5
74782360	Ly6e	314.36
74782325	Ly6e	314.36
74782305	Ly6e	314.36
20012954	Actr2	313.52
173910064	Mir296	312.3
67465400	Tacstd2	312.3
39991602	Amd1	312.09
97246808	Alg8	311.3
105025180	0610012H03Rik	310.53
38973075	Zfp518b	309.94
23746271	Hist1h1c	309.65
85028209	Btbd11	309.33
84816612	Btbd11	309.33
84185846	Rfx4	309.11
60545197	Galnt7	308.1
93973201	Shroom3	308.07
18541952	Nid2	308.07
12551925	Utrn	307.65
136918718	Pde6h	307.22
113556957	Pdcd6ip	306.63
98181824	Klf5	305.88
63485612	Lrrtm3	305.84
87221259	Tex14	305.04
113908962	Rras2	304.73
59284380	Arih1	304.08
122592042	Dppa3	303.66
60813328	Nodal	303.66
52125994	Tcf7	303.65
135520032	Tcea3	303.64
85069217	Fbxo15	303.6
56261785	Neurog1	303.33
11471782	Pfkfb3	303.2
23328477	Zscan10	303.13
125758623	Mtap7d1	302.6
38592676	Clec2l	302.55
84999025	1700106N22Rik	302.14
15080786	Dll1	301.2
61452435	Rap2b	300.83
104782418	Spry2	300.81
168646792	Zfp64	300.15
40948015	Zfp518	299.52
81976539	Nfib	298.62
104675419	Spp1	298.25
86361202	Tubd1	298.2
14665002	Tle4	298.15
9212853	Fzd8	298.05
18042668	Chordc1	297.38
25599113	Trp63	297.33
153852538	1700025G04Rik	297.3
119354239	Ndufaf1	297.3
110635560	Rnf141	297.3
71105006	BC018507	297.3
53745284	Frem2	297.3
51883735	1700015G11Rik	297.3
32653312	Fut10	297.3
32653266	Fut10	297.3
6526070	Tbrg4	297.3
121368818	1700108J01Rik	297.12
133159875	Rps6ka1	296.68
49975113	Plcl2	296.49
22181185	Tra2b	296.06
53844026	Rbpj	295.89
104262098	Hsd17b11	295.7
6988852	Esrra	295.7
55795059	Tcf7l2	295.53
104655278	Ppap2b	295.38
105477283	Pax6	294.42
52356265	Foxo1	294.09
37530328	Crmp1	294.05
129315978	Clec12a	294.02
60270811	Drg2	293.06
112180049	2410042D21Rik	292.8
63400660	Aagab	292.8
53285375	Asf1a	292.8
30080227	Phf7	292.8
24616886	Arg1	292.8
16502685	Gna14	292.8
128404375	Gm10069	292.79
139795175	Utf1	292.04
34794504	Plekhb2	292.01
29499088	Opa1	291.87
57263906	Mbip	291.39
74626650	Mtx2	291.38
88125501	Nt5e	291.27
4853319	Ppp1r9a	290.64
6136096	Arhgap12	290.33
29614864	Zfp27	290.31
179906054	Taf4a	290.22
68203021	Ntn1	289.24
34194045	Pbx3	288.72
124301736	Sema6d	287.52
133172195	9130221D24Rik	287.4
75643459	Serpini1	287.39
26672256	Smarca2	286.78
96095813	Psmg1	286.26
18595149	Mcph1	285.64
19363416	Ptf1a	285.46
111603772	Zfhx3	285.39
87836445	2310044G17Rik	284.77
87836145	2310044G17Rik	284.77
66841348	Tmem220	284.75
154127924	Cbfa2t2	284.05
63623200	Fert2	283.92
63581479	Fert2	283.92
40928607	Gcnt2	283.44
67825769	Igf1r	283.02
4341085	Hormad2	282.9
106411312	Vrk1	282.28
4065592	Penk	282.06
19824444	Spred2	281.23
116106654	Cit	280.8
6919619	Tcfe3	280.8
94249367	Magi1	280.78
71036180	Bard1	280.76
25787988	Fam134b	280.41
96593645	Snx11	280.08
121586326	Gm5089	279.66
121586295	Gm5089	279.66
13694276	Rrn3	279.49
33413746	Ranbp17	279.27
46554958	Trim8	278.94
55104568	Inmt	278.85
57825258	Larp1	278.37
17329107	Lnpep	278.11
14115902	Zfp521	277.47
99198500	Fmnl3	276.55
60593560	Top3a	276.5
141298969	Rplp2	276.2
25904491	1810011O10Rik	276.07
97003982	Kpnb1	276.05
63512552	Fam38b	275.88
137401766	Nav1	275.85
9067333	Skp2	275.85
79836782	Tcf3	275.8
59426692	Fzd7	275.61
183994773	Vmn1r1	275.59
86491799	Pcbp1	275.59
6295127	Zmiz2	275.25
56833181	Lmnb1	275
71284543	Grinl1a	274.82
71283518	Grinl1a	274.82
96085828	Odz4	274.8
14295413	Eya1	274.71
122302634	Phc1	274.2
22267724	Tbl1xr1	274.11
75890970	Enox1	274.06
34653246	Rnf4	273.62
102210956	Ephb1	273.33
146316330	Gm10636	273.28
81031853	Zfp36l1	273.25
33730837	Brd2	272.76
46294604	BC032203	272.52
129284635	Sirpa	272.1
129284279	Sirpa	272.1
120455490	Tcfcp2l1	271.5
92446896	Prickle2	271.4
46968241	Ccnd3	270.9
137134692	Rerg	270.3
124931148	Cops7a	269.78
124931016	Cops7a	269.78
58010318	D630039A03Rik	269.75
96010833	Gm4371	269.66
24132643	Zfp35	268.75
107493443	Gnai2	268.2
54969044	Zfp462	268.05
52543268	Diras2	267.69
10866596	Cntn5	267.57
10866547	Cntn5	267.57
3219220	Oscar	267.57
51657727	Cks2	266.46
8564538	Tns3	266.37
26784892	Itpr3	266.31
28961147	Sox4	266.3
121013785	Ubac2	266.2
90705560	Ndufs3	266.2
78080283	Pax3	266
31292278	Ass1	265.82
78813539	Chodl	265.32
140584395	Nudt1	265.1
120138678	Tsn	264.61
118496887	Gde1	264.3
113622153	Rnpc3	264.3
100444835	Ptcd2	264.3
82110481	Gpr98	264.3
63175858	Map2k5	264.3
62945017	Lbxcor1	264.3
62944986	Lbxcor1	264.3
47926229	Hs6st2	264.3
47925104	Hs6st2	264.3
36891784	Ispd	264.3
28463251	Tsc1	264.3
11979443	Patl1	264.3
11521052	Rbm17	264.3
5334437	Zfp438	264.3
4933359	Ubxn2a	264.3
4238739	Map2k7	264.3
21285320	Gpr158	264.29
7035264	Pim2	264.25
96470947	Slc38a1	263.75
96470377	Slc38a1	263.75
96469996	Slc38a1	263.75
81502395	1600014K23Rik	263.52
98692918	Dusp6	263.45
55553575	Klf4	262.32
30780208	Zbtb44	261.9
92210152	Trh	261.87
13139761	Il3ra	261.75
27928986	Sox11	261.42
81646703	Slc8a1	261.03
84486895	Zfyve1	260.97
139434117	Nkx6-2	260.7
173340152	Refbp2	260.6
174177884	Kcnj10	260.3
157967047	Sfrs11	260.3
137489206	Hp1bp3	260.3
137488702	Hp1bp3	260.3
124813481	Ddx55	260.3
119611885	Tmbim4	260.3
114488772	Cnot10	260.3
106429020	Tex2	260.3
101204327	Bdp1	260.3
96721251	Pex11b	260.3
96720834	Pex11b	260.3
96720761	Pex11b	260.3
85417628	1700040I03Rik	260.3
79960408	Tab1	260.3
79653606	Fnip2	260.3
75025996	Fam134a	260.3
45065683	Gm7325	260.3
45065648	Gm7325	260.3
45065496	Gm7325	260.3
35524422	Mrps18b	260.3
32980234	Wdr36	260.3
27497133	C030016D13Rik	260.3
4148662	Coro1b	260.3
34132007	Epb4.1l4a	260.01
137858910	Lrch4-sap25	259.05
112022317	Mark3	258.98
131099625	Lef1	258.73
56905210	Trpc7	258.63
11014018	Vwc2	258.63
64467079	Creb1	258.47
44112665	Vps11	257.7
190708628	Kctd3	257.67
63103284	Napg	257.66
93623407	Ext2	257.52
110178459	Scap	256.79
35316134	Vps13b	256.79
78401229	Cd109	256.56
165575893	Zmynd8	255.81
6080212	Akap12	255.12
66187401	Ebf2	254.8
36984218	D5Ertd579e	254.6
119516025	Helb	254.38
62463202	Tdh	254.25
8618067	Chd7	253.76
98172341	Fam169a	253.49
136376588	Kdm5b	252.56
59398195	Ascc1	252.54
17570352	Odc1	252.14
143378134	Rnf216	251.95
57920347	Cnot8	251.68
89750732	Grsf1	251.4
89750141	Grsf1	251.4
116892872	2810008D09Rik	251.24
39740543	Mrps33	250.81
100758610	Cops4	250.2
65922892	Snx1	250.2
6890091	Pxk	250.2
65827477	Gm10324	250.11
44810704	Pax2	249.77
29222221	Rps7	249.7
5859008	Gm6792	249.4
5855796	Gm6792	249.4
81148637	Sall3	249.11
89045109	Eif4e2	248.76
89045084	Eif4e2	248.76
77756249	Txn2	248.7
125006348	Ftl2	248.64
82740112	Hk2	248.43
69574418	Polr2a	248.43
79431302	LOC100233207	248.07
44935288	Zeb2	247.77
23496322	Btn2a2	247.76
138776859	Nr5a2	247.74
138770041	Nr5a2	247.74
49551299	Ncam1	247.57
116654681	Hiat1	247.5
65741085	Pcsk6	247.27
15941024	Osgin2	247.25
95303346	Gabpb2	247.2
16052008	Cep78	247.1
84052235	Polr3b	246.7
62355456	Cenpv	246.66
88534319	Msi2	246.39
123374842	Gse1	246.03
97052677	Dach1	245.71
123081956	Anapc5	245.7
55371141	Rad23b	245.56
27808228	Tcp11	245.55
27808173	Tcp11	245.55
102215570	Casq2	245.16
120687906	Mphosph6	244.96
64257756	Cdc14b	244.76
156895975	Rbl1	244.29
62566779	Efna5	244.02
130388960	Slc4a11	244
112582423	2400003C14Rik	244
58004046	Slc12a2	244
11675837	Zscan18	244
33877289	Uba2	243.99
48561598	5730528L13Rik	243.95
48561180	5730528L13Rik	243.95
48561045	5730528L13Rik	243.95
56110188	Ptprs	243.8
39294133	Etv1	243.6
87580882	Msh2	243.25
96846041	Scrn2	243.05
37534040	Crmp1	242.51
73680048	Ppm1a	242.36
9958177	Thoc1	242.28
45318267	Rg9mtd3	242.05
49489368	Wwc2	241.53
162708912	Ift52	241.24
41164728	Mical1	241.17
85790321	Adamts5	241.12
137579896	Ephb4	241
97957245	Mitf	240.73
55369600	Vti1a	240.68
13118364	Cdh6	240.02
73763945	Tbl1x	239.93
149494412	5730422E09Rik	239.9
37598257	Crb2	239.83
148863137	Ubl3	239.54
84096273	Zfp36l2	239.43
97533856	Rpap3	238.71
101258334	Rpl27	238.6
50938815	G630016D24Rik	238.6
38289276	5730455O13Rik	238.6
34504567	Mxd4	238.6
24559401	Med23	238.6
3323300	Cpt1a	238.56
124217164	Sf3a3	237.9
111985908	Eif5	237.9
110191521	Mir410	237.84
90216716	Vcan	237.84
56915879	Satb2	237.84
39048347	Ppp6c	237.84
37499984	Hhex	237.84
35555206	Gm8801	237.75
84617773	Mrpl39	237.5
3573040	Dtnb	237.12
3572390	Dtnb	237.12
107663397	Echdc2	237.01
66354695	1110012J17Rik	236.88
167040383	B4galt5	236.6
135583051	Hnrnpr	236.6
126676115	Taok2	236.6
90317523	Jtb	236.6
74190318	Mapk4	236.6
65625570	Zfp609	236.6
48050885	Mlf1ip	236.6
153106715	Ivns1abp	236.59
39576005	Tm7sf4	236.37
117512683	Cntnap5a	236.04
56716636	Khsrp	235.79
53211934	Dad1	235.44
131245162	Nrp1	235.43
95370350	Eea1	235.05
14026697	Sesn3	234.99
45363200	Dcaf10	234.7
11237512	Bcor	234.24
37915909	Gm5148	234.23
137763017	Gnb2	234.2
22572487	Dgkg	233.98
153807932	Pank4	233.85
72925368	Gatad2a	232.95
169833880	Zfp217	232.83
169822425	Zfp217	232.83
8576260	Sash1	232.77
30981512	Exoc2	232.7
107000621	Rbmxl2	232.65
45551928	Shb	232.37
64751969	Adcy8	232.35
39480347	D1Bwg0212e	232.34
26267225	Sec16a	232.34
58051300	Stoml1	232.06
45417044	Btrc	231.25
34667128	Wnt8a	231.25
140639174	Syce1	231.2
123872133	4930503E24Rik	231.2
122081821	Ppm1h	231.2
118900236	Dnajc17	231.2
108782045	Clcc1	231.2
108781995	Clcc1	231.2
108781968	Clcc1	231.2
99321136	Itgb3bp	231.2
98025387	Gcnt4	231.2
96918078	Pdzk1	231.2
94457364	Tmem117	231.2
93385224	Sdad1	231.2
91989536	Cntn1	231.2
89629043	Utp3	231.2
88016122	BC023814	231.2
85692311	Adamts1	231.2
76434846	Cpsf1	231.2
45698831	Grwd1	231.2
42077167	Prelid2	231.2
40733612	Ifrd1	231.2
38748470	Nr6a1	231.2
37835098	Mrpl30	231.2
35264688	Nudt19	231.2
19819913	Uba1	231.2
9000008	Wdr35	231.2
5565507	Gtpbp10	231.2
17023136	Prune2	230.91
71557507	Fam135b	230.55
127537922	Fbxl19	229.9
61715222	Ints6	229.43
99851124	Foxn3	229.41
44389984	Prom1	229.41
82096153	Lphn3	229.25
72227908	Smtnl2	228.95
78267408	Eef1a1	228.7
72781285	Sp3	228.69
72780120	Sp3	228.69
4241926	Cenpo	228.31
84374534	Thada	228.21
110074444	Gm10416	227.94
63186042	Fbxl17	227.94
126470227	Zmym4	227.72
36481373	Casr	227.71
166880004	Kcnb1	227.7
135297784	2010001M06Rik	227.7
133740395	Stmn1	227.7
126835355	Nup133	227.7
114557458	Tal1	227.7
111144202	Hsp90aa1	227.7
105937620	Sfrs12ip1	227.7
96250328	Wrb	227.7
90871060	Slc39a13	227.7
83107893	AA465934	227.7
77977628	Ilvbl	227.7
76731325	Rpl8	227.7
74540579	Pafah1b1	227.7
64052662	Slc33a1	227.7
62465165	Gca	227.7
60233294	Atpaf2	227.7
59443275	Fbxo8	227.7
58390032	Ppil3	227.7
45624612	Gtpbp2	227.7
24673214	Rprd1a	227.7
10659356	Rai14	227.7
3676476	Trappc5	227.7
47591238	Otx2os1	227.4
138441311	Zfp281	227.34
88112822	Spic	227.24
29593773	Rtn4	227
55576229	Vegfc	226.93
107399016	Ccdc79	226.8
91985020	Phf21a	226.72
63309705	Mir23b	226.62
33956370	Dst	226.57
34214821	Fam196b	226.44
136219268	Ywhag	226.3
116680556	Kif2c	226.26
87552957	Ier2	226.05
134001399	Etv6	225.51
93720660	Morc3	225.2
67414591	Impa2	225.2
54383516	Gtf3c3	224.58
137706747	Mul1	224.51
28746074	Glis3	224.46
110414176	Zdhhc17	223.76
40548410	Arl4a	223.71
40547799	Arl4a	223.71
137133914	Rerg	223.68
74788235	Cdk5r2	223.37
183961411	Srp9	223.36
63398265	Aadat	222.87
107529897	Tgfbr3	222.45
36739127	Ywhaz	222.35
44364555	2310044H10Rik	222.31
121524367	Slc44a3	222.08
102797530	Slc6a15	221.78
117248967	Rap1b	221.76
98299056	Hexb	221.17
39801678	Sh2d4b	221.16
59832770	Zcchc6	220.97
30143954	Mboat1	220.83
8861674	Pgr	220.83
88561985	Brd1	220.19
12949394	Mcf2l	219.81
12915869	Mcf2l	219.81
111288746	Stk30	219.8
136483581	Prkrip1	219.1
142778654	Ascl2	219.03
24612232	Gm11346	218.72
95368347	Fam63a	218.53
83963687	Ckap4	218.38
60333285	A530053G22Rik	218.37
102074386	Rarg	218.08
32424968	Cyp4f15	218.04
29317824	Jak2	218.04
17982071	2610100L16Rik	218.04
81083288	Ncam2	217.56
46798055	Slc39a10	217.49
95138529	2610044O15Rik	217.1
72831203	Tssk6	217.1
182687825	BC031781	216.9
140951866	Sigirr	216.9
133783074	2610002D18Rik	216.9
127667971	Zfp668	216.9
118506055	Rnft2	216.9
118035055	4930583K01Rik	216.9
106604584	Ddx5	216.9
102178793	Aaas	216.9
101972497	Tmem101	216.9
101876156	Cenph	216.9
77381778	1810043G02Rik	216.9
57965165	Atad2	216.9
46129173	Nolc1	216.9
44842816	Cpt1c	216.9
39687544	Dpys	216.9
35246504	Tdrd12	216.9
3659326	Zfp263	216.9
37891553	Pcdhga12	216.85
110882253	Kcnj2	216.84
72228588	Dact1	216.78
68137746	Pgpep1l	216.69
6964527	Pdhb	216.39
38464468	Fmc1	216.3
82193940	Nfyb	215.69
27764235	Ptprk	215.61
84274863	1810041L15Rik	215.52
186904955	Rab3gap2	215.5
144166717	Sox5	215.31
165683841	Ncoa3	215.09
57813540	Galnt5	215.01
28047479	Supt5h	214.9
92906085	9530026P05Rik	214.76
12228456	Usp9x	214.76
51379047	Ano5	214.74
51312375	Ccrn4l	214.74
127739760	Lypd1	214.71
110471342	Ankle2	214.7
106890244	Myf5	214.7
43909987	Ptger2	214.7
91001121	Nrxn1	214.02
56780348	Mrp63	214.01
129524407	Elovl6	213.8
122796828	Usp10	213.6
57395891	Ptpn3	213.31
114114745	Gm6320	213.24
129048241	Ppapdc1a	212.69
48788219	Stox2	212.38
55219403	Nsd1	212.2
71520255	Gm1631	211.51
144970162	Clca3	211.47
39845458	Map4k4	211.38
12703758	Sulf1	211.32
123063446	Fam92b	211.19
137068453	Alpl	210.88
35107911	Ubxn8	210.73
17532916	Smpd4	210.5
84126088	D930015E06Rik	210.3
145207390	Kras	210.14
16896944	Mapk1	209.39
100318993	Mir672	209.2
141494007	Sdk1	209.17
3602071	Pex1	209.1
114516995	Ldhd	209.07
24593473	Rps19	208.65
20703275	Dnmt1	208.6
34866398	4930581F22Rik	208.46
72330806	Rfx7	208.45
102868474	Pik3r1	208.38
102792904	Pik3r1	208.38
3806979	Dnmt3a	208.25
55010423	Aga	208.23
100055892	Atf1	208.2
155636805	Gdf5	208.11
122470914	Hvcn1	208.11
122470353	Hvcn1	208.11
107715854	Zyg11a	208.11
38343373	Olfr913	208.11
116055658	Gpbp1l1	208.1
11003351	2310030N02Rik	207.62
104424089	Itgb3	207.25
122462891	Cacng3	207.03
136279503	Dtx2	207
128536017	Sec23ip	207
124476527	Map1lc3b	207
86573687	Cltc	207
66634100	Rpe	207
24182911	E4f1	207
23242099	Defb1	207
64447323	Cdk20	206.92
126937508	Nxph4	206.46
172583232	Bmp7	206.38
75447214	Inpp5k	206.05
82535747	Otud4	206.02
79457165	Gpx4	206
87868823	Junb	205.87
108264509	Plekhg4	205.5
45055974	Slc29a1	205.2
127968883	Pa2g4	205.1
115508972	Ndufs4	204.96
116245488	Gpr88	204.93
83676590	Vax2os1	204.46
29889956	2610036L11Rik	204.23
53461512	Slc44a1	204.2
111950238	Dkk3	204.06
33421075	Slc5a1	204.05
25896993	Celf4	203.97
157606093	Vstm2l	203.85
122575690	Gdf3	203.77
31186648	Prkci	203.73
70478164	Adam10	203.71
68662395	Lass6	203.67
155249878	Dhx9	203.65
48273363	Id4	203.34
38727242	Spry4	203.31
136866264	Usp48	203.3
88164304	Gata2	203.2
119169070	Ino80	203.05
128747770	Tmem132d	202.71
97895279	Mitf	201.69
97772520	Mitf	201.69
62947704	Pmp22	201.39
75721736	Naprt1	201.1
30098257	Spnb2	200.9
65646605	Csrnp3	200.7
97275645	Dscam	200.68
59501613	Spock2	200.43
41965157	Foxo3	200.41
74483231	Hoxd11	200.4
117544779	Mdm1	200.31
151458572	Stard13	200.28
148328942	Nmnat1	200.2
125549231	Mrps15	200.2
124364475	Maneal	200.2
97061746	Mt2	200.2
93784611	Nme1	200.2
31241197	Wdr4	200.2
28738449	Barhl1	200.2
28738430	Barhl1	200.2
120748962	Ccdc57	200
99866697	Dip2b	199.93
6872191	Rpp14	199.64
156112492	Epb4.1l1	199.4
150705557	Camta1	198.86
102305586	Cdh8	198.78
13772143	Gm5523	198.53
20531979	Sertad2	198.35
62139511	Zfp808	198.21
56065714	Gja1	198.21
50731923	Sorcs1	198.21
30193813	Ube2h	198.21
19197267	Tcfap2b	198.21
19194127	Tcfap2b	198.21
182980832	Nvl	198.2
165616353	Kifap3	198.2
163110911	3230401D17Rik	198.2
160192937	Fam5b	198.2
154538271	B930041F14Rik	198.2
152334079	Zzz3	198.2
137997327	Ubxn10	198.2
133476017	2700050L05Rik	198.2
133029258	Ints12	198.2
126693741	Ddit3	198.2
123488807	Psmd9	198.2
121972225	Atxn2	198.2
121183443	Hs3st2	198.2
121020522	Hexdc	198.2
117920774	Arl6ip1	198.2
116723230	Esyt2	198.2
116053875	Tmem69	198.2
108418603	Impdh2	198.2
103562089	Nat10	198.2
101098724	Ttf2	198.2
99691855	Prok2	198.2
97288071	Slc7a3	198.2
95174050	Ppp1r7	198.2
88016240	Isg20l2	198.2
86263871	Dopey1	198.2
85127448	Ppm1d	198.2
79319114	Scg2	198.2
76564662	Arsk	198.2
76160524	Fstl5	198.2
72055280	Timm9	198.2
71753293	Mrpl35	198.2
68502551	Tnfrsf10b	198.2
67766967	Psmg2	198.2
67518749	Lrrc28	198.2
66407240	Phf20l1	198.2
62825454	Ctnna3	198.2
57739613	Commd2	198.2
56524629	Has2	198.2
55962725	Rg9mtd1	198.2
51201346	Rab2b	198.2
49238455	Ttc12	198.2
49087613	Mgat1	198.2
45791245	Abcc10	198.2
45706244	Sidt2	198.2
45263689	Snrnp70	198.2
44449714	Ebag9	198.2
43514159	Rmrp	198.2
43409347	Nol7	198.2
39136380	Jhdm1d	198.2
36663959	Hdac2	198.2
33758973	Zfp451	198.2
32413052	Fosl2	198.2
29030750	Pnpt1	198.2
25367912	Exosc5	198.2
23771132	Hist1h1a	198.2
23630023	Hist1h1e	198.2
23327109	Zfp13	198.2
22890209	Acbd5	198.2
22128967	1300003B13Rik	198.2
22043017	Hist1h2ah	198.2
21706154	2310047B19Rik	198.2
20567621	Ptpn12	198.2
19845451	Cdk16	198.2
16851412	Fbxo48	198.2
15232264	Pdcd2	198.2
11249278	Dpy19l4	198.2
11090234	Prkcq	198.2
9003152	Crot	198.2
8234134	1110057K04Rik	198.2
8234133	1110057K04Rik	198.2
8234114	1110057K04Rik	198.2
5987319	Zfp28	198.2
5855760	Ykt6	198.2
4796234	Gria4	198.2
102499081	Atp5g2	198
35065555	Ppp2cb	198
26462253	Snhg7	198
35114136	Hdac9	197.9
30241415	Gldc	197.87
109400041	Cdh3	197.72
109400019	Cdh3	197.72
103598479	Caprin1	197.71
103597917	Caprin1	197.71
65035478	Fam189a1	197.66
51711100	Vgll2	197.46
29550789	Gm8096	197.46
116097028	Galr2	197.33
3767420	Suv420h1	197.21
126990474	Ank2	197.03
84163670	Pid1	196.86
45847927	Igfbpl1	196.81
34238295	Kirrel3	196.53
45836602	Mgea5	196.5
146397076	Gm13154	196.43
154836478	B3galt6	196.2
75492729	Smad7	196.11
148903602	Fam60a	195.69
53502951	Creb5	195.6
192763547	Tatdn3	195.2
180155827	Fam36a	195.2
173302783	Rab22a	195.2
154252989	2010015L04Rik	195.2
148311825	Rps4y2	195.2
146807279	1700023A16Rik	195.2
135471949	Baz1b	195.2
133668435	Pafah2	195.2
127406856	Cog2	195.2
126487147	Bola2	195.2
123291597	Zkscan2	195.2
120873186	1110008J03Rik	195.2
120286811	2900060B14Rik	195.2
116669184	Sfrs2	195.2
115573396	Lrrc41	195.2
109824878	Sntb2	195.2
107204623	Cdc7	195.2
103068487	Gm5643	195.2
91723027	Chrm4	195.2
86623855	Dhx40	195.2
85885423	Ylpm1	195.2
84751193	Nup50	195.2
84578310	Psen1	195.2
81685581	Tob2	195.2
81557174	Rangap1	195.2
77502333	Nufip2	195.2
75908201	Puf60	195.2
75908125	Puf60	195.2
74300613	Slc30a6	195.2
74042554	Mnat1	195.2
73163411	Armc6	195.2
72741703	Ypel5	195.2
71503618	Trmt61b	195.2
67006551	St3gal1	195.2
65614774	Rfc1	195.2
64967024	4921521F21Rik	195.2
55732426	Pspc1	195.2
55602756	Tmed9	195.2
55007071	Fbxo22	195.2
53551745	2810046L04Rik	195.2
49248938	Ccdc126	195.2
43978801	Glipr2	195.2
40552341	Hspa8	195.2
38823438	Tube1	195.2
36313727	4632411B12Rik	195.2
30507336	Lsg1	195.2
18534486	Perp	195.2
18202731	Dgcr8	195.2
15204850	Tbp	195.2
10936824	Tmem132a	195.2
10839619	Shprh	195.2
4275905	Timm44	195.2
107736298	Pawr	195.18
67069700	Shox2	195.18
52243075	Evx1	195.18
42639371	2610017I09Rik	195.18
5396742	5730437N04Rik	195
80219454	Cul3	194.93
41534512	Immp2l	194.61
136259103	Srcrb4d	194.46
22442013	Rprl2	193.8
76706530	Zfp7	193.45
79269312	Csnk1e	192.85
79667103	Mesp1	192.8
33405581	Nampt	192.8
93510399	Nup54	192.1
50872067	Tmeff2	192.1
46814919	Cnnm2	191.92
129411457	Gpr133	191.91
93758638	Shroom3	191.74
43577916	Got1	191.37
80579759	Eef2	191.05
86404279	C87436	190.96
86404031	C87436	190.96
79661588	Cbx6-Nptxr	190.84
72240628	Xrcc5	190.77
53531621	Jub	190.71
16060411	2310008H04Rik	190.71
8653663	Usp7	190.56
35748866	Cdyl	190.11
152024080	Rbck1	190
152023866	Rbck1	190
101118357	Becn1	189.9
126278502	Tufm	189.8
120489062	Aspscr1	189.8
95314081	Mllt11	189.8
95309214	Hdlbp	189.8
94048814	5830433M19Rik	189.8
74465689	1300001I01Rik	189.8
73712133	Atp5g3	189.8
31932185	Polr2d	189.8
31932168	Polr2d	189.8
23156040	Xpo1	189.8
17444615	Thap7	189.8
15076278	Necab1	189.8
129950145	Pard3	189.56
81109413	Ttc29	189.33
101602915	Cntnap5b	189.18
46663923	Hps5	189
108909407	Idua	188.9
12389171	Sema3d	188.79
100452974	Stag1	188.71
97425282	Snx12	188.6
11399325	A830018L16Rik	188.31
164602955	Zfp335	188.3
134125421	Tmem57	188.15
99167882	Esyt3	188.13
29592897	Rtn4	187.97
116024061	Tgfbr2	187.74
146588703	4930503B20Rik	187.68
26815499	Smarca2	187.68
114536914	Insc	187.66
87355261	Calm2	187.09
24419987	4931406H21Rik	187.09
33709032	Rwdd1	187
104287312	Nudt9	186.93
54201749	Hrh2	186.34
81897371	Mei1	186.3
125437419	Fam38a	186.14
109010811	Zswim6	185.94
86331316	Fam136a	185.91
147292381	Mtor	185.9
131153846	2310057M21Rik	185.9
129870643	Pla2g12a	185.9
127899086	Tsnax	185.9
127829514	Ap1ar	185.9
109901029	Dlk1	185.9
79518150	Gtpbp1	185.9
72836831	Pigb	185.9
28519649	Hnrnpl	185.9
21663926	Ywhaq	185.9
6085096	Cdca5	185.9
135488926	Zc3h11a	185.55
160337337	Top1	185.48
24852454	Fhod3	185.46
139900408	Msx3	185.43
49618919	Ift57	185.43
5860734	Klf6	185.43
10934766	Plekhf2	185.07
114280494	Fa2h	185.01
102782559	Hoxc11	185.01
102635776	Gjc1	185.01
102635249	Gjc1	185.01
93238357	Tox3	185.01
36585316	Cd86	184.83
65082657	Klf3	184.8
33519951	Daxx	184.56
8660745	Efnb2	184.56
16082554	Calm3	184.5
126913177	Qprt	184.35
138385532	Zfp113	184
134973217	Limk1	183.95
63738479	Hs3st3b1	183.81
24292051	Tjp2	183.5
180174459	Hnrnpu	183.14
95928780	Gk5	183
31394733	Fubp3	183
127263036	Actr3	182.96
77593459	Myo18a	182.21
77438552	Nmu	182.21
71014348	Aldh1a2	182.21
133694822	Rab7l1	182.2
97068217	Mt1	181.85
11249176	Prex2	181.71
35625818	Mir103-1	181.7
137545607	Csrp1	181.39
84146317	Bnc2	181.26
98536260	Ccdc65	181.1
75131264	BC031181	181.1
133967231	Cdk18	181.01
20850400	Myb	180.87
143606771	Dstn	180.8
12149818	Mtmr12	180.69
83614488	Mta3	180.57
18918683	Meis1	180.42
27332338	Wnt5a	180.28
121169731	Cdh13	179.73
148618067	Slc25a33	179.6
181383203	Cnst	179.2
36609215	Zfp57	178.95
180155267	Lama5	178.92
57041483	D730040F13Rik	178.91
96010450	Hoxb13	178.9
65976991	Pds5a	178.9
33566335	Vps52	178.9
23876884	Mrps31	178.9
3723815	9430041J12Rik	178.9
99634235	Tsix	178.85
75766082	Gm4710	178.83
31772210	Cpeb4	178.82
53371904	Slc7a7	178.67
33946492	Fam53a	178.47
78734456	Olfm4	178.38
77172225	Lrrtm1	178.38
76065530	Ptprd	178.38
75604707	Ptprd	178.38
55142984	Ccna1	178.38
30117181	Ctnnd2	178.38
55841047	Pitx1	178.37
15059424	Gm10510	178.11
128560574	Rnf19b	177.82
102234349	Sp1	177.69
102310223	Wdfy3	177.48
169121802	Uck2	177.4
155518366	Eif6	177.4
108952841	Plxnb1	177.4
105815627	Ddx20	177.4
95321348	2610101N10Rik	177.4
84459917	Gm13718	177.4
78842192	2410091C18Rik	177.4
73709722	Ehd3	177.4
66023062	Ddx11	177.4
65924616	Fam96a	177.4
60353877	Alkbh5	177.4
59672984	Psap	177.4
57613650	Pax9	177.4
56312023	Lonp1	177.4
44886048	Rras	177.4
41260817	BC024659	177.4
40038723	Cdk19	177.4
38081532	Rell2	177.4
36047006	Ghitm	177.4
26724822	Surf6	177.4
25312029	AW554918	177.4
9977688	Abhd13	177.4
4059294	BC021614	177.4
65393503	Fscb	177.03
43495570	Pvrl1	176.98
142062667	Kcnt2	176.89
73340776	Pinc	176.88
7113926	Igfbp3	176.88
53143902	Hspa4	176.58
35577028	Dctn6	176.57
45765110	Tmem143	176.5
90551793	Npr1	176.26
16065373	Hgf	176.1
60148139	Slc29a3	176.03
98777494	Got2	176
5298330	Gal3st3	176
20394276	Tmem60	175.98
174149081	Igsf8	175.7
97218243	Lmod3	175.68
32013863	Brd4	175.68
59498008	Crybg3	175.5
87837095	Rtbdn	175.3
86890332	Gdpd1	175.2
69498279	Senp3	175.2
69498165	Senp3	175.2
24577902	Fahd1	175.2
172242195	Tcfap2c	175.08
172240797	Tcfap2c	175.08
57174799	Hsf2	175.06
94168660	2010-09-11	175.05
93424071	Prickle1	174.9
75995825	Vps53	174.9
59186693	Hpgd	174.72
29583536	Gm13547	174.63
20001884	Bclaf1	174.42
48116265	Casp3	174.4
115380312	Acads	174.3
40536036	Mat2b	174.3
192726805	Mfsd7b	174.25
64284198	Cdc14b	174.2
144353962	Lmtk2	174.06
112470500	Tead1	174.06
95744124	Mcl1	173.7
30303299	Btbd9	173.69
35791129	Parp14	173.64
129383010	Wdr11	173.6
147105305	Usp12	173.5
125474311	Secisbp2l	173.5
124877324	Lag3	173.5
101112334	9430023L20Rik	173.5
93958748	Hsd17b12	173.5
92149527	Mrps25	173.5
88950916	Tubgcp6	173.5
78035790	1190002H23Rik	173.5
74521235	Zfp142	173.5
59044462	Arf1	173.5
59044357	Arf1	173.5
36559842	Ppp1r11	173.5
35075382	Adcy5	173.5
17373972	Nol10	173.5
13757666	Cdc16	173.5
10897103	Cd6	173.5
154664864	Smg7	173.35
139240102	Klhdc7a	172.95
95385980	Scamp1	172.79
75633015	Agps	172.6
59347127	Ddit4	172.54
142653970	Foxk1	172.38
20916115	Pde4a	172.25
23431331	Abt1	171.81
95889641	Tbca	171.75
155095004	Lamc1	171.13
54806361	Tnip1	171.1
140574026	Mad1l1	171.06
84610946	Inpp4b	170.97
99246064	Mras	170.94
119206078	Xylb	170.81
54942565	Depdc6	170.6
29528792	Rnf32	170.26
34966631	Reep2	170.04
100361721	Ttc25	169.97
123006013	Slc5a11	169.75
144507602	Hs2st1	169.74
44496216	Gulp1	169.71
144291393	Dtd1	169.7
132194627	Fam76a	169.7
121053325	Narf	169.7
113588043	Crip2	169.7
66011187	ORF19	169.7
66011088	ORF19	169.7
61680950	Csnk1a1	169.7
32516184	Fpgs	169.7
55629869	Sh3gl1	169.2
28172733	Htr5a	169.17
45422969	Hsd17b14	169.15
130101962	Psph	169.13
37374717	Unc50	168.9
68660296	Schip1	168.77
135488431	Zbed6	168.7
119864920	1700030J22Rik	168.7
5366812	Eif1ad	168.7
111571065	Pitpnb	168.63
149125715	Rere	168.48
88411756	Ugt2a3	168.48
45256083	Col3a1	168.48
25717264	Trp63	168.48
41699794	Abra	168.45
34107212	Slc35b4	168.36
114067297	Psma1	167.9
23933162	Tbc1d24	167.9
22747168	Pdss1	167.9
51942132	Skap2	167.86
90173284	Sfrs15	167.85
8446171	Gm6194	167.82
86662189	Epas1	167.65
7628239	Mmp20	167.64
139920832	Arhgef10l	167.63
35449550	Mdc1	167.6
64375346	Vmn2r3	167.58
188406780	Tgfb2	167.55
130131698	Sumf2	167.5
151220985	Kl	167.43
23558424	Dtna	167.4
118293049	Engase	167.31
98271264	Antxr2	167.13
62637592	Nrp2	167.13
79456638	Gpx4	166.97
40672430	Vstm2b	166.96
21571599	Sgk1	166.8
87773917	6430527G18Rik	166.56
144749315	Ccnd1	166.35
37156818	Ppp2r2c	166.26
60000965	Tnfrsf19	166.23
59992097	Tnfrsf19	166.23
127304017	1700008J07Rik	165.9
50971120	Rnd3	165.9
11077475	3830406C13Rik	165.9
120384267	Plcg2	165.83
194556476	Sertad4	165.75
29989181	Wdr62	165.75
92918566	Hal	165.62
25685172	Id2	165.62
182533709	Mixl1	165.2
169145344	Tmco1	165.2
168215841	Tada1	165.2
155332537	Map3k15	165.2
154445215	Slc35e2	165.2
146599748	Med21	165.2
146158346	Lpar3	165.2
143554614	Bfsp1	165.2
139598808	Cox19	165.2
138346692	Zscan21	165.2
137735435	Pkp1	165.2
134177534	Cxxc4	165.2
131089055	Gprasp1	165.2
130180425	Scand3	165.2
127862184	Smarcc2	165.2
126905584	D6Wsu163e	165.2
126669347	Dctn2	165.2
126624676	2010106G01Rik	165.2
125454104	Cdt1	165.2
123419735	Rragc	165.2
116303741	2010-03-08	165.2
115820465	Rplp0	165.2
112667768	Ap1g1	165.2
108553226	Pigg	165.2
108509198	Dr1	165.2
107837941	Glmn	165.2
103279456	Btbd7	165.2
98679687	Wipf2	165.2
96143860	Vps45	165.2
92234908	Cry2	165.2
92171875	Gyltl1b	165.2
88193739	Klhl9	165.2
87816747	Cnbp	165.2
85387592	D10Wsu52e	165.2
82603941	Mff	165.2
80229784	Oaz1	165.2
78026185	Paics	165.2
76484714	Rfesd	165.2
76484608	Rfesd	165.2
76484564	Rfesd	165.2
72917667	Chrac1	165.2
72838780	Nfxl1	165.2
72023748	Txndc17	165.2
71330283	Dlx1	165.2
64625620	Ccnyl1	165.2
61310398	Mapk7	165.2
60652645	9930014A18Rik	165.2
60635686	2700078E11Rik	165.2
59877909	1110054O05Rik	165.2
58962132	Adamts19	165.2
54823293	Exosc8	165.2
53730617	Rbm20	165.2
52075417	Skp1a	165.2
50169096	Canx	165.2
47084206	Commd10	165.2
46450228	Sufu	165.2
42052468	Nkx3-2	165.2
37244912	Rc3h2	165.2
35688131	Matr3	165.2
33102483	Pisd	165.2
32900094	Actl6a	165.2
31312348	Ankrd33b	165.2
30108363	Dolk	165.2
28995799	BC004004	165.2
25797435	Appl1	165.2
25396880	Phpt1	165.2
23942244	Slc20a2	165.2
21899615	Ing3	165.2
21742560	Hist1h4j	165.2
18750142	2510002D24Rik	165.2
16126922	Pkp2	165.2
14405163	Mrpl32	165.2
11048110	Txndc11	165.2
9196463	Clvs1	165.2
3352439	8430429K09Rik	165.2
3071453	Rbm16	165.2
38606524	Nr6a1	165.16
78061940	Sdf2	165.15
20027124	Timp1	165.15
4989971	Npas4	165
11016311	Ccdc86	164.9
15805361	Inhba	164.46
119290430	Sp8	163.86
53437696	Arhgap5	163.83
162871842	Gas5	163.7
12437980	Ddx3x	163.35
16768720	BC018101	163.22
23438482	C230035I16Rik	163.21
192883948	Atf3	163.2
88382721	Gpt2	163.07
133738003	Nucks1	162.97
109492496	Cdh1	162.92
180242555	Efcab2	162.7
167839309	Pou2f1	162.7
166754220	Znfx1	162.7
164925942	Cdh22	162.7
156554386	5430405H02Rik	162.7
155888087	Phf20	162.7
155284147	Gss	162.7
152836151	Sms	162.7
151835049	Tcf15	162.7
150777519	Dnajc11	162.7
147710838	Flt3	162.7
138510296	Stag3	162.7
137314921	Vgf	162.7
134923955	Eif4h	162.7
129601709	Ccnt2	162.7
129032531	Mgat5	162.7
126825395	Ncaph	162.7
125598956	Lsm10	162.7
125362232	Ctu2	162.7
123378579	Sacm1l	162.7
123356011	Htr5b	162.7
120595878	Zmpste24	162.7
120426337	Uqcrc2	162.7
118848475	Fam82a2	162.7
114484870	Rpl38	162.7
114484632	Rpl38	162.7
114045861	Copb1	162.7
113107088	Ftsjd1	162.7
113043021	Gt(ROSA)26Sor	162.7
111963600	Mir128-2	162.7
106089062	Smarcd2	162.7
105610321	Rrp8	162.7
103948971	Crhr1	162.7
96782480	Pias3	162.7
95654631	Pls1	162.7
95309466	2010-09-02	162.7
95309398	2010-09-02	162.7
93811569	Alkbh3	162.7
93492355	Setd4	162.7
93158935	G3bp2	162.7
93158757	G3bp2	162.7
91511415	D2Ertd391e	162.7
90512542	Apaf1	162.7
87747090	Farsa	162.7
86809957	Ypel2	162.7
85927301	Dusp11	162.7
82996775	4930473A06Rik	162.7
81009436	BC025920	162.7
80333219	Gadd45b	162.7
77412925	Pfkl	162.7
77066036	Ube2g2	162.7
76727195	Commd5	162.7
74995003	Ovca2	162.7
74654670	Fcho1	162.7
74374779	2700023E23Rik	162.7
74243968	Spast	162.7
68824655	Pfas	162.7
67778806	Klhl2	162.7
67378261	Phox2b	162.7
55904466	Baz1a	162.7
53550742	Rad50	162.7
47054189	Tpmt	162.7
45734723	Grin2d	162.7
44130484	Hyou1	162.7
43878552	Tpp2	162.7
41313010	Nol6	162.7
40577064	Nudcd2	162.7
38363532	Ubn2	162.7
34312840	Nat8l	162.7
34098300	Lsm14a	162.7
32528642	Tfrc	162.7
32058691	Pomt1	162.7
30955139	Hus1b	162.7
29803835	Zfp260	162.7
28797770	9530036O11Rik	162.7
28059448	Rps16	162.7
25759236	Pot1a	162.7
25006715	Pafah1b3	162.7
21910886	Liph	162.7
21910794	Liph	162.7
21087634	Rnf125	162.7
20311814	6820431F20Rik	162.7
17636493	Med15	162.7
9450148	Ccny	162.7
6100454	Nudcd3	162.7
3296696	Tsen34	162.7
52204537	Vdac1	162.68
47387823	Foxp4	162.66
107671850	Lpcat2b	162.65
47807140	Zfp282	162.65
42182304	Avpi1	162.65
3235790	1700012B15Rik	162.47
90877715	Kif21a	162.4
6128215	Snx15	162.4
56928913	Man2c1	162.12
82767616	Slc41a2	162.05
111120104	Ttc28	161.84
78505467	Pcdh8	161.84
73770216	Dcun1d4	161.84
65954938	Prpf39	161.84
43167554	Bend3	161.84
13112377	Prdm14	161.64
53180995	Abca1	161.54
40871105	Gcnt2	161.23
42034447	Mms19	161.2
13644163	Pla2g10	160.8
99128481	Foxp1	160.56
75476327	Zfp280b	160.44
30470065	Btd	160.32
96450416	Mrpl1	160.3
93884591	Shroom3	159.79
80258403	3110056O03Rik	159.7
42695366	Grik4	159.66
121418563	Cnn3	159.56
74647118	Mnt	159.45
119312312	Hivep3	159.39
91594977	Rmst	159.39
66897806	Apbb2	159.39
38675838	Mir181b-2	159.39
25366924	Slmap	159.39
115724618	Tmem40	158.92
132965780	Dyrk3	158.9
119296385	Lrtm2	158.8
119294823	Lrtm2	158.8
101126078	Rps6ka5	158.58
85123868	Fam46a	158.58
85123842	Fam46a	158.58
85085717	1700034H14Rik	158.58
67056273	Cps1	158.58
38352378	Pla1a	158.58
8003684	Apob	158.56
63895667	Cox10	158.55
28981932	Epha7	158.55
16722825	Cdh9	158.55
4375589	Mtpap	158.55
58006156	4932441J04Rik	158.46
62187725	Ccar1	158.1
33591945	AA388235	158.1
128658178	Nckap5	157.83
123160126	Insig2	157.65
123155308	Insig2	157.65
87069066	Mir181c	157.61
82618523	Pole4	157.5
94665608	Lrig1	157.44
117692825	Mir153	157.32
103338478	Bfsp2	157.05
76154651	Exosc4	157
65822959	Gm5464	157
196877439	Cr2	156.59
140758082	Chst12	156.2
134244998	Dstyk	156.2
115629682	Caskin2	156.2
44737830	Ptov1	156.2
25519884	Fam173a	156.2
8838040	Tmem223	156.2
140807281	Ifitm2	156.15
70886184	Foxi3	156.15
67887017	Shisa3	156.15
54081465	Sfxn1	156.15
35395776	Rbpms	156.15
48357044	Nnmt	155.72
44383016	Prom1	155.46
62299089	Mkrn3	155.4
139518887	Igsf21	155.37
122080272	Prkcb	155.06
70799221	C1qbp	155
88349037	Foxn2	154.95
30725306	Ptges	154.92
138747849	Bnip3	154.9
136311070	Rabif	154.9
118034786	Smg1	154.9
117889196	Azi2	154.9
85639463	2210021J22Rik	154.9
85417162	Cct7	154.9
5047802	Ppl	154.9
3279617	Insr	154.9
80636419	Map4k3	154.86
4510471	Pcx	154.5
143082527	Tnrc18	154.49
59478334	Trib1	154.49
27344951	Ect2	154.47
27344927	Ect2	154.47
33462520	Lmx1b	153.99
97695595	Chd1l	153.54
168458406	Sall4	153.48
116683863	Hspb8	153.36
97025874	Fam19a4	153.36
55795331	Msl3l2	153.2
137732217	Pop7	153.1
128915395	5930412G12Rik	153.1
120216603	Clasp1	153.1
111298085	Zfp839	153.1
96987940	Bbs2	153.1
33561942	B3galt4	153.1
57940519	Sgol2	153
121921202	Brap	152.6
20135560	Zfp560	152.6
20232716	Slc1a4	152.34
73211987	Homer3	151.85
174165938	Kcnj9	151.8
166484971	Trp53rk	151.8
133459161	Ccdc21	151.8
131546450	Taf12	151.8
126579686	Zmym6	151.8
122498401	Mycl1	151.8
118738559	Casc5	151.8
109852878	Zfp143	151.8
108227379	Fam69a	151.8
103921466	Uba5	151.8
100982861	Fchsd2	151.8
97275194	Ndufc2	151.8
87243380	N6amt1	151.8
84686933	Ggnbp2	151.8
82191028	Mmaa	151.8
78968621	Polr2f	151.8
59205488	Nupl1	151.8
55668282	Ubxn6	151.8
54626305	Gmpr2	151.8
51025979	Hnrnpc	151.8
46410523	5830415F09Rik	151.8
31285938	Skil	151.8
28990737	Spint2	151.8
27635313	Taf11	151.8
23764485	Hist1h4b	151.8
21532727	Itgb1bp1	151.8
18043211	Pglyrp1	151.8
6084891	Zfpl1	151.8
46217411	Xpa	151.51
25739507	Dmrt2	151.27
113583388	Mir469	151.15
66285769	Gm10324	151.02
116521775	Mon1b	150.84
116521562	Mon1b	150.84
98578554	Prkrir	150.82
96005626	Tfdp2	150.6
126700151	Ap4e1	150.3
44346986	Scd2	150.3
138684728	Ppp2r2d	150.15
123407315	Mycbp	150.1
120329717	Kdm5a	150.1
116654064	Rps8	150.1
109155663	Fam102b	150.1
95245248	4933436C20Rik	150.1
90647993	Mtch2	150.1
79343662	Kdelr3	150.1
76207767	Heatr7a	150.1
55369282	Zdhhc6	150.1
36909179	Hars	150.1
34692971	Psmd5	150.1
27970437	Trio	149.64
85660055	Pet112l	149.6
94293036	Papd4	149.5
71521071	Wdr43	149.3
135293725	Tceb3	149.1
126381665	Ctdsp2	149.1
53551187	Nhlrc3	149.1
165846861	Sulf2	149.08
149522223	Tmem90b	148.71
146882567	Clcn6	148.65
123395526	Ddx18	148.65
119618968	Cdyl2	148.65
117789329	Ptprf	148.65
116495531	Zfp386	148.65
108515586	Mir761	148.65
88617720	Krtap13-1	148.65
83289302	Taf15	148.65
70466648	Dlgap1	148.65
70427011	Dlgap1	148.65
70329693	Dlgap1	148.65
69365234	Epb4.9	148.65
59615380	Sumo1	148.65
44576784	1700023D19Rik	148.65
43796078	Cd83	148.65
32804998	4921501E09Rik	148.65
30615493	Dkk1	148.65
20491686	Gm6938	148.65
32014158	Wdfy4	148.62
149494908	Uspl1	148.6
79056636	Pick1	148.35
79056428	Pick1	148.35
13974754	2610019F03Rik	148.35
154640386	Smg7	147.91
164407502	Vamp4	147.9
129898921	Mmp17	147.9
113462315	Pacs2	147.9
113449345	Creld1	147.9
101221889	Arap1	147.9
94944849	Ube2n	147.9
93973799	Sim2	147.9
93243628	Hes6	147.9
76537731	Recql4	147.9
63885361	Nek1	147.9
61302419	Hmgxb3	147.9
61302418	Hmgxb3	147.9
43463376	Tesk1	147.9
31902889	Ammecr1l	147.9
28972383	Eif5a2	147.9
20393948	Phtf2	147.9
10307793	Gm98	147.9
8804152	Abcb1b	147.9
4756524	Rbm4b	147.9
112176484	1700054K19Rik	147.85
23513699	Flywch2	147.85
30307782	Hint3	147.7
55852598	Dpp9	147.6
50720115	Trps1	147.45
77769586	Rnf165	147.4
4058836	Akr1c14	147.16
67035870	Mir190	147.15
115985621	Cnot2	146.97
42485094	Crtac1	146.97
13711928	Runx1t1	146.94
13678443	Runx1t1	146.94
13670448	Runx1t1	146.94
114361331	Usp30	146.9
58817455	Ntrk2	146.9
58816218	Ntrk2	146.9
36276126	Dusp4	146.52
183856655	Enah	146.46
153324172	Commd7	146.4
145913437	Insm1	146.4
128993074	Tssk3	146.4
126266278	Sh2b1	146.4
86790202	Lphn1	146.4
83758284	Ddx52	146.4
77060854	Gm7348	146.4
76533123	Gm1587	146.4
65012695	Parp16	146.4
59387933	Olfr222	146.4
44313971	Ublcp1	146.4
36434207	Tnks	146.4
32785309	Snora65	146.4
28947082	Yif1b	146.4
5046586	Svil	146.34
10106483	Atf7ip2	146.21
85553188	Alms1	145.7
31234343	Apod	145.41
27999894	BC089491	145.3
148581836	Tmem201	145.23
148581834	Tmem201	145.23
72516457	Smarcal1	145.2
28964802	Cpne5	145.02
28695524	Adrb3	144.91
86055456	Tbc1d9	144.86
125460374	Cd9	144.63
131601614	Trnau1ap	144.6
108683542	Celsr3	144.6
120420213	Rpl14	144.54
77981522	AU017455	144.07
44930470	Nosip	143.9
126614571	Pip4k2c	143.88
60187158	Gas1	143.63
67374954	Rtkn2	143.43
64891100	Plekhm3	143.38
103813939	Cd180	143.31
45923216	Samd4	143.16
45804841	Samd4	143.16
114789068	Zfc3h1	143.13
6985155	A2bp1	143.13
98522687	Gins3	143.1
88050113	Rpn1	142.71
82443998	Mtap9	142.68
143225494	Fscn1	142.31
115219855	Ict1	142.3
51479319	Rmnd5b	142.3
21473995	Ldlr	142.3
140792900	Athl1	142.15
138004775	Gm5105	141.96
117478611	Rbms3	141.96
117101181	Rbms3	141.96
69049492	Mtrr	141.96
125468193	Ncor2	141.75
84676686	Sh3gl2	141.73
18846255	Agpat5	141.7
85041798	Npm3-ps1	141.6
81389734	1700071K01Rik	141.54
3350317	Cdk6	141.51
93213137	Uso1	141.49
80472160	Cdkl4	141.45
130338529	Nsmce4a	141.4
118241119	Bmf	141.4
97595700	Rapgef3	141.4
95764111	Xrn1	141.4
87804400	Isy1	141.4
35667326	Cdyl	141.39
87160465	Ccdc130	141.21
39119118	Arhgap26	141.03
47201121	Tcfeb	140.9
7484668	2700081O15Rik	140.81
115745483	Sirt4	140.5
115745296	Sirt4	140.5
79794153	Ap3s2	140.3
56700233	Lats2	140.28
61957233	Wdr31	140.2
45334940	Bax	140.1
124706698	Grcc10	140
91986321	Phf21a	139.97
6428015	Nrxn2	139.88
148298768	Rbp7	139.7
130727350	Htra1	139.46
31865700	Arhgap32	139.41
114719701	Rab21	139.4
114033810	Iscu	139.4
113857153	Atp2b2	139.4
100439044	Nkiras2	139.4
95710383	Ensa	139.4
89669627	Syt10	139.4
84838289	Ssrp1	139.4
84838039	Ssrp1	139.4
84641464	Slc43a1	139.4
84641161	Slc43a1	139.4
84640246	Slc43a1	139.4
74986450	Hic1	139.4
72031332	4930563E22Rik	139.4
60593719	Smcr8	139.4
48714769	Irgm1	139.4
28690574	Eif3k	139.4
25154580	AA543186	139.4
24784430	Wdr85	139.4
110340270	Plcxd1	139.37
99148316	Foxd3	139.14
55115549	Zfp608	138.96
16650404	Tmem70	138.9
115203642	3110099E03Rik	138.75
103771125	Lmo2	138.75
103770395	Lmo2	138.75
90892002	Elavl2	138.75
90868514	Elavl2	138.75
90864073	Elavl2	138.75
42401325	Rbm27	138.75
41273043	AW146154	138.75
37561075	Olfr761	138.75
35414767	3110043O21Rik	138.75
29760156	Zfp14	138.75
29225283	Rspo3	138.75
28077163	Rfx3	138.75
28048945	Rfx3	138.75
7643182	Asns	138.75
152333395	Zzz3	138.74
136368542	Rasa4	138.74
134680046	Trap1a	138.74
113067854	Adssl1	138.74
95100642	Zfp687	138.74
80753586	Hmg20b	138.74
80753556	Hmg20b	138.74
80753555	Hmg20b	138.74
57974514	Aox1	138.74
[truncated: 21,508 more rows]
