# Supplementary material for: The role of Cdx2 as a lineage specific transcriptional repressor for pluripotent network during the first developmental cell lineage segregation
Source: Sci Rep. 2017 Dec 7;7:17156. doi: 10.1038/s41598-017-16009-w (PMC5719399; doi:10.1038/s41598-017-16009-w)
Supplement: Supplementary file 4 — Supplementary Table S4 [file 41598_2017_16009_MOESM4_ESM.xls]

## Sheet: Putative Silencers in TS cells
PeakID (cmd=annotatePeaks.pl /home/ggj/Documents/Cdx2/TS/Cdx2-DNase-f05-H3K27-w5000-u.bed mm9)	Chr	Start	End	Strand	Peak Score	Focus Ratio/Region Size	Annotation	Detailed Annotation	Distance to TSS	Nearest PromoterID	Entrez ID	Nearest Unigene	Nearest Refseq	Nearest Ensembl	Gene Name	Gene Alias	Gene Description	Gene Type
MACS_peak_15461	chr9	35112691	35113282	+	3100	NA	Intergenic	GSAT_MM|Satellite|Satellite	24296	NR_040715	71133	Mm.158577	NR_040715		4933422A05Rik	-	RIKEN cDNA 4933422A05 gene	ncRNA
MACS_peak_17078	chrX	136409532	136410773	+	1854.64	NA	Intergenic	Intergenic	-3959	NM_001193309	75746	Mm.23269	NM_029413	ENSMUSG00000031434	Morc4	1600017G11Rik|5630401M14Rik|AA117449|Zcwcc2	microrchidia 4	protein-coding
MACS_peak_7412	chr2	126781117	126782251	+	1722.77	NA	Intergenic	Intergenic	-22713	NM_023220	66552	Mm.269928	NM_023220	ENSMUSG00000027366	Sppl2a	2010106G01Rik|C130089K23Rik	signal peptide peptidase like 2A	protein-coding
MACS_peak_5908	chr17	83565381	83567081	+	1373.67	NA	Intergenic	Intergenic	-48392	NM_134117	106522	Mm.311974	NM_134117	ENSMUSG00000024247	Pkdcc	AI115348|AW548124|Adtk1|ESTM17|MAd1|Sgk493|Vlk|X83346	protein kinase domain containing, cytoplasmic	protein-coding
MACS_peak_5570	chr17	27789778	27791028	+	1364.63	NA	Intergenic	Intergenic	-2133	NM_011861	23969	Mm.4926	NM_011861	ENSMUSG00000040276	Pacsin1	A830061D09Rik|H74|mKIAA1379|syndapin	protein kinase C and casein kinase substrate in neurons 1	protein-coding
MACS_peak_7759	chr3	11027482	11028321	+	1274.69	NA	Intergenic	Lx9|LINE|L1	-587771	NM_029068	74718	Mm.440548	NM_029068	ENSMUSG00000027534	Snx16	4930522N22Rik|AI117577|AI747675	sorting nexin 16	protein-coding
MACS_peak_2257	chr11	78275804	78277769	+	1264.26	NA	Intergenic	L2a|LINE|L2	-2417	NM_026740	52466	Mm.131618	NM_026740	ENSMUSG00000020829	Slc46a1	1110002C08Rik|D11Ertd18e|HCP1|Pcft	solute carrier family 46, member 1	protein-coding
MACS_peak_17160	chrX	166426695	166428614	+	1223.55	NA	3' UTR (NM_001290506, exon 10 of 10)	3' UTR (NM_001290506, exon 10 of 10)	-10805	NR_029457	654820	Mm.34441	NM_001039559	ENSMUSG00000072844	G530011O06Rik	-	RIKEN cDNA G530011O06 gene	ncRNA
MACS_peak_14580	chr8	106584861	106586322	+	1068.56	NA	Intergenic	Intergenic	-39934	NM_009868	12562	Mm.21767	NM_009868	ENSMUSG00000031871	Cdh5	7B4|AA408225|Cd144|VE-Cad|VECD|VEcad|Vec	cadherin 5	protein-coding
MACS_peak_15441	chr9	32436747	32437810	+	1034	NA	Intergenic	Intergenic	-66349	NM_001038642	23871	Mm.292415	NM_011808	ENSMUSG00000032035	Ets1	AI196000|AI448617|D230050P06|Ets-1|Tpl1	E26 avian leukemia oncogene 1, 5' domain	protein-coding
MACS_peak_1610	chr10	116603939	116605005	+	996.88	NA	Intergenic	Intergenic	-18942	NM_177798	327826	Mm.135965	NM_177798	ENSMUSG00000020170	Frs2	4732458E18|C330018A15Rik|Frs2alpha|SNT1	fibroblast growth factor receptor substrate 2	protein-coding
MACS_peak_3386	chr13	28873556	28874722	+	963.62	NA	intron (NR_045053, intron 2 of 8)	intron (NR_045053, intron 2 of 8)	-71397	NR_105787	102466635		NR_105787	ENSMUSG00000099158	Mir6368	Gm27800|mmu-mir-6368	microRNA 6368	ncRNA
MACS_peak_3324	chr13	20228253	20229746	+	930.82	NA	intron (NM_080288, intron 1 of 21)	intron (NM_080288, intron 1 of 21)	46623	NM_080288	140580	Mm.342392	NM_080288	ENSMUSG00000041112	Elmo1	6330578D22Rik|C230095H21Rik|CED-12	engulfment and cell motility 1	protein-coding
MACS_peak_4052	chr14	29182341	29184237	+	915.1	NA	intron (NM_177814, intron 15 of 15)	intron (NM_177814, intron 15 of 15)	-135370	NM_009524	22418	Mm.287544	NM_009524	ENSMUSG00000021994	Wnt5a	8030457G12Rik|Wnt-5a	wingless-type MMTV integration site family, member 5A	protein-coding
MACS_peak_14838	chr8	122210939	122212052	+	905.5	NA	intron (NM_023395, intron 6 of 6)	intron (NM_023395, intron 6 of 6)	-12414	NM_026922	69047	Mm.46251	NM_026922	ENSMUSG00000034112	Atp2c2	1810010G06Rik|Spca2|mKIAA0703	ATPase, Ca++ transporting, type 2C, member 2	protein-coding
MACS_peak_2787	chr12	12794665	12796123	+	855.65	NA	Intergenic	Intergenic	153248	NM_008709	18109	Mm.16469	NM_008709	ENSMUSG00000037169	Mycn	N-myc|Nmyc|Nmyc-1|Nmyc1|bHLHe37|c-nmyc	v-myc myelocytomatosis viral related oncogene, neuroblastoma derived (avian)	protein-coding
MACS_peak_8946	chr4	125278241	125279704	+	814.56	NA	intron (NM_001081097, intron 1 of 15)	intron (NM_001081097, intron 1 of 15)	96979	NR_109835	735288		NR_109835	ENSMUSG00000094403	Mir692-2	Mir692-2a|Mir692-3|Mirn692-2|Mirn692-2a|mir-692-2|mmu-mir-692-2	microRNA 692-2	ncRNA
MACS_peak_4951	chr15	103135360	103136355	+	800.84	NA	Intergenic	Intergenic	5012	NM_030720	80910	Mm.160369	NM_030720	ENSMUSG00000063234	Gpr84	EX33	G protein-coupled receptor 84	protein-coding
MACS_peak_1433	chr10	83377100	83378342	+	793.35	NA	Intergenic	Intergenic	192111	NM_001145198	69784	Mm.271188	NM_001145198	ENSMUSG00000087651	1500009L16Rik	2700050C19Rik|OCC-1	RIKEN cDNA 1500009L16 gene	protein-coding
MACS_peak_8450	chr3	159444973	159446025	+	789.14	NA	Intergenic	Intergenic	-57160	NM_026582	68151	Mm.6766	NM_026582	ENSMUSG00000028173	Wls	5031439A09Rik|AI173978|AI987742|Gpr177	wntless homolog (Drosophila)	protein-coding
MACS_peak_5927	chr17	84555402	84556688	+	782.23	NA	Intergenic	Intergenic	31242	NM_001001806	12193	Mm.259321	NM_001001806	ENSMUSG00000045817	Zfp36l2	Brf2|ERF2|Tis11d	zinc finger protein 36, C3H type-like 2	protein-coding
MACS_peak_10984	chr6	91526617	91527745	+	771.23	NA	Intergenic	Intergenic	61152	NM_026309	67678	Mm.246693	NM_026309	ENSMUSG00000034192	Lsm3	1010001J12Rik|2610005D18Rik|6030401D18Rik|SMX4|USS2	LSM3 homolog, U6 small nuclear RNA associated (S. cerevisiae)	protein-coding
MACS_peak_10492	chr6	47599560	47601569	+	765.49	NA	Intergenic	Intergenic	4529	NR_002841	19799		NR_002841		Rn4.5s	-	4.5S RNA	rRNA
MACS_peak_3825	chr13	99987659	99988622	+	764.75	NA	intron (NM_001004149, intron 1 of 4)	intron (NM_001004149, intron 1 of 4)	33362	NM_001004149	238803	Mm.343207	NM_001004149	ENSMUSG00000050919	Zfp366	DC-SCRIPT|Znf366	zinc finger protein 366	protein-coding
MACS_peak_17047	chrX	131597222	131598034	+	763.79	NA	Intergenic	Intergenic	-2753	NR_040282	320606	Mm.439072	NR_040281	ENSMUSG00000089759	3632454L22Rik	-	RIKEN cDNA 3632454L22 gene	ncRNA
MACS_peak_5398	chr16	95348775	95350097	+	755.24	NA	Intergenic	Intergenic	-129729	NM_001039056	16516	Mm.272239	NM_019664	ENSMUSG00000062609	Kcnj15	4930414N08Rik|AI182284|AI267127|IRKK|Kir4.2	potassium inwardly-rectifying channel, subfamily J, member 15	protein-coding
MACS_peak_9898	chr5	129410051	129411966	+	754.11	NA	intron (NM_001310733, intron 1 of 20)	intron (NM_001310733, intron 1 of 20)	48353	NM_001310733	231760	Mm.233996	NM_001081388	ENSMUSG00000029420	Rimbp2	A930033C01Rik|mKIAA0318	RIMS binding protein 2	protein-coding
MACS_peak_7701	chr2	172996710	172997893	+	709.5	NA	Intergenic	Intergenic	18727	NM_011044	18534	Mm.266867	NM_011044	ENSMUSG00000027513	Pck1	AI265463|PEPCK|Pck-1	phosphoenolpyruvate carboxykinase 1, cytosolic	protein-coding
MACS_peak_16033	chr9	69534552	69536169	+	708.55	NA	Intergenic	Intergenic	73387	NM_022378	64290	Mm.440890	NM_022378	ENSMUSG00000059246	Foxb1	C43|Fkh5|Foxb1a|Foxb1b|Hfh-e5.1|Mf3|Twh	forkhead box B1	protein-coding
MACS_peak_9422	chr5	37230550	37231841	+	691.18	NA	Intergenic	Intergenic	-9307	NM_008550	17160	Mm.761	NM_008550	ENSMUSG00000029119	Man2b2	mKIAA0935	mannosidase 2, alpha B2	protein-coding
MACS_peak_540	chr1	121476229	121477249	+	690.5	NA	intron (NM_145506, intron 16 of 24)	intron (NM_145506, intron 16 of 24)	-43997	NR_126486	320069	Mm.406320	NR_126486	ENSMUSG00000101731	3830432H09Rik	-	RIKEN cDNA 3830432H09 gene	ncRNA
MACS_peak_1372	chr10	76656064	76657505	+	686.43	NA	Intergenic	Intergenic	-27509	NM_009929	12822	Mm.4352	NM_009929	ENSMUSG00000001435	Col18a1	-	collagen, type XVIII, alpha 1	protein-coding
MACS_peak_14279	chr8	77332201	77333213	+	682.34	NA	Intergenic	Intergenic	-64366	NM_001294278	71597	Mm.158735	NM_027837	ENSMUSG00000031621	Isx	9130012O13Rik|Pix-1	intestine specific homeobox	protein-coding
MACS_peak_10626	chr6	54045960	54047551	+	669.37	NA	intron (NM_001163640, intron 1 of 12)	intron (NM_001163640, intron 1 of 12)	56829	NM_001163640	69993	Mm.321147	NM_023543	ENSMUSG00000004633	Chn2	1700026N20Rik|4930557O16Rik|ARHGAP3|Bch	chimerin 2	protein-coding
MACS_peak_4109	chr14	47031537	47033183	+	659.87	NA	Intergenic	Intergenic	-22016	NM_007554	12159	Mm.6813	NM_007554	ENSMUSG00000021835	Bmp4	Bmp-4|Bmp2b|Bmp2b-1|Bmp2b1	bone morphogenetic protein 4	protein-coding
MACS_peak_3035	chr12	80452949	80454211	+	659.36	NA	intron (NM_009014, intron 7 of 10)	intron (NM_009014, intron 7 of 10)	55242	NM_001252562	19363	Mm.341756	NM_009014	ENSMUSG00000059060	Rad51b	AI553500|R51H2|Rad51l1|mREC2	RAD51 homolog B	protein-coding
MACS_peak_9043	chr4	133117336	133118245	+	657.36	NA	Intergenic	Intergenic	8499	NM_011850	23957	Mm.346759	NM_011850	ENSMUSG00000037583	Nr0b2	SHP|SHP-1|Shp1	nuclear receptor subfamily 0, group B, member 2	protein-coding
MACS_peak_1025	chr10	7703867	7704887	+	656.68	NA	Intergenic	MLT1D|LTR|MaLR	-28456	NM_138667	68652	Mm.193041	NM_138667	ENSMUSG00000015755	Tab2	1110030N06Rik|A530078N03Rik|Map3k7ip2|mKIAA0733	TGF-beta activated kinase 1/MAP3K7 binding protein 2	protein-coding
MACS_peak_5495	chr17	14438408	14439419	+	652.78	NA	intron (NM_022315, intron 1 of 12)	intron (NM_022315, intron 1 of 12)	22400	NM_022315	64074	Mm.30162	NM_022315	ENSMUSG00000023886	Smoc2	1700056C05Rik|5430426J21Rik|Smoc2l	SPARC related modular calcium binding 2	protein-coding
MACS_peak_9301	chr5	13974426	13975228	+	648.69	NA	Intergenic	Intergenic	-50449	NM_011348	20349	Mm.134093	NM_011348	ENSMUSG00000063531	Sema3e	6430702L12|AA408817|Semah|mKIAA0331	sema domain, immunoglobulin domain (Ig), short basic domain, secreted, (semaphorin) 3E	protein-coding
MACS_peak_5466	chr17	12155381	12156334	+	640.98	NA	intron (NM_016694, intron 9 of 11)	intron (NM_016694, intron 9 of 11)	-79802	NR_045808	52027	Mm.442257	NR_045808		D17Ertd648e	-	DNA segment, Chr 17, ERATO Doi 648, expressed	ncRNA
MACS_peak_453	chr1	92525206	92525975	+	640.7	NA	Intergenic	MTEa|LTR|MaLR	25590	NM_133805	108679	Mm.119177	NM_133805	ENSMUSG00000034432	Cops8	9430009J09Rik|AA408242|Csn8|Sgn8	COP9 (constitutive photomorphogenic) homolog, subunit 8 (Arabidopsis thaliana)	protein-coding
MACS_peak_13778	chr8	25709096	25710067	+	636.64	NA	Intergenic	Intergenic	-2157	NM_008324	15930	Mm.392	NM_008324	ENSMUSG00000031551	Ido1	Ido|Indo	indoleamine 2,3-dioxygenase 1	protein-coding
MACS_peak_3456	chr13	38868102	38869136	+	634.94	NA	Intergenic	Intergenic	-117722	NM_025380	66143	Mm.490319	NM_025380	ENSMUSG00000001707	Eef1e1	1110003A02Rik	eukaryotic translation elongation factor 1 epsilon 1	protein-coding
MACS_peak_4459	chr15	6964655	6966003	+	630.97	NA	Intergenic	Intergenic	-114243	NM_001113386	16880	Mm.149720	NM_013584	ENSMUSG00000054263	Lifr	A230075M04Rik|AW061234|LIF	leukemia inhibitory factor receptor	protein-coding
MACS_peak_8090	chr3	94717532	94718758	+	616.69	NA	Intergenic	Intergenic	-18860	NM_009150	20341	Mm.196558	NM_009150	ENSMUSG00000068874	Selenbp1	Lp56|Lpsb|SBP56	selenium binding protein 1	protein-coding
MACS_peak_9724	chr5	112018585	112020175	+	615.8	NA	Intergenic	Intergenic	8799	NR_015546	330164	Mm.193276	NM_177875	ENSMUSG00000052848	C130026L21Rik	-	RIKEN cDNA C130026L21 gene	ncRNA
MACS_peak_16104	chr9	72610769	72611691	+	610.35	NA	Intergenic	Intergenic	-43851	NM_175485	235472	Mm.31696	NM_175485	ENSMUSG00000036030	Prtg	A230098A12Rik|Igdcc5	protogenin homolog (Gallus gallus)	protein-coding
MACS_peak_2131	chr11	63300277	63301309	+	603.53	NA	Intergenic	Intergenic	354488	NM_001302260	18858	Mm.1237	NM_008885	ENSMUSG00000018217	Pmp22	22kDa|Gas-3|HNPP|Tr|trembler	peripheral myelin protein 22	protein-coding
MACS_peak_7273	chr2	92787609	92789142	+	599.52	NA	intron (NM_030725, intron 4 of 5)	intron (NM_030725, intron 4 of 5)	33117	NM_030725	80976	Mm.33490	NM_030725	ENSMUSG00000027220	Syt13	5730409J20Rik|AI549909|mKIAA1427	synaptotagmin XIII	protein-coding
MACS_peak_15303	chr9	21941330	21942605	+	596.43	NA	Intergenic	RLTR22_Mur|LTR|ERVK	-1777	NM_001102405	11433	Mm.46354	NM_007388	ENSMUSG00000001348	Acp5	TRACP|TRAP	acid phosphatase 5, tartrate resistant	protein-coding
MACS_peak_7085	chr2	44253260	44254132	+	587.03	NA	Intergenic	Intergenic	-332852	NR_040622	320872	Mm.445023	NR_040622	ENSMUSG00000085089	Arhgap15os	A430092G05Rik	Rho GTPase activating protein 15, opposite strand	ncRNA
MACS_peak_5640	chr17	35643492	35645298	+	582.35	NA	intron (NM_013633, intron 1 of 4)	intron (NM_013633, intron 1 of 4)	-1357	NM_001252452	18999	Mm.17031	NM_013633	ENSMUSG00000024406	Pou5f1	NF-A3|Oct-3|Oct-3/4|Oct-4|Oct3|Oct3/4|Oct4|Otf-3|Otf-4|Otf3|Otf3-rs7|Otf3g|Otf4	POU domain, class 5, transcription factor 1	protein-coding
MACS_peak_2422	chr11	95878886	95880247	+	578.9	NA	Intergenic	Intergenic	-6293	NM_008119	14607	Mm.248452	NM_008119	ENSMUSG00000014351	Gip	-	gastric inhibitory polypeptide	protein-coding
MACS_peak_12578	chr7	83044108	83045130	+	570.53	NA	Intergenic	Intergenic	51395	NM_029652	207952	Mm.206223	NM_029652	ENSMUSG00000055652	Klhl25	2810402K13Rik|BC027373|Enc-1	kelch-like 25	protein-coding
MACS_peak_7617	chr2	164868345	164869432	+	563.2	NA	Intergenic	Intergenic	-8609	NM_144892	228869	Mm.233080	NM_144892	ENSMUSG00000039804	Ncoa5	CIA	nuclear receptor coactivator 5	protein-coding
MACS_peak_3689	chr13	69619848	69621072	+	562.95	NA	Intergenic	Intergenic	52282	NM_198600	210106	Mm.315959	NM_198600	ENSMUSG00000034575	Papd7	LAK-1|POLK|Pols|TRF4|TRF4-1	PAP associated domain containing 7	protein-coding
MACS_peak_5479	chr17	12916328	12917770	+	561.02	NA	intron (NM_010515, intron 10 of 47)	intron (NM_010515, intron 10 of 47)	-17128	NR_027773	104103	Mm.26553	NR_002853	ENSMUSG00000078247	Airn	2810051F02Rik|2810434M15Rik|AI256653|AI597500|AW049873|Air|B930018I07Rik|D17Ertd663e|IGF2RAS	antisense Igf2r RNA	ncRNA
MACS_peak_14151	chr8	70606994	70608349	+	554.86	NA	Intergenic	Intergenic	-109198	NM_177698	234353	Mm.32525	NM_027626	ENSMUSG00000030465	Psd3	4931420C21Rik|AI661273|BC003498|D430018P08|EFA6D	pleckstrin and Sec7 domain containing 3	protein-coding
MACS_peak_13864	chr8	32259922	32260784	+	554.06	NA	promoter-TSS (NM_001199988)	promoter-TSS (NM_001199988)	-435	NM_001199988	234138	Mm.349800	NM_144927	ENSMUSG00000031577	Tti2	-	TELO2 interacting protein 2	protein-coding
MACS_peak_4107	chr14	46792272	46793113	+	553.56	NA	Intergenic	Intergenic	88990	NR_002875	218963	Mm.282093	NR_002875		Gm1821	-	ubiquitin pseudogene	pseudo
MACS_peak_12215	chr7	51121627	51122501	+	549.36	NA	Intergenic	Intergenic	-14478	NM_019928	56640	Mm.42080	NM_019928	ENSMUSG00000006948	Klk4	ESMP1|KLK-L1|PSTS|Prss17	kallikrein related-peptidase 4 (prostase, enamel matrix, prostate)	protein-coding
MACS_peak_9408	chr5	36572254	36573356	+	548.24	NA	intron (NM_030889, intron 1 of 26)	intron (NM_030889, intron 1 of 26)	26135	NM_175249	76943	Mm.44242	NM_175249	ENSMUSG00000043430	Psapl1	2310020A21Rik	prosaposin-like 1	protein-coding
MACS_peak_17057	chrX	132840486	132841377	+	538.37	NA	Intergenic	Intergenic	36139	NM_001110233	12070	Mm.90787	NM_009750	ENSMUSG00000046432	Ngfrap1	AL033356|Bex3|DXWsu67e|Gcap27|Nade	nerve growth factor receptor (TNFRSF16) associated protein 1	protein-coding
MACS_peak_298	chr1	66050556	66051643	+	533.3	NA	Intergenic	Charlie5|DNA|MER1_type	78003	NM_027010	12969	Mm.275362	NM_027010	ENSMUSG00000025945	Crygf	3110001K11Rik|Cryg-2|DGcry-2|Len-2	crystallin, gamma F	protein-coding
MACS_peak_1761	chr11	6344370	6345213	+	528.84	NA	promoter-TSS (NM_029938)	promoter-TSS (NM_029938)	-345	NM_029938	77605	Mm.27624	NM_029938	ENSMUSG00000041126	H2afv	C530002L11Rik|H2a.z-2|H2av	H2A histone family, member V	protein-coding
MACS_peak_11343	chr6	122954352	122954939	+	524.4	NA	intron (NM_001005860, intron 3 of 5)	RLTR13D6|LTR|ERVK	14260	NM_001005860	474145	Mm.263483	NM_001005860		Clec4a4	Dcir2	C-type lectin domain family 4, member a4	protein-coding
MACS_peak_5108	chr16	23307443	23308986	+	523.61	NA	intron (NM_001252506, intron 1 of 6)	intron (NM_001252506, intron 1 of 6)	17671	NM_001252506	20440	Mm.149029	NM_145933	ENSMUSG00000022885	St6gal1	AW742324|Siat1|St6Gal-I|St6gal|St6galI	beta galactoside alpha 2,6 sialyltransferase 1	protein-coding
MACS_peak_10250	chr6	28414305	28415333	+	519.18	NA	Intergenic	Intergenic	-15479	NM_001159926	18506	Mm.8026	NM_011038	ENSMUSG00000029706	Pax4	Pax-4	paired box 4	protein-coding
MACS_peak_3532	chr13	45401371	45402165	+	519.16	NA	Intergenic	Lx8|LINE|L1	-83343	NM_153789	218203	Mm.212855	NM_153789	ENSMUSG00000038175	Mylip	9430057C20Rik|Mir	myosin regulatory light chain interacting protein	protein-coding
MACS_peak_5952	chr17	87636003	87637134	+	517.04	NA	Intergenic	Intergenic	28719	NM_139295	193813	Mm.30251	NM_139295	ENSMUSG00000024150	Mcfd2	1810021C21Rik|F5f8d|Lman1ip|Sdnsf	multiple coagulation factor deficiency 2	protein-coding
MACS_peak_9054	chr4	133572880	133573728	+	499.8	NA	intron (NM_145833, intron 2 of 3)	intron (NM_145833, intron 2 of 3)	1427	NM_145833	83557	Mm.302567	NM_145833	ENSMUSG00000050966	Lin28a	AL024421|ENSMUSG00000070700|Gm10299|Lin-28|Lin28|Tex17|lin-28A	lin-28 homolog A (C. elegans)	protein-coding
MACS_peak_615	chr1	135294042	135294982	+	497.3	NA	intron (NM_011439, intron 1 of 13)	intron (NM_011439, intron 1 of 13)	26277	NM_011439	20668	Mm.8575	NM_011439	ENSMUSG00000070643	Sox13	AA407916|AW259412|AW540933|Sox-13	SRY (sex determining region Y)-box 13	protein-coding
MACS_peak_6831	chr19	58192960	58193660	+	496.24	NA	intron (NM_181415, intron 28 of 28)	intron (NM_181415, intron 28 of 28)	67653	NR_049196	100885835		NR_049196	ENSMUSG00000093757	Mir5623	Gm26068|mir-5623|mmu-mir-5623	microRNA 5623	ncRNA
MACS_peak_6214	chr18	53409593	53410429	+	494.9	NA	intron (NM_029394, intron 1 of 6)	intron (NM_029394, intron 1 of 6)	4695	NM_029394	69226	Mm.32414	NM_029394	ENSMUSG00000024535	Snx24	2810011K15Rik|5730433I16Rik|AI451341	sorting nexing 24	protein-coding
MACS_peak_16983	chrX	98430499	98431378	+	487.85	NA	Intergenic	L1MEa|LINE|L1	-13036	NM_018875	55988	Mm.206949	NM_018875	ENSMUSG00000046032	Snx12	2610001F05Rik|AW045757|SDP8	sorting nexin 12	protein-coding
MACS_peak_6536	chr19	15912071	15912924	+	483.06	NA	Intergenic	Intergenic	86615	NM_001205339	107272	Mm.289936	NM_177420	ENSMUSG00000024640	Psat1	D8Ertd814e|EPIP|PSA|Psat	phosphoserine aminotransferase 1	protein-coding
MACS_peak_2125	chr11	63066217	63067291	+	482.05	NA	Intergenic	Intergenic	120449	NM_001302260	18858	Mm.1237	NM_008885	ENSMUSG00000018217	Pmp22	22kDa|Gas-3|HNPP|Tr|trembler	peripheral myelin protein 22	protein-coding
MACS_peak_85	chr1	24114258	24115509	+	481.5	NA	Intergenic	Intergenic	-7703	NM_026604	68187	Mm.87130	NM_026604	ENSMUSG00000026153	Fam135a	4921533L14Rik|AI256732|AI835491	family with sequence similarity 135, member A	protein-coding
MACS_peak_11699	chr6	148321885	148322677	+	476.26	NA	intron (NM_198967, intron 5 of 19)	intron (NM_198967, intron 5 of 19)	19103	NR_003634	66184	Mm.391542	NM_025405	ENSMUSG00000063171	Rps4l	1110033J19Rik|AA407494|Rps4y2	ribosomal protein S4-like	pseudo
MACS_peak_8049	chr3	89130667	89131974	+	472.65	NA	Intergenic	Intergenic	-4519	NM_010108	13638	Mm.331159	NM_010108	ENSMUSG00000028039	Efna3	AW494418|EFL-2|Ehk1-L|Epl3|LERK-3	ephrin A3	protein-coding
MACS_peak_12996	chr7	120562600	120563554	+	467.91	NA	Intergenic	Intergenic	-30990	NM_020623	19226	Mm.284168	NM_020623	ENSMUSG00000059077	Pth	Pthp	parathyroid hormone	protein-coding
MACS_peak_10896	chr6	86243303	86244351	+	467.86	NA	Intergenic	Intergenic	-71850	NM_025591	66488	Mm.422972	NM_025591	ENSMUSG00000057497	Fam136a	2010309E21Rik|AW124904|Hyccin	family with sequence similarity 136, member A	protein-coding
MACS_peak_3894	chr13	114491745	114493523	+	464.84	NA	Intergenic	MLT1E2|LTR|MaLR	-38750	NM_019960	56534	Mm.41410	NM_019960	ENSMUSG00000051456	Hspb3	2310035K17Rik|AI844863|Hsbp3|spb3	heat shock protein 3	protein-coding
MACS_peak_14481	chr8	94215574	94216865	+	458.79	NA	Intergenic	Intergenic	109334	NM_001253822	16373	Mm.238044	NM_008393	ENSMUSG00000031734	Irx3	AI894186	Iroquois related homeobox 3	protein-coding
MACS_peak_8222	chr3	107348256	107349479	+	453.78	NA	Intergenic	Intergenic	9124	NM_026261	67591	Mm.55982	NM_026261	ENSMUSG00000055891	Ubl4b	4930522D07Rik	ubiquitin-like 4B	protein-coding
MACS_peak_6161	chr18	38729935	38731040	+	448.5	NA	Intergenic	Intergenic	30435	NM_011898	24066	Mm.42038	NM_011898	ENSMUSG00000024427	Spry4	A030006O18Rik|sprouty4	sprouty homolog 4 (Drosophila)	protein-coding
MACS_peak_5766	chr17	57309930	57310885	+	445.32	NA	Intergenic	RLTR22_Mur|LTR|ERVK	-21207	NM_011617	21948	Mm.42228	NM_011617	ENSMUSG00000019489	Cd70	CD27LG|Cd27l|Tnfsf7	CD70 antigen	protein-coding
MACS_peak_2457	chr11	97918566	97919981	+	445.26	NA	Intergenic	Intergenic	-4497	NM_146028	217154	Mm.181008	NM_146028	ENSMUSG00000017400	Stac2	24b2|24b2/STAC2|AW240854	SH3 and cysteine rich domain 2	protein-coding
MACS_peak_4400	chr14	118620459	118621492	+	444.02	NA	Intergenic	MLT1E2|LTR|MaLR	-14479	NR_131969	105245869	Mm.460408	NR_131969		LOC105245869	-	uncharacterized LOC105245869	ncRNA
MACS_peak_12231	chr7	51740489	51741272	+	442.33	NA	TTS (NR_131001)	TTS (NR_131001)	993	NR_131001	71368	Mm.66246	NR_131001		5430431A17Rik	-	RIKEN cDNA 5430431A17 gene	ncRNA
MACS_peak_4254	chr14	68637888	68639550	+	435.21	NA	Intergenic	Intergenic	-63222	NM_010910	18039	Mm.1956	NM_010910		Nefl	AI847934|CMT2E|NF-L|NF68|Nfl	neurofilament, light polypeptide	protein-coding
MACS_peak_11433	chr6	128092012	128092786	+	432.78	NA	intron (NM_175414, intron 1 of 8)	intron (NM_175414, intron 1 of 8)	1197	NM_175414	109246	Mm.21814	NM_175414	ENSMUSG00000030352	Tspan9	6720474K14Rik|9430079M16Rik|AU018597	tetraspanin 9	protein-coding
MACS_peak_7049	chr2	34792576	34793649	+	421.47	NA	Intergenic	MLT2C1|LTR|ERVL	-23616	NM_028716	74016	Mm.65691	NM_028716	ENSMUSG00000026873	Phf19	3110009G19Rik|3321402G02Rik	PHD finger protein 19	protein-coding
MACS_peak_7212	chr2	75375830	75376819	+	420.02	NA	Intergenic	Intergenic	-94088	NR_040635	77269	Mm.389278	NR_040635		9430019J16Rik	-	RIKEN cDNA 9430019J16 gene	ncRNA
MACS_peak_12469	chr7	73957278	73958554	+	419.1	NA	intron (NM_001164201, intron 10 of 10)	intron (NM_001164201, intron 10 of 10)	-26705	NM_001033877	233332	Mm.445763	NM_001033877	ENSMUSG00000058145	Adamts17	AU023434	a disintegrin-like and metallopeptidase (reprolysin type) with thrombospondin type 1 motif, 17	protein-coding
MACS_peak_8817	chr4	103737719	103738884	+	416.67	NA	Intergenic	Intergenic	-301842	NR_104385	13131	Mm.289682	NM_010014	ENSMUSG00000028519	Dab1	AI956902|C630028C02Rik|scm|scr|scrambler|yot	disabled 1	protein-coding
MACS_peak_1425	chr10	82532383	82533401	+	415.55	NA	intron (NM_021439, intron 1 of 2)	intron (NM_021439, intron 1 of 2)	84650	NM_021439	58250	Mm.360747	NM_021439	ENSMUSG00000034612	Chst11	1110020P09Rik|C4ST|C4ST-1|C4ST1|C4s	carbohydrate sulfotransferase 11	protein-coding
MACS_peak_268	chr1	62444118	62445647	+	415.42	NA	intron (NM_001081050, intron 18 of 22)	L3|LINE|CR1	-305009	NM_001077404	18187	Mm.266341	NM_010939	ENSMUSG00000025969	Nrp2	1110048P06Rik|Np-2|Np2|Npn-2|Npn2	neuropilin 2	protein-coding
MACS_peak_5740	chr17	49954967	49955894	+	411.1	NA	intron (NM_177052, intron 13 of 22)	intron (NM_177052, intron 13 of 22)	200933	NM_177052	319991	Mm.441340	NM_177052	ENSMUSG00000023999	Kif6	D130004B10Rik|D130084M03Rik	kinesin family member 6	protein-coding
MACS_peak_16099	chr9	72491659	72492823	+	408.81	NA	Intergenic	Intergenic	-17913	NM_010890	17999	Mm.279923	NM_010890	ENSMUSG00000032216	Nedd4	AA959633|AL023035|AU019897|E430025J12Rik|Nedd4-1|Nedd4a|mKIAA0093	neural precursor cell expressed, developmentally down-regulated 4	protein-coding
MACS_peak_6530	chr19	14729647	14731128	+	408.67	NA	Intergenic	Intergenic	-57714	NM_001302947	21888	Mm.103638	NM_011600	ENSMUSG00000024642	Tle4	5730411M05Rik|AA792082|Bce-1|Bce1|ESTM13|ESTM14|Grg4|X83332|X83333|grg-4	transducin-like enhancer of split 4, homolog of Drosophila E(spl)	protein-coding
MACS_peak_339	chr1	74820193	74821283	+	396.83	NA	intron (NM_009526, intron 1 of 3)	intron (NM_009526, intron 1 of 3)	2272	NM_009526	22420	Mm.268282	NM_009526	ENSMUSG00000033227	Wnt6	AA409270|Wnt-6	wingless-type MMTV integration site family, member 6	protein-coding
MACS_peak_16794	chrX	7578924	7579849	+	394.58	NA	Intergenic	MTC|LTR|MaLR	16232	NM_027227	69824	Mm.279756	NM_027227	ENSMUSG00000031163	Glod5	2010001H14Rik|AV061890	glyoxalase domain containing 5	protein-coding
MACS_peak_13939	chr8	36725731	36726685	+	394.58	NA	intron (NM_001081279, intron 1 of 2)	MTD|LTR|MaLR	-74134	NR_040376	100504714	Mm.381744	NR_040376	ENSMUSG00000097357	Gm16793	-	predicted gene, 16793	ncRNA
MACS_peak_15936	chr9	64515327	64516263	+	392.07	NA	intron (NM_001134399, intron 10 of 24)	intron (NM_001134399, intron 10 of 24)	69768	NM_017382	53869	Mm.1387	NM_017382	ENSMUSG00000004771	Rab11a	-	RAB11A, member RAS oncogene family	protein-coding
MACS_peak_8288	chr3	121389430	121390212	+	391.81	NA	Intergenic	Intergenic	16140	NM_001033814	619318	Mm.371258	NM_001033814	ENSMUSG00000074248	4930432M17Rik	-	RIKEN cDNA 4930432M17 gene	protein-coding
MACS_peak_12899	chr7	116937993	116938794	+	390.07	NA	Intergenic	Intergenic	-13334	NM_020610	78593	Mm.275374	NM_020610	ENSMUSG00000034825	Nrip3	A330103B05Rik|D7H11orf14|ICRFP703B1614Q5.2	nuclear receptor interacting protein 3	protein-coding
MACS_peak_12559	chr7	82283601	82284632	+	389.93	NA	intron (NM_153579, intron 8 of 12)	intron (NM_153579, intron 8 of 12)	109019	NR_131122	75205	Mm.399304	NR_131122		4930533N22Rik	-	RIKEN cDNA 4930533N22 gene	ncRNA
MACS_peak_16989	chrX	98817785	98818489	+	384.93	NA	Intergenic	B4A|SINE|B4	-17253	NM_139144	108155	Mm.487332	NM_139144	ENSMUSG00000034160	Ogt	1110038P24Rik|4831420N21Rik|AI115525|Ogtl	O-linked N-acetylglucosamine (GlcNAc) transferase (UDP-N-acetylglucosamine:polypeptide-N-acetylglucosaminyl transferase)	protein-coding
MACS_peak_11347	chr6	124376363	124377185	+	384.84	NA	Intergenic	Intergenic	-11689	NM_175933	19305	Mm.22418	NM_008995	ENSMUSG00000005069	Pex5	AW212715|ESTM1|PTS1R|Pxr1|X83306	peroxisomal biogenesis factor 5	protein-coding
MACS_peak_4401	chr14	118652201	118653384	+	381.62	NA	intron (NR_131969, intron 1 of 2)	L1MB8|LINE|L1	-5064	NR_105749	102465149		NR_105749	ENSMUSG00000098612	Mir6241	Gm27302|mmu-mir-6241	microRNA 6241	ncRNA
MACS_peak_4860	chr15	94633774	94634793	+	379.45	NA	intron (NM_178789, intron 3 of 7)	intron (NM_178789, intron 3 of 7)	174667	NM_178789	320709	Mm.74873	NM_178789	ENSMUSG00000063296	Tmem117	B930062P21Rik	transmembrane protein 117	protein-coding
MACS_peak_15827	chr9	60547465	60548174	+	378.7	NA	Intergenic	LTR88b|LTR|Gypsy?	-11878	NM_001146046	102747	Mm.269413	NM_145616	ENSMUSG00000047766	Lrrc49	AI430817|AW050057|D430025H09Rik|PGs4|p79	leucine rich repeat containing 49	protein-coding
MACS_peak_7277	chr2	93025775	93027151	+	378.49	NA	Intergenic	Intergenic	-1278	NM_001025246	277414	Mm.41033	NM_001025246	ENSMUSG00000068735	Trp53i11	Tp53i11	transformation related protein 53 inducible protein 11	protein-coding
MACS_peak_15430	chr9	31806270	31807167	+	378.48	NA	Intergenic	Intergenic	-85848	NM_013800	12023	Mm.261044	NM_013800	ENSMUSG00000032033	Barx2	2310006E12Rik|Barx2b	BarH-like homeobox 2	protein-coding
MACS_peak_7431	chr2	128591116	128592009	+	372.66	NA	intron (NM_008587, intron 8 of 18)	MIRc|SINE|MIR	-52477	NM_028248	72477	Mm.259688	NM_028248	ENSMUSG00000014353	Tmem87b	2610301K12Rik|2810431I02Rik|AU014804	transmembrane protein 87B	protein-coding
MACS_peak_1738	chr11	4504230	4505278	+	372.22	NA	Intergenic	Intergenic	-9936	NM_028860	74302	Mm.425669	NM_028860	ENSMUSG00000034354	Mtmr3	1700092A20Rik|AI255150|AW557713|FYVE-DSP1|ZFYVE10|mKIAA0371	myotubularin related protein 3	protein-coding
MACS_peak_16915	chrX	58053009	58054665	+	367.99	NA	Intergenic	Intergenic	92768	NM_009237	20675	Mm.35784	NM_009237	ENSMUSG00000045179	Sox3	Sox-3	SRY (sex determining region Y)-box 3	protein-coding
MACS_peak_9296	chr5	9069622	9070539	+	365.9	NA	Intergenic	Intergenic	-30657	NM_001081029	652925	Mm.439954	NM_001081029	ENSMUSG00000079659	Tmem243	4930420K17Rik|E030031F02Rik	transmembrane protein 243, mitochondrial	protein-coding
MACS_peak_2398	chr11	94247165	94248372	+	361.45	NA	intron (NM_029600, intron 1 of 30)	intron (NM_029600, intron 1 of 30)	6522	NM_029600	76408	Mm.23942	NM_029600	ENSMUSG00000020865	Abcc3	1700019L09Rik|ABC31|MLP2|MOAT-D|MRP3	ATP-binding cassette, sub-family C (CFTR/MRP), member 3	protein-coding
MACS_peak_9872	chr5	125693101	125694305	+	360.46	NA	Intergenic	Intergenic	-34119	NM_011424	20602	Mm.278646	NM_011424	ENSMUSG00000029478	Ncor2	N-CoR|SMRT|SMRTe	nuclear receptor co-repressor 2	protein-coding
MACS_peak_2971	chr12	72509094	72510200	+	358.46	NA	Intergenic	MIR|SINE|MIR	98776	NM_001190466	59036	Mm.46662	NM_021532	ENSMUSG00000044548	Dact1	4921528D17Rik|AI115603|DAPPER|DAPPER1|FRODO|Frd1|Frodo1|MDpr1|MTNG3|THYEX3	dapper homolog 1, antagonist of beta-catenin (xenopus)	protein-coding
MACS_peak_13371	chr7	146871091	146871935	+	356.84	NA	Intergenic	Intergenic	-1799	NM_001302546	212124	Mm.425507	NM_177212	ENSMUSG00000049571	Cfap46	9330101J02Rik|E030019B06Rik|Gm170|Ttc40	cilia and flagella associated protein 46	protein-coding
MACS_peak_5576	chr17	28497010	28498463	+	356.69	NA	intron (NM_021478, intron 8 of 14)	intron (NM_021478, intron 8 of 14)	4352	NM_021478	22157	Mm.42102	NM_021478	ENSMUSG00000037446	Tulp1	Tulp1l	tubby like protein 1	protein-coding
MACS_peak_12986	chr7	120182605	120183354	+	356.62	NA	Intergenic	Intergenic	85503	NM_175279	78748	Mm.349943	NM_175279	ENSMUSG00000098132	Rassf10	4632411J06Rik	Ras association (RalGDS/AF-6) domain family (N-terminal) member 10	protein-coding
MACS_peak_5034	chr16	16600009	16601199	+	355.49	NA	promoter-TSS (NM_001301817)	promoter-TSS (NM_001301817)	-533	NM_001301817	224014	Mm.256131	NM_139232	ENSMUSG00000022788	Fgd4	9030023J02Rik|9330209B17Rik|Frabp|ZFYVE6	FYVE, RhoGEF and PH domain containing 4	protein-coding
MACS_peak_4943	chr15	102503757	102504735	+	355.27	NA	Intergenic	Intergenic	-1949	NR_030460	751542		NR_030460	ENSMUSG00000076009	Mir688	Mirn688|mmu-mir-688	microRNA 688	ncRNA
MACS_peak_4039	chr14	27354486	27355932	+	354.68	NA	Intergenic	Intergenic	-1099	NM_001310445	83997	Mm.36769	NM_032008	ENSMUSG00000021870	Slmap	D330001L02Rik|Slap|mKIAA1601	sarcolemma associated protein	protein-coding
MACS_peak_13981	chr8	42048166	42049183	+	352.9	NA	intron (NM_026840, intron 2 of 5)	intron (NM_026840, intron 2 of 5)	37087	NM_026840	68797	Mm.284246	NM_026840	ENSMUSG00000031595	Pdgfrl	1110039P19Rik|AV013190	platelet-derived growth factor receptor-like	protein-coding
MACS_peak_4463	chr15	7662705	7663763	+	345.88	NA	Intergenic	Intergenic	-96814	NM_010275	14573	Mm.4679	NM_010275		Gdnf	AI385739	glial cell line derived neurotrophic factor	protein-coding
MACS_peak_2725	chr11	120368352	120370089	+	344.49	NA	Intergenic	Intergenic	16069	NM_013770	27376	Mm.3991	NM_013770		Slc25a10	Dic	solute carrier family 25 (mitochondrial carrier, dicarboxylate transporter), member 10	protein-coding
MACS_peak_5686	chr17	44437404	44438472	+	341.28	NA	Intergenic	Intergenic	112417	NM_172621	224796	Mm.37666	NM_172621	ENSMUSG00000023959	Clic5	5730531E12Rik|B330005L24|Gm322|jbg	chloride intracellular channel 5	protein-coding
MACS_peak_12177	chr7	38985979	38986378	+	337.73	NA	Intergenic	Intergenic	17372	NM_028166	72244	Mm.187554	NM_028166		1600014C10Rik	AI428873	RIKEN cDNA 1600014C10 gene	protein-coding
MACS_peak_7178	chr2	72126934	72127800	+	335.4	NA	intron (NM_001164791, intron 1 of 11)	intron (NM_001164791, intron 1 of 11)	3609	NM_178084	65964	Mm.304143	NM_023057	ENSMUSG00000004085	Zak	AV006891|B230120H23Rik|MLTK|MLTKalpha|MLTKbeta	sterile alpha motif and leucine zipper containing kinase AZK	protein-coding
MACS_peak_4837	chr15	89038807	89039851	+	334.8	NA	Intergenic	L2|LINE|L2	-2661	NM_026813	71474	Mm.184055	NM_026813	ENSMUSG00000036561	Ppp6r2	1110033O10Rik|8430411H09Rik|B230107H12Rik|Pp6r2|Saps2	protein phosphatase 6, regulatory subunit 2	protein-coding
MACS_peak_4772	chr15	81384896	81385979	+	332.65	NA	Intergenic	Intergenic	-31207	NM_177821	328572	Mm.258397	NM_177821	ENSMUSG00000055024	Ep300	A430090G16|A730011L11|KAT3B|p300|p300 HAT	E1A binding protein p300	protein-coding
MACS_peak_4770	chr15	81348173	81349247	+	330.13	NA	Intergenic	Intergenic	51964	NM_019712	56438	Mm.29405	NM_019712	ENSMUSG00000022400	Rbx1	1500002P15Rik|AA517855|ROC1	ring-box 1	protein-coding
MACS_peak_9655	chr5	100938108	100938927	+	329.08	NA	Intergenic	Intergenic	-8811	NM_012001	26891	Mm.957	NM_012001	ENSMUSG00000035297	Cops4	AW208976|D5Ertd774e	COP9 (constitutive photomorphogenic) homolog, subunit 4 (Arabidopsis thaliana)	protein-coding
MACS_peak_8156	chr3	100520015	100520892	+	324.1	NA	Intergenic	L2a|LINE|L2	-31057	NM_010763	17156	Mm.271617	NM_010763	ENSMUSG00000008763	Man1a2	AI428775|AI528764|AI854422|Man1b|PCR2	mannosidase, alpha, class 1A, member 2	protein-coding
MACS_peak_4553	chr15	36889842	36890918	+	323.66	NA	Intergenic	Intergenic	46777	NM_026521	68036	Mm.371631	NM_026521	ENSMUSG00000062397	Zfp706	3110006P09Rik|AA793007|AW536850|C77232|Znf706	zinc finger protein 706	protein-coding
MACS_peak_1318	chr10	67553369	67555026	+	323.16	NA	Intergenic	Intergenic	111851	NM_001081346	170799	Mm.209844	NM_133244	ENSMUSG00000037846	Rtkn2	B130039D23Rik|Mbf|Plekhk1	rhotekin 2	protein-coding
MACS_peak_3332	chr13	21509228	21509917	+	323.1	NA	Intergenic	Intergenic	-14948	NM_023685	72739	Mm.296071	NM_023685	ENSMUSG00000021327	Zkscan3	2810435N07Rik|AA408594|AI132359|Skz1|Zf47|Zfp-47|Zfp306|Zfp307|mszf35	zinc finger with KRAB and SCAN domains 3	protein-coding
MACS_peak_9549	chr5	73798002	73799398	+	322.3	NA	intron (NM_181323, intron 1 of 15)	intron (NM_181323, intron 1 of 15)	1383	NM_181323	231293	Mm.280211	NM_181323	ENSMUSG00000029154	Cwh43	C130090K23Rik|imds-60	cell wall biogenesis 43 C-terminal homolog (S. cerevisiae)	protein-coding
MACS_peak_6753	chr19	47056442	47057244	+	320.75	NA	intron (NM_001164363, intron 1 of 17)	intron (NM_001164363, intron 1 of 17)	-12786	NM_001164365	76952	Mm.40965	NM_029810	ENSMUSG00000025041	Nt5c2	2010002I23Rik|CnII|ENSMUSG00000025039|Gm9751|Gmp|Nt5b|Pnt5|cN-II	5'-nucleotidase, cytosolic II	protein-coding
MACS_peak_15601	chr9	45169362	45170685	+	319.59	NA	Intergenic	MER5A|DNA|MER1_type	-8245	NM_022004	59095	Mm.208287	NM_022004	ENSMUSG00000066705	Fxyd6	0610030I18Rik|Php	FXYD domain-containing ion transport regulator 6	protein-coding
MACS_peak_2109	chr11	61786389	61787117	+	317.99	NA	intron (NM_001281818, intron 1 of 14)	intron (NM_001281818, intron 1 of 14)	16488	NM_001310526	432572	Mm.438022	NM_001029936	ENSMUSG00000042331	Specc1	2810012G08Rik|B230396K10Rik|Cytsb	sperm antigen with calponin homology and coiled-coil domains 1	protein-coding
MACS_peak_16878	chrX	45425656	45426834	+	317	NA	Intergenic	Intergenic	-35657	NM_133213	170745	Mm.129279	NM_133213	ENSMUSG00000037005	Xpnpep2	9030008G12Rik|mAPP	X-prolyl aminopeptidase (aminopeptidase P) 2, membrane-bound	protein-coding
MACS_peak_13174	chr7	133482602	133483772	+	314.64	NA	Intergenic	Intergenic	28372	NR_106025	102466797		NR_106025	ENSMUSG00000099017	Mir7058	Gm27766|mmu-mir-7058	microRNA 7058	ncRNA
MACS_peak_11394	chr6	125835957	125836741	+	314.42	NA	intron (NM_153589, intron 15 of 25)	intron (NM_153589, intron 15 of 25)	195912	NM_153589	243634	Mm.333398	NM_153589	ENSMUSG00000038115	Ano2	BC033409|Tmem16b	anoctamin 2	protein-coding
MACS_peak_5963	chr17	88224154	88224963	+	311.83	NA	Intergenic	MTC|LTR|MaLR	-27224	NM_199251	210741	Mm.312046	NM_199251	ENSMUSG00000050138	Kcnk12	mntk1	potassium channel, subfamily K, member 12	protein-coding
MACS_peak_16824	chrX	12345481	12346142	+	311.37	NA	intron (NR_045852, intron 1 of 4)	B3A|SINE|B2	6407	NR_045852	552913	Mm.216846	NR_045852	ENSMUSG00000085891	Gm14634	OTTMUSG00000017535	predicted gene 14634	ncRNA
MACS_peak_6151	chr18	38333763	38334827	+	308.6	NA	Intergenic	Intergenic	35121	NM_029357	75599	Mm.36560	NM_029357	ENSMUSG00000051375	Pcdh1	2010005A06Rik|AI585920	protocadherin 1	protein-coding
MACS_peak_14798	chr8	120016949	120018085	+	306.64	NA	Intergenic	Intergenic	-4674	NM_172285	234779	Mm.192699	NM_172285	ENSMUSG00000034330	Plcg2	PLCgamma2|Plcg-2	phospholipase C, gamma 2	protein-coding
MACS_peak_8882	chr4	116862299	116863183	+	303.57	NA	Intergenic	Intergenic	-7512	NM_134471	73804	Mm.247651	NM_134471	ENSMUSG00000028678	Kif2c	4930402F02Rik|ESTM5|Knsl6|MCAK|X83316	kinesin family member 2C	protein-coding
MACS_peak_11122	chr6	100483833	100484880	+	301.23	NA	TTS (NR_040525)	TTS (NR_040525)	6962	NR_040525	73395	Mm.69413	NR_040525	ENSMUSG00000101553	1700049E22Rik	-	RIKEN cDNA 1700049E22 gene	ncRNA
MACS_peak_14422	chr8	87965277	87966022	+	300.79	NA	Intergenic	Intergenic	-8909	NM_025722	66714	Mm.272748	NM_025722	ENSMUSG00000036934	4921524J17Rik	-	RIKEN cDNA 4921524J17 gene	protein-coding
MACS_peak_17121	chrX	159178689	159179711	+	299.6	NA	Intergenic	Lx8|LINE|L1	-19104	NM_009031	245688	Mm.270186	NM_009031	ENSMUSG00000031353	Rbbp7	AA409861|AI173248|AU019541|BB114024|mRbAp46	retinoblastoma binding protein 7	protein-coding
MACS_peak_1972	chr11	44153820	44154623	+	297.51	NA	Intergenic	Intergenic	-59344	NM_001303244	16160	Mm.239707	NM_008352		Il12b	Il-12b|Il-12p40|Il12p40|p40	interleukin 12b	protein-coding
MACS_peak_4565	chr15	37330800	37332046	+	293.6	NA	intron (NM_134094, intron 4 of 6)	MTD|LTR|MaLR	-23886	NM_029113	74892	Mm.107630	NM_029113	ENSMUSG00000022288	4930447A16Rik	-	RIKEN cDNA 4930447A16 gene	protein-coding
MACS_peak_3951	chr14	12564674	12565539	+	292.28	NA	intron (NM_008981, intron 2 of 29)	intron (NM_008981, intron 2 of 29)	179039	NM_008981	19270	Mm.431266	NM_008981	ENSMUSG00000021745	Ptprg	5430405N12Rik|AW046354|AW549872|RPTPgamma	protein tyrosine phosphatase, receptor type, G	protein-coding
MACS_peak_2605	chr11	110255962	110256796	+	292.27	NA	Intergenic	MER20|DNA|MER1_type	-4057	NM_011943	26399	Mm.14487	NM_011943	ENSMUSG00000020623	Map2k6	MEK6|MKK6|Prkmk6|SAPKK3	mitogen-activated protein kinase kinase 6	protein-coding
MACS_peak_11209	chr6	114188915	114189865	+	291.94	NA	intron (NM_172890, intron 10 of 13)	intron (NM_172890, intron 10 of 13)	-43239	NM_178703	232333	Mm.5260	NM_178703	ENSMUSG00000030310	Slc6a1	A730043E01|GABATHG|GABATR|GAT-1|Gabt|Gabt1|Gat1|XT-1|Xtrp1	solute carrier family 6 (neurotransmitter transporter, GABA), member 1	protein-coding
MACS_peak_7573	chr2	157070587	157071427	+	291.93	NA	intron (NM_001039557, intron 8 of 24)	intron (NM_001039557, intron 8 of 24)	-33827	NM_019642	20014	Mm.22130	NM_019642	ENSMUSG00000027642	Rpn2	1300012C06Rik|AV261018|Rpn-2	ribophorin II	protein-coding
MACS_peak_2182	chr11	69284580	69285812	+	291.85	NA	intron (NM_001081330, intron 39 of 85)	intron (NM_001081330, intron 39 of 85)	-58019	NM_001017426	216850	Mm.261201	NM_001017426	ENSMUSG00000018476	Kdm6b	1700064E03Rik|BC038313|Jmjd3|mKIAA0346	KDM1 lysine (K)-specific demethylase 6B	protein-coding
MACS_peak_16503	chr9	110668160	110668899	+	291.02	NA	intron (NM_010859, intron 1 of 6)	intron (NM_010859, intron 1 of 6)	2344	NM_010859	17897	Mm.7353	NM_010859	ENSMUSG00000059741	Myl3	MLC1s|MLC1v|Mylc|VLC1	myosin, light polypeptide 3	protein-coding
MACS_peak_15783	chr9	57903242	57903938	+	289.39	NA	intron (NM_001311085, intron 11 of 18)	intron (NM_001311085, intron 11 of 18)	23509	NM_001243265	330951	Mm.406992	NM_001243265		Gm16130	E330033L03|OTTMUSG00000030814	predicted gene 16130	protein-coding
MACS_peak_6600	chr19	25563019	25563954	+	286.02	NA	Intergenic	Intergenic	-16710	NM_015826	50796	Mm.391208	NM_015826	ENSMUSG00000024837	Dmrt1	-	doublesex and mab-3 related transcription factor 1	protein-coding
MACS_peak_16997	chrX	99500197	99500765	+	285.7	NA	intron (NM_027382, intron 10 of 10)	intron (NM_027382, intron 10 of 10)	52491	NR_040285	434825	Mm.447373	NR_040285	ENSMUSG00000085568	Gm14858	OTTMUSG00000018301	predicted gene 14858	ncRNA
MACS_peak_11096	chr6	100255518	100256449	+	285.05	NA	Intergenic	MLT1L|LTR|MaLR	-18631	NM_019743	56353	Mm.321633	NM_019743	ENSMUSG00000072872	Rybp	2410018J24Rik|DEDAF|YEAF1	RING1 and YY1 binding protein	protein-coding
MACS_peak_7036	chr2	32958627	32959697	+	285.03	NA	Intergenic	Intergenic	-16438	NM_178888	99326	Mm.41290	NM_178888	ENSMUSG00000038860	Garnl3	AW120551	GTPase activating RANGAP domain-like 3	protein-coding
MACS_peak_3191	chr12	109547196	109548470	+	283.36	NA	intron (NM_001044380, intron 1 of 8)	intron (NM_001044380, intron 1 of 8)	3353	NM_001044380	214305	Mm.36423	NM_001044380	ENSMUSG00000021260	Hhipl1	1600002O04Rik|AK129450|mKIAA1822	hedgehog interacting protein-like 1	protein-coding
MACS_peak_14354	chr8	83425433	83426271	+	281.57	NA	Intergenic	RSINE1|SINE|B4	-21434	NM_001301298	14388	Mm.277409	NM_021356	ENSMUSG00000031714	Gab1	AA408973|AW107238	growth factor receptor bound protein 2-associated protein 1	protein-coding
MACS_peak_172	chr1	43224516	43225968	+	281.36	NA	intron (NM_001289533, intron 1 of 5)	intron (NM_001289533, intron 1 of 5)	-4436	NM_010212	14200	Mm.6799	NM_010212	ENSMUSG00000008136	Fhl2	FHL-2|SLIM-3|SLIM3	four and a half LIM domains 2	protein-coding
MACS_peak_15453	chr9	34394682	34395530	+	279.64	NA	intron (NM_001190912, intron 1 of 15)	intron (NM_001190912, intron 1 of 15)	98790	NM_001190913	67703	Mm.220710	NM_026324	ENSMUSG00000032036	Kirrel3	1500010O20Rik|2900036G11Rik|NEPH2|SST4|mKIAA1867	kin of IRRE like 3 (Drosophila)	protein-coding
MACS_peak_16913	chrX	55266576	55267219	+	278.96	NA	Intergenic	Intergenic	-16908	NM_009575	22773	Mm.255890	NM_009575	ENSMUSG00000067860	Zic3	Bn|Ka	zinc finger protein of the cerebellum 3	protein-coding
MACS_peak_4170	chr14	56414345	56415143	+	278.46	NA	Intergenic	Intergenic	-7050	NM_001164107	56532	Mm.46612	NM_019955	ENSMUSG00000022221	Ripk3	2610528K09Rik|AW107945|Rip3	receptor-interacting serine-threonine kinase 3	protein-coding
MACS_peak_12792	chr7	106348569	106349601	+	277.64	NA	Intergenic	(TGGGGG)n|Simple_repeat|Simple_repeat	-17862	NM_026384	67800	Mm.180189	NM_026384	ENSMUSG00000030747	Dgat2	0610010B06Rik|ARAT|DGAT-2	diacylglycerol O-acyltransferase 2	protein-coding
MACS_peak_6465	chr19	5726910	5727619	+	277.51	NA	promoter-TSS (NM_053252)	promoter-TSS (NM_053252)	-947	NM_001114596	114601	Mm.210447	NM_053252	ENSMUSG00000024937	Ehbp1l1	G430002G23Rik	EH domain binding protein 1-like 1	protein-coding
MACS_peak_6026	chr18	8966464	8967145	+	277.16	NA	Intergenic	Intergenic	-246050	NM_008058	14370	Mm.184289	NM_008058	ENSMUSG00000036904	Fzd8	Fz8	frizzled homolog 8 (Drosophila)	protein-coding
MACS_peak_13528	chr8	4677673	4679035	+	275.88	NA	Intergenic	CpG	65184	NM_145591	233987	Mm.102799	NM_145591		Zfp958	-	zinc finger protein 958	protein-coding
MACS_peak_418	chr1	89737133	89738309	+	274.68	NA	intron (NM_009118, intron 14 of 15)	intron (NM_009118, intron 14 of 15)	-12141	NM_177646	227333	Mm.277217	NM_177646	ENSMUSG00000070738	Dgkd	AI841987|D330025K09|DGKdelta|dgkd-2	diacylglycerol kinase, delta	protein-coding
MACS_peak_8914	chr4	119604798	119605678	+	274.06	NA	intron (NM_010657, intron 1 of 8)	(TG)n|Simple_repeat|Simple_repeat	117955	NM_010657	16656	Mm.302758	NM_010657	ENSMUSG00000028634	Hivep3	2900056N03Rik|A130075N07|AI848000|E030045D18Rik|KBP-1|KBP1|Krc|Rc|Schnurri-3|Shn3|Zas3	human immunodeficiency virus type I enhancer binding protein 3	protein-coding
MACS_peak_2309	chr11	83084575	83085875	+	273.17	NA	Intergenic	Intergenic	15003	NM_001166028	237890	Mm.297670	NM_001166028	ENSMUSG00000082101	Slfn14	Gm20|Slfn14-ps	schlafen 14	protein-coding
MACS_peak_2402	chr11	94741765	94742653	+	270.53	NA	Intergenic	Intergenic	-31302	NM_001205037	432591	Mm.370372	NM_001205037		Gm11544	OTTMUSG00000002042	predicted gene 11544	protein-coding
MACS_peak_583	chr1	132264557	132265325	+	268.74	NA	Intergenic	RMER5|LTR|ERV1	54635	NM_007827	13137	Mm.436759	NM_007827	ENSMUSG00000026401	Cd55b	AI323748|Daf|Daf-TM|Daf2|TM-DAF	CD55 molecule, decay accelerating factor for complement B	protein-coding
MACS_peak_2214	chr11	72849536	72850897	+	267.92	NA	intron (NM_018883, intron 11 of 15)	intron (NM_018883, intron 11 of 15)	-11153	NM_025818	66874	Mm.41903	NM_025818		Ncbp3	1200014J11Rik|C130061O14Rik|C78393	nuclear cap binding subunit 3	protein-coding
MACS_peak_177	chr1	43479596	43480657	+	267.64	NA	Intergenic	Intergenic	-22470	NM_010879	17974	Mm.389903	NM_010879	ENSMUSG00000066877	Nck2	4833426I10Rik|Grb4|NCKbeta|Nck-2	non-catalytic region of tyrosine kinase adaptor protein 2	protein-coding
MACS_peak_2102	chr11	61162710	61163564	+	266.3	NA	intron (NM_026183, intron 14 of 16)	intron (NM_026183, intron 14 of 16)	-6775	NM_001033542	380701	Mm.340166	NM_001033542	ENSMUSG00000069855	Slc47a2	4933429E10Rik	solute carrier family 47, member 2	protein-coding
MACS_peak_1757	chr11	6099811	6100654	+	265.36	NA	5' UTR (NM_173748, exon 1 of 6)	5' UTR (NM_173748, exon 1 of 6)	222	NM_173748	209586	Mm.25321	NM_173748	ENSMUSG00000053838	Nudcd3	AI427847|BC024322|mKIAA1068	NudC domain containing 3	protein-coding
MACS_peak_7451	chr2	131249082	131250053	+	265.24	NA	Intergenic	ORR1E|LTR|MaLR	-68031	NM_001177834	228608	Mm.136586	NM_145533	ENSMUSG00000027333	Smox	B130066H01Rik|PAO|PAOh1|SMO	spermine oxidase	protein-coding
MACS_peak_13792	chr8	26262221	26262983	+	264.52	NA	Intergenic	RMER16|LTR|ERVK	7103	NR_106187	102467006		NR_106187	ENSMUSG00000099142	Mir8108	Gm27484|mmu-mir-8108	microRNA 8108	ncRNA
MACS_peak_1443	chr10	84734413	84735342	+	263.55	NA	Intergenic	L1ME3A|LINE|L1	-87078	NM_007771	12952	Mm.26237	NM_007771	ENSMUSG00000020038	Cry1	AU020726|AU021000|Phll1	cryptochrome 1 (photolyase-like)	protein-coding
MACS_peak_6834	chr19	59474229	59475232	+	262.77	NA	Intergenic	Intergenic	-54460	NM_001033222	107368	Mm.27250	NM_001033222	ENSMUSG00000074746	Pdzd8	A630041P07Rik|AV329468|AW228944|Pdzk8	PDZ domain containing 8	protein-coding
MACS_peak_3009	chr12	77741561	77742412	+	262.37	NA	intron (NM_013675, intron 2 of 35)	intron (NM_013675, intron 2 of 35)	69548	NM_013675	20741	Mm.32881	NM_013675	ENSMUSG00000021061	Sptb	AI842465|D330027P03Rik|Gm1301|Spnb-1|Spnb1|ja|jaundiced|mKIAA4219	spectrin beta, erythrocytic	protein-coding
MACS_peak_4749	chr15	79735463	79736241	+	261.67	NA	intron (NM_001160415, intron 5 of 8)	intron (NM_001160415, intron 5 of 8)	-12284	NR_030675	109361	Mm.394656	NR_030675		D730005E14Rik	-	RIKEN cDNA D730005E14 gene	ncRNA
MACS_peak_16639	chr9	119386791	119387466	+	260.71	NA	Intergenic	Intergenic	33087	NM_001172136	208194	Mm.101578	NM_172456	ENSMUSG00000042787	Exog	AW557704|ENGL-B|ENGL-a|Endogl1|Endogl2|Engl|Engla|Englb	endo/exonuclease (5'-3'), endonuclease G-like	protein-coding
MACS_peak_10583	chr6	52126675	52127458	+	260.42	NA	intron (NM_010452, intron 3 of 4)	intron (NM_010452, intron 3 of 4)	11393	NR_131182	105242657	Mm.490651	NR_131182	ENSMUSG00000056445	Hoxaas2	2810043O09Rik|5730446D14Rik	Hoxa cluster antisense RNA 2	ncRNA
MACS_peak_14861	chr8	122811280	122811917	+	258.92	NA	Intergenic	Intergenic	-59468	NR_110496	434353	Mm.411793	NR_110496	ENSMUSG00000097960	A330074K22Rik	-	RIKEN cDNA A330074K22 gene	ncRNA
MACS_peak_7439	chr2	129049936	129050760	+	258.83	NA	intron (NR_045838, intron 1 of 4)	intron (NR_045838, intron 1 of 4)	5643	NR_045838	329513	Mm.473529	NM_177847	ENSMUSG00000056738	A730036I17Rik	-	RIKEN cDNA A730036I17 gene	ncRNA
MACS_peak_6130	chr18	35889809	35890722	+	256.66	NA	3' UTR (NM_001033168, exon 2 of 2)	3' UTR (NM_001033168, exon 2 of 2)	3622	NM_001033168	73449	Mm.379225	NM_001033168	ENSMUSG00000073598	1700066B19Rik	-	RIKEN cDNA 1700066B19 gene	protein-coding
MACS_peak_4306	chr14	76481083	76482055	+	256.32	NA	Intergenic	RLTR41|LTR|ERV1	29053	NM_026177	67467	Mm.260767	NM_026177	ENSMUSG00000022008	Gpalpp1	1200011I18Rik|Kiaa1704	GPALPP motifs containing 1	protein-coding
MACS_peak_12616	chr7	87132132	87133176	+	255.93	NA	Intergenic	Intergenic	-37046	NM_001145999	209225	Mm.290925	NM_175433	ENSMUSG00000048897	Zfp710	5430400N05Rik|9830165K13|AI324798|Znf710	zinc finger protein 710	protein-coding
MACS_peak_2165	chr11	67372307	67373097	+	255.8	NA	intron (NM_008088, intron 1 of 13)	intron (NM_008088, intron 1 of 13)	26202	NM_008088	14457	Mm.40338	NM_008088	ENSMUSG00000033066	Gas7	AW124766|B230343A10Rik|Gas7-cb	growth arrest specific 7	protein-coding
MACS_peak_14901	chr8	124809363	124810118	+	255.24	NA	intron (NM_009569, intron 1 of 9)	intron (NM_009569, intron 1 of 9)	3699	NM_009569	22761	Mm.3105	NM_009569	ENSMUSG00000049577	Zfpm1	FOG|Fog1	zinc finger protein, multitype 1	protein-coding
MACS_peak_14883	chr8	123834723	123835542	+	253.67	NA	Intergenic	Intergenic	183547	NM_008024	14241	Mm.5111	NM_008024	ENSMUSG00000097084	Foxl1	FREAC7|Fkh6|fkh-6	forkhead box L1	protein-coding
MACS_peak_5106	chr16	23261904	23262807	+	252.98	NA	intron (NM_001252505, intron 2 of 7)	intron (NM_001252505, intron 2 of 7)	-28188	NM_001252506	20440	Mm.149029	NM_145933	ENSMUSG00000022885	St6gal1	AW742324|Siat1|St6Gal-I|St6gal|St6galI	beta galactoside alpha 2,6 sialyltransferase 1	protein-coding
MACS_peak_8539	chr4	34718857	34719684	+	252.03	NA	5' UTR (NM_025471, exon 2 of 4)	5' UTR (NM_025471, exon 2 of 4)	6316	NM_025471	66291	Mm.28071	NM_025471	ENSMUSG00000028295	Smim8	1810030N24Rik|2810406B13Rik	small integral membrane protein 8	protein-coding
MACS_peak_4184	chr14	58155895	58156765	+	251.43	NA	intron (NM_145837, intron 2 of 2)	intron (NM_145837, intron 2 of 2)	12664	NM_145837	239114	Mm.390726	NM_145837	ENSMUSG00000050222	Il17d	AI462269|IL-17D|Il27a	interleukin 17D	protein-coding
MACS_peak_6739	chr19	44973197	44974132	+	248.27	NA	Intergenic	Intergenic	-31945	NM_001081225	226151	Mm.212609	NM_172638	ENSMUSG00000036097	Fam178a	3632432H19|6030443O07Rik|AU014917	family with sequence similarity 178, member A	protein-coding
MACS_peak_8227	chr3	107610175	107610763	+	247.81	NA	Intergenic	Intergenic	-47082	NM_007778	12977	Mm.795	NM_007778	ENSMUSG00000014599	Csf1	C87615|Csfm|MCSF|op	colony stimulating factor 1 (macrophage)	protein-coding
MACS_peak_15946	chr9	65121265	65122301	+	247.45	NA	intron (NM_173385, intron 7 of 9)	L2|LINE|L2	8796	NM_173385	214425	Mm.138455	NM_173385	ENSMUSG00000042254	Cilp	9830114D16|C130036G17Rik	cartilage intermediate layer protein, nucleotide pyrophosphohydrolase	protein-coding
MACS_peak_7120	chr2	59451631	59452321	+	247.42	NA	intron (NM_198294, intron 1 of 26)	intron (NM_198294, intron 1 of 26)	1877	NM_198294	66860	Mm.27917	NM_198294	ENSMUSG00000035168	Tanc1	1200003E16Rik|Tanc|mKIAA1728	tetratricopeptide repeat, ankyrin repeat and coiled-coil containing 1	protein-coding
MACS_peak_16037	chr9	69755002	69755802	+	246.76	NA	Intergenic	Intergenic	-81871	NM_001008238	12175	Mm.159777	NM_016787	ENSMUSG00000011958	Bnip2	5730523P12Rik|BNIP2beta|Nip21	BCL2/adenovirus E1B interacting protein 2	protein-coding
MACS_peak_16017	chr9	67646892	67647755	+	245.84	NA	Intergenic	Intergenic	32814	NM_001163143	244911	Mm.325849	NM_001163143	ENSMUSG00000047990	C2cd4a	EG244911|Fam148a	C2 calcium-dependent domain containing 4A	protein-coding
MACS_peak_7414	chr2	127317250	127317984	+	245.38	NA	intron (NM_019789, intron 2 of 8)	intron (NM_019789, intron 2 of 8)	-9382	NM_001111331	56461	Mm.315292	NM_019789	ENSMUSG00000079056	Kcnip3	4933407H12Rik|AI413860|Csen|DREAM|KChIP3|R74849	Kv channel interacting protein 3, calsenilin	protein-coding
MACS_peak_10326	chr6	31579608	31580422	+	244.23	NA	Intergenic	Intergenic	-66078	NM_013723	27205	Mm.89918	NM_013723	ENSMUSG00000025608	Podxl	AW121214|Ly102|PC|PCLP-1|Pclp1	podocalyxin-like	protein-coding
MACS_peak_14582	chr8	106729116	106729857	+	244.11	NA	intron (NM_001141922, intron 3 of 6)	MER117|DNA|MER1_type	35073	NM_001141922	65115	Mm.41849	NM_001141922	ENSMUSG00000031872	Bean1	Bean	brain expressed, associated with Nedd4, 1	protein-coding
MACS_peak_14673	chr8	111130548	111131217	+	240.19	NA	Intergenic	Intergenic	-22305	NR_077224	109215	Mm.65282	NR_077224		Lncbate1	3010033K07Rik|Lnc-BATE1	brown adipose tissue enriched long non-coding RNA 1	ncRNA
MACS_peak_2474	chr11	99763158	99764640	+	240.13	NA	Intergenic	Intergenic	-5335	NM_027568	70831	Mm.347981	NM_027568	ENSMUSG00000070334	Krtap31-1	4733401H21Rik|AI506529	keratin associated protein 31-1	protein-coding
MACS_peak_5363	chr16	91532268	91533130	+	239.56	NA	Intergenic	RMER16|LTR|ERVK	-4910	NR_105786	102465190		NR_105786	ENSMUSG00000099308	Mir6367	Gm27467|mmu-mir-6367	microRNA 6367	ncRNA
MACS_peak_8442	chr3	156918260	156919251	+	239.51	NA	intron (NM_001039094, intron 6 of 6)	intron (NM_001039094, intron 6 of 6)	-278606	NM_017381	53861	Mm.259036	NM_017381	ENSMUSG00000028180	Zranb2	AI227013|Zfp265|Zis|Znf265	zinc finger, RAN-binding domain containing 2	protein-coding
MACS_peak_17010	chrX	100847415	100848250	+	238.63	NA	Intergenic	Intergenic	21907	NM_029158	75064	Mm.159414	NM_029158	ENSMUSG00000031330	Zcchc13	4930513O09Rik|Cnbp2	zinc finger, CCHC domain containing 13	protein-coding
MACS_peak_7960	chr3	62171657	62172336	+	238.18	NA	intron (NM_001081295, intron 3 of 13)	intron (NM_001081295, intron 3 of 13)	29297	NM_001081295	622434	Mm.153974	NM_001081295	ENSMUSG00000036885	Arhgef26	4631416L12Rik|8430436L14Rik|AI303572|AW491953|SGEF	Rho guanine nucleotide exchange factor (GEF) 26	protein-coding
MACS_peak_2427	chr11	96180329	96181104	+	237.81	NA	intron (NM_010459, intron 1 of 1)	intron (NM_010459, intron 1 of 1)	1135	NM_010459	15412	Mm.3546	NM_010459	ENSMUSG00000038692	Hoxb4	Hox-2.6	homeobox B4	protein-coding
MACS_peak_12619	chr7	87159378	87160546	+	237.74	NA	Intergenic	PB1D7|SINE|Alu	-9738	NM_001145999	209225	Mm.290925	NM_175433	ENSMUSG00000048897	Zfp710	5430400N05Rik|9830165K13|AI324798|Znf710	zinc finger protein 710	protein-coding
MACS_peak_2666	chr11	116277170	116278268	+	237.2	NA	Intergenic	Intergenic	-3373	NM_027258	217340	Mm.426344	NM_027258	ENSMUSG00000052949	Rnf157	2610036E23Rik|A130073L17Rik|mKIAA1917	ring finger protein 157	protein-coding
MACS_peak_16277	chr9	98627655	98628400	+	236.08	NA	Intergenic	Intergenic	92479	NR_045332	331011	Mm.271554	NR_045332	ENSMUSG00000102013	E330023G01Rik	E330023G01	RIKEN cDNA E330023G01 gene	ncRNA
MACS_peak_4995	chr16	9839019	9840025	+	235.24	NA	intron (NM_008170, intron 1 of 11)	intron (NM_008170, intron 1 of 11)	153104	NM_008170	14811	Mm.2953	NM_008170	ENSMUSG00000059003	Grin2a	GluN2A|NMDAR2A|NR2A	glutamate receptor, ionotropic, NMDA2A (epsilon 1)	protein-coding
MACS_peak_16239	chr9	94591726	94592852	+	234.27	NA	intron (NM_177909, intron 2 of 15)	intron (NM_177909, intron 2 of 15)	21978	NM_177909	331004	Mm.326125	NM_177909	ENSMUSG00000031129	Slc9a9	5730527A11Rik|9930105B05|AI854429|Nhe9	solute carrier family 9 (sodium/hydrogen exchanger), member 9	protein-coding
MACS_peak_874	chr1	180615730	180616553	+	234.18	NA	intron (NM_001161665, intron 3 of 14)	intron (NM_001161665, intron 3 of 14)	156885	NM_001161665	269152	Mm.129727	NM_177724	ENSMUSG00000026494	Kif26b	4832420M10|BC056349|D230039L06Rik	kinesin family member 26B	protein-coding
MACS_peak_1428	chr10	82589117	82589601	+	233.82	NA	intron (NM_021439, intron 2 of 2)	intron (NM_021439, intron 2 of 2)	141117	NM_021439	58250	Mm.360747	NM_021439	ENSMUSG00000034612	Chst11	1110020P09Rik|C4ST|C4ST-1|C4ST1|C4s	carbohydrate sulfotransferase 11	protein-coding
MACS_peak_5498	chr17	14963468	14964383	+	233.47	NA	intron (NM_175173, intron 24 of 24)	intron (NM_175173, intron 24 of 24)	116204	NM_175173	71682	Mm.122698	NM_175173	ENSMUSG00000046991	Wdr27	0610012K18Rik	WD repeat domain 27	protein-coding
MACS_peak_3368	chr13	25366433	25367412	+	231.7	NA	Intergenic	Intergenic	-5057	NM_009513	22360	Mm.4766	NM_009513	ENSMUSG00000048978	Nrsn1	Neurensin-1|Neuro-p24|Vmp	neurensin 1	protein-coding
MACS_peak_11367	chr6	124949576	124950632	+	230.97	NA	intron (NM_175696, intron 3 of 5)	L2c|LINE|L2	1476	NM_001145926	319352	Mm.295327	NM_175696	ENSMUSG00000030329	Pianp	AI255183|AU067746|C530028O21Rik|Panp	PILR alpha associated neural protein	protein-coding
MACS_peak_17019	chrX	103134532	103135116	+	230.84	NA	Intergenic	Intergenic	-10113	NM_009530	22589	Mm.10141	NM_009530	ENSMUSG00000031229	Atrx	4833408C14Rik|AI447451|ATR2|DXHXS6677E|HP1-BP38|Hp1bp2|Hp1bp38|MRXS3|RAD54L|Rad54|XH2|Xnp|ZNF-HX	alpha thalassemia/mental retardation syndrome X-linked homolog (human)	protein-coding
MACS_peak_11078	chr6	100013800	100015237	+	230.44	NA	Intergenic	Intergenic	222834	NM_019743	56353	Mm.321633	NM_019743	ENSMUSG00000072872	Rybp	2410018J24Rik|DEDAF|YEAF1	RING1 and YY1 binding protein	protein-coding
MACS_peak_7365	chr2	118803439	118804104	+	229.74	NA	Intergenic	Intergenic	51358	NM_199310	269336	Mm.292465	NM_199310	ENSMUSG00000039983	Ccdc32	Gm631	coiled-coil domain containing 32	protein-coding
MACS_peak_15259	chr9	20971765	20972185	+	228.69	NA	intron (NM_183408, intron 1 of 14)	intron (NM_183408, intron 1 of 14)	1817	NM_183408	18577	Mm.191749	NM_019798	ENSMUSG00000032177	Pde4a	D9Ertd60e|Dpde2	phosphodiesterase 4A, cAMP specific	protein-coding
MACS_peak_2803	chr12	16847674	16848354	+	226.39	NA	Intergenic	Intergenic	30243	NM_033270	50496	Mm.23296	NM_033270	ENSMUSG00000057469	E2f6	AI462434|E2F6b|EMA	E2F transcription factor 6	protein-coding
MACS_peak_5079	chr16	21333222	21334047	+	226.25	NA	promoter-TSS (NR_131983)	promoter-TSS (NR_131983)	-205	NR_131983	76222	Mm.86031	NR_131983		Magef1	6430590I03Rik	melanoma antigen family F, 1	pseudo
MACS_peak_17056	chrX	132825594	132826237	+	226	NA	Intergenic	Intergenic	21123	NM_001110233	12070	Mm.90787	NM_009750	ENSMUSG00000046432	Ngfrap1	AL033356|Bex3|DXWsu67e|Gcap27|Nade	nerve growth factor receptor (TNFRSF16) associated protein 1	protein-coding
MACS_peak_6670	chr19	37814122	37815546	+	225.65	NA	Intergenic	Intergenic	42536	NM_007811	13082	Mm.42230	NM_007811	ENSMUSG00000024987	Cyp26a1	Cyp26|P450RA|P450RAI|RAH	cytochrome P450, family 26, subfamily a, polypeptide 1	protein-coding
MACS_peak_15230	chr9	19426264	19426809	+	222.93	NA	promoter-TSS (NM_172918)	promoter-TSS (NM_172918)	1	NM_172918	244713	Mm.67366	NM_172918		Zfp317	4932416G03|D230022C05Rik|KRAB9|Zfp67|Zfp75|mszf40	zinc finger protein 317	protein-coding
MACS_peak_6688	chr19	38756067	38756770	+	216.77	NA	intron (NM_019588, intron 3 of 31)	intron (NM_019588, intron 3 of 31)	137309	NM_021315	57753	Mm.86482	NM_021315	ENSMUSG00000024999	Noc3l	AF233884|Fad24	nucleolar complex associated 3 homolog (S. cerevisiae)	protein-coding
MACS_peak_7991	chr3	82161385	82162166	+	216.35	NA	promoter-TSS (NM_001081230)	promoter-TSS (NM_001081230)	-219	NM_001081230	213582	Mm.271269	NM_001081230	ENSMUSG00000033900	Map9	5033421J10Rik|5330427D05Rik|ASAP|Mtap9	microtubule-associated protein 9	protein-coding
MACS_peak_13921	chr8	35751541	35752287	+	215.27	NA	Intergenic	Intergenic	-48544	NR_040706	330734	Mm.149998	NR_040706		B930018H19Rik	B930018H19	RIKEN cDNA B930018H19 gene	ncRNA
MACS_peak_11373	chr6	125165051	125165792	+	214.87	NA	promoter-TSS (NM_009496)	promoter-TSS (NM_009496)	-178	NM_009496	22317	Mm.32321	NM_009496	ENSMUSG00000030337	Vamp1	Syb-1|Syb1|VAMP-1|lew	vesicle-associated membrane protein 1	protein-coding
MACS_peak_4276	chr14	71035265	71035832	+	214.81	NA	TTS (NM_008004)	TTS (NM_008004)	307	NM_001252664	13829	Mm.210863	NM_013514	ENSMUSG00000022099	Dmtn	AI325486|Epb4.9|Epb49|dematin	dematin actin binding protein	protein-coding
MACS_peak_17072	chrX	136144363	136145147	+	214.22	NA	promoter-TSS (NM_023270)	promoter-TSS (NM_023270)	-404	NM_023270	66889	Mm.27764	NM_023270	ENSMUSG00000031438	Rnf128	1300002C13Rik|AI987883|GRAIL|Greul1	ring finger protein 128	protein-coding
MACS_peak_40	chr1	11320067	11320902	+	213.78	NA	Intergenic	RLTR9A|LTR|ERVK	66440	NM_001033636	109294	Mm.123247	NM_029525	ENSMUSG00000048960	Prex2	6230420N16Rik|AI316880|AI553603|C030045D06Rik|D430013K02|Depdc2|P-Rex2	phosphatidylinositol-3,4,5-trisphosphate-dependent Rac exchange factor 2	protein-coding
MACS_peak_14926	chr8	125353142	125353960	+	213.24	NA	Intergenic	Intergenic	-18723	NM_007662	12555	Mm.1976	NM_007662	ENSMUSG00000031962	Cdh15	AI323380|Cdh14|Mcad	cadherin 15	protein-coding
MACS_peak_1539	chr10	98206617	98207684	+	213.03	NA	Intergenic	Intergenic	-170636	NM_026482	67972	Mm.166944	NM_026482	ENSMUSG00000019943	Atp2b1	2810442I22Rik|E130111D10Rik|Pmca1	ATPase, Ca++ transporting, plasma membrane 1	protein-coding
MACS_peak_16773	chrX	6774790	6775562	+	210.84	NA	intron (NM_001243762, intron 3 of 13)	L1MCb|LINE|L1	-9336	NM_016691	12728	Mm.486257	NM_016691	ENSMUSG00000004317	Clcn5	5430408K11Rik|ClC-5|Clc5|D930009B12Rik|DXImx42e|Sfc13|T25545	chloride channel 5	protein-coding
MACS_peak_1833	chr11	19628236	19629058	+	210.56	NA	Intergenic	Intergenic	-195798	NM_033523	114716	Mm.266627	NM_033523	ENSMUSG00000045671	Spred2	C79158	sprouty-related, EVH1 domain containing 2	protein-coding
MACS_peak_16869	chrX	35942833	35943634	+	207.85	NA	Intergenic	RLTR18B|LTR|ERVK	-10602	NM_026902	68995	Mm.262453	NM_026902	ENSMUSG00000000355	Mcts1	1500019M23Rik|MCT-1	malignant T cell amplified sequence 1	protein-coding
MACS_peak_2268	chr11	79066453	79067256	+	207.14	NA	intron (NM_019653, intron 1 of 8)	intron (NM_019653, intron 1 of 8)	1343	NM_019653	78889	Mm.307022	NM_019653	ENSMUSG00000017677	Wsb1	1110056B13Rik|2700038M07Rik	WD repeat and SOCS box-containing 1	protein-coding
MACS_peak_15201	chr9	14535103	14535669	+	207.09	NA	intron (NM_177905, intron 4 of 18)	intron (NM_177905, intron 4 of 18)	9791	NM_177905	330890	Mm.334969	NM_177905	ENSMUSG00000036912	Piwil4	9230101H05Rik|Miwi2	piwi-like RNA-mediated gene silencing 4	protein-coding
MACS_peak_16821	chrX	11918290	11918974	+	205.71	NA	intron (NR_045321, intron 3 of 3)	intron (NR_045321, intron 3 of 3)	13490	NR_045321	100043946	Mm.211985	NR_045321	ENSMUSG00000087591	Gm14635	OTTMUSG00000017536	predicted gene 14635	ncRNA
MACS_peak_3792	chr13	96780661	96781745	+	205.34	NA	intron (NM_029210, intron 4 of 12)	intron (NM_029210, intron 4 of 12)	-119326	NM_027711	544963	Mm.38878	NM_027711	ENSMUSG00000021676	Iqgap2	4933417J23Rik|A630053O10|AI788777	IQ motif containing GTPase activating protein 2	protein-coding
MACS_peak_9052	chr4	133456176	133456946	+	205.08	NA	Intergenic	MER97c|DNA|MER1_type?	-12849	NM_001285505	20111	Mm.301827	NM_009097	ENSMUSG00000003644	Rps6ka1	Mapkapk-1a|Rsk|Rsk-1|Rsk1|S6K-alpha-1|p90-Rsk1|p90Rsk1|p90S6K|p90rsk	ribosomal protein S6 kinase polypeptide 1	protein-coding
MACS_peak_16866	chrX	35666708	35667778	+	205	NA	Intergenic	Intergenic	-2056	NM_001290389	67821	Mm.60134	NM_133690	ENSMUSG00000016327	Atp1b4	1110020B02Rik	ATPase, (Na+)/K+ transporting, beta 4 polypeptide	protein-coding
MACS_peak_2099	chr11	60692902	60693537	+	204.34	NA	promoter-TSS (NM_001168507)	promoter-TSS (NM_001168507)	-679	NM_001168507	216821	Mm.28063	NM_173453	ENSMUSG00000043284	Tmem11	5730466P16Rik|AA409091	transmembrane protein 11	protein-coding
MACS_peak_10582	chr6	52125192	52125719	+	204.3	NA	intron (NM_010452, intron 3 of 4)	intron (NM_010452, intron 3 of 4)	9782	NR_131182	105242657	Mm.490651	NR_131182	ENSMUSG00000056445	Hoxaas2	2810043O09Rik|5730446D14Rik	Hoxa cluster antisense RNA 2	ncRNA
MACS_peak_5560	chr17	26557411	26558203	+	203.89	NA	intron (NM_001081656, intron 1 of 4)	intron (NM_001081656, intron 1 of 4)	5897	NM_001081656	240055	Mm.133211	NM_001081656	ENSMUSG00000034413	Neurl1b	C230078M08Rik|EG240055	neuralized E3 ubiquitin protein ligase 1B	protein-coding
MACS_peak_3670	chr13	64522577	64523289	+	203.8	NA	Intergenic	Intergenic	-10928	NM_053180	105278	Mm.74982	NM_053180	ENSMUSG00000021483	Cdk20	4932702G04Rik|AU019450|AW558027|CDCH|Ccrk|PNQLARE|p42	cyclin-dependent kinase 20	protein-coding
MACS_peak_9478	chr5	53881582	53882574	+	203.62	NA	Intergenic	Intergenic	-64940	NM_001080928	19664	Mm.209292	NM_009035	ENSMUSG00000039191	Rbpj	AI843960|CBF1|Igkjrb|Igkrsbp|RBP-J|RBP-J kappa|RBP-Jkappa|RBPjk|Rbpsuh	recombination signal binding protein for immunoglobulin kappa J region	protein-coding
MACS_peak_6899	chr2	10064133	10065196	+	202.44	NA	Intergenic	Intergenic	-10506	NM_172471	209378	Mm.313876	NM_172471	ENSMUSG00000025780	Itih5	4631408O11Rik|5430408M01Rik|E130106B02	inter-alpha (globulin) inhibitor H5	protein-coding
MACS_peak_6412	chr18	82559744	82560865	+	202.36	NA	Intergenic	Intergenic	15865	NM_008082	14427	Mm.6219	NM_008082	ENSMUSG00000024553	Galr1	Galnr1	galanin receptor 1	protein-coding
MACS_peak_10656	chr6	55463251	55464014	+	202.34	NA	Intergenic	Lx7|LINE|L1	61660	NM_007407	11517	Mm.44245	NM_007407	ENSMUSG00000029778	Adcyap1r1	2900024I10Rik|AI846590|PAC1|PAC1R|PACAP1-R	adenylate cyclase activating polypeptide 1 receptor 1	protein-coding
MACS_peak_1918	chr11	31136190	31136926	+	202.15	NA	Intergenic	MLT2B2|LTR|ERVL	133503	NM_011491	20856	Mm.32506	NM_011491		Stc2	AW125853|Stc2l|mustc2	stanniocalcin 2	protein-coding
MACS_peak_4342	chr14	79534450	79535222	+	202.02	NA	intron (NM_027906, intron 37 of 44)	intron (NM_027906, intron 37 of 44)	112338	NM_001033215	105590	Mm.486536	NM_001033215	ENSMUSG00000071262	Zfp957	AU017455	zinc finger protein 957	protein-coding
MACS_peak_2497	chr11	101303229	101303896	+	201.69	NA	promoter-TSS (NM_011289)	promoter-TSS (NM_011289)	3	NM_011289	19942	Mm.340658	NM_011289	ENSMUSG00000063316	Rpl27	-	ribosomal protein L27	protein-coding
MACS_peak_17112	chrX	155945718	155946553	+	200.75	NA	Intergenic	RMER13B|LTR|ERVK	-24465	NM_001033472	382252	Mm.296254	NM_001033472	ENSMUSG00000044150	A830080D01Rik	2310067E24Rik|Gm1146	RIKEN cDNA A830080D01 gene	protein-coding
MACS_peak_2297	chr11	81846099	81847222	+	200.66	NA	Intergenic	Intergenic	-2419	NM_011333	20296	Mm.290320	NM_011333	ENSMUSG00000035385	Ccl2	AI323594|HC11|JE|MCAF|MCP-1|MCP1|SMC-CF|Scya2|Sigje	chemokine (C-C motif) ligand 2	protein-coding
MACS_peak_16883	chrX	45555502	45556052	+	199.53	NA	intron (NM_172465, intron 2 of 9)	intron (NM_172465, intron 2 of 9)	6102	NM_172465	208884	Mm.207367	NM_172465	ENSMUSG00000036985	Zdhhc9	6430508G22|9530098M12Rik	zinc finger, DHHC domain containing 9	protein-coding
MACS_peak_14947	chr8	126154643	126155363	+	199.47	NA	Intergenic	Intergenic	-22826	NM_133955	69581	Mm.168257	NM_133955	ENSMUSG00000039960	Rhou	2310026M05Rik|AI182090|Arhu|CDC42L1|G28K|WRCH-1|WRCH1|mG28K	ras homolog gene family, member U	protein-coding
MACS_peak_4972	chr16	8423248	8424303	+	199.27	NA	intron (NM_029070, intron 2 of 3)	intron (NM_029070, intron 2 of 3)	1454	NM_029070	74720	Mm.159318	NM_029070	ENSMUSG00000022715	Tmem114	4930511J11Rik|Cldn26	transmembrane protein 114	protein-coding
MACS_peak_4945	chr15	102844704	102845318	+	198.86	NA	promoter-TSS (NR_030526)	promoter-TSS (NR_030526)	-330	NR_030526	751557		NR_030526	ENSMUSG00000076010	Mir615	Mir|Mirn615|mir-615|mmu-mir-615	microRNA 615	ncRNA
MACS_peak_9535	chr5	68087974	68089056	+	198.02	NA	intron (NM_001284345, intron 24 of 36)	intron (NM_001284345, intron 24 of 36)	89393	NM_001033415	330096	Mm.442747	NM_001033415	ENSMUSG00000050010	Shisa3	D830007B15Rik	shisa family member 3	protein-coding
MACS_peak_12625	chr7	87275326	87275996	+	197.93	NA	Intergenic	Intergenic	-15425	NM_173011	269951	Mm.246432	NM_173011	ENSMUSG00000030541	Idh2	E430004F23|IDPm|Idh-2	isocitrate dehydrogenase 2 (NADP+), mitochondrial	protein-coding
MACS_peak_7211	chr2	75372251	75372897	+	196.32	NA	Intergenic	Intergenic	-90338	NR_040635	77269	Mm.389278	NR_040635		9430019J16Rik	-	RIKEN cDNA 9430019J16 gene	ncRNA
MACS_peak_13872	chr8	34553773	34554771	+	196.28	NA	Intergenic	Intergenic	-40511	NR_033589	628431	Mm.376526	NR_033589		Hmgb1-rs17	Hmg1-rs17	high mobility group box 1, related sequence 17	pseudo
MACS_peak_14012	chr8	46524312	46524888	+	195.87	NA	Intergenic	Intergenic	-28707	NM_126166	142980	Mm.33874	NM_126166	ENSMUSG00000031639	Tlr3	AI957183	toll-like receptor 3	protein-coding
MACS_peak_1814	chr11	18051483	18052391	+	195.4	NA	Intergenic	Intergenic	55948	NR_131129	327872		NR_131129		Gm12018	OTTMUSG00000005202	predicted gene 12018	ncRNA
MACS_peak_2576	chr11	107407107	107408439	+	195.05	NA	Intergenic	Intergenic	-1501	NM_198298	78455	Mm.272047	NM_198298	ENSMUSG00000020721	Helz	3110078M01Rik|9430093I07Rik|9630002H22Rik|AI851979|DRHC	helicase with zinc finger domain	protein-coding
MACS_peak_7338	chr2	108667441	108668236	+	194.5	NA	Intergenic	Intergenic	450609	NM_029790	76894	Mm.330451	NM_029790	ENSMUSG00000057234	Mettl15	0610027B03Rik|AI303697|AW049952|Mett5d1	methyltransferase like 15	protein-coding
MACS_peak_12820	chr7	107755468	107756487	+	193.5	NA	promoter-TSS (NM_024287)	promoter-TSS (NM_024287)	-123	NM_024287	19346	Mm.28650	NM_024287	ENSMUSG00000030704	Rab6a	2610028L11Rik|AA419671|Rab6	RAB6A, member RAS oncogene family	protein-coding
MACS_peak_4211	chr14	63427313	63428351	+	192.01	NA	intron (NR_045503, intron 2 of 6)	LTR16A|LTR|ERVL	-28695	NM_175546	268752	Mm.1960	NM_175546	ENSMUSG00000014547	Wdfy2	5830485M08|B130024L21Rik|ProF|ZFYVE22	WD repeat and FYVE domain containing 2	protein-coding
MACS_peak_8119	chr3	96073170	96074226	+	191.42	NA	promoter-TSS (NM_175666)	promoter-TSS (NM_175666)	75	NM_175666	319189	Mm.297655	NM_175666		Hist2h2bb	H2b-616	histone cluster 2, H2bb	protein-coding
MACS_peak_16860	chrX	34376764	34377627	+	190.78	NA	Intergenic	L2a|LINE|L2	-20000	NR_131979	69591	Mm.482947	NR_131979		2310010G23Rik	MDRL	RIKEN cDNA 2310010G23 gene	ncRNA
MACS_peak_9667	chr5	103849683	103850499	+	188.68	NA	Intergenic	Intergenic	-4120	NM_011204	19249	Mm.3414	NM_011204	ENSMUSG00000034573	Ptpn13	AI324989|PTP-BL|PTPL1|Ptpri|RIP	protein tyrosine phosphatase, non-receptor type 13	protein-coding
MACS_peak_14619	chr8	108658598	108659585	+	188.6	NA	promoter-TSS (NR_040346)	promoter-TSS (NR_040346)	-209	NR_040345	69771	Mm.393274	NR_040344		1810019D21Rik	-	RIKEN cDNA 1810019D21 gene	ncRNA
MACS_peak_14867	chr8	122969120	122969910	+	188.26	NA	Intergenic	Intergenic	-43251	NM_198671	382034	Mm.334856	NM_198671	ENSMUSG00000031822	Gse1	2210013I18Rik|mKIAA0182	genetic suppressor element 1	protein-coding
MACS_peak_14657	chr8	109453262	109453930	+	188.1	NA	Intergenic	Intergenic	-6054	NM_009229	20650	Mm.30228	NM_009229	ENSMUSG00000041308	Sntb2	Snt2	syntrophin, basic 2	protein-coding
MACS_peak_9304	chr5	13992780	13993563	+	187.99	NA	Intergenic	Intergenic	-32105	NM_011348	20349	Mm.134093	NM_011348	ENSMUSG00000063531	Sema3e	6430702L12|AA408817|Semah|mKIAA0331	sema domain, immunoglobulin domain (Ig), short basic domain, secreted, (semaphorin) 3E	protein-coding
MACS_peak_5054	chr16	18017157	18018067	+	187.73	NA	Intergenic	Intergenic	-35341	NM_010047	13353	Mm.27155	NM_010047	ENSMUSG00000003531	Dgcr6	-	DiGeorge syndrome critical region gene 6	protein-coding
MACS_peak_12882	chr7	112740509	112741242	+	187.38	NA	exon (NM_017371, exon 8 of 10)	exon (NM_017371, exon 8 of 10)	7755	NM_017371	15458	Mm.3485	NM_017371	ENSMUSG00000030895	Hpx	Hpxn|hx	hemopexin	protein-coding
MACS_peak_3620	chr13	56260538	56261448	+	187.34	NA	Intergenic	Intergenic	19253	NM_145976	212937	Mm.116697	NM_145976	ENSMUSG00000049625	Tifab	-	TRAF-interacting protein with forkhead-associated domain, family member B	protein-coding
MACS_peak_1546	chr10	98725211	98726002	+	186.62	NA	promoter-TSS (NM_026268)	promoter-TSS (NM_026268)	-259	NM_026268	67603	Mm.1791	NM_026268	ENSMUSG00000019960	Dusp6	1300019I03Rik|MKP-3|MKP3|PYST1	dual specificity phosphatase 6	protein-coding
MACS_peak_16107	chr9	72660303	72660921	+	186.61	NA	intron (NM_175485, intron 2 of 19)	intron (NM_175485, intron 2 of 19)	5531	NM_175485	235472	Mm.31696	NM_175485	ENSMUSG00000036030	Prtg	A230098A12Rik|Igdcc5	protogenin homolog (Gallus gallus)	protein-coding
MACS_peak_12104	chr7	31677473	31678551	+	186.02	NA	Intergenic	RLTR28|LTR|ERVL	-12651	NR_102722	12483	Mm.260994	NM_009845	ENSMUSG00000030577	Cd22	A530093D23|Lyb-8|Lyb8	CD22 antigen	protein-coding
MACS_peak_7355	chr2	116802086	116803254	+	186	NA	Intergenic	Intergenic	76782	NR_040336	320975	Mm.132509	NR_040335	ENSMUSG00000085316	D330050G23Rik	-	RIKEN cDNA D330050G23 gene	ncRNA
MACS_peak_13670	chr8	15077450	15078389	+	185.83	NA	intron (NM_008664, intron 7 of 36)	intron (NM_008664, intron 7 of 36)	20266	NM_008664	17930	Mm.272115	NM_008664	ENSMUSG00000031461	Myom2	AW146149	myomesin 2	protein-coding
MACS_peak_14661	chr8	109961530	109962087	+	185.64	NA	intron (NM_025830, intron 1 of 23)	B3A|SINE|B2	1510	NM_025830	66894	Mm.390058	NM_025830	ENSMUSG00000031930	Wwp2	1300010O06Rik|AA690238|AIP2|AW554328	WW domain containing E3 ubiquitin protein ligase 2	protein-coding
MACS_peak_7079	chr2	38507358	38508750	+	185.56	NA	Intergenic	L1ME3|LINE|L1	-8628	NM_011187	19177	Mm.389251	NM_011187	ENSMUSG00000026750	Psmb7	AU020723|MC14	proteasome (prosome, macropain) subunit, beta type 7	protein-coding
MACS_peak_7109	chr2	52743920	52744767	+	184.59	NA	intron (NM_172409, intron 1 of 26)	intron (NM_172409, intron 1 of 26)	27441	NM_172409	71409	Mm.394427	NM_172409	ENSMUSG00000036053	Fmnl2	5430425K04Rik|Man	formin-like 2	protein-coding
MACS_peak_2169	chr11	67638620	67639673	+	184.57	NA	Intergenic	Intergenic	27373	NM_001013013	68460	Mm.22167	NM_001013013	ENSMUSG00000033044	Dhrs7c	1110001P11Rik|AI120487|SRP-35	dehydrogenase/reductase (SDR family) member 7C	protein-coding
MACS_peak_5577	chr17	28512242	28513122	+	184.52	NA	Intergenic	Intergenic	-10594	NM_021478	22157	Mm.42102	NM_021478	ENSMUSG00000037446	Tulp1	Tulp1l	tubby like protein 1	protein-coding
MACS_peak_7667	chr2	168795516	168796228	+	183.85	NA	Intergenic	Intergenic	-7897	NR_040326	75508	Mm.271256	NR_040326	ENSMUSG00000086348	1700017J07Rik	-	RIKEN cDNA 1700017J07 gene	ncRNA
MACS_peak_6941	chr2	20415289	20416133	+	183.76	NA	intron (NM_001081006, intron 2 of 21)	intron (NM_001081006, intron 2 of 21)	-15963	NM_029895	208618	Mm.237935	NM_029895	ENSMUSG00000036617	Etl4	6620402G01Rik|9430077C05Rik|BC026657|E330027G05Rik|Etl-4|Skt	enhancer trap locus 4	protein-coding
MACS_peak_3624	chr13	56545397	56546007	+	183.57	NA	intron (NM_177809, intron 2 of 7)	intron (NM_177809, intron 2 of 7)	5986	NM_177809	328258	Mm.482177	NM_177809		Slc25a48	AU042651|E230025K15	solute carrier family 25, member 48	protein-coding
MACS_peak_8321	chr3	130502682	130503325	+	183.46	NA	Intergenic	Intergenic	-69687	NM_001005859	68436	Mm.140568	NM_026724	ENSMUSG00000062006	Rpl34	1100001I22Rik	ribosomal protein L34	protein-coding
MACS_peak_8995	chr4	129427721	129428363	+	183.02	NA	Intergenic	Intergenic	-8495	NM_011317	20218	Mm.8256	NM_011317	ENSMUSG00000028790	Khdrbs1	Sam68|p62|p68	KH domain containing, RNA binding, signal transduction associated 1	protein-coding
MACS_peak_12539	chr7	80542763	80543466	+	182.31	NA	intron (NM_177740, intron 2 of 3)	intron (NM_177740, intron 2 of 3)	-22454	NR_040325	319783	Mm.349813	NR_040324	ENSMUSG00000097756	A730056A06Rik	C76391	RIKEN cDNA A730056A06 gene	ncRNA
MACS_peak_14799	chr8	120162261	120163093	+	182.06	NA	Intergenic	Charlie2b|DNA|MER1_type	32738	NM_028725	74032	Mm.296302	NM_028725	ENSMUSG00000034308	Sdr42e1	4632417N05Rik|AI117603	short chain dehydrogenase/reductase family 42E, member 1	protein-coding
MACS_peak_5582	chr17	29217613	29218337	+	181.33	NA	Intergenic	Intergenic	-1904	NR_036469	100504267	Mm.438550	NR_036469	ENSMUSG00000085912	Trp53cor1	Gm16197|OTTMUSG00000031656|linc-p21|lincRNA-p21	tumor protein p53 pathway corepressor 1	ncRNA
MACS_peak_1426	chr10	82534231	82535691	+	181.08	NA	intron (NM_021439, intron 1 of 2)	intron (NM_021439, intron 1 of 2)	86719	NM_021439	58250	Mm.360747	NM_021439	ENSMUSG00000034612	Chst11	1110020P09Rik|C4ST|C4ST-1|C4ST1|C4s	carbohydrate sulfotransferase 11	protein-coding
MACS_peak_173	chr1	43242876	43243815	+	180.87	NA	intron (NM_001289533, intron 1 of 5)	intron (NM_001289533, intron 1 of 5)	10261	NM_001289533	14200	Mm.6799	NM_010212	ENSMUSG00000008136	Fhl2	FHL-2|SLIM-3|SLIM3	four and a half LIM domains 2	protein-coding
MACS_peak_9802	chr5	118909518	118910089	+	179.71	NA	Intergenic	Intergenic	-100925	NM_172424	76199	Mm.206238	NM_172424	ENSMUSG00000018076	Med13l	2210413I17Rik|6330591G05Rik|9030618F05Rik|Thrap2|Trap240L|mKIAA1025	mediator complex subunit 13-like	protein-coding
MACS_peak_14628	chr8	108812716	108813704	+	179.44	NA	intron (NM_021491, intron 1 of 8)	intron (NM_021491, intron 1 of 8)	7081	NR_126090	75044	Mm.445896	NR_126090		4930506A18Rik	-	RIKEN cDNA 4930506A18 gene	ncRNA
MACS_peak_8648	chr4	55542911	55543793	+	179.02	NA	exon (NM_010637, exon 3 of 5)	exon (NM_010637, exon 3 of 5)	1995	NM_010637	16600	Mm.4325	NM_010637	ENSMUSG00000003032	Klf4	EZF|Gklf|Zie	Kruppel-like factor 4 (gut)	protein-coding
MACS_peak_262	chr1	60914469	60915190	+	179.02	NA	Intergenic	Intergenic	-51040	NM_009843	12477	Mm.390	NM_009843	ENSMUSG00000026011	Ctla4	Cd152|Ctla-4|Ly-56	cytotoxic T-lymphocyte-associated protein 4	protein-coding
MACS_peak_13424	chr7	148565326	148566004	+	178.98	NA	Intergenic	Intergenic	-12394	NM_011528	21351	Mm.29182	NM_011528	ENSMUSG00000025503	Taldo1	-	transaldolase 1	protein-coding
MACS_peak_17161	chrX	166428713	166429159	+	178.42	NA	TTS (NM_001290506)	TTS (NM_001290506)	-12087	NR_029457	654820	Mm.34441	NM_001039559	ENSMUSG00000072844	G530011O06Rik	-	RIKEN cDNA G530011O06 gene	ncRNA
MACS_peak_1382	chr10	77890978	77892505	+	177.53	NA	Intergenic	Intergenic	3326	NM_007793	13014	Mm.6095	NM_007793	ENSMUSG00000005054	Cstb	AA960480|Stfb	cystatin B	protein-coding
MACS_peak_13274	chr7	138969256	138969930	+	177.08	NA	Intergenic	Intergenic	-188550	NM_173410	233919	Mm.208740	NM_173410		Gpr26	9630036A11Rik|A730021D22	G protein-coupled receptor 26	protein-coding
MACS_peak_14893	chr8	124473672	124474230	+	176.75	NA	promoter-TSS (NM_001110100)	promoter-TSS (NM_001110100)	-441	NM_016812	53325	Mm.287163	NM_016812	ENSMUSG00000025316	Banp	AA408158|SMAR1	BTG3 associated nuclear protein	protein-coding
MACS_peak_2400	chr11	94614171	94615250	+	174.77	NA	Intergenic	Intergenic	7786	NM_001105561	217122	Mm.24063	NM_183153		Gm11545	A430060F13Rik|C86086|OTTMUSG00000002043	predicted gene 11545	protein-coding
MACS_peak_4108	chr14	47010929	47011920	+	174.48	NA	Intergenic	Intergenic	-1080	NM_007554	12159	Mm.6813	NM_007554	ENSMUSG00000021835	Bmp4	Bmp-4|Bmp2b|Bmp2b-1|Bmp2b1	bone morphogenetic protein 4	protein-coding
MACS_peak_3117	chr12	88760649	88761515	+	174.14	NA	Intergenic	Intergenic	17625	NR_037228	100526546		NR_037228	ENSMUSG00000105428	Mir3068	mir-3068|mmu-mir-3068	microRNA 3068	ncRNA
MACS_peak_10055	chr5	148088989	148090242	+	173.83	NA	Intergenic	Intergenic	5259	NR_105854	102465309		NR_105854	ENSMUSG00000098687	Mir7k	Gm27814|Mirlet7k|mmu-let-7k	microRNA 7k	ncRNA
MACS_peak_12372	chr7	67158005	67158767	+	173.24	NA	intron (NM_001082962, intron 2 of 10)	RLTR14-int|LTR|ERV1	-8344	NM_033174	84704	Mm.274995	NM_033174		Snurf	2410045I01Rik|Snrpn	SNRPN upstream reading frame	protein-coding
MACS_peak_2901	chr12	51748790	51749522	+	173.18	NA	intron (NM_008858, intron 1 of 18)	intron (NM_008858, intron 1 of 18)	1054	NM_008858	18760	Mm.133719	NM_008858	ENSMUSG00000002688	Prkd1	PKD|PKD1|Pkcm|Prkcm	protein kinase D1	protein-coding
MACS_peak_12021	chr7	29430114	29430887	+	172.96	NA	Intergenic	Intergenic	-14466	NM_175319	101744	Mm.26022	NM_175319	ENSMUSG00000037469	Papl	AU017076|C330005M16Rik	iron/zinc purple acid phospatase-like	protein-coding
MACS_peak_6168	chr18	38963691	38964473	+	172.39	NA	Intergenic	Intergenic	-88028	NM_001033789	545253	Mm.244585	NM_001033789		Gm5820	EG545253	predicted gene 5820	protein-coding
MACS_peak_15885	chr9	62540098	62541001	+	172.33	NA	intron (NM_176922, intron 1 of 29)	intron (NM_176922, intron 1 of 29)	14887	NM_176922	319480	Mm.34883	NM_176922	ENSMUSG00000032243	Itga11	4732459H24Rik	integrin alpha 11	protein-coding
MACS_peak_14549	chr8	97525389	97526294	+	172.07	NA	intron (NM_018882, intron 1 of 13)	intron (NM_018882, intron 1 of 13)	-15751	NM_173036	54672	Mm.27995	NM_173036	ENSMUSG00000060470	Adgrg3	A030001G24Rik|AW214383|Gpr97|Pb1|Pb99	adhesion G protein-coupled receptor G3	protein-coding
MACS_peak_9986	chr5	139486342	139487230	+	170.74	NA	Intergenic	Intergenic	-15879	NM_008808	18590	Mm.2675	NM_008808		Pdgfa	-	platelet derived growth factor, alpha	protein-coding
MACS_peak_9814	chr5	120088176	120089013	+	170.59	NA	Intergenic	Intergenic	12643	NR_046178	330183	Mm.413133	NR_046178	ENSMUSG00000085708	Gm16063	G630008E18|OTTMUSG00000029664	predicted gene 16063	ncRNA
MACS_peak_16656	chr9	120094599	120095316	+	170.35	NA	Intergenic	Intergenic	36097	NM_001039364	17433	Mm.486167	NM_008614	ENSMUSG00000032517	Mobp	AI835053|AI839848|MOBP155|MOBP170|MOBP69|MOBP73|MOBP81|R74645	myelin-associated oligodendrocytic basic protein	protein-coding
MACS_peak_11779	chr7	7230401	7231250	+	170.35	NA	non-coding (NR_003555, exon 1 of 7)	non-coding (NR_003555, exon 1 of 7)	175	NR_003555	76229	Mm.387947	NM_001113468	ENSMUSG00000095730	Vmn2r29	6430701C03Rik	vomeronasal 2, receptor 29	protein-coding
MACS_peak_12821	chr7	107827464	107828530	+	169.97	NA	Intergenic	RMER1A|Other|Other	-17089	NM_013746	27276	Mm.491216	NM_013746	ENSMUSG00000030701	Plekhb1	AI315628|PHR1|Phret1|evt-1	pleckstrin homology domain containing, family B (evectins) member 1	protein-coding
MACS_peak_14568	chr8	97958397	97959390	+	169.92	NA	promoter-TSS (NM_008187)	promoter-TSS (NM_008187)	-124	NM_008187	14894	Mm.2080	NM_008187	ENSMUSG00000031796	Cfap20	2600014O15Rik|AL024127|Gtl3|T10-2A2	cilia and flagella associated protein 20	protein-coding
MACS_peak_16776	chrX	7005939	7007011	+	169.28	NA	Intergenic	Intergenic	-6361	NR_027924	68355	Mm.45111	NR_027924		2010204K13Rik	0610010M13Rik|Cip7	RIKEN cDNA 2010204K13 gene	ncRNA
MACS_peak_6508	chr19	10447310	10448208	+	169.26	NA	Intergenic	ORR1C2|LTR|MaLR	-15821	NM_173067	54525	Mm.182654	NM_018801	ENSMUSG00000024743	Syt7	AI851541|B230112P13Rik	synaptotagmin VII	protein-coding
MACS_peak_13175	chr7	133520581	133521810	+	168.85	NA	non-coding (NR_045537, exon 1 of 13)	non-coding (NR_045537, exon 1 of 13)	253	NM_023712	73658	Mm.11112	NM_023712	ENSMUSG00000030741	Spns1	2210013K02Rik|Spin1|Spinl	spinster homolog 1	protein-coding
MACS_peak_1101	chr10	19721560	19722446	+	168.55	NA	intron (NM_008580, intron 2 of 29)	intron (NM_008580, intron 2 of 29)	67671	NM_008580	26408	Mm.6595	NM_008580	ENSMUSG00000071369	Map3k5	7420452D20Rik|ASK|ASK1|MAPKKK5|Mekk5	mitogen-activated protein kinase kinase kinase 5	protein-coding
MACS_peak_155	chr1	39888092	39888870	+	167.64	NA	Intergenic	Intergenic	15694	NR_040465	73426	Mm.396239	NR_040465	ENSMUSG00000101634	1700066B17Rik	-	RIKEN cDNA 1700066B17 gene	ncRNA
MACS_peak_5500	chr17	15428378	15429150	+	167.61	NA	Intergenic	Intergenic	-51017	NR_046164	328747	Mm.256835	NR_046164	ENSMUSG00000097624	Gm5091	C330048F19	predicted gene 5091	ncRNA
MACS_peak_1758	chr11	6174620	6175505	+	167.26	NA	promoter-TSS (NM_134020)	promoter-TSS (NM_134020)	-222	NM_134020	103694	Mm.254495	NM_134020	ENSMUSG00000004394	Tmed4	1110014L17Rik|AI326346	transmembrane emp24 protein transport domain containing 4	protein-coding
MACS_peak_1401	chr10	80053106	80053934	+	167.16	NA	promoter-TSS (NM_145421)	promoter-TSS (NM_145421)	-434	NM_145421	216169	Mm.29802	NM_145421	ENSMUSG00000003346	Abhd17a	1700013O15Rik|BC005632|D10Bwg1364e|Fam108a	abhydrolase domain containing 17A	protein-coding
MACS_peak_14032	chr8	47310753	47311307	+	167.12	NA	Intergenic	L1MEc|LINE|L1	-14667	NM_007450	11739	Mm.16228	NM_007450		Slc25a4	AU019225|Ant1	solute carrier family 25 (mitochondrial carrier, adenine nucleotide translocator), member 4	protein-coding
MACS_peak_16530	chr9	113616370	113617175	+	167.04	NA	intron (NM_001164678, intron 1 of 17)	intron (NM_001164678, intron 1 of 17)	605	NM_001164678	18571	Mm.29816	NM_011052	ENSMUSG00000032504	Pdcd6ip	AI480591|AW544830|Aip1|Alix|C76364|Eig2|mKIAA1375	programmed cell death 6 interacting protein	protein-coding
MACS_peak_2180	chr11	69256780	69257519	+	166.93	NA	intron (NM_001081330, intron 63 of 85)	intron (NM_001081330, intron 63 of 85)	-29972	NM_001017426	216850	Mm.261201	NM_001017426	ENSMUSG00000018476	Kdm6b	1700064E03Rik|BC038313|Jmjd3|mKIAA0346	KDM1 lysine (K)-specific demethylase 6B	protein-coding
MACS_peak_14536	chr8	97278093	97278773	+	166.31	NA	Intergenic	RLTR28|LTR|ERVL	8849	NM_009137	20299	Mm.12895	NM_009137	ENSMUSG00000031779	Ccl22	ABCD-1|DCBCK|MDC|Scya22	chemokine (C-C motif) ligand 22	protein-coding
MACS_peak_2068	chr11	57783750	57785070	+	166.26	NA	Intergenic	Intergenic	-38156	NM_028451	73158	Mm.248843	NM_028451	ENSMUSG00000037331	Larp1	1810024J12Rik|3110040D16Rik|Larp|mKIAA0731	La ribonucleoprotein domain family, member 1	protein-coding
MACS_peak_11533	chr6	136356009	136356821	+	166.14	NA	intron (NM_001201390, intron 1 of 1)	intron (NM_001201390, intron 1 of 1)	7675	NM_001201390	100502936	Mm.21182	NM_001201390	ENSMUSG00000045291	E330021D16Rik	C85549	RIKEN cDNA E330021D16 gene	protein-coding
MACS_peak_2355	chr11	87262329	87263028	+	166.11	NA	intron (NM_001199293, intron 2 of 30)	intron (NM_001199293, intron 2 of 30)	21585	NM_001199293	83560	Mm.440758	NM_031386	ENSMUSG00000010342	Tex14	C85585	testis expressed gene 14	protein-coding
MACS_peak_14526	chr8	96674450	96675132	+	166	NA	Intergenic	B4A|SINE|B4	-1716	NM_013603	17751	Mm.2064	NM_013603	ENSMUSG00000031760	Mt3	Mt-3	metallothionein 3	protein-coding
MACS_peak_4115	chr14	47609392	47610051	+	165.86	NA	intron (NM_028966, intron 2 of 11)	intron (NM_028966, intron 2 of 11)	-11294	NM_001163433	74480	Mm.214454	NM_028966	ENSMUSG00000021838	Samd4	1700024G08Rik|1700111L17Rik|4933436G17Rik|Samd4a|Smaug|Smaug1|sunk	sterile alpha motif domain containing 4	protein-coding
MACS_peak_16536	chr9	113960598	113961282	+	165.69	NA	Intergenic	Intergenic	-5532	NM_001101510	382111	Mm.376140	NM_001101510	ENSMUSG00000086596	Susd5	Gm1126	sushi domain containing 5	protein-coding
MACS_peak_15545	chr9	43300217	43300780	+	165.53	NA	Intergenic	Intergenic	181652	NM_023655	72169	Mm.273277	NM_023655	ENSMUSG00000032013	Trim29	1110047J21Rik|2810431N19Rik|4732461M22Rik|AI119726	tripartite motif-containing 29	protein-coding
MACS_peak_15730	chr9	55889446	55890132	+	165.38	NA	5' UTR (NM_011992, exon 1 of 7)	5' UTR (NM_011992, exon 1 of 7)	137	NM_001278274	26611	Mm.1782	NM_011992	ENSMUSG00000032320	Rcn2	AA408742|Tcbp49	reticulocalbin 2	protein-coding
MACS_peak_2735	chr11	120800093	120801379	+	165.12	NA	Intergenic	Intergenic	-6550	NM_027745	71276	Mm.275751	NM_027745	ENSMUSG00000048445	Ccdc57	4933434G05Rik	coiled-coil domain containing 57	protein-coding
MACS_peak_5051	chr16	17827529	17828358	+	164.67	NA	Intergenic	Intergenic	-5269	NR_027959	433004	Mm.310200	NM_001002790		B830017H08Rik	-	RIKEN cDNA B830017H08 gene	ncRNA
MACS_peak_15612	chr9	45792736	45793428	+	164.47	NA	promoter-TSS (NM_008775)	promoter-TSS (NM_008775)	-128	NM_008775	18475	Mm.200859	NM_008775	ENSMUSG00000003131	Pafah1b2	AI747451|AU021353|Pafahb|mus[b]	platelet-activating factor acetylhydrolase, isoform 1b, subunit 2	protein-coding
MACS_peak_8777	chr4	95633502	95634202	+	163.27	NA	promoter-TSS (NM_030014)	promoter-TSS (NM_030014)	-126	NR_045777	319247	Mm.473527	NM_175680	ENSMUSG00000044125	9530080O11Rik	-	RIKEN cDNA 9530080O11 gene	ncRNA
MACS_peak_8947	chr4	125286707	125288018	+	163.22	NA	intron (NM_001081097, intron 1 of 15)	L1MC1|LINE|L1	105369	NR_109835	735288		NR_109835	ENSMUSG00000094403	Mir692-2	Mir692-2a|Mir692-3|Mirn692-2|Mirn692-2a|mir-692-2|mmu-mir-692-2	microRNA 692-2	ncRNA
MACS_peak_11193	chr6	113312082	113312659	+	163.12	NA	Intergenic	Intergenic	15144	NM_133932	101206	Mm.266811	NM_133932	ENSMUSG00000048930	Tada3	1110004B19Rik|ADA3|AI987856|Tada3l	transcriptional adaptor 3	protein-coding
MACS_peak_6521	chr19	12039481	12040382	+	163.1	NA	promoter-TSS (NM_001033174)	promoter-TSS (NM_001033174)	-403	NM_001033174	76303	Mm.291279	NM_001033174	ENSMUSG00000024687	Osbp	1110018F06Rik|AW559088|mKIAA4220	oxysterol binding protein	protein-coding
MACS_peak_6870	chr2	5535608	5536711	+	162.98	NA	intron (NM_001290375, intron 1 of 10)	MIRb|SINE|MIR	60933	NM_001290376	227541	Mm.191949	NM_177343	ENSMUSG00000039145	Camk1d	A630059D12Rik|CKLiK|CaMKIdelta|E030025C11Rik|mCKLiK	calcium/calmodulin-dependent protein kinase ID	protein-coding
MACS_peak_6713	chr19	43022522	43023089	+	162.64	NA	intron (NM_001081257, intron 6 of 11)	intron (NM_001081257, intron 6 of 11)	-168339	NM_019424	192236	Mm.218381	NM_019424	ENSMUSG00000025188	Hps1	6030422N11Rik|BB405864|Gm21361|Hps|ep	Hermansky-Pudlak syndrome 1 homolog (human)	protein-coding
MACS_peak_9261	chr4	151008169	151009454	+	162.47	NA	intron (NM_001081557, intron 3 of 23)	intron (NM_001081557, intron 3 of 23)	227066	NM_001195565	100072	Mm.318846	NM_001081557	ENSMUSG00000014592	Camta1	1810059M14Rik|2310058O09Rik|AI316882|AW987475|mKIAA0833	calmodulin binding transcription activator 1	protein-coding
MACS_peak_16980	chrX	97990189	97990852	+	162.08	NA	intron (NM_001177780, intron 1 of 11)	PB1D10|SINE|Alu	17910	NM_001177780	53310	Mm.4615	NM_016747	ENSMUSG00000000881	Dlg3	Dlgh3|SAP102|mKIAA1232	discs, large homolog 3 (Drosophila)	protein-coding
MACS_peak_13219	chr7	135038772	135039615	+	161.99	NA	promoter-TSS (NM_178600)	promoter-TSS (NM_178600)	-62	NM_178600	27973	Mm.29703	NM_178600	ENSMUSG00000096145	Vkorc1	D7Wsu86e	vitamin K epoxide reductase complex, subunit 1	protein-coding
MACS_peak_968	chr1	193278249	193279245	+	161.61	NA	Intergenic	Intergenic	-57827	NM_144880	226849	Mm.205569	NM_144880	ENSMUSG00000026626	Ppp2r5a	PR61alpha	protein phosphatase 2, regulatory subunit B', alpha	protein-coding
MACS_peak_17108	chrX	150270972	150271500	+	161.44	NA	Intergenic	L2a|LINE|L2	4400	NM_001005370	278240	Mm.293363	NM_001005370	ENSMUSG00000046550	Spin2c	BC068162|SPIN-2C|Spin2	spindlin family, member 2C	protein-coding
MACS_peak_16803	chrX	8817823	8818411	+	161.27	NA	intron (NM_173414, intron 1 of 4)	intron (NM_173414, intron 1 of 4)	-31793	NM_023500	22439	Mm.56468	NM_023500	ENSMUSG00000015342	Xk	1810038K19Rik|XRG1|Xkh	Kell blood group precursor (McLeod phenotype) homolog	protein-coding
MACS_peak_16246	chr9	95308056	95309016	+	160.94	NA	promoter-TSS (NM_018763)	promoter-TSS (NM_018763)	-847	NM_018763	54371	Mm.212446	NM_018763		Chst2	AI428561|AW121776|C130041E03Rik|Chts2|GST-2|GlcNAc6ST|Gn6st	carbohydrate sulfotransferase 2	protein-coding
MACS_peak_2923	chr12	55797324	55798024	+	160.89	NA	promoter-TSS (NM_025456)	promoter-TSS (NM_025456)	-822	NM_025456	66266	Mm.156440	NM_025456	ENSMUSG00000054302	Eapp	1810011O16Rik	E2F-associated phosphoprotein	protein-coding
MACS_peak_3557	chr13	49108438	49109469	+	160.65	NA	Intergenic	Intergenic	45472	NR_015601	68128	Mm.426304	NR_015601		Fam120aos	C030044B11Rik	family with sequence similarity 120A, opposite strand	ncRNA
MACS_peak_3393	chr13	30136764	30137698	+	159.56	NA	Intergenic	Intergenic	-59299	NM_010093	13557	Mm.268356	NM_010093	ENSMUSG00000016477	E2f3	E2F3b|E2f3a	E2F transcription factor 3	protein-coding
MACS_peak_9274	chr4	154856749	154857975	+	159.51	NA	Intergenic	Intergenic	-8108	NM_001160017	14688	Mm.2344	NM_008142	ENSMUSG00000029064	Gnb1	AA409223|C77571|Gnb-1	guanine nucleotide binding protein (G protein), beta 1	protein-coding
MACS_peak_8461	chr4	6264297	6265222	+	159.43	NA	Intergenic	RLTR18B|LTR|ERVK	-28068	NM_016807	53378	Mm.247473	NM_016807	ENSMUSG00000028249	Sdcbp	MDA-9|Sycl|syntenin-1	syndecan binding protein	protein-coding
MACS_peak_7080	chr2	38780472	38781175	+	159.36	NA	intron (NM_010264, intron 1 of 10)	CpG	1158	NM_010264	14536	Mm.439703	NM_010264	ENSMUSG00000063972	Nr6a1	1700113M01Rik|Gcnf|NCNF|RTR	nuclear receptor subfamily 6, group A, member 1	protein-coding
MACS_peak_15881	chr9	62308412	62309215	+	158.14	NA	intron (NM_175484, intron 2 of 11)	intron (NM_175484, intron 2 of 11)	76038	NM_175484	235431	Mm.335229	NM_175484	ENSMUSG00000041729	Coro2b	CLIPINC|E130012P22Rik	coronin, actin binding protein, 2B	protein-coding
MACS_peak_13740	chr8	24138369	24139472	+	157.33	NA	intron (NM_001110783, intron 1 of 43)	intron (NM_001110783, intron 1 of 43)	-6651	NM_001277284	11733	Mm.334444	NM_031158	ENSMUSG00000031543	Ank1	Ank-1|nb|pale	ankyrin 1, erythroid	protein-coding
MACS_peak_11313	chr6	121126726	121127678	+	157.31	NA	Intergenic	Intergenic	-6483	NM_001304773	74043	Mm.491240	NM_028730	ENSMUSG00000067825	Pex26	4632428M11Rik	peroxisomal biogenesis factor 26	protein-coding
MACS_peak_3785	chr13	96305409	96305968	+	157.26	NA	Intergenic	Intergenic	-10493	NM_007974	14063	Mm.1614	NM_007974	ENSMUSG00000021678	F2rl1	Gpcr11|PAR-2|Par2	coagulation factor II (thrombin) receptor-like 1	protein-coding
MACS_peak_8303	chr3	123496729	123497320	+	157.26	NA	Intergenic	RMER20B|LTR|ERVK	-103254	NR_121616	83398	Mm.443908	NM_031186	ENSMUSG00000027977	Ndst3	4921531K01Rik|4930511P15Rik|N-HSST 3|NDST-3	N-deacetylase/N-sulfotransferase (heparan glucosaminyl) 3	protein-coding
MACS_peak_5025	chr16	14319747	14320388	+	156.84	NA	Intergenic	Intergenic	-2642	NM_025345	66086	Mm.42072	NM_025345	ENSMUSG00000022677	Fopnl	0610037P05Rik	Fgfr1op N-terminal like	protein-coding
MACS_peak_16769	chrX	5992404	5993234	+	156.15	NA	promoter-TSS (NM_001313764)	promoter-TSS (NM_001313764)	-41	NM_001313764	208431	Mm.23208	NM_001040459	ENSMUSG00000068270	Shroom4	D430043L16Rik|Gm724|Shrm4	shroom family member 4	protein-coding
MACS_peak_3082	chr12	85783516	85784157	+	155.98	NA	intron (NM_001313967, intron 2 of 11)	RLTR18|LTR|ERVK	5431	NM_001313967	104776	Mm.247510	NM_134042	ENSMUSG00000021238	Aldh6a1	1110038I05Rik|Mmsdh	aldehyde dehydrogenase family 6, subfamily A1	protein-coding
MACS_peak_2392	chr11	93469622	93470801	+	155.52	NA	Intergenic	Intergenic	276869	NM_001013375	217109	Mm.379350	NM_001013375	ENSMUSG00000054079	Utp18	6230425C22Rik|6430513M13|Wdr50	UTP18, small subunit (SSU) processome component, homolog (yeast)	protein-coding
MACS_peak_13401	chr7	148211830	148212862	+	155.47	NA	Intergenic	Intergenic	-9555	NM_001033632	213002	Mm.276440	NM_001033632	ENSMUSG00000059108	Ifitm6	A330075D07|Dspa2f|Fgls5|fragilis5	interferon induced transmembrane protein 6	protein-coding
MACS_peak_2760	chr12	4578622	4579304	+	155.25	NA	Intergenic	Intergenic	-20851	NM_011365	20403	Mm.341204	NM_011365	ENSMUSG00000020640	Itsn2	AI327390|Ese2|Sh3d1B|Sh3p18|mKIAA1256	intersectin 2	protein-coding
MACS_peak_7529	chr2	151816936	151818237	+	155.06	NA	Intergenic	Intergenic	-4661	NM_027172	69698	Mm.258262	NM_027172	ENSMUSG00000027463	Slc52a3	2310046K01Rik|RFT2	solute carrier protein family 52, member 3	protein-coding
MACS_peak_17100	chrX	147944484	147945056	+	153.9	NA	Intergenic	MT2A|LTR|ERVL	-10445	NM_001113354	320595	Mm.17156	NM_177201	ENSMUSG00000041229	Phf8	9830141C09Rik|mKIAA1111	PHD finger protein 8	protein-coding
MACS_peak_13435	chr7	149097165	149097864	+	153.89	NA	Intergenic	Intergenic	-9203	NM_023764	54473	Mm.103551	NM_023764	ENSMUSG00000025139	Tollip	4930403G24Rik|4931428G15Rik	toll interacting protein	protein-coding
MACS_peak_16777	chrX	7011650	7012285	+	153.78	NA	Intergenic	Intergenic	-11853	NR_027924	68355	Mm.45111	NR_027924		2010204K13Rik	0610010M13Rik|Cip7	RIKEN cDNA 2010204K13 gene	ncRNA
MACS_peak_14428	chr8	88793205	88794042	+	153.72	NA	Intergenic	RLTR18B|LTR|ERVK	296866	NM_172912	244562	Mm.67485	NM_172912	ENSMUSG00000036872	Abcc12	4930467B22Rik|MRP9	ATP-binding cassette, sub-family C (CFTR/MRP), member 12	protein-coding
MACS_peak_5695	chr17	45496243	45497248	+	153.54	NA	Intergenic	Intergenic	73911	NM_152810	71702	Mm.28270	NM_152810	ENSMUSG00000023932	Cdc5l	1200002I02Rik|AA408004|PCDC5RP	cell division cycle 5-like (S. pombe)	protein-coding
MACS_peak_16783	chrX	7305004	7305918	+	153.1	NA	promoter-TSS (NM_138602)	promoter-TSS (NM_138602)	-236	NM_138602	54637	Mm.28850	NM_138602	ENSMUSG00000031149	Praf2	AA986329|C78013|DXImx39e|JM4|Sfc20	PRA1 domain family 2	protein-coding
MACS_peak_4497	chr15	25373709	25374498	+	152.73	NA	intron (NR_027376, intron 1 of 1)	intron (NR_027376, intron 1 of 1)	30156	NR_027376	432939	Mm.146555	NM_001013791		Gm5468	100040583|EG432939	predicted gene 5468	ncRNA
MACS_peak_6025	chr18	8871069	8872153	+	152.36	NA	Intergenic	Intergenic	-341243	NM_008058	14370	Mm.184289	NM_008058	ENSMUSG00000036904	Fzd8	Fz8	frizzled homolog 8 (Drosophila)	protein-coding
MACS_peak_373	chr1	79864139	79865016	+	152.34	NA	Intergenic	Intergenic	-9337	NM_009255	20720	Mm.3093	NM_009255	ENSMUSG00000026249	Serpine2	B230326M24Rik|PAI-1|PI-7|PI7|PN-1|Spi4	serine (or cysteine) peptidase inhibitor, clade E, member 2	protein-coding
MACS_peak_17009	chrX	100843802	100844448	+	152.11	NA	Intergenic	MER31A|LTR|ERV1	18200	NM_029158	75064	Mm.159414	NM_029158	ENSMUSG00000031330	Zcchc13	4930513O09Rik|Cnbp2	zinc finger, CCHC domain containing 13	protein-coding
MACS_peak_11213	chr6	114316685	114317398	+	151.9	NA	Intergenic	L1ME2|LINE|L1	-30889	NM_008285	15465	Mm.333327	NM_008285	ENSMUSG00000053004	Hrh1	Bphs|H1R|HH1R|Hir	histamine receptor H1	protein-coding
MACS_peak_10359	chr6	34866686	34867336	+	151.52	NA	Intergenic	Intergenic	-3949	NM_009292	20899	Mm.5171	NM_009292	ENSMUSG00000029848	Stra8	-	stimulated by retinoic acid gene 8	protein-coding
MACS_peak_13189	chr7	134261295	134261947	+	151.22	NA	intron (NM_133686, intron 1 of 3)	intron (NM_133686, intron 1 of 3)	3922	NM_133686	67375	Mm.26928	NM_133686		Qprt	2410027J01Rik|AI647766|QPRTase	quinolinate phosphoribosyltransferase	protein-coding
MACS_peak_2572	chr11	107115455	107116387	+	151.09	NA	intron (NM_145823, intron 5 of 9)	intron (NM_145823, intron 5 of 9)	-65226	NM_133702	68979	Mm.294617	NM_133702	ENSMUSG00000018433	Nol11	1500002M01Rik|AU015220|AU019874	nucleolar protein 11	protein-coding
MACS_peak_2340	chr11	85671452	85672254	+	150.91	NA	Intergenic	L1M4|LINE|L1	25736	NM_009324	21385	Mm.287052	NM_009324	ENSMUSG00000000093	Tbx2	-	T-box 2	protein-coding
MACS_peak_14546	chr8	97425204	97425926	+	150.65	NA	Intergenic	Intergenic	16433	NM_001033533	234582	Mm.277871	NM_001033533	ENSMUSG00000063605	Ccdc102a	BC027663|Gm586	coiled-coil domain containing 102A	protein-coding
MACS_peak_10873	chr6	84344324	84345050	+	150.1	NA	Intergenic	Intergenic	29145	NR_046063	100038556	Mm.387783	NR_046063	ENSMUSG00000107797	Gm10445	ENSMUSG00000072956	predicted gene 10445	ncRNA
MACS_peak_8063	chr3	89881013	89881864	+	149.98	NA	intron (NM_001293748, intron 2 of 9)	intron (NM_001293748, intron 2 of 9)	-2005	NM_001271764	59069	Mm.240839	NM_022314	ENSMUSG00000027940	Tpm3	TM30nm|TMnm|Tm5NM|Tpm-5|Tpm5|Trop-5|gamma-TM|hTM30nm|hTMnm	tropomyosin 3, gamma	protein-coding
MACS_peak_15429	chr9	31779250	31780046	+	149.95	NA	Intergenic	Intergenic	-58778	NM_013800	12023	Mm.261044	NM_013800	ENSMUSG00000032033	Barx2	2310006E12Rik|Barx2b	BarH-like homeobox 2	protein-coding
MACS_peak_9391	chr5	34298262	34299104	+	148.95	NA	Intergenic	Intergenic	-19776	NM_011914	24116	Mm.332320	NM_011914	ENSMUSG00000029111	Nelfa	Whsc2|Whsc2h	negative elongation factor complex member A, Whsc2	protein-coding
MACS_peak_16759	chr9	123626466	123627135	+	148.73	NA	promoter-TSS (NM_033322)	promoter-TSS (NM_033322)	-125	NM_033322	93730	Mm.378263	NM_033322	ENSMUSG00000025245	Lztfl1	5530402H04Rik|6130400H19Rik|AI414725|AW048545	leucine zipper transcription factor-like 1	protein-coding
MACS_peak_16399	chr9	104263753	104264358	+	148.66	NA	Intergenic	Intergenic	-24003	NM_207668	56318	Mm.19941	NM_019807	ENSMUSG00000032561	Acpp	5'-NT|A030005E02Rik|FRAP|Lap|PAP|Ppal	acid phosphatase, prostate	protein-coding
MACS_peak_2603	chr11	110219454	110219902	+	148.53	NA	Intergenic	Intergenic	-20648	NM_147219	217265	Mm.41942	NM_147219	ENSMUSG00000018800	Abca5	ABC13|B930033A02Rik|mKIAA1888	ATP-binding cassette, sub-family A (ABC1), member 5	protein-coding
MACS_peak_11378	chr6	125360718	125361600	+	148.16	NA	Intergenic	Intergenic	-30637	NM_198604	213522	Mm.333396	NM_198604	ENSMUSG00000038167	Plekhg6	BC026778|Gm155	pleckstrin homology domain containing, family G (with RhoGef domain) member 6	protein-coding
MACS_peak_16489	chr9	110183700	110183960	+	147.75	NA	promoter-TSS (NR_105744)	promoter-TSS (NR_105744)	39	NR_105744	102465959		NR_105744	ENSMUSG00000098973	Mir6236	Gm27547|mmu-mir-6236	microRNA 6236	ncRNA
MACS_peak_16537	chr9	113961303	113961914	+	147.74	NA	Intergenic	ORR1B2|LTR|MaLR	-4864	NM_001101510	382111	Mm.376140	NM_001101510	ENSMUSG00000086596	Susd5	Gm1126	sushi domain containing 5	protein-coding
MACS_peak_1446	chr10	84841390	84841990	+	147.73	NA	Intergenic	Intergenic	-7869	NM_028709	74007	Mm.36544	NM_028709	ENSMUSG00000020042	Btbd11	6330404E16Rik	BTB (POZ) domain containing 11	protein-coding
MACS_peak_12220	chr7	51559916	51560730	+	147.65	NA	exon (NM_009131, exon 4 of 4)	exon (NM_009131, exon 4 of 4)	2006	NM_009131	20256	Mm.20428	NM_009131	ENSMUSG00000004473	Clec11a	AW457320|Clecsf3|Scgf	C-type lectin domain family 11, member a	protein-coding
MACS_peak_4445	chr15	3945625	3946592	+	147.54	NA	promoter-TSS (NM_145930)	promoter-TSS (NM_145930)	69	NR_045740	328489	Mm.447020	NR_045740	ENSMUSG00000097662	A630020A06	-	uncharacterized A630020A06	ncRNA
MACS_peak_15876	chr9	61970380	61971061	+	147.02	NA	promoter-TSS (NR_039595)	promoter-TSS (NR_039595)	-319	NR_039595	100628602		NR_039595	ENSMUSG00000092696	Mir5133	mir-5133|mmu-mir-5133|mu-mir-5133	microRNA 5133	ncRNA
MACS_peak_2471	chr11	98997474	98998771	+	146.8	NA	Intergenic	Intergenic	18269	NM_001301713	12775	Mm.2932	NM_007719	ENSMUSG00000037944	Ccr7	CC-CKR-7|CCR-7|CD197|Cdw197|Cmkbr7|EBI1|Ebi1h	chemokine (C-C motif) receptor 7	protein-coding
MACS_peak_14273	chr8	76142786	76143404	+	146.68	NA	Intergenic	L1VL2|LINE|L1	-266640	NM_010687	16795	Mm.324371	NM_010687	ENSMUSG00000004383	Large	BPFD#36|Gyltl1a|Mbp-1|Mbp1|enr|fg|froggy|mKIAA0609|myd	like-glycosyltransferase	protein-coding
MACS_peak_7682	chr2	171871112	171872288	+	146.63	NA	Intergenic	Intergenic	-2734	NM_175631	228942	Mm.40555	NM_175631	ENSMUSG00000067578	Cbln4	AI848962	cerebellin 4 precursor protein	protein-coding
MACS_peak_17104	chrX	148667312	148667598	+	146.47	NA	promoter-TSS (NM_013668)	promoter-TSS (NM_013668)	-315	NM_013668	20591	Mm.142655	NM_013668	ENSMUSG00000025332	Kdm5c	D930009K15Rik|Jarid1c|Smcx|mKIAA0234	lysine (K)-specific demethylase 5C	protein-coding
MACS_peak_13047	chr7	124537299	124538197	+	146.27	NA	intron (NM_175645, intron 1 of 11)	intron (NM_175645, intron 1 of 11)	13255	NM_175645	233781	Mm.461427	NM_175645	ENSMUSG00000030657	Xylt1	8030490L12	xylosyltransferase 1	protein-coding
MACS_peak_15650	chr9	48698195	48698693	+	146.2	NA	Intergenic	Intergenic	20760	NM_001099644	15561	Mm.4831	NM_013561	ENSMUSG00000032269	Htr3a	5-HT3	5-hydroxytryptamine (serotonin) receptor 3A	protein-coding
MACS_peak_2682	chr11	116955059	116956490	+	145.7	NA	Intergenic	Intergenic	17112	NR_105853	102465258		NR_105853	ENSMUSG00000104740	Mir6516	mmu-mir-6516	microRNA 6516	ncRNA
MACS_peak_1376	chr10	77198530	77199298	+	144.29	NA	intron (NM_001287074, intron 1 of 11)	intron (NM_001287074, intron 1 of 11)	9683	NM_001205033	100502953	Mm.486157	NM_001205033	ENSMUSG00000096421	Gm10100	ENSMUSG00000061452	predicted gene 10100	protein-coding
MACS_peak_13798	chr8	26575868	26576570	+	144.1	NA	Intergenic	Intergenic	-53012	NM_010206	14182	Mm.265716	NM_010206	ENSMUSG00000031565	Fgfr1	AW208770|Eask|FLG|Fgfr-1|Flt-2|Hspy|MFR|bFGF-R-1|c-fgr	fibroblast growth factor receptor 1	protein-coding
MACS_peak_2271	chr11	79140394	79141048	+	143.81	NA	Intergenic	Intergenic	-12673	NM_010897	18015	Mm.255596	NM_010897	ENSMUSG00000020716	Nf1	AW494271|Dsk9|E030030H24Rik|Mhdadsk9|Nf-1	neurofibromatosis 1	protein-coding
MACS_peak_984	chr1	195313973	195314700	+	143.49	NA	Intergenic	Intergenic	19388	NR_029592	387201		NR_029592	ENSMUSG00000065533	Mir205	Mirn205|mir-205|mmu-mir-205	microRNA 205	ncRNA
MACS_peak_15317	chr9	22775794	22776872	+	143.4	NA	Intergenic	B3A|SINE|B2	-251187	NM_028472	73230	Mm.335020	NM_028472	ENSMUSG00000031963	Bmper	3110056H04Rik|CV-2|Crim3|Cv2	BMP-binding endothelial regulator	protein-coding
MACS_peak_344	chr1	75334453	75335582	+	142.94	NA	Intergenic	MER5A|DNA|MER1_type	-20805	NM_001110831	13437	Mm.24680	NM_016878	ENSMUSG00000026209	Dnpep	AA407814	aspartyl aminopeptidase	protein-coding
MACS_peak_9901	chr5	129775530	129776493	+	142.92	NA	Intergenic	Intergenic	173386	NM_001081342	243277	Mm.440501	NM_177734	ENSMUSG00000044017	Adgrd1	E230012M21Rik|Gpr133	adhesion G protein-coupled receptor D1	protein-coding
MACS_peak_832	chr1	173309754	173310558	+	142.72	NA	intron (NM_001122680, intron 1 of 7)	intron (NM_001122680, intron 1 of 7)	-8935	NM_001005508	226652	Mm.251048	NM_001005508	ENSMUSG00000048865	Arhgap30	6030405P05Rik|Gm102|mFLJ00267	Rho GTPase activating protein 30	protein-coding
MACS_peak_3923	chr14	8819887	8820704	+	142.44	NA	intron (NM_007870, intron 1 of 7)	RLTR23|LTR|ERV1	6401	NM_007870	13421	Mm.272258	NM_007870	ENSMUSG00000025279	Dnase1l3	DNasegamma|Dhp2|Lsd	deoxyribonuclease 1-like 3	protein-coding
MACS_peak_10982	chr6	91491026	91491881	+	142.04	NA	Intergenic	Intergenic	25424	NM_026309	67678	Mm.246693	NM_026309	ENSMUSG00000034192	Lsm3	1010001J12Rik|2610005D18Rik|6030401D18Rik|SMX4|USS2	LSM3 homolog, U6 small nuclear RNA associated (S. cerevisiae)	protein-coding
MACS_peak_448	chr1	92005345	92005746	+	142.01	NA	intron (NM_029122, intron 6 of 18)	intron (NM_029122, intron 6 of 18)	44431	NM_029122	74918	Mm.317517	NM_029122	ENSMUSG00000026301	Iqca	4930465P12Rik|4930585L22Rik|BB288505|Iqca1	IQ motif containing with AAA domain	protein-coding
MACS_peak_16782	chrX	7299708	7300496	+	141.97	NA	promoter-TSS (NM_001290794)	promoter-TSS (NM_001290794)	49	NM_001290794	54636	Mm.305725	NM_172372	ENSMUSG00000039382	Wdr45	C79260|DXImx38e|JM5|Sfc19|WIPI-4|Wdrx1	WD repeat domain 45	protein-coding
MACS_peak_7320	chr2	104875670	104876447	+	141.96	NA	Intergenic	Intergenic	-18874	NM_145380	98221	Mm.379278	NM_145380	ENSMUSG00000027170	Eif3m	Ga17|Pcid1|Tango7	eukaryotic translation initiation factor 3, subunit M	protein-coding
MACS_peak_8062	chr3	89868968	89869745	+	141.51	NA	intron (NM_028567, intron 3 of 3)	intron (NM_028567, intron 3 of 3)	2638	NM_028567	73545	Mm.482512	NM_028567	ENSMUSG00000027942	1700094D03Rik	-	RIKEN cDNA 1700094D03 gene	protein-coding
MACS_peak_10800	chr6	72744815	72745469	+	141.43	NA	Intergenic	MER74A|LTR|ERVL	-6103	NM_009332	21415	Mm.440067	NM_009332	ENSMUSG00000055799	Tcf7l1	Tcf-3|Tcf3|bHLHb21	transcription factor 7 like 1 (T cell specific, HMG box)	protein-coding
MACS_peak_14371	chr8	86280889	86281417	+	141.15	NA	Intergenic	Intergenic	-15943	NM_001163031	26364	Mm.334648	NM_011925	ENSMUSG00000002885	Adgre5	AA409984|Cd97|TM7LN1	adhesion G protein-coupled receptor E5	protein-coding
MACS_peak_988	chr1	195852144	195852743	+	140.14	NA	Intergenic	Intergenic	196510	NR_040477	74942	Mm.60689	NR_040477	ENSMUSG00000103692	4930503O07Rik	-	RIKEN cDNA 4930503O07 gene	ncRNA
MACS_peak_2157	chr11	66779811	66780915	+	140.12	NA	Intergenic	Intergenic	8967	NR_130646	71576	Mm.340077	NR_130315	ENSMUSG00000085683	9130409J20Rik	-	RIKEN cDNA 9130409J20 gene	ncRNA
MACS_peak_10760	chr6	71780963	71781695	+	140.1	NA	promoter-TSS (NM_029673)	promoter-TSS (NM_029673)	15	NM_001253687	76614	Mm.235123	NM_029673	ENSMUSG00000052337	Immt	1700082C19Rik|D830041H16Rik|HMP|P87|P87/89|P89	inner membrane protein, mitochondrial	protein-coding
MACS_peak_12815	chr7	107627943	107628543	+	139.75	NA	intron (NM_009464, intron 2 of 6)	intron (NM_009464, intron 2 of 6)	6743	NM_009464	22229	Mm.6254	NM_009464	ENSMUSG00000032942	Ucp3	AI645527|Slc25a9|UCP-3	uncoupling protein 3 (mitochondrial, proton carrier)	protein-coding
MACS_peak_5300	chr16	55934420	55935482	+	139.7	NA	promoter-TSS (NM_028815)	promoter-TSS (NM_028815)	10	NM_028815	74201	Mm.178427	NM_028815	ENSMUSG00000022604	Cep97	2810403B08Rik|4932439K18Rik|AA437768|E130116N02Rik|Lrriq2	centrosomal protein 97	protein-coding
MACS_peak_5156	chr16	30064024	30064755	+	139.51	NA	Intergenic	CpG	-1054	NM_008235	15205	Mm.390859	NM_008235	ENSMUSG00000022528	Hes1	Hry|bHLHb39	hairy and enhancer of split 1 (Drosophila)	protein-coding
MACS_peak_12327	chr7	56143519	56144121	+	139.45	NA	Intergenic	Intergenic	-7409	NM_001013368	108961	Mm.240566	NM_001013368	ENSMUSG00000046179	E2f8	4432406C08Rik|AA410048	E2F transcription factor 8	protein-coding
MACS_peak_1420	chr10	82148150	82148693	+	139.43	NA	intron (NM_029102, intron 1 of 9)	intron (NM_029102, intron 1 of 9)	4974	NM_029102	74782	Mm.191281	NM_029102	ENSMUSG00000020251	Glt8d2	1110021D20Rik	glycosyltransferase 8 domain containing 2	protein-coding
MACS_peak_12415	chr7	72414500	72415173	+	138.79	NA	Intergenic	Intergenic	101294	NM_009386	21872	Mm.4342	NM_009386	ENSMUSG00000030516	Tjp1	ZO1	tight junction protein 1	protein-coding
MACS_peak_2490	chr11	100813029	100814138	+	138.69	NA	Intergenic	Intergenic	-12729	NM_213660	20848	Mm.249934	NM_011486	ENSMUSG00000004040	Stat3	1110034C02Rik|AW109958|Aprf	signal transducer and activator of transcription 3	protein-coding
MACS_peak_2992	chr12	75111977	75112723	+	138.65	NA	intron (NM_172804, intron 1 of 6)	intron (NM_172804, intron 1 of 6)	13602	NM_172804	238266	Mm.311393	NM_172804	ENSMUSG00000044912	Syt16	6430703N11|Strep14|Syt14l|syt14r	synaptotagmin XVI	protein-coding
MACS_peak_10936	chr6	88468635	88469309	+	138.65	NA	promoter-TSS (NM_016906)	promoter-TSS (NM_016906)	-178	NM_016906	53421	Mm.28375	NM_016906	ENSMUSG00000030082	Sec61a1	AA408394|AA410007|Sec61a	Sec61 alpha 1 subunit (S. cerevisiae)	protein-coding
MACS_peak_11273	chr6	119486749	119487359	+	138.28	NA	intron (NM_009525, intron 1 of 4)	intron (NM_009525, intron 1 of 4)	7311	NM_009525	22419	Mm.321818	NM_009525	ENSMUSG00000030170	Wnt5b	AW545702|Wnt-5b	wingless-type MMTV integration site family, member 5B	protein-coding
MACS_peak_17021	chrX	103797970	103798648	+	138.11	NA	intron (NM_001033541, intron 1 of 3)	intron (NM_001033541, intron 1 of 3)	709	NM_001281859	58861	Mm.287166	NM_021476		Cysltr1	BB147369|CysLT1R|Cyslt1	cysteinyl leukotriene receptor 1	protein-coding
MACS_peak_14207	chr8	73205788	73206455	+	138.05	NA	Intergenic	Intergenic	8991	NM_015816	50783	Mm.248188	NM_015816	ENSMUSG00000031848	Lsm4	-	LSM4 homolog, U6 small nuclear RNA associated (S. cerevisiae)	protein-coding
MACS_peak_281	chr1	64042033	64042811	+	137.93	NA	Intergenic	Intergenic	31121	NR_027824	433315	Mm.342696	NM_001013800	ENSMUSG00000044689	Gm13749	OTTMUSG00000013918	predicted gene 13749	ncRNA
MACS_peak_4702	chr15	75992789	75993712	+	137.5	NA	Intergenic	Intergenic	32890	NM_201394	18810	Mm.234912	NM_011117	ENSMUSG00000022565	Plec	AA591047|AU042537|EBS1|PCN|PLTN|Plec1	plectin	protein-coding
MACS_peak_9228	chr4	148967566	148968427	+	137.45	NA	intron (NM_001290989, intron 1 of 17)	intron (NM_001290989, intron 1 of 17)	7419	NM_023051	65945	Mm.38993	NM_023051	ENSMUSG00000039953	Clstn1	1810034E21Rik|Cst-1|Cstn1	calsyntenin 1	protein-coding
MACS_peak_11255	chr6	118049257	118049942	+	137.17	NA	Intergenic	Intergenic	14389	NR_106011	102465632		NR_106011	ENSMUSG00000098583	Mir7044	Gm27354|mmu-mir-7044	microRNA 7044	ncRNA
MACS_peak_16106	chr9	72628189	72628944	+	137.16	NA	Intergenic	Intergenic	-26515	NM_175485	235472	Mm.31696	NM_175485	ENSMUSG00000036030	Prtg	A230098A12Rik|Igdcc5	protogenin homolog (Gallus gallus)	protein-coding
MACS_peak_10704	chr6	64633354	64633789	+	136.77	NA	Intergenic	Intergenic	-45569	NM_007500	11921	Mm.57229	NM_007500	ENSMUSG00000073043	Atoh1	Hath1|MATH-1|Math1|bHLHa14	atonal homolog 1 (Drosophila)	protein-coding
MACS_peak_15298	chr9	21806764	21807750	+	136.5	NA	promoter-TSS (NM_008925)	promoter-TSS (NM_008925)	-175	NM_001293650	19089	Mm.214593	NM_008925	ENSMUSG00000003402	Prkcsh	80K-H|PKCSH	protein kinase C substrate 80K-H	protein-coding
MACS_peak_4437	chr14	122815209	122816299	+	136.42	NA	intron (NR_033326, intron 1 of 3)	intron (NR_033326, intron 1 of 3)	34583	NR_033325	328479	Mm.86095	NR_033325	ENSMUSG00000064052	Gm5089	6530402A20|C030005G22Rik|EG328479	predicted gene 5089	ncRNA
MACS_peak_11198	chr6	113444283	113444906	+	136.41	NA	exon (NM_172487, exon 4 of 4)	exon (NM_172487, exon 4 of 4)	7218	NM_172487	210673	Mm.133060	NM_172487	ENSMUSG00000045009	Prrt3	6330505P20|B230206N24Rik	proline-rich transmembrane protein 3	protein-coding
MACS_peak_12624	chr7	87274254	87275321	+	136.38	NA	Intergenic	B3|SINE|B2	-14551	NM_173011	269951	Mm.246432	NM_173011	ENSMUSG00000030541	Idh2	E430004F23|IDPm|Idh-2	isocitrate dehydrogenase 2 (NADP+), mitochondrial	protein-coding
MACS_peak_5907	chr17	83564583	83565153	+	136.27	NA	Intergenic	Intergenic	-49755	NM_134117	106522	Mm.311974	NM_134117	ENSMUSG00000024247	Pkdcc	AI115348|AW548124|Adtk1|ESTM17|MAd1|Sgk493|Vlk|X83346	protein kinase domain containing, cytoplasmic	protein-coding
MACS_peak_4412	chr14	120610874	120611424	+	136.11	NA	Intergenic	Intergenic	-63742	NM_207515	105559	Mm.238266	NM_175341	ENSMUSG00000022139	Mbnl2	1110002M11Rik|AI047808|AI837313|AI849185|AL118326|MBLL|R75232|mKIAA4072	muscleblind-like 2	protein-coding
MACS_peak_13207	chr7	134761331	134762170	+	135.81	NA	Intergenic	Intergenic	-3803	NM_177226	320683	Mm.156718	NM_177226	ENSMUSG00000045639	Zfp629	9330199A09Rik|Znf629	zinc finger protein 629	protein-coding
MACS_peak_14567	chr8	97909674	97910445	+	135.18	NA	Intergenic	Intergenic	33822	NM_008609	17388	Mm.217116	NM_008609	ENSMUSG00000031790	Mmp15	AI503551|MT2-MMP	matrix metallopeptidase 15	protein-coding
MACS_peak_8912	chr4	119170845	119172277	+	135.06	NA	Intergenic	Intergenic	-6358	NM_177572	194237	Mm.206201	NM_177572	ENSMUSG00000048899	Rimkla	B930030J24|NAAGS|NAAGS-II|Rimk	ribosomal modification protein rimK-like family member A	protein-coding
MACS_peak_7728	chr3	5860640	5860931	+	134.68	NA	Intergenic	LSU-rRNA_Hsa|rRNA|rRNA	-284537	NM_001163306	19302	Mm.132336	NM_008994	ENSMUSG00000040374	Pex2	D3Ertd138e|PAF-1|PMP35|Pxmp3	peroxisomal biogenesis factor 2	protein-coding
MACS_peak_409	chr1	88154436	88155174	+	134.67	NA	intron (NM_030184, intron 22 of 24)	intron (NM_030184, intron 22 of 24)	-44991	NM_145222	227327	Mm.86467	NM_145222	ENSMUSG00000079445	B3gnt7	C330001H22Rik|beta-3GnT7	UDP-GlcNAc:betaGal beta-1,3-N-acetylglucosaminyltransferase 7	protein-coding
MACS_peak_987	chr1	195394503	195395327	+	134.54	NA	Intergenic	Intergenic	-61191	NR_029592	387201		NR_029592	ENSMUSG00000065533	Mir205	Mirn205|mir-205|mmu-mir-205	microRNA 205	ncRNA
MACS_peak_16822	chrX	11922149	11922855	+	134.4	NA	intron (NR_045321, intron 1 of 3)	MIR|SINE|MIR	9620	NR_045321	100043946	Mm.211985	NR_045321	ENSMUSG00000087591	Gm14635	OTTMUSG00000017536	predicted gene 14635	ncRNA
MACS_peak_4235	chr14	66357739	66358701	+	134.22	NA	intron (NM_001168318, intron 5 of 7)	intron (NM_001168318, intron 5 of 7)	-66528	NM_023209	52033	Mm.24337	NM_023209	ENSMUSG00000022033	Pbk	2810434B10Rik|AW538537|D14Ertd732e|TOPK	PDZ binding kinase	protein-coding
MACS_peak_10884	chr6	85331056	85331835	+	134.2	NA	Intergenic	Intergenic	-6817	NM_177466	52055	Mm.220334	NM_177466	ENSMUSG00000051343	Rab11fip5	9130206P09Rik|C75969|D6Ertd32e|GAF1|RIP11	RAB11 family interacting protein 5 (class I)	protein-coding
MACS_peak_17083	chrX	136699122	136699761	+	134.16	NA	Intergenic	RLTR28|LTR|ERVL	102023	NM_177921	331537	Mm.328336	NM_177921	ENSMUSG00000042433	Pih1h3b	E230019M04Rik	PIH1 domain containing 3B	protein-coding
MACS_peak_6754	chr19	47057954	47059181	+	134.1	NA	intron (NM_001164363, intron 1 of 17)	B1F2|SINE|Alu	-14510	NM_001164365	76952	Mm.40965	NM_029810	ENSMUSG00000025041	Nt5c2	2010002I23Rik|CnII|ENSMUSG00000025039|Gm9751|Gmp|Nt5b|Pnt5|cN-II	5'-nucleotidase, cytosolic II	protein-coding
MACS_peak_2417	chr11	95719723	95720503	+	134.08	NA	promoter-TSS (NR_045187)	promoter-TSS (NR_045187)	-18	NR_045187	73906	Mm.399894	NR_045187	ENSMUSG00000086015	4833417C18Rik	-	RIKEN cDNA 4833417C18 gene	ncRNA
MACS_peak_8219	chr3	107136214	107136942	+	133.51	NA	promoter-TSS (NM_001045807)	promoter-TSS (NM_001045807)	-371	NM_001045807	229700	Mm.27966	NM_001045807		Rbm15	C230088J01Rik|mKIAA1438	RNA binding motif protein 15	protein-coding
MACS_peak_10262	chr6	29297251	29297959	+	133.4	NA	promoter-TSS (NM_001285412)	promoter-TSS (NM_001285412)	-501	NM_001285412	12321	Mm.392075	NM_007594	ENSMUSG00000029767	Calu	9530075H20Rik	calumenin	protein-coding
MACS_peak_12540	chr7	80544717	80545583	+	132.72	NA	intron (NM_177740, intron 2 of 3)	intron (NM_177740, intron 2 of 3)	-24490	NR_040325	319783	Mm.349813	NR_040324	ENSMUSG00000097756	A730056A06Rik	C76391	RIKEN cDNA A730056A06 gene	ncRNA
MACS_peak_14873	chr8	123051890	123052756	+	132.72	NA	intron (NM_198671, intron 1 of 15)	intron (NM_198671, intron 1 of 15)	-7434	NM_001145897	382034	Mm.334856	NM_198671	ENSMUSG00000031822	Gse1	2210013I18Rik|mKIAA0182	genetic suppressor element 1	protein-coding
MACS_peak_10491	chr6	47599010	47599470	+	132.37	NA	Intergenic	(TCC)n|Simple_repeat|Simple_repeat	5853	NR_002841	19799		NR_002841		Rn4.5s	-	4.5S RNA	rRNA
MACS_peak_10045	chr5	147624410	147625017	+	132.28	NA	Intergenic	Intergenic	-18181	NM_011669	22217	Mm.167971	NM_011669	ENSMUSG00000029640	Usp12	Ubh1	ubiquitin specific peptidase 12	protein-coding
MACS_peak_9022	chr4	131825732	131826344	+	132.28	NA	promoter-TSS (NR_002865)	promoter-TSS (NR_002865)	63	NR_002865	353373	Mm.424675	NR_002865		Rnu11	MBII-407|Mirn801|mir-801|mmu-mir-801	U11 small nuclear RNA	snRNA
MACS_peak_10170	chr6	5955826	5956549	+	132.23	NA	intron (NM_001191023, intron 13 of 15)	CpG	-28794	NR_040255	72249	Mm.443268	NR_040255	ENSMUSG00000085416	1700019G24Rik	-	RIKEN cDNA 1700019G24 gene	ncRNA
MACS_peak_13699	chr8	19784508	19785120	+	131.98	NA	Intergenic	CpG	55238	NM_001270553	100861668	Mm.491087	NM_001270553		Gm21119	-	predicted gene, 21119	protein-coding
MACS_peak_6118	chr18	35002680	35003413	+	131.85	NA	intron (NM_001204914, intron 3 of 7)	intron (NM_001204914, intron 3 of 7)	2803	NM_001204914	225362	Mm.293588	NM_144865	ENSMUSG00000038555	Reep2	-	receptor accessory protein 2	protein-coding
MACS_peak_13918	chr8	35685499	35686025	+	131.6	NA	intron (NR_040706, intron 1 of 4)	intron (NR_040706, intron 1 of 4)	17608	NR_040706	330734	Mm.149998	NR_040706		B930018H19Rik	B930018H19	RIKEN cDNA B930018H19 gene	ncRNA
MACS_peak_7551	chr2	154844425	154846102	+	131.58	NA	intron (NM_015770, intron 1 of 3)	intron (NM_015770, intron 1 of 3)	5957	NM_015770	50518	Mm.315593	NM_015770	ENSMUSG00000027596	a	A<y>|ASIP|ASP|As	nonagouti	protein-coding
MACS_peak_16902	chrX	53575795	53576529	+	130.85	NA	Intergenic	Intergenic	5377	NR_038168	72030	Mm.426148	NR_038168	ENSMUSG00000085114	1600025M17Rik	Gm394	RIKEN cDNA 1600025M17 gene	ncRNA
MACS_peak_5641	chr17	35680263	35681294	+	130.84	NA	Intergenic	L2c|LINE|L2	-8295	NM_001008424	386463	Mm.426664	NM_001008424	ENSMUSG00000039518	Cdsn	AI747712	corneodesmosin	protein-coding
MACS_peak_2132	chr11	63446738	63447594	+	130.63	NA	Intergenic	Intergenic	288620	NM_018805	54710	Mm.274426	NM_018805	ENSMUSG00000070407	Hs3st3b1	3-OST-3B|3OST3B1|3Ost3b|AU041882|AW536289|Hs3st3b|m3-OST-3B	heparan sulfate (glucosamine) 3-O-sulfotransferase 3B1	protein-coding
MACS_peak_7446	chr2	130701988	130702661	+	130.6	NA	intron (NR_015523, intron 1 of 2)	intron (NR_015523, intron 1 of 2)	29808	NR_015523	613258	Mm.271990	NR_015523		A730017L22Rik	-	RIKEN cDNA A730017L22 gene	ncRNA
MACS_peak_8138	chr3	98159553	98160260	+	130.56	NA	Intergenic	Intergenic	-16014	NM_016966	236539	Mm.16898	NM_016966	ENSMUSG00000053398	Phgdh	3-PGDH|3PGDH|4930479N23|A10|PGAD|PGD|PGDH|SERA	3-phosphoglycerate dehydrogenase	protein-coding
MACS_peak_15367	chr9	29241504	29242241	+	130.48	NA	intron (NM_172290, intron 1 of 7)	intron (NM_172290, intron 1 of 7)	528842	NM_172290	235106	Mm.283138	NM_172290	ENSMUSG00000059974	Ntm	6230410L23Rik|B230210G24Rik|Hnt|Igdcc2|R75390	neurotrimin	protein-coding
MACS_peak_2098	chr11	60623740	60625156	+	130.28	NA	5' UTR (NM_009171, exon 1 of 12)	5' UTR (NM_009171, exon 1 of 12)	319	NM_009171	20425	Mm.364956	NM_009171		Shmt1	AI324848|AI385541|C81125|Shmt|mshmt|mshmt1|mshmt2	serine hydroxymethyltransferase 1 (soluble)	protein-coding
MACS_peak_13407	chr7	148316960	148317561	+	130.1	NA	promoter-TSS (NM_013782)	promoter-TSS (NM_013782)	75	NM_013782	27388	Mm.293591	NM_013782		Ptdss2	AI481134|AI988017|PSS2	phosphatidylserine synthase 2	protein-coding
MACS_peak_11272	chr6	119486045	119486715	+	129.99	NA	intron (NM_009525, intron 1 of 4)	intron (NM_009525, intron 1 of 4)	7985	NM_009525	22419	Mm.321818	NM_009525	ENSMUSG00000030170	Wnt5b	AW545702|Wnt-5b	wingless-type MMTV integration site family, member 5B	protein-coding
MACS_peak_16981	chrX	97992811	97993415	+	129.68	NA	intron (NM_001290402, intron 10 of 18)	intron (NM_001290402, intron 10 of 18)	20503	NM_001177780	53310	Mm.4615	NM_016747	ENSMUSG00000000881	Dlg3	Dlgh3|SAP102|mKIAA1232	discs, large homolog 3 (Drosophila)	protein-coding
MACS_peak_5236	chr16	38259938	38260556	+	129.48	NA	intron (NM_001098404, intron 2 of 8)	RMER15-int|LTR|ERVL	34663	NM_010936	18171	Mm.8509	NM_010936	ENSMUSG00000022809	Nr1i2	PXR|PXR.1|PXR.2|PXR1|SXR|mPXR	nuclear receptor subfamily 1, group I, member 2	protein-coding
MACS_peak_12269	chr7	52616487	52617233	+	129.38	NA	intron (NM_029741, intron 2 of 29)	intron (NM_029741, intron 2 of 29)	-4673	NR_015480	50994	Mm.389897	NM_016664	ENSMUSG00000091510	Mtag2	MAG	metastasis associated gene 2	ncRNA
MACS_peak_7831	chr3	30687367	30688033	+	128.5	NA	Intergenic	Intergenic	-4098	NM_027016	69276	Mm.26017	NM_027016	ENSMUSG00000027706	Sec62	3100002M17Rik|AI844545|AW545092|Dtrp1|HTP1|Tloc1	SEC62 homolog (S. cerevisiae)	protein-coding
MACS_peak_8045	chr3	88489344	88489899	+	128.48	NA	promoter-TSS (NM_028814)	promoter-TSS (NM_028814)	-95	NM_028814	74200	Mm.251800	NM_028814	ENSMUSG00000028060	2810403A07Rik	A430106P18Rik|AI256352|AI451678|Blom7|Kiaa0907	RIKEN cDNA 2810403A07 gene	protein-coding
MACS_peak_3405	chr13	32941056	32941983	+	127.93	NA	intron (NM_025429, intron 2 of 6)	intron (NM_025429, intron 2 of 6)	1535	NM_025429	66222	Mm.20144	NM_025429	ENSMUSG00000044734	Serpinb1a	1190005M04Rik|AI325983|EI|EIA|ELANH2|LEI|M/NEI|MNEI|PI2	serine (or cysteine) peptidase inhibitor, clade B, member 1a	protein-coding
MACS_peak_2418	chr11	95787351	95787776	+	127.82	NA	Intergenic	RMER15|LTR|ERVL	-11378	NM_008081	14422	Mm.340702	NM_008081		B4galnt2	AI593864|Dlb-1|Dlb1|Galg2|Galgt2|Ggm3|Igf2bp1	beta-1,4-N-acetyl-galactosaminyl transferase 2	protein-coding
MACS_peak_16664	chr9	120451015	120451703	+	127.67	NA	intron (NM_178676, intron 2 of 10)	intron (NM_178676, intron 2 of 10)	2423	NM_178676	215446	Mm.76648	NM_178676	ENSMUSG00000041608	Entpd3	Cd39l3|HB6|NTPDase-3	ectonucleoside triphosphate diphosphohydrolase 3	protein-coding
MACS_peak_2330	chr11	85090204	85091637	+	127.57	NA	Intergenic	Intergenic	-33836	NM_016910	53892	Mm.45609	NM_016910	ENSMUSG00000020525	Ppm1d	AV338790|Wip1	protein phosphatase 1D magnesium-dependent, delta isoform	protein-coding
MACS_peak_12650	chr7	87990783	87991336	+	127.52	NA	Intergenic	Intergenic	-15935	NM_009553	22691	Mm.358645	NM_009553	ENSMUSG00000038797	Zscan2	Zfp-29|Zfp29	zinc finger and SCAN domain containing 2	protein-coding
MACS_peak_17118	chrX	158389768	158390389	+	127.34	NA	intron (NM_001081052, intron 1 of 7)	intron (NM_001081052, intron 1 of 7)	207295	NM_001290526	195727	Mm.336313	NM_001081052	ENSMUSG00000059493	Nhs	Gm389|Gm48|Nhs1|Xcat	Nance-Horan syndrome (human)	protein-coding
MACS_peak_13173	chr7	133379352	133380085	+	127.23	NA	intron (NR_131046, intron 2 of 4)	intron (NR_131046, intron 2 of 4)	1400	NR_131047	76728	Mm.76920	NR_131046		1700123J17Rik	-	RIKEN cDNA 1700123J17 gene	ncRNA
MACS_peak_14170	chr8	72240760	72241383	+	127.07	NA	promoter-TSS (NM_181274)	promoter-TSS (NM_181274)	-270	NM_001039965	66869	Mm.334581	NM_181274		Zfp869	1200003I07Rik	zinc finger protein 869	protein-coding
MACS_peak_11800	chr7	13534763	13535456	+	127.04	NA	Intergenic	Intergenic	-16104	NM_178732	243834	Mm.133086	NM_178732	ENSMUSG00000004500	Zfp324	A930002M05|D430030K24Rik|ZF5128	zinc finger protein 324	protein-coding
MACS_peak_2588	chr11	108872758	108873695	+	127	NA	Intergenic	LSU-rRNA_Hsa|rRNA|rRNA	91563	NM_015732	12006	Mm.71710	NM_015732	ENSMUSG00000000142	Axin2	Axi1|Axil|Conductin	axin2	protein-coding
MACS_peak_9800	chr5	118887140	118888042	+	126.69	NA	Intergenic	Intergenic	-123137	NM_172424	76199	Mm.206238	NM_172424	ENSMUSG00000018076	Med13l	2210413I17Rik|6330591G05Rik|9030618F05Rik|Thrap2|Trap240L|mKIAA1025	mediator complex subunit 13-like	protein-coding
MACS_peak_5643	chr17	35727169	35728252	+	126.55	NA	Intergenic	MER104|DNA|Tc2	23280	NM_175148	69542	Mm.265291	NM_175148	ENSMUSG00000039269	2300002M23Rik	Stg|emprin	RIKEN cDNA 2300002M23 gene	protein-coding
MACS_peak_3677	chr13	67379314	67379907	+	126.51	NA	promoter-TSS (NR_033540)	promoter-TSS (NR_033540)	80	NR_033540	100038627	Mm.387089	NR_033540		F630042J09Rik	ENSMUSG00000074823	RIKEN cDNA F630042J09 gene	ncRNA
MACS_peak_13381	chr7	147242222	147242921	+	126.28	NA	Intergenic	RMER15|LTR|ERVL	-7584	NM_010836	17703	Mm.4816	NM_010836	ENSMUSG00000025469	Msx3	AI323377	msh homeobox 3	protein-coding
MACS_peak_13182	chr7	133661793	133662493	+	126.16	NA	Intergenic	RMER1B|Other|Other	-15327	NM_183020	233871	Mm.231450	NM_183020	ENSMUSG00000032637	Atxn2l	A2D|A2LG|A2RP|A2lp|Atxnl2	ataxin 2-like	protein-coding
MACS_peak_3392	chr13	30128231	30128833	+	126.06	NA	Intergenic	Intergenic	-50600	NM_010093	13557	Mm.268356	NM_010093	ENSMUSG00000016477	E2f3	E2F3b|E2f3a	E2F transcription factor 3	protein-coding
MACS_peak_6675	chr19	37951822	37952814	+	125.68	NA	Intergenic	Intergenic	165749	NM_001302140	226101	Mm.34674	NM_177035	ENSMUSG00000048612	Myof	2310004N10Rik|2310051D19Rik|E030042N20Rik|Fer1l3	myoferlin	protein-coding
MACS_peak_4343	chr14	79539820	79540391	+	125.56	NA	intron (NM_027906, intron 37 of 44)	intron (NM_027906, intron 37 of 44)	107069	NM_001033215	105590	Mm.486536	NM_001033215	ENSMUSG00000071262	Zfp957	AU017455	zinc finger protein 957	protein-coding
MACS_peak_2416	chr11	95569009	95570157	+	125.47	NA	intron (NR_045780, intron 1 of 1)	intron (NR_045780, intron 1 of 1)	4485	NR_045780	432396	Mm.426849	NR_045780	ENSMUSG00000086191	Zfp652os	1110035M17Rik	zinc finger protein 652, opposite strand	ncRNA
MACS_peak_1847	chr11	20038397	20039098	+	125.46	NA	Intergenic	Intergenic	-25793	NM_146243	66713	Mm.259045	NM_146243	ENSMUSG00000020152	Actr2	4921510D23Rik|AA409782|Arp2|D6Ertd746e	ARP2 actin-related protein 2	protein-coding
MACS_peak_2316	chr11	83478972	83480092	+	125.17	NA	Intergenic	MIR3|SINE|MIR	3446	NM_013652	20303	Mm.244263	NM_013652	ENSMUSG00000018930	Ccl4	AT744.1|Act-2|MIP-1B|Mip1b|Scya4	chemokine (C-C motif) ligand 4	protein-coding
MACS_peak_4020	chr14	22566886	22567421	+	125.16	NA	intron (NM_001007268, intron 1 of 7)	intron (NM_001007268, intron 1 of 7)	691	NM_001007268	27389	Mm.390674	NM_013849	ENSMUSG00000021768	Dusp13	DUSP13A|DUSP13B|Gm1203|LMW-DSP6|MDSP|TMDP|TS-DSP6	dual specificity phosphatase 13	protein-coding
MACS_peak_2270	chr11	79120952	79122366	+	125.04	NA	Intergenic	Intergenic	-31735	NM_010897	18015	Mm.255596	NM_010897	ENSMUSG00000020716	Nf1	AW494271|Dsk9|E030030H24Rik|Mhdadsk9|Nf-1	neurofibromatosis 1	protein-coding
MACS_peak_9427	chr5	37427913	37428673	+	124.84	NA	Intergenic	Intergenic	-13803	NM_178394	76071	Mm.85280	NM_178394	ENSMUSG00000063646	Jakmip1	5830437M04Rik|C330021K24Rik|Gababrbp|Marlin-1	janus kinase and microtubule interacting protein 1	protein-coding
MACS_peak_17053	chrX	132790116	132790756	+	124.8	NA	Intergenic	RMER5|LTR|ERV1	10817	NM_011712	22381	Mm.512	NM_011712	ENSMUSG00000042712	Wbp5	AL024233	WW domain binding protein 5	protein-coding
MACS_peak_11745	chr7	4796488	4796996	+	124.62	NA	promoter-TSS (NM_001290291)	promoter-TSS (NM_001290291)	-444	NM_172737	232813	Mm.44666	NM_172737	ENSMUSG00000053550	Shisa7	-	shisa family member 7	protein-coding
MACS_peak_7782	chr3	19529923	19530523	+	124.49	NA	Intergenic	Intergenic	-14237	NM_001081281	381485	Mm.35419	NM_001081281	ENSMUSG00000060913	Trim55	D830041C10Rik|Murf2|Rnf29	tripartite motif-containing 55	protein-coding
MACS_peak_8467	chr4	8025052	8025722	+	124.35	NA	Intergenic	Intergenic	140801	NM_007592	12319	Mm.119320	NM_007592		Car8	AW546993|Ca8|Cals|Cals1|Carp|wdl	carbonic anhydrase 8	protein-coding
MACS_peak_2298	chr11	82019139	82020032	+	124.34	NA	Intergenic	Intergenic	-26271	NM_011329	20290	Mm.1283	NM_011329	ENSMUSG00000020702	Ccl1	BF534335|I-309|Scya1|Tca-3	chemokine (C-C motif) ligand 1	protein-coding
MACS_peak_4963	chr16	5374705	5375433	+	124.33	NA	Intergenic	Intergenic	-119020	NM_027446	70511	Mm.45780	NM_027446	ENSMUSG00000022544	Eef2kmt	5730409G15Rik|Fam86|Fam86a|eEF2-KMT	eukaryotic elongation factor 2 lysine methyltransferase	protein-coding
MACS_peak_10279	chr6	29866400	29867116	+	124.19	NA	promoter-TSS (NM_001037740)	promoter-TSS (NM_001037740)	-255	NR_104576	320609	Mm.56097	NM_177204	ENSMUSG00000039629	Strip2	D330017J20Rik|Fam40b	striatin interacting protein 2	protein-coding
MACS_peak_12793	chr7	106363942	106364391	+	124.12	NA	Intergenic	Intergenic	22955	NM_177448	233549	Mm.208030	NM_177448	ENSMUSG00000052396	Mogat2	DGAT2L5|MGAT2|Mgat1l	monoacylglycerol O-acyltransferase 2	protein-coding
MACS_peak_2507	chr11	101581072	101581952	+	124.09	NA	Intergenic	Intergenic	-12758	NM_144831	217207	Mm.28186	NM_144831	ENSMUSG00000034931	Dhx8	Ddx8|mDEAH6|mKIAA4096	DEAH (Asp-Glu-Ala-His) box polypeptide 8	protein-coding
MACS_peak_15982	chr9	66553490	66554138	+	123.76	NA	Intergenic	Intergenic	-7679	NM_178396	76459	Mm.277921	NM_178396	ENSMUSG00000032373	Car12	2310047E01Rik|AI314958|CA-XII|Ca12	carbonic anyhydrase 12	protein-coding
MACS_peak_12534	chr7	80378484	80379132	+	123.76	NA	Intergenic	Charlie13b|DNA|Charlie	-76458	NR_105062	100505025	Mm.445959	NR_105062		LOC100505025	-	uncharacterized LOC100505025	ncRNA
MACS_peak_1975	chr11	44230625	44231319	+	123.57	NA	Intergenic	Intergenic	17407	NM_001303244	16160	Mm.239707	NM_008352		Il12b	Il-12b|Il-12p40|Il12p40|p40	interleukin 12b	protein-coding
MACS_peak_3367	chr13	25169047	25169828	+	123.57	NA	intron (NM_001195617, intron 2 of 7)	intron (NM_001195617, intron 2 of 7)	21564	NM_177577	195208	Mm.284719	NM_177577	ENSMUSG00000035910	Dcdc2a	AW492955|Dcdc2|RU2	doublecortin domain containing 2a	protein-coding
MACS_peak_15413	chr9	31069794	31070375	+	123.52	NA	Intergenic	RLTR28|LTR|ERVL	-3114	NR_037304	100499521		NR_037304	ENSMUSG00000092880	Mir3471-1	mmu-mir-3471-1	microRNA 3471-1	ncRNA
MACS_peak_9104	chr4	136923151	136924026	+	123.27	NA	Intergenic	Intergenic	-9914	NM_009861	12540	Mm.1022	NM_009861	ENSMUSG00000006699	Cdc42	AI747189|AU018915	cell division cycle 42	protein-coding
MACS_peak_5078	chr16	21231794	21232710	+	123.14	NA	Intergenic	RMER15|LTR|ERVL	23887	NR_106145	102465781		NR_106145	ENSMUSG00000098400	Mir7680	Gm27417|mmu-mir-7680	microRNA 7680	ncRNA
MACS_peak_9057	chr4	133844069	133845092	+	123.13	NA	promoter-TSS (NM_146156)	promoter-TSS (NM_146156)	-819	NM_146156	230809	Mm.22778	NM_146156	ENSMUSG00000050890	Pdik1l	BC027088|stk35l2	PDLIM1 interacting kinase 1 like	protein-coding
MACS_peak_3162	chr12	103499695	103500880	+	123.1	NA	intron (NM_172152, intron 14 of 16)	MLT1C|LTR|MaLR	-20997	NM_177620	217835	Mm.24145	NM_177620	ENSMUSG00000044456	Rin3	6430500K07|C86933	Ras and Rab interactor 3	protein-coding
MACS_peak_2136	chr11	63750001	63750833	+	122.99	NA	Intergenic	L1MB4|LINE|L1	-14631	NM_018805	54710	Mm.274426	NM_018805	ENSMUSG00000070407	Hs3st3b1	3-OST-3B|3OST3B1|3Ost3b|AU041882|AW536289|Hs3st3b|m3-OST-3B	heparan sulfate (glucosamine) 3-O-sulfotransferase 3B1	protein-coding
MACS_peak_15899	chr9	63301909	63302789	+	122.79	NA	intron (NM_001311098, intron 18 of 21)	intron (NM_001311098, intron 18 of 21)	-55298	NM_027090	69478	Mm.113942	NM_027090	ENSMUSG00000032403	2300009A05Rik	-	RIKEN cDNA 2300009A05 gene	protein-coding
MACS_peak_3260	chr13	3525425	3526175	+	122.38	NA	Intergenic	Intergenic	-11521	NM_008112	14569	Mm.153226	NM_008112	ENSMUSG00000021218	Gdi2	GDI-B|GDIB|Gdi3	guanosine diphosphate (GDP) dissociation inhibitor 2	protein-coding
MACS_peak_8911	chr4	118830408	118831136	+	122.3	NA	Intergenic	Intergenic	15689	NM_183140	195522	Mm.169620	NM_183140	ENSMUSG00000045268	Zfp691	6430544H17Rik|Znf691	zinc finger protein 691	protein-coding
MACS_peak_9255	chr4	150342905	150343604	+	122.07	NA	Intergenic	Intergenic	-27952	NM_011910	24111	Mm.89984	NM_011910	ENSMUSG00000028963	Uts2	UII|Ucn2|prepro-UII	urotensin 2	protein-coding
MACS_peak_2079	chr11	59078732	59079587	+	122.03	NA	intron (NM_009522, intron 2 of 3)	intron (NM_009522, intron 2 of 3)	25094	NM_009522	22416	Mm.1367	NM_009522	ENSMUSG00000009900	Wnt3a	Wnt-3a|vt	wingless-type MMTV integration site family, member 3A	protein-coding
MACS_peak_2548	chr11	105770493	105771759	+	121.86	NA	intron (NM_181071, intron 19 of 25)	intron (NM_181071, intron 19 of 25)	34335	NM_007805	13056	Mm.149403	NM_007805	ENSMUSG00000019590	Cyb561	-	cytochrome b-561	protein-coding
MACS_peak_12096	chr7	31502257	31502993	+	121.8	NA	intron (NM_018731, intron 10 of 21)	intron (NM_018731, intron 10 of 21)	5397	NM_018731	11944	Mm.12821	NM_018731	ENSMUSG00000005553	Atp4a	-	ATPase, H+/K+ exchanging, gastric, alpha polypeptide	protein-coding
MACS_peak_9844	chr5	123158529	123159216	+	121.26	NA	intron (NM_011026, intron 1 of 11)	B1_Mur2|SINE|Alu	1319	NM_011026	18438	Mm.290884	NM_011026	ENSMUSG00000029470	P2rx4	AI504491|AW555605|D5Ertd444e|P2X4	purinergic receptor P2X, ligand-gated ion channel 4	protein-coding
MACS_peak_2206	chr11	70577103	70578446	+	121.14	NA	promoter-TSS (NM_177565)	promoter-TSS (NM_177565)	-175	NM_177565	193043	Mm.40966	NM_177565	ENSMUSG00000043602	Zfp3	AI854635|B230309J24|Fnp-1|Zfp-3	zinc finger protein 3	protein-coding
MACS_peak_9387	chr5	33641508	33642320	+	121.13	NA	Intergenic	Intergenic	-24261	NM_001310535	13016	Mm.7286	NM_013502	ENSMUSG00000037373	Ctbp1	BARS|CtBP3/BARS|D4S115h|D5H4S115|D5H4S115E	C-terminal binding protein 1	protein-coding
MACS_peak_7618	chr2	164916021	164916710	+	120.94	NA	promoter-TSS (NR_033448)	promoter-TSS (NR_033448)	-115	NR_033448	72211	Mm.482899	NR_033448	ENSMUSG00000078935	1700025C18Rik	-	RIKEN cDNA 1700025C18 gene	ncRNA
MACS_peak_9152	chr4	140842630	140843802	+	120.71	NA	Intergenic	Intergenic	-13920	NM_010139	13836	Mm.2581	NM_010139	ENSMUSG00000006445	Epha2	AW545284|Eck|Myk2|Sek-2|Sek2	Eph receptor A2	protein-coding
MACS_peak_10469	chr6	47234244	47234920	+	120.22	NA	intron (NM_001004357, intron 22 of 23)	intron (NM_001004357, intron 22 of 23)	40187	NM_025771	66797	Mm.440084	NM_025771		Cntnap2	5430425M22Rik|Caspr2|mKIAA0868	contactin associated protein-like 2	protein-coding
MACS_peak_5561	chr17	26650805	26652063	+	120.12	NA	Intergenic	Intergenic	-6017	NM_013642	19252	Mm.239041	NM_013642	ENSMUSG00000024190	Dusp1	3CH134|MKP1|Ptpn16|U19515|erp|mkp-1	dual specificity phosphatase 1	protein-coding
MACS_peak_4690	chr15	73655889	73656582	+	119.88	NA	intron (NM_001033365, intron 1 of 10)	L1MEg|LINE|L1	13866	NM_001033365	268816	Mm.440635	NM_001033365	ENSMUSG00000072487	Mroh5	Gm628	maestro heat-like repeat family member 5	protein-coding
MACS_peak_16875	chrX	45351199	45352189	+	119.85	NA	Intergenic	MIR3|SINE|MIR	36335	NM_013912	30878	Mm.29262	NM_013912	ENSMUSG00000037010	Apln	6030430G11Rik|Apel	apelin	protein-coding
MACS_peak_1773	chr11	7968675	7969596	+	119.77	NA	Intergenic	LTR33A|LTR|ERVL	595403	NM_001083587	319939	Mm.337820	NM_001083587	ENSMUSG00000020422	Tns3	BC023928|F830010I22Rik|TEM6|Tens1	tensin 3	protein-coding
MACS_peak_3997	chr14	21481586	21482124	+	119.75	NA	intron (NM_001310431, intron 3 of 3)	intron (NM_001310431, intron 3 of 3)	1941	NM_001310432	68760	Mm.35789	NM_175132	ENSMUSG00000039376	Synpo2l	1110054M18Rik|Chap	synaptopodin 2-like	protein-coding
MACS_peak_9915	chr5	132088889	132089679	+	119.67	NA	intron (NM_177047, intron 5 of 18)	intron (NM_177047, intron 5 of 18)	-266855	NR_040704	75369	Mm.389696	NR_040704	ENSMUSG00000105773	4930563F08Rik	-	RIKEN cDNA 4930563F08 gene	ncRNA
MACS_peak_11923	chr7	25315196	25315877	+	119.61	NA	promoter-TSS (NM_153134)	promoter-TSS (NM_153134)	-131	NM_153134	210146	Mm.41108	NM_153134	ENSMUSG00000041037	Irgq	AF322649|FKSG27|Irgq1	immunity-related GTPase family, Q	protein-coding
MACS_peak_4710	chr15	76385745	76386526	+	118.92	NA	Intergenic	Intergenic	16762	NM_029643	52710	Mm.28597	NM_029643	ENSMUSG00000022560	Slc52a2	2010003P03Rik|D15Ertd747e|GPCR42|Gpr172b|PAR2|mRFT1	solute carrier protein 52, member 2	protein-coding
MACS_peak_10624	chr6	53946232	53946779	+	118.9	NA	intron (NR_110484, intron 2 of 3)	MER115|DNA|Tip100	17820	NR_110484	320178	Mm.320413	NR_110484	ENSMUSG00000108060	4921529L05Rik	-	RIKEN cDNA 4921529L05 gene	ncRNA
MACS_peak_3060	chr12	81814839	81815401	+	118.89	NA	intron (NM_001177503, intron 6 of 12)	intron (NM_001177503, intron 6 of 12)	21532	NM_001177503	217682	Mm.154541	NM_001177503	ENSMUSG00000066438	Plekhd1	3830431G21Rik	pleckstrin homology domain containing, family D (with coiled-coil domains) member 1	protein-coding
MACS_peak_1854	chr11	20304374	20305019	+	118.79	NA	Intergenic	RLTR47_MM|LTR|ERV1	-71980	NM_018861	55963	Mm.6379	NM_018861	ENSMUSG00000020142	Slc1a4	ASCT-1|ASCT1|AW045657|SATT	solute carrier family 1 (glutamate/neutral amino acid transporter), member 4	protein-coding
MACS_peak_10446	chr6	39730909	39731598	+	118.64	NA	Intergenic	Intergenic	29682	NM_001010930	14548	Mm.377071	NM_010270	ENSMUSG00000029918	Mrps33	AI841153|CGI-139|Gdap3|MRP-S33|PTD003	mitochondrial ribosomal protein S33	protein-coding
MACS_peak_4883	chr15	97145872	97146420	+	118.2	NA	intron (NM_172293, intron 3 of 5)	intron (NM_172293, intron 3 of 5)	-68428	NM_178114	105827	Mm.24005	NM_178114	ENSMUSG00000048218	Amigo2	AI415330|AMIGO-2|AW208913|Ali1	adhesion molecule with Ig like domain 2	protein-coding
MACS_peak_1960	chr11	36852692	36853540	+	118.11	NA	Intergenic	Intergenic	-95373	NM_001290702	23964	Mm.439889	NM_011856	ENSMUSG00000049336	Tenm2	Odz2|Odz3|Ten-2|Ten-m2	teneurin transmembrane protein 2	protein-coding
MACS_peak_3308	chr13	15518201	15518804	+	117.5	NA	Intergenic	Intergenic	-37054	NM_008130	14634	Mm.5098	NM_008130	ENSMUSG00000021318	Gli3	AI854843|AU023367|Bph|GLI3-190|GLI3FL|Pdn|Xt|add	GLI-Kruppel family member GLI3	protein-coding
MACS_peak_13927	chr8	35867497	35868101	+	117.23	NA	Intergenic	Intergenic	-2865	NM_176933	319520	Mm.170276	NM_176933	ENSMUSG00000031530	Dusp4	2700078F24Rik|AI844617|BB104621|E130306H24Rik|MKP2	dual specificity phosphatase 4	protein-coding
MACS_peak_2111	chr11	61864594	61865812	+	116.95	NA	intron (NM_001281818, intron 3 of 14)	intron (NM_001281818, intron 3 of 14)	-25323	NM_001029936	432572	Mm.438022	NM_001029936	ENSMUSG00000042331	Specc1	2810012G08Rik|B230396K10Rik|Cytsb	sperm antigen with calponin homology and coiled-coil domains 1	protein-coding
MACS_peak_258	chr1	60226386	60227272	+	116.87	NA	Intergenic	Intergenic	-10614	NM_173444	269198	Mm.205224	NM_173444		Nbeal1	2310076G13Rik|A530050O19Rik|A530083I02Rik|AI662228|ALS2CR17	neurobeachin like 1	protein-coding
MACS_peak_1265	chr10	60397030	60397697	+	116.78	NA	intron (NR_033616, intron 1 of 2)	intron (NR_033616, intron 1 of 2)	3517	NR_033616	73616	Mm.159038	NR_033616	ENSMUSG00000037247	Pldi	1700125F08Rik|Poldi	polymorphic derived intron containing	ncRNA
MACS_peak_2969	chr12	72449169	72450034	+	116.77	NA	Intergenic	Intergenic	38730	NM_001190466	59036	Mm.46662	NM_021532	ENSMUSG00000044548	Dact1	4921528D17Rik|AI115603|DAPPER|DAPPER1|FRODO|Frd1|Frodo1|MDpr1|MTNG3|THYEX3	dapper homolog 1, antagonist of beta-catenin (xenopus)	protein-coding
MACS_peak_6146	chr18	38240131	38240944	+	116.7	NA	Intergenic	Intergenic	-81914	NM_001205336	106952	Mm.247642	NM_139206	ENSMUSG00000024451	Arap3	Centd3|Drag1|E030006K04Rik|cnt-d3	ArfGAP with RhoGAP domain, ankyrin repeat and PH domain 3	protein-coding
MACS_peak_16801	chrX	7801999	7802633	+	116.52	NA	Intergenic	Intergenic	-18665	NM_023638	53627	Mm.443425	NM_016913	ENSMUSG00000031169	Porcn	2410004O13Rik|AW045557|DXHXS7465e|Mg61|Mporc|Ppn|mMg61|porc	porcupine homolog (Drosophila)	protein-coding
MACS_peak_5414	chr16	96880768	96881323	+	116.5	NA	intron (NM_031174, intron 20 of 32)	intron (NM_031174, intron 20 of 32)	191832	NM_008791	18546	Mm.5023	NM_008791	ENSMUSG00000090223	Pcp4	P16Rimb19|Pcp-4|Pep19	Purkinje cell protein 4	protein-coding
MACS_peak_15683	chr9	50467282	50467989	+	116.5	NA	5' UTR (NM_145614, exon 1 of 14)	5' UTR (NM_145614, exon 1 of 14)	250	NM_145614	235339	Mm.285076	NM_145614	ENSMUSG00000000168	Dlat	6332404G05Rik|DLTA|PDC-E2	dihydrolipoamide S-acetyltransferase (E2 component of pyruvate dehydrogenase complex)	protein-coding
MACS_peak_12436	chr7	73008901	73009844	+	116.42	NA	intron (NM_001291184, intron 1 of 20)	intron (NM_001291184, intron 1 of 20)	2350	NM_011048	18553	Mm.294007	NM_011048	ENSMUSG00000030513	Pcsk6	C86343|Pace4|SPC4	proprotein convertase subtilisin/kexin type 6	protein-coding
MACS_peak_16905	chrX	53947564	53948199	+	116.39	NA	Intergenic	Intergenic	-37057	NM_010211	14199	Mm.3126	NM_010211	ENSMUSG00000023092	Fhl1	FHL-1|KyoT|RAM14-1|SLIM|SLIM-1	four and a half LIM domains 1	protein-coding
MACS_peak_8076	chr3	90433166	90433828	+	116.19	NA	Intergenic	Intergenic	16681	NM_011313	20200	Mm.100144	NM_011313	ENSMUSG00000001025	S100a6	2A9|5B10|CALCYCLIN|Cacy|PRA	S100 calcium binding protein A6 (calcyclin)	protein-coding
MACS_peak_5551	chr17	25260096	25260875	+	116.1	NA	intron (NM_001163416, intron 2 of 2)	intron (NM_001163416, intron 2 of 2)	2780	NM_026747	68509	Mm.328855	NM_026747	ENSMUSG00000044172	Ptx4	1110018H23Rik	pentraxin 4	protein-coding
MACS_peak_5581	chr17	28992354	28993626	+	116.03	NA	Intergenic	Intergenic	-2366	NM_001034885	433091	Mm.328925	NM_001034885	ENSMUSG00000043286	Pnpla1	-	patatin-like phospholipase domain containing 1	protein-coding
MACS_peak_8948	chr4	125415242	125416073	+	116.01	NA	Intergenic	RMER20A|LTR|ERVK	183897	NR_015560	72395	Mm.112888	NR_015560	ENSMUSG00000085562	2610028E06Rik	BB043107	RIKEN cDNA 2610028E06 gene	ncRNA
MACS_peak_10980	chr6	91390621	91391190	+	115.87	NA	promoter-TSS (NR_038153)	promoter-TSS (NR_038153)	-57	NR_045980	75787	Mm.30842	NR_045980	ENSMUSG00000097693	4930471M09Rik	4930427C17Rik	RIKEN cDNA 4930471M09 gene	ncRNA
MACS_peak_3476	chr13	41344795	41345560	+	115.85	NA	promoter-TSS (NM_001135577)	promoter-TSS (NM_001135577)	-36	NM_001135577	108934	Mm.38578	NM_001135577	ENSMUSG00000091264	Smim13	2900036K02Rik	small integral membrane protein 13	protein-coding
MACS_peak_13905	chr8	35217490	35217993	+	115.72	NA	exon (NM_026432, exon 1 of 6)	exon (NM_026432, exon 1 of 6)	124	NM_026432	67887	Mm.290353	NM_026432	ENSMUSG00000031532	Saraf	1810045K07Rik|Tmem66	store-operated calcium entry-associated regulatory factor	protein-coding
MACS_peak_16990	chrX	98835029	98835743	+	115.68	NA	promoter-TSS (NM_001290535)	promoter-TSS (NM_001290535)	-4	NM_139144	108155	Mm.487332	NM_139144	ENSMUSG00000034160	Ogt	1110038P24Rik|4831420N21Rik|AI115525|Ogtl	O-linked N-acetylglucosamine (GlcNAc) transferase (UDP-N-acetylglucosamine:polypeptide-N-acetylglucosaminyl transferase)	protein-coding
MACS_peak_5061	chr16	18687324	18688095	+	115.64	NA	Intergenic	Intergenic	-57678	NM_213614	18951	Mm.20365	NM_213614	ENSMUSG00000072214	2017-09-05	Cdcrel-1|Cdcrel1|Pnutl1	septin 5	protein-coding
MACS_peak_6554	chr19	18805402	18806136	+	115.38	NA	Intergenic	Intergenic	18043	NM_177640	225995	Mm.28101	NM_177640	ENSMUSG00000047044	D030056L22Rik	-	RIKEN cDNA D030056L22 gene	protein-coding
MACS_peak_10135	chr6	3132747	3133540	+	115.37	NA	Intergenic	Intergenic	-105376	NR_036696	667335	Mm.380219	NR_036696	ENSMUSG00000106779	Gm8579	EG667335	spermatogenesis associated glutamate (E)-rich protein 4a pseudogene	pseudo
MACS_peak_455	chr1	92871454	92872914	+	115.01	NA	Intergenic	Intergenic	-5987	NM_008998	19329	Mm.279780	NM_008998	ENSMUSG00000026304	Rab17	AW413472	RAB17, member RAS oncogene family	protein-coding
MACS_peak_16748	chr9	123217987	123218563	+	114.93	NA	Intergenic	Intergenic	-48368	NM_001002267	72309	Mm.8569	NM_001002267	ENSMUSG00000054871	Tmem158	2310037P21Rik|Ris1	transmembrane protein 158	protein-coding
MACS_peak_4256	chr14	68652284	68653088	+	114.79	NA	Intergenic	Intergenic	-49255	NM_010910	18039	Mm.1956	NM_010910		Nefl	AI847934|CMT2E|NF-L|NF68|Nfl	neurofilament, light polypeptide	protein-coding
MACS_peak_1766	chr11	6525657	6526328	+	114.78	NA	promoter-TSS (NM_001130457)	promoter-TSS (NM_001130457)	78	NM_001130457	21379	Mm.247761	NM_134011	ENSMUSG00000000384	Tbrg4	2310042P22Rik|AA120735|AA408001|AI527316|Cpr2|R74877|Tb-12|mKIAA0948	transforming growth factor beta regulated gene 4	protein-coding
MACS_peak_835	chr1	173433179	173434457	+	114.75	NA	exon (NM_019484, exon 1 of 1)	exon (NM_019484, exon 1 of 1)	209	NM_019484	56009	Mm.389208	NM_019484	ENSMUSG00000060244	Alyref2	C130042O11Rik|REF2|Refbp2	Aly/REF export factor 2	protein-coding
MACS_peak_1856	chr11	20400916	20402292	+	114.6	NA	Intergenic	B3|SINE|B2	-41652	NM_021372	58172	Mm.339676	NM_021372	ENSMUSG00000049800	Sertad2	AB041541|AU021878|Kiaa0127|MNCb-1504|SEI-2|Sei2|TRIP-Br2|mKIAA0127	SERTA domain containing 2	protein-coding
MACS_peak_12432	chr7	72911521	72912171	+	114.53	NA	Intergenic	MTE2b|LTR|MaLR	-37092	NR_045301	100503969	Mm.383527	NR_045301		1810008I18Rik	-	RIKEN cDNA 1810008I18 gene	ncRNA
MACS_peak_16955	chrX	74679005	74679657	+	114.29	NA	Intergenic	Intergenic	-77235	NM_020601	21372	Mm.258476	NM_020601	ENSMUSG00000025246	Tbl1x	5330429M20|Tbl1	transducin (beta)-like 1 X-linked	protein-coding
MACS_peak_4660	chr15	66807478	66808363	+	114.2	NA	Intergenic	(A)n|Simple_repeat|Simple_repeat	-6717	NM_008681	17988	Mm.30837	NM_008681	ENSMUSG00000005125	Ndrg1	CAP43|CMT4D|DRG1|HMSNL|NMSL|Ndr1|Ndrl|PROXY1|RTP|TDD5	N-myc downstream regulated gene 1	protein-coding
MACS_peak_14489	chr8	94362590	94363104	+	114.14	NA	Intergenic	MIR|SINE|MIR	-37294	NM_008393	16373	Mm.238044	NM_008393	ENSMUSG00000031734	Irx3	AI894186	Iroquois related homeobox 3	protein-coding
MACS_peak_1763	chr11	6394124	6394978	+	113.84	NA	Intergenic	Intergenic	-18472	NM_011221	19291	Mm.296150	NM_011221	ENSMUSG00000094483	Purb	2310015K15Rik|AA114818|Cager-2|D11Bwg0414e	purine rich element binding protein B	protein-coding
MACS_peak_4461	chr15	7035087	7036273	+	113.73	NA	Intergenic	Intergenic	-43892	NM_001113386	16880	Mm.149720	NM_013584	ENSMUSG00000054263	Lifr	A230075M04Rik|AW061234|LIF	leukemia inhibitory factor receptor	protein-coding
MACS_peak_2985	chr12	73636606	73637421	+	113.61	NA	promoter-TSS (NM_026327)	promoter-TSS (NM_026327)	-331	NM_026327	67708	Mm.11233	NM_026327	ENSMUSG00000034501	Pcnxl4	1810048J11Rik|4932413O10|AU017192	pecanex-like 4 (Drosophila)	protein-coding
MACS_peak_4521	chr15	28027013	28027911	+	113.52	NA	Intergenic	RMER5|LTR|ERV1	-71859	NM_001081302	223435	Mm.485422	NM_001081302	ENSMUSG00000022263	Trio	6720464I07Rik|AA408740|Solo	triple functional domain (PTPRF interacting)	protein-coding
MACS_peak_6148	chr18	38303646	38304712	+	113.39	NA	Intergenic	Intergenic	65237	NM_029357	75599	Mm.36560	NM_029357	ENSMUSG00000051375	Pcdh1	2010005A06Rik|AI585920	protocadherin 1	protein-coding
MACS_peak_10324	chr6	31546217	31546382	+	113.35	NA	Intergenic	ORR1A1|LTR|MaLR	-32362	NM_013723	27205	Mm.89918	NM_013723	ENSMUSG00000025608	Podxl	AW121214|Ly102|PC|PCLP-1|Pclp1	podocalyxin-like	protein-coding
MACS_peak_6902	chr2	10206180	10206901	+	113.12	NA	Intergenic	Intergenic	-85538	NM_001198808	353282	Mm.329991	NM_177386	ENSMUSG00000061186	Sfmbt2	D2Wsu23e|D330030P06Rik	Scm-like with four mbt domains 2	protein-coding
MACS_peak_16876	chrX	45359132	45359872	+	112.73	NA	Intergenic	Intergenic	28527	NM_013912	30878	Mm.29262	NM_013912	ENSMUSG00000037010	Apln	6030430G11Rik|Apel	apelin	protein-coding
MACS_peak_10981	chr6	91404540	91405133	+	112.71	NA	Intergenic	Intergenic	13855	NR_038153	69798	Mm.229265	NR_038153	ENSMUSG00000100680	1810044D09Rik	-	RIKEN cDNA 1810044D09 gene	ncRNA
MACS_peak_4937	chr15	101893394	101894225	+	112.68	NA	Intergenic	Intergenic	-10395	NM_145625	75705	Mm.290022	NM_145625	ENSMUSG00000058655	Eif4b	2310046H11Rik|AL024095|C85189|Eif4a2	eukaryotic translation initiation factor 4B	protein-coding
MACS_peak_14685	chr8	112274143	112274541	+	112.47	NA	Intergenic	Intergenic	-12703	NM_001080930	52335	Mm.276770	NM_001080930	ENSMUSG00000069895	Atxn1l	AW558552|Boat|C330011L24Rik|D6Mgi37|D8Ertd587e|ENSMUSG00000069895	ataxin 1-like	protein-coding
MACS_peak_4044	chr14	27963226	27964057	+	112.26	NA	intron (NM_001289686, intron 1 of 12)	intron (NM_001289686, intron 1 of 12)	6462	NM_001289686	71704	Mm.248606	NM_027871	ENSMUSG00000021895	Arhgef3	1200004I24Rik|9830169H03Rik|C76747|Xpln	Rho guanine nucleotide exchange factor (GEF) 3	protein-coding
MACS_peak_6364	chr18	73980801	73981384	+	112.18	NA	Intergenic	Intergenic	-6046	NM_145494	107029	Mm.36817	NM_145494	ENSMUSG00000024556	Me2	AW120568|D030040L20Rik|NAD-ME	malic enzyme 2, NAD(+)-dependent, mitochondrial	protein-coding
MACS_peak_17017	chrX	103121148	103121973	+	112	NA	intron (NM_009530, intron 1 of 34)	ORR1C2-int|LTR|MaLR	3151	NM_009530	22589	Mm.10141	NM_009530	ENSMUSG00000031229	Atrx	4833408C14Rik|AI447451|ATR2|DXHXS6677E|HP1-BP38|Hp1bp2|Hp1bp38|MRXS3|RAD54L|Rad54|XH2|Xnp|ZNF-HX	alpha thalassemia/mental retardation syndrome X-linked homolog (human)	protein-coding
MACS_peak_2663	chr11	115885205	115886138	+	111.99	NA	intron (NM_008211, intron 1 of 3)	CpG-2829	147	NM_008211	15081	Mm.18516	NM_008211	ENSMUSG00000016559	H3f3b	9430068D06Rik|H3.3B	H3 histone, family 3B	protein-coding
MACS_peak_3017	chr12	78083870	78084760	+	111.94	NA	Intergenic	Intergenic	-21080	NM_008558	17187	Mm.268548	NM_008558	ENSMUSG00000059436	Max	AA960152|AI875693|bHLHd4|bHLHd5|bHLHd6|bHLHd7|bHLHd8	Max protein	protein-coding
MACS_peak_7275	chr2	93016554	93017285	+	111.92	NA	Intergenic	Intergenic	-10822	NM_001025246	277414	Mm.41033	NM_001025246	ENSMUSG00000068735	Trp53i11	Tp53i11	transformation related protein 53 inducible protein 11	protein-coding
MACS_peak_3996	chr14	21473589	21474618	+	111.84	NA	intron (NM_021508, intron 2 of 5)	intron (NM_021508, intron 2 of 5)	1659	NM_021508	59011	Mm.439911	NM_021508	ENSMUSG00000068697	Myoz1	2310001N11Rik|AV090278|FATZ|Myoz	myozenin 1	protein-coding
MACS_peak_8915	chr4	120076585	120077338	+	111.82	NA	promoter-TSS (NM_013883)	promoter-TSS (NM_013883)	-925	NM_001159630	29871	Mm.427014	NM_013883	ENSMUSG00000000085	Scmh1	AI315320|AI851618|Scml1|Scml3	sex comb on midleg homolog 1	protein-coding
MACS_peak_1497	chr10	93757599	93758451	+	111.82	NA	non-coding (NR_033209, exon 2 of 3)	non-coding (NR_033209, exon 2 of 3)	3423	NR_033209	215472	Mm.255656	NM_174999	ENSMUSG00000053420	Gm4792	E130012K09|EG215472	predicted gene 4792	ncRNA
MACS_peak_7269	chr2	92340805	92341393	+	111.82	NA	Intergenic	Intergenic	-40424	NM_145832	228368	Mm.273990	NM_145832	ENSMUSG00000049922	Slc35c1	E430007K15Rik|fuct1	solute carrier family 35, member C1	protein-coding
MACS_peak_10872	chr6	84342719	84343185	+	111.59	NA	Intergenic	L3|LINE|CR1	30880	NR_046063	100038556	Mm.387783	NR_046063	ENSMUSG00000107797	Gm10445	ENSMUSG00000072956	predicted gene 10445	ncRNA
MACS_peak_1951	chr11	35221218	35221655	+	111.57	NA	intron (NM_011412, intron 4 of 35)	intron (NM_011412, intron 4 of 35)	-208882	NR_029799	723924		NR_029799	ENSMUSG00000065583	Mir218-2	Mirn218-2|mir-218-2	microRNA 218-2	ncRNA
MACS_peak_16828	chrX	12513406	12514081	+	111.54	NA	promoter-TSS (NM_001272033)	promoter-TSS (NM_001272033)	-256	NM_001272033	245350	Mm.302695	NM_001272033		AA414768	OTTMUSG00000017000	expressed sequence AA414768	protein-coding
MACS_peak_7041	chr2	33293672	33294322	+	111.53	NA	Intergenic	Intergenic	-7153	NM_001085507	241311	Mm.296512	NM_001085507	ENSMUSG00000068966	Zbtb34	Gm349|mKIAA1993	zinc finger and BTB domain containing 34	protein-coding
MACS_peak_4756	chr15	80049682	80050543	+	111.49	NA	Intergenic	Intergenic	-14398	NM_178719	239555	Mm.307163	NM_178719	ENSMUSG00000022412	Mief1	A230016E22|AI452372|Smcr7l	mitochondrial elongation factor 1	protein-coding
MACS_peak_8796	chr4	100337376	100337986	+	111.33	NA	Intergenic	Intergenic	-111603	NM_198037	320508	Mm.151962	NM_198037	ENSMUSG00000028532	Cachd1	1190007F10Rik|AI852726|B430218L07Rik|Vwcd1|mKIAA1573	cache domain containing 1	protein-coding
MACS_peak_16747	chr9	123153391	123153926	+	111.21	NA	Intergenic	Intergenic	16249	NM_001002267	72309	Mm.8569	NM_001002267	ENSMUSG00000054871	Tmem158	2310037P21Rik|Ris1	transmembrane protein 158	protein-coding
MACS_peak_8970	chr4	128287488	128288158	+	111.21	NA	promoter-TSS (NM_177758)	promoter-TSS (NM_177758)	-481	NM_177758	269585	Mm.153291	NM_177758	ENSMUSG00000061894	Zscan20	C130001F22|Zfp31|Zkscan20	zinc finger and SCAN domains 20	protein-coding
MACS_peak_14899	chr8	124698175	124698855	+	110.96	NA	Intergenic	Intergenic	-107526	NM_009569	22761	Mm.3105	NM_009569	ENSMUSG00000049577	Zfpm1	FOG|Fog1	zinc finger protein, multitype 1	protein-coding
MACS_peak_7663	chr2	168645656	168646896	+	110.94	NA	Intergenic	Intergenic	-53575	NM_175303	99377	Mm.434054	NM_175303	ENSMUSG00000027547	Sall4	5730441M18Rik|AA407717|AL022809|AW536104|C330011P20Rik|C78083|C78563|Tex20	sal-like 4 (Drosophila)	protein-coding
MACS_peak_5587	chr17	29906043	29906660	+	110.87	NA	Intergenic	MLT1I|LTR|MaLR	-52389	NM_026782	68597	Mm.390979	NM_026782	ENSMUSG00000024018	Ccdc167	1110021J02Rik	coiled-coil domain containing 167	protein-coding
MACS_peak_6659	chr19	36365056	36366059	+	110.87	NA	Intergenic	Intergenic	-88000	NM_029508	76073	Mm.259180	NM_029508	ENSMUSG00000024805	Pcgf5	0610009F02Rik|1110054A01Rik|5830406C17Rik|5830443C21Rik|9530023M17Rik|AI324127	polycomb group ring finger 5	protein-coding
MACS_peak_6929	chr2	17793126	17793787	+	110.81	NA	Intergenic	Intergenic	125129	NM_026627	68231	Mm.23887	NM_026627	ENSMUSG00000062651	H2afb1	1700113O17Rik|H2A.Bbd|H2al2|TSEG-1|Tseg1	H2A histone family, member B1	protein-coding
MACS_peak_7296	chr2	103154171	103154682	+	110.65	NA	Intergenic	Intergenic	-11073	NM_007914	13661	Mm.10724	NM_007914	ENSMUSG00000012350	Ehf	9030625L19Rik|AU019492	ets homologous factor	protein-coding
MACS_peak_6334	chr18	68167175	68167694	+	110.37	NA	intron (NM_172631, intron 1 of 5)	intron (NM_172631, intron 1 of 5)	74523	NM_172631	52662	Mm.440183	NM_172631	ENSMUSG00000024544	Ldlrad4	8230401C20Rik|A430083H02|A430108L08Rik|C18orf1|D18Ertd653e|D330030L18Rik	low density lipoprotein receptor class A domain containing 4	protein-coding
MACS_peak_3419	chr13	34531915	34532635	+	110.33	NA	Intergenic	Intergenic	-95224	NM_001033167	73102	Mm.23932	NM_001033167	ENSMUSG00000038267	Slc22a23	3110004L20Rik	solute carrier family 22, member 23	protein-coding
MACS_peak_5162	chr16	30244034	30244562	+	110.33	NA	Intergenic	Intergenic	23320	NM_027904	71756	Mm.290614	NM_027904	ENSMUSG00000023176	Cpn2	1300018K11Rik	carboxypeptidase N, polypeptide 2	protein-coding
MACS_peak_3351	chr13	23775776	23776226	+	110.02	NA	promoter-TSS (NM_001290380)	promoter-TSS (NM_001290380)	-67	NM_023422	68024	Mm.261676	NM_023422	ENSMUSG00000018102	Hist1h2bc	2610022J01Rik|H2bfs|R74621	histone cluster 1, H2bc	protein-coding
MACS_peak_6579	chr19	23196105	23196918	+	110.01	NA	Intergenic	MER5A1|DNA|MER1_type	-19205	NM_010638	16601	Mm.291595	NM_010638	ENSMUSG00000033863	Klf9	2310051E17Rik|AA589643|BTEB-1|Bteb1|ENSMUSG00000055440|Gm9971	Kruppel-like factor 9	protein-coding
MACS_peak_13790	chr8	26249677	26250366	+	109.92	NA	Intergenic	Intergenic	19684	NR_106187	102467006		NR_106187	ENSMUSG00000099142	Mir8108	Gm27484|mmu-mir-8108	microRNA 8108	ncRNA
MACS_peak_9151	chr4	140832990	140833736	+	109.76	NA	Intergenic	Intergenic	-23773	NM_010139	13836	Mm.2581	NM_010139	ENSMUSG00000006445	Epha2	AW545284|Eck|Myk2|Sek-2|Sek2	Eph receptor A2	protein-coding
MACS_peak_895	chr1	182818768	182819520	+	109.76	NA	Intergenic	Intergenic	-4095	NM_177099	320202	Mm.87078	NM_177099	ENSMUSG00000066652	Lefty2	6030463A22Rik|Ebaf|Lefta|Leftb|lefty-2|lefty-B	left-right determination factor 2	protein-coding
MACS_peak_2726	chr11	120371097	120371986	+	109.63	NA	Intergenic	Intergenic	18390	NM_013770	27376	Mm.3991	NM_013770		Slc25a10	Dic	solute carrier family 25 (mitochondrial carrier, dicarboxylate transporter), member 10	protein-coding
MACS_peak_3085	chr12	86527221	86527820	+	109.47	NA	Intergenic	Intergenic	-9257	NM_008827	18654	Mm.4809	NM_008827	ENSMUSG00000004791	Pgf	AI854365|PIGF|Plgf	placental growth factor	protein-coding
MACS_peak_15553	chr9	43875803	43876422	+	109.45	NA	intron (NM_198092, intron 1 of 12)	intron (NM_198092, intron 1 of 12)	1008	NM_198092	53376	Mm.272770	NM_016808	ENSMUSG00000032010	Usp2	B930035K21Rik|Ubp41	ubiquitin specific peptidase 2	protein-coding
MACS_peak_12618	chr7	87158770	87159319	+	109.33	NA	Intergenic	Intergenic	-10656	NM_001145999	209225	Mm.290925	NM_175433	ENSMUSG00000048897	Zfp710	5430400N05Rik|9830165K13|AI324798|Znf710	zinc finger protein 710	protein-coding
MACS_peak_12329	chr7	56451210	56451759	+	109.33	NA	intron (NM_001111016, intron 2 of 38)	intron (NM_001111016, intron 2 of 38)	-50075	NM_175272	78286	Mm.333881	NM_175272	ENSMUSG00000052512	Nav2	5330421F07Rik|AU067780|BQ960892|HELAD1|POMFIL2|RAINB1|RAINB2|Unc53H2|mKIAA3015	neuron navigator 2	protein-coding
MACS_peak_10038	chr5	147072202	147073145	+	109.06	NA	intron (NM_153599, intron 2 of 12)	LSU-rRNA_Hsa|rRNA|rRNA	29422	NM_153599	264064	Mm.260576	NM_153599	ENSMUSG00000029635	Cdk8	-	cyclin-dependent kinase 8	protein-coding
MACS_peak_12001	chr7	29052724	29053026	+	109.04	NA	promoter-TSS (NM_198425)	promoter-TSS (NM_198425)	-25	NM_198425	386655	Mm.258201	NM_198425	ENSMUSG00000046058	Eid2	Cri2|EID-2	EP300 interacting inhibitor of differentiation 2	protein-coding
MACS_peak_1371	chr10	76627317	76627790	+	108.66	NA	intron (NM_009929, intron 2 of 41)	intron (NM_009929, intron 2 of 41)	1722	NM_009929	12822	Mm.4352	NM_009929	ENSMUSG00000001435	Col18a1	-	collagen, type XVIII, alpha 1	protein-coding
MACS_peak_7373	chr2	119653086	119653752	+	108.46	NA	Intergenic	Intergenic	28169	NM_019392	22174	Mm.2901	NM_019392	ENSMUSG00000027298	Tyro3	AI323366|Brt|Dtk|Etk-2|Rse|Sky|TK19-2|Tif|etk2/tyro3|tk19-1	TYRO3 protein tyrosine kinase 3	protein-coding
MACS_peak_75	chr1	20835026	20835616	+	108.45	NA	Intergenic	Intergenic	-25027	NM_008563	17215	Mm.4502	NM_008563	ENSMUSG00000041859	Mcm3	AL033361|C80350|Mcmd|P1|p1.m	minichromosome maintenance deficient 3 (S. cerevisiae)	protein-coding
MACS_peak_508	chr1	108005625	108006393	+	108.33	NA	Intergenic	Intergenic	62092	NR_040630	626049	Mm.247410	NR_040630	ENSMUSG00000101583	Gm20753	-	predicted gene, 20753	ncRNA
MACS_peak_9822	chr5	121227390	121228320	+	108.32	NA	promoter-TSS (NM_145226)	promoter-TSS (NM_145226)	-187	NM_145226	246727	Mm.204887	NM_145226	ENSMUSG00000032661	Oas3	Oasl10	2'-5' oligoadenylate synthetase 3	protein-coding
MACS_peak_2279	chr11	79990209	79990875	+	108.27	NA	intron (NM_172133, intron 9 of 10)	intron (NM_172133, intron 9 of 10)	-6832	NM_028019	71956	Mm.22985	NM_028019	ENSMUSG00000020707	Rnf135	0610037N03Rik|2410006N06Rik	ring finger protein 135	protein-coding
MACS_peak_4947	chr15	102999910	103000924	+	108.01	NA	Intergenic	Intergenic	-6702	NM_027885	71726	Mm.254820	NM_027885		Smug1	1200013B09Rik|A930006H09Rik|C85220	single-strand selective monofunctional uracil DNA glycosylase	protein-coding
MACS_peak_15302	chr9	21935494	21935986	+	107.81	NA	promoter-TSS (NM_007388)	promoter-TSS (NM_007388)	569	NM_001102404	11433	Mm.46354	NM_007388	ENSMUSG00000001348	Acp5	TRACP|TRAP	acid phosphatase 5, tartrate resistant	protein-coding
MACS_peak_13460	chr7	150188364	150189075	+	107.45	NA	Intergenic	RMER4B|LTR|ERVK	-2232	NM_001128080	27027	Mm.28172	NM_020286	ENSMUSG00000000244	Tspan32	AW208513|Art-1|BB235973|D7Wsu37e|Phemx|Tssc6	tetraspanin 32	protein-coding
MACS_peak_12298	chr7	53178310	53178740	+	107.34	NA	Intergenic	Intergenic	-1729	NM_010129	13732	Mm.20829	NM_010129	ENSMUSG00000040212	Emp3	H-4|H4|HNMP-1|MI-35|Ymp	epithelial membrane protein 3	protein-coding
MACS_peak_16254	chr9	96019549	96020186	+	107.29	NA	promoter-TSS (NM_177352)	promoter-TSS (NM_177352)	19	NM_177352	235533	Mm.213651	NM_177352	ENSMUSG00000041440	Gk5	AV095337|C330018K18Rik|G630067D24Rik	glycerol kinase 5 (putative)	protein-coding
MACS_peak_11837	chr7	17509392	17509957	+	107.25	NA	promoter-TSS (NM_007590)	promoter-TSS (NM_007590)	-293	NM_007590	12315	Mm.288630	NM_007590	ENSMUSG00000019370	Calm3	CaMA|R75142	calmodulin 3	protein-coding
MACS_peak_4255	chr14	68640715	68641369	+	107.03	NA	Intergenic	Intergenic	-60899	NM_010910	18039	Mm.1956	NM_010910		Nefl	AI847934|CMT2E|NF-L|NF68|Nfl	neurofilament, light polypeptide	protein-coding
MACS_peak_117	chr1	34909027	34909308	+	106.97	NA	intron (NM_175421, intron 1 of 6)	intron (NM_175421, intron 1 of 6)	2363	NM_145516	226971	Mm.292751	NM_145516	ENSMUSG00000026123	Plekhb2	2310009M15Rik|AU018239|Evt2|Phdc|evt-2	pleckstrin homology domain containing, family B (evectins) member 2	protein-coding
MACS_peak_1865	chr11	21901321	21901769	+	106.84	NA	intron (NM_011023, intron 1 of 4)	CpG-1760	109	NM_011023	18423	Mm.129663	NM_011023	ENSMUSG00000005917	Otx1	A730044F23Rik|jv	orthodenticle homolog 1	protein-coding
MACS_peak_11260	chr6	118524444	118524878	+	106.73	NA	Intergenic	Intergenic	-12387	NM_001081112	232339	Mm.276116	NM_001081112	ENSMUSG00000007827	Ankrd26	5730521P14Rik|BC008111|mKIAA1074	ankyrin repeat domain 26	protein-coding
MACS_peak_6131	chr18	35911379	35912301	+	106.54	NA	Intergenic	Intergenic	-11632	NM_001289591	72512	Mm.45995	NM_028261	ENSMUSG00000024349	Tmem173	2610307O08Rik|ERIS|MPYS|Mita|STING	transmembrane protein 173	protein-coding
MACS_peak_12653	chr7	88027880	88028524	+	106.46	NA	Intergenic	Intergenic	17953	NR_027976	71968	Mm.274226	NM_028026	ENSMUSG00000025722	Wdr73	1200011I23Rik|2410008B13Rik|AI848574|C85352	WD repeat domain 73	protein-coding
MACS_peak_1579	chr10	110965992	110966786	+	106.42	NA	Intergenic	L1MC4a|LINE|L1	23047	NM_009344	21664	Mm.3117	NM_009344	ENSMUSG00000020205	Phlda1	DT1P1B11|TDAG51|Tdag	pleckstrin homology-like domain, family A, member 1	protein-coding
MACS_peak_13730	chr8	23563505	23564077	+	106.36	NA	Intergenic	RMER5|LTR|ERV1	-23381	NM_011394	20516	Mm.323901	NM_011394	ENSMUSG00000037656	Slc20a2	MolPit2|Pit-2|Pit2|Ram-1|Ram1	solute carrier family 20, member 2	protein-coding
MACS_peak_12430	chr7	72838001	72838723	+	106.24	NA	promoter-TSS (NM_026795)	promoter-TSS (NM_026795)	59	NM_026795	68634	Mm.476828	NM_026795	ENSMUSG00000078681	Tm2d3	1110025I09Rik|5930422O05Rik|Blp2	TM2 domain containing 3	protein-coding
MACS_peak_17059	chrX	133551984	133552631	+	106.11	NA	intron (NM_001082412, intron 4 of 6)	intron (NM_001082412, intron 4 of 6)	20534	NM_001082412	67062	Mm.276518	NM_001082412	ENSMUSG00000044348	Slc25a53	2310046F18Rik|2810402A17Rik|AI448995|AI841128|Mcart6	solute carrier family 25, member 53	protein-coding
MACS_peak_8732	chr4	83213182	83213731	+	106.11	NA	intron (NM_001081012, intron 6 of 25)	intron (NM_001081012, intron 6 of 25)	42007	NM_001081012	320226	Mm.180032	NM_029117	ENSMUSG00000052407	Ccdc171	4930418J05Rik|4930473A06Rik|A330015D16Rik	coiled-coil domain containing 171	protein-coding
MACS_peak_14387	chr8	86710301	86710876	+	105.98	NA	Intergenic	Intergenic	-7728	NR_029821	723819		NR_029821	ENSMUSG00000065483	Mir181c	Mirn181c|mir-181c	microRNA 181c	ncRNA
MACS_peak_9799	chr5	118884767	118885789	+	105.81	NA	Intergenic	Intergenic	-125450	NM_172424	76199	Mm.206238	NM_172424	ENSMUSG00000018076	Med13l	2210413I17Rik|6330591G05Rik|9030618F05Rik|Thrap2|Trap240L|mKIAA1025	mediator complex subunit 13-like	protein-coding
MACS_peak_7417	chr2	127518909	127519652	+	105.71	NA	Intergenic	Intergenic	36353	NM_145532	228576	Mm.133036	NM_145532	ENSMUSG00000027377	Mall	BC012256|BENE	mal, T cell differentiation protein-like	protein-coding
MACS_peak_2203	chr11	70376996	70377838	+	105.7	NA	intron (NM_001045964, intron 1 of 32)	intron (NM_001045964, intron 1 of 32)	1034	NM_001045959	50932	Mm.42967	NM_016713	ENSMUSG00000020827	Mink1	B55|MINK|Map4k6|Ysk2	misshapen-like kinase 1 (zebrafish)	protein-coding
MACS_peak_13111	chr7	128315266	128315845	+	105.48	NA	Intergenic	Intergenic	88603	NM_139310	246190	Mm.221073	NM_139310	ENSMUSG00000034990	Otoa	-	otoancorin	protein-coding
MACS_peak_5461	chr17	10691567	10692334	+	105.38	NA	intron (NM_027032, intron 4 of 4)	intron (NM_027032, intron 4 of 4)	42868	NR_077238	319750	Mm.383485	NR_077237	ENSMUSG00000089633	A230009B12Rik	-	RIKEN cDNA A230009B12 gene	ncRNA
MACS_peak_5759	chr17	56428727	56429759	+	105.33	NA	intron (NM_025836, intron 1 of 7)	intron (NM_025836, intron 1 of 7)	691	NM_025836	66905	Mm.311696	NM_025836	ENSMUSG00000024197	Plin3	1300012C15Rik|M6prbp1|Tip47	perilipin 3	protein-coding
MACS_peak_10764	chr6	71944840	71945572	+	105.17	NA	Intergenic	B3|SINE|B2	47316	NR_046180	330350	Mm.246787	NR_046180		9130221F21Rik	9130221F21	RIKEN cDNA 9130221F21 gene	ncRNA
MACS_peak_739	chr1	156860835	156861396	+	105.16	NA	Intergenic	Intergenic	85651	NM_010500	15939	Mm.12246	NM_010500	ENSMUSG00000056708	Ier5	-	immediate early response 5	protein-coding
MACS_peak_5224	chr16	35634931	35635809	+	105.1	NA	intron (NM_013661, intron 4 of 21)	intron (NM_013661, intron 4 of 21)	93922	NM_013661	20357	Mm.42015	NM_013661	ENSMUSG00000052133	Sema5b	AI893641|SemG|Semag|mKIAA1445	sema domain, seven thrombospondin repeats (type 1 and type 1-like), transmembrane domain (TM) and short cytoplasmic domain, (semaphorin) 5B	protein-coding
MACS_peak_16856	chrX	34283203	34283859	+	105.07	NA	promoter-TSS (NM_001085497)	promoter-TSS (NM_001085497)	-96	NR_075097	194744	Mm.336014	NM_001085497	ENSMUSG00000037636	Slc25a43	Gm8	solute carrier family 25, member 43	protein-coding
MACS_peak_16998	chrX	99501009	99501743	+	104.96	NA	intron (NM_027382, intron 10 of 10)	intron (NM_027382, intron 10 of 10)	53386	NR_040285	434825	Mm.447373	NR_040285	ENSMUSG00000085568	Gm14858	OTTMUSG00000018301	predicted gene 14858	ncRNA
MACS_peak_1853	chr11	20296940	20297696	+	104.9	NA	Intergenic	Intergenic	-64602	NM_018861	55963	Mm.6379	NM_018861	ENSMUSG00000020142	Slc1a4	ASCT-1|ASCT1|AW045657|SATT	solute carrier family 1 (glutamate/neutral amino acid transporter), member 4	protein-coding
MACS_peak_10327	chr6	31586682	31587269	+	104.49	NA	Intergenic	Intergenic	-73038	NM_013723	27205	Mm.89918	NM_013723	ENSMUSG00000025608	Podxl	AW121214|Ly102|PC|PCLP-1|Pclp1	podocalyxin-like	protein-coding
MACS_peak_6759	chr19	47613160	47613568	+	104.2	NA	Intergenic	MER67A|LTR|ERV1	-1854	NM_175360	108689	Mm.218048	NM_175360	ENSMUSG00000042694	Obfc1	0610009H20Rik|2310057J23Rik|AAF-44|AAF44|AI413458|RPA-32	oligonucleotide/oligosaccharide-binding fold containing 1	protein-coding
MACS_peak_8177	chr3	101407466	101408036	+	103.99	NA	intron (NM_144900, intron 1 of 22)	intron (NM_144900, intron 1 of 22)	879	NM_144900	11928	Mm.193670	NM_144900	ENSMUSG00000033161	Atp1a1	Atpa-1|BC010319	ATPase, Na+/K+ transporting, alpha 1 polypeptide	protein-coding
MACS_peak_9396	chr5	35104220	35104620	+	103.98	NA	promoter-TSS (NM_010414)	promoter-TSS (NM_010414)	31	NM_010414	15194	Mm.209071	NM_010414	ENSMUSG00000029104	Htt	AI256365|C430023I11Rik|Hd|Hdh|IT15	huntingtin	protein-coding
MACS_peak_2197	chr11	70119182	70120267	+	103.91	NA	Intergenic	LTR73|LTR|ERV1	16296	NM_145684	11685	Mm.274093	NM_145684	ENSMUSG00000018907	Alox12e	8-LOX|AW259591|Alox12-ps1|Alox12-ps2|Aloxe|e-LOX1	arachidonate lipoxygenase, epidermal	protein-coding
MACS_peak_9472	chr5	52751763	52752783	+	103.78	NA	Intergenic	Intergenic	-2770	NM_011435	20657	Mm.2407	NM_011435		Sod3	AI314465|EC-SOD	superoxide dismutase 3, extracellular	protein-coding
MACS_peak_3608	chr13	54588888	54589987	+	103.63	NA	Intergenic	Intergenic	-15729	NM_176987	319719	Mm.376151	NM_176987	ENSMUSG00000043183	Simc1	4732471D19Rik	SUMO-interacting motifs containing 1	protein-coding
MACS_peak_16015	chr9	67387300	67387969	+	103.6	NA	intron (NM_001081242, intron 1 of 57)	intron (NM_001081242, intron 1 of 57)	19876	NM_001081242	70549	Mm.33645	NM_027458	ENSMUSG00000052698	Tln2	5730421P04Rik|AI507121|AI787438|AL118320|mKIAA0320	talin 2	protein-coding
MACS_peak_5956	chr17	87846376	87846730	+	103.59	NA	promoter-TSS (NM_007589)	promoter-TSS (NM_007589)	-278	NM_007589	12314	Mm.329243	NM_007589	ENSMUSG00000036438	Calm2	1500001E21Rik|AL024017	calmodulin 2	protein-coding
MACS_peak_11911	chr7	25053554	25054077	+	103.59	NA	Intergenic	RLTR17|LTR|ERVK	-1622	NM_009567	22755	Mm.459431	NM_009567		Zfp93	Znf235	zinc finger protein 93	protein-coding
MACS_peak_3678	chr13	67626812	67627316	+	103.41	NA	5' UTR (NM_133228, exon 1 of 4)	5' UTR (NM_133228, exon 1 of 4)	103	NM_133228	170763	Mm.491205	NM_133228	ENSMUSG00000097333	Zfp87	2210039O17Rik|4631412O18Rik|KRAB4|Mzf22|Zfp72	zinc finger protein 87	protein-coding
MACS_peak_15860	chr9	61466216	61466966	+	103.28	NA	Intergenic	Intergenic	246418	NM_009389	21887	Mm.24255	NM_009389	ENSMUSG00000032280	Tle3	2610103N05Rik|ESG|Grg3a|Grg3b|mKIAA1547	transducin-like enhancer of split 3, homolog of Drosophila E(spl)	protein-coding
MACS_peak_7450	chr2	131226799	131227562	+	103.18	NA	Intergenic	Intergenic	-48552	NM_178607	51902	Mm.477523	NM_178607	ENSMUSG00000048911	Rnf24	2810473M14Rik|4930505A13Rik|AI317164|C86507|D2Ertd504e	ring finger protein 24	protein-coding
MACS_peak_14898	chr8	124691026	124691777	+	103.17	NA	Intergenic	Intergenic	-114640	NM_009569	22761	Mm.3105	NM_009569	ENSMUSG00000049577	Zfpm1	FOG|Fog1	zinc finger protein, multitype 1	protein-coding
MACS_peak_14058	chr8	48419476	48420149	+	103.16	NA	intron (NM_175162, intron 1 of 4)	MER57C2|LTR|ERV1	17890	NM_175162	71069	Mm.23973	NM_175162	ENSMUSG00000038143	Stox2	4933409N07Rik|AI449080|AI835114|mKIAA1392	storkhead box 2	protein-coding
MACS_peak_11564	chr6	137683302	137683903	+	102.8	NA	promoter-TSS (NM_011499)	promoter-TSS (NM_011499)	-1	NM_011499	20901	Mm.22584	NM_011499	ENSMUSG00000030224	Strap	AW557906|C78091|C79202|Unrip	serine/threonine kinase receptor associated protein	protein-coding
MACS_peak_7532	chr2	152552240	152552800	+	102.7	NA	Intergenic	Intergenic	-9467	NM_010495	15901	Mm.444	NM_010495	ENSMUSG00000042745	Id1	AI323524|D2Wsu140e|Idb1|bHLHb24	inhibitor of DNA binding 1	protein-coding
MACS_peak_9266	chr4	154434930	154435651	+	102.69	NA	Intergenic	Intergenic	-5849	NM_001042407	668173	Mm.133114	NM_001042407	ENSMUSG00000029047	Pex10	AV128229|Gm142	peroxisomal biogenesis factor 10	protein-coding
MACS_peak_14600	chr8	107870162	107870874	+	102.66	NA	intron (NM_177699, intron 1 of 21)	intron (NM_177699, intron 1 of 21)	1352	NM_177699	234686	Mm.87724	NM_177699	ENSMUSG00000014778	Fhod1	BC017144|FHOS|FHOS1	formin homology 2 domain containing 1	protein-coding
MACS_peak_9805	chr5	118966591	118967398	+	102.51	NA	Intergenic	MLT1D|LTR|MaLR	-43734	NM_172424	76199	Mm.206238	NM_172424	ENSMUSG00000018076	Med13l	2210413I17Rik|6330591G05Rik|9030618F05Rik|Thrap2|Trap240L|mKIAA1025	mediator complex subunit 13-like	protein-coding
MACS_peak_10757	chr6	71408487	71408885	+	102.5	NA	Intergenic	MLT1F2|LTR|MaLR	-18055	NM_024288	68477	Mm.28474	NM_024288	ENSMUSG00000002222	Rmnd5a	1110007A06Rik|AJ237586|AW125795|Gid2|MTA.D02.090	required for meiotic nuclear division 5 homolog A (S. cerevisiae)	protein-coding
MACS_peak_5411	chr16	96366664	96367350	+	102.4	NA	promoter-TSS (NM_207301)	promoter-TSS (NM_207301)	-19	NM_207301	71446	Mm.255063	NM_207301	ENSMUSG00000023147	Wrb	5530402J05Rik|C030018G21Rik|Chd5	tryptophan rich basic protein	protein-coding
MACS_peak_2738	chr11	121097702	121098664	+	102.4	NA	promoter-TSS (NM_026272)	promoter-TSS (NM_026272)	-367	NM_026272	67608	Mm.291832	NM_026272	ENSMUSG00000000056	Narf	4430402O11Rik	nuclear prelamin A recognition factor	protein-coding
MACS_peak_9223	chr4	148472094	148472881	+	102.39	NA	intron (NM_019781, intron 1 of 8)	intron (NM_019781, intron 1 of 8)	1434	NM_019781	56273	Mm.184172	NM_019781	ENSMUSG00000028975	Pex14	Pex14p|R75137	peroxisomal biogenesis factor 14	protein-coding
MACS_peak_16988	chrX	98727697	98728538	+	102.32	NA	promoter-TSS (NM_001290729)	promoter-TSS (NM_001290729)	43	NM_001290729	270627	Mm.261750	NM_001081008	ENSMUSG00000031314	Taf1	AU015687|B430306D02Rik|Ccg-1|Ccg1|KAT4|N-TAF1|TAFII250|Taf2a|p250	TAF1 RNA polymerase II, TATA box binding protein (TBP)-associated factor	protein-coding
MACS_peak_1902	chr11	29725671	29726538	+	102.23	NA	promoter-TSS (NM_176829)	promoter-TSS (NM_176829)	-436	NM_176829	216622	Mm.443260	NM_176829	ENSMUSG00000078157	4931440F15Rik	Fem1ab	RIKEN cDNA 4931440F15 gene	protein-coding
MACS_peak_3304	chr13	14132329	14133046	+	102.2	NA	promoter-TSS (NM_178337)	promoter-TSS (NM_178337)	-782	NR_130788	70430	Mm.260209	NM_178337	ENSMUSG00000039233	Tbce	2610206D02Rik|C530005D02Rik|pmn	tubulin-specific chaperone E	protein-coding
MACS_peak_11390	chr6	125565937	125566473	+	101.91	NA	intron (NM_011708, intron 18 of 51)	intron (NM_011708, intron 18 of 51)	63239	NM_011708	22371	Mm.22339	NM_011708	ENSMUSG00000001930	Vwf	6820430P06Rik|AI551257|B130011O06Rik|C630030D09|F8VWF|VWD	Von Willebrand factor homolog	protein-coding
MACS_peak_16110	chr9	72806298	72806767	+	101.63	NA	promoter-TSS (NM_001163725)	promoter-TSS (NM_001163725)	-60	NM_001163725	67685	Mm.31817	NM_026314	ENSMUSG00000092192	Dyx1c1	1700010I24Rik|EKN1|b2b811Clo	dyslexia susceptibility 1 candidate 1 homolog (human)	protein-coding
MACS_peak_2484	chr11	100286932	100287898	+	101.44	NA	intron (NM_026561, intron 8 of 8)	intron (NM_026561, intron 8 of 8)	10407	NM_001163481	14230	Mm.3894	NM_010221	ENSMUSG00000001555	Fkbp10	AI325255|FKBP-10|FKBP-65|FKBP65|Fkbp-rs1|Fkbp1-rs|Fkbp6|Fkbprp	FK506 binding protein 10	protein-coding
MACS_peak_7378	chr2	120119929	120120812	+	101.4	NA	Intergenic	Intergenic	-5565	NM_001024137	78390	Mm.330507	NM_001024137	ENSMUSG00000070719	Pla2g4d	2610311B01Rik|Pla2delta|cPLA2delta	phospholipase A2, group IVD	protein-coding
MACS_peak_14206	chr8	73153561	73154175	+	101.26	NA	exon (NM_011819, exon 2 of 2)	exon (NM_011819, exon 2 of 2)	1666	NM_011819	23886	Mm.31325	NM_011819	ENSMUSG00000038508	Gdf15	MIC-1|NAG-1|SBF	growth differentiation factor 15	protein-coding
MACS_peak_8233	chr3	108365245	108366074	+	101.19	NA	promoter-TSS (NM_026198)	promoter-TSS (NM_026198)	-275	NM_026198	67495	Mm.32615	NM_026198	ENSMUSG00000068732	Tmem167b	2010200O16Rik	transmembrane protein 167B	protein-coding
MACS_peak_5357	chr16	90868203	90868984	+	101.14	NA	intron (NM_001199210, intron 2 of 7)	intron (NM_001199210, intron 2 of 7)	37489	NM_027627	70967	Mm.253077	NM_027627	ENSMUSG00000039903	Eva1c	1700092M14Rik|4931408A02Rik|Fam176c	eva-1 homolog C (C. elegans)	protein-coding
MACS_peak_6030	chr18	10330302	10331028	+	100.94	NA	intron (NM_001083628, intron 1 of 32)	MER3|DNA|MER1_type	5488	NM_001083628	381157	Mm.261535	NM_001083628	ENSMUSG00000042942	Greb1l	mKIAA4095	growth regulation by estrogen in breast cancer-like	protein-coding
MACS_peak_686	chr1	153025463	153026233	+	100.92	NA	Intergenic	Intergenic	40684	NR_038011	402734	Mm.337666	NR_038011		C730036E19Rik	lncLSTR	RIKEN cDNA C730036E19 gene	ncRNA
MACS_peak_16968	chrX	91397848	91398542	+	100.86	NA	Intergenic	L1MEf|LINE|L1	-29449	NM_001044386	22764	Mm.919	NM_011768	ENSMUSG00000079509	Zfx	Zfx5|Zfx5,6|Zfx6	zinc finger protein X-linked	protein-coding
MACS_peak_2928	chr12	56534689	56535276	+	100.63	NA	Intergenic	Intergenic	35170	NM_011968	26443	Mm.30210	NM_011968	ENSMUSG00000021024	Psma6	IOTA	proteasome (prosome, macropain) subunit, alpha type 6	protein-coding
MACS_peak_1637	chr10	119745843	119746307	+	100.57	NA	Intergenic	Intergenic	-80504	NR_040626	320626	Mm.446091	NR_040626	ENSMUSG00000090191	9230105E05Rik	-	RIKEN cDNA 9230105E05 gene	ncRNA
MACS_peak_3190	chr12	109514624	109515318	+	100.53	NA	Intergenic	Intergenic	-1344	NM_001159910	668158	Mm.482792	NM_001159910	ENSMUSG00000084883	Ccdc85c	EG668158|Gm265|Gm9010	coiled-coil domain containing 85C	protein-coding
MACS_peak_12312	chr7	53928590	53929069	+	100.25	NA	promoter-TSS (NM_009414)	promoter-TSS (NM_009414)	-922	NM_009414	21990	Mm.248684	NM_009414	ENSMUSG00000040046	Tph1	Tph	tryptophan hydroxylase 1	protein-coding
MACS_peak_14870	chr8	123005121	123005821	+	100.22	NA	Intergenic	MIRc|SINE|MIR	-7295	NM_198671	382034	Mm.334856	NM_198671	ENSMUSG00000031822	Gse1	2210013I18Rik|mKIAA0182	genetic suppressor element 1	protein-coding
MACS_peak_627	chr1	136258404	136258874	+	100.1	NA	promoter-TSS (NM_020588)	promoter-TSS (NM_020588)	-63	NM_001042485	57439	Mm.393140	NM_020588	ENSMUSG00000042305	Tmem183a	1300007B12Rik|1700020N19Rik|Tmem183	transmembrane protein 183A	protein-coding
MACS_peak_16424	chr9	107191052	107191533	+	99.98	NA	intron (NM_178907, intron 2 of 10)	intron (NM_178907, intron 2 of 10)	916	NM_178907	102626	Mm.222612	NM_178907	ENSMUSG00000032577	Mapkapk3	3PK|AI874665|MAPKAP-K3|MAPKAP3|MK-3|MK3|MapkKapk3	mitogen-activated protein kinase-activated protein kinase 3	protein-coding
MACS_peak_2678	chr11	116764928	116766087	+	99.88	NA	Intergenic	Intergenic	-14670	NM_172948	268510	Mm.35141	NM_172948	ENSMUSG00000043857	Mgat5b	C330018B01|GnT-IX|mGnTVB	mannoside acetylglucosaminyltransferase 5, isoenzyme B	protein-coding
MACS_peak_16729	chr9	122538027	122538580	+	99.77	NA	Intergenic	Intergenic	-53691	NR_029819	387156		NR_029819	ENSMUSG00000065414	Mir138-1	Mirn138|Mirn138-1|mir-138-1	microRNA 138-1	ncRNA
MACS_peak_16466	chr9	108685455	108685995	+	99.77	NA	Intergenic	Intergenic	-12600	NM_029634	76500	Mm.276336	NM_029634	ENSMUSG00000032599	Ip6k2	1500005N04Rik|AW050208|Ihpk2	inositol hexaphosphate kinase 2	protein-coding
MACS_peak_2718	chr11	120061724	120062394	+	99.7	NA	Intergenic	L1MD2|LINE|L1	-10889	NR_030682	100042332	Mm.269766	NR_030682		2810410L24Rik	-	RIKEN cDNA 2810410L24 gene	ncRNA
MACS_peak_16150	chr9	77764791	77765275	+	99.57	NA	promoter-TSS (NM_134255)	promoter-TSS (NM_134255)	-139	NM_134255	68801	Mm.430736	NM_134255	ENSMUSG00000032349	Elovl5	1110059L23Rik|AI747313|AU043003|HELO1	ELOVL family member 5, elongation of long chain fatty acids (yeast)	protein-coding
MACS_peak_8918	chr4	120284719	120285413	+	99.43	NA	Intergenic	Intergenic	23716	NM_001101603	667063	Mm.90231	NM_001101603	ENSMUSG00000091297	Gm8439	EG667063|Gm1664	predicted gene 8439	protein-coding
MACS_peak_16793	chrX	7577478	7577929	+	99.4	NA	Intergenic	RSINE1|SINE|B4	17915	NM_027227	69824	Mm.279756	NM_027227	ENSMUSG00000031163	Glod5	2010001H14Rik|AV061890	glyoxalase domain containing 5	protein-coding
MACS_peak_16938	chrX	71031921	71032629	+	99.38	NA	promoter-TSS (NM_001166480)	promoter-TSS (NM_001166480)	-39	NM_008323	15929	Mm.14825	NM_008323	ENSMUSG00000002010	Idh3g	-	isocitrate dehydrogenase 3 (NAD+), gamma	protein-coding
MACS_peak_10773	chr6	72351761	72352319	+	99.15	NA	Intergenic	B3A|SINE|B2	-11379	NM_016794	22320	Mm.1838	NM_016794	ENSMUSG00000050732	Vamp8	AU041171|Edb|endobrevin	vesicle-associated membrane protein 8	protein-coding
MACS_peak_5042	chr16	17553852	17554461	+	99.09	NA	intron (NM_001145435, intron 4 of 7)	intron (NM_001145435, intron 4 of 7)	7184	NM_001145435	74685	Mm.38634	NM_029053	ENSMUSG00000022759	Lrrc74b	4930451C15Rik|mCG12354|mCP17390	leucine rich repeat containing 74B	protein-coding
MACS_peak_16386	chr9	103774363	103775326	+	99.03	NA	Intergenic	Intergenic	-110677	NM_178638	81907	Mm.384704	NM_178638	ENSMUSG00000042757	Tmem108	AI462967|B130017P16Rik|R74726	transmembrane protein 108	protein-coding
MACS_peak_5851	chr17	73923325	73923952	+	98.98	NA	intron (NM_027864, intron 2 of 14)	intron (NM_027864, intron 2 of 14)	136153	NM_027864	71685	Mm.271953	NM_027864	ENSMUSG00000024064	Galnt14	0610033M06Rik	UDP-N-acetyl-alpha-D-galactosamine:polypeptide N-acetylgalactosaminyltransferase 14	protein-coding
MACS_peak_7350	chr2	115685746	115686364	+	98.82	NA	TTS (NM_001136072)	TTS (NM_001136072)	204302	NM_001159570	17536	Mm.247566	NM_010825	ENSMUSG00000027210	Meis2	A430109D20Rik|Mrg1|Stra10	Meis homeobox 2	protein-coding
MACS_peak_14686	chr8	112274619	112274978	+	98.8	NA	Intergenic	Intergenic	-13159	NM_001080930	52335	Mm.276770	NM_001080930	ENSMUSG00000069895	Atxn1l	AW558552|Boat|C330011L24Rik|D6Mgi37|D8Ertd587e|ENSMUSG00000069895	ataxin 1-like	protein-coding
MACS_peak_8589	chr4	45977507	45978201	+	98.68	NA	promoter-TSS (NM_001290475)	promoter-TSS (NM_001290475)	-353	NM_001290475	100121	Mm.275413	NM_146142	ENSMUSG00000035517	Tdrd7	5730495N10Rik|AI447470|PCTAIRE2BP	tudor domain containing 7	protein-coding
MACS_peak_11030	chr6	94628357	94628781	+	98.57	NA	intron (NM_008377, intron 1 of 18)	intron (NM_008377, intron 1 of 18)	21570	NM_008377	16206	Mm.245210	NM_008377	ENSMUSG00000030029	Lrig1	D6Bwg0781e|Img|LIG-1	leucine-rich repeats and immunoglobulin-like domains 1	protein-coding
MACS_peak_1785	chr11	8577660	8578635	+	98.54	NA	Intergenic	Intergenic	-13609	NM_001083587	319939	Mm.337820	NM_001083587	ENSMUSG00000020422	Tns3	BC023928|F830010I22Rik|TEM6|Tens1	tensin 3	protein-coding
MACS_peak_5358	chr16	90890659	90891884	+	98.49	NA	intron (NM_001199210, intron 5 of 7)	intron (NM_001199210, intron 5 of 7)	43823	NM_026502	68001	Mm.45374	NM_026502	ENSMUSG00000022972	1110004E09Rik	-	RIKEN cDNA 1110004E09 gene	protein-coding
MACS_peak_2078	chr11	59041475	59042193	+	98.32	NA	promoter-TSS (NM_007476)	promoter-TSS (NM_007476)	-65	NM_007476	11840	Mm.371546	NM_007476	ENSMUSG00000048076	Arf1	-	ADP-ribosylation factor 1	protein-coding
MACS_peak_10991	chr6	91827654	91828294	+	98.3	NA	promoter-TSS (NM_172730)	promoter-TSS (NM_172730)	-73	NM_172730	232236	Mm.234879	NM_172730	ENSMUSG00000034083	Ccdc174	C130022K22Rik	coiled-coil domain containing 174	protein-coding
MACS_peak_7110	chr2	52746949	52747752	+	98.27	NA	intron (NM_172409, intron 1 of 26)	intron (NM_172409, intron 1 of 26)	30448	NM_172409	71409	Mm.394427	NM_172409	ENSMUSG00000036053	Fmnl2	5430425K04Rik|Man	formin-like 2	protein-coding
MACS_peak_16790	chrX	7476146	7476787	+	98.19	NA	promoter-TSS (NR_132589)	promoter-TSS (NR_132589)	4	NR_132589	21855	Mm.27393	NM_011591		Timm17b	17kDa|Sfc3|mTim17b	translocase of inner mitochondrial membrane 17b	protein-coding
MACS_peak_6977	chr2	26356147	26357803	+	98.09	NA	intron (NM_008714, intron 2 of 33)	intron (NM_008714, intron 2 of 33)	2367	NM_008714	18128	Mm.290610	NM_008714	ENSMUSG00000026923	Notch1	9930111A19Rik|Mis6|N1|Tan1|lin-12	notch 1	protein-coding
MACS_peak_5733	chr17	49064703	49065367	+	97.99	NA	Intergenic	Intergenic	-6872	NM_027452	70530	Mm.133607	NM_027452	ENSMUSG00000040490	Lrfn2	5730420O05Rik|SALM1|mKIAA1246	leucine rich repeat and fibronectin type III domain containing 2	protein-coding
MACS_peak_14108	chr8	63461971	63462401	+	97.7	NA	promoter-TSS (NM_007711)	promoter-TSS (NM_007711)	-78	NM_173874	12725	Mm.25263	NM_007711	ENSMUSG00000004319	Clcn3	Clc3	chloride channel, voltage-sensitive 3	protein-coding
MACS_peak_13302	chr7	140306448	140307096	+	97.42	NA	intron (NM_009980, intron 1 of 10)	intron (NM_009980, intron 1 of 10)	8394	NM_009980	13017	Mm.246240	NM_009980	ENSMUSG00000030970	Ctbp2	AA407280|D7Ertd45e|Gtrgeo6|Ribeye	C-terminal binding protein 2	protein-coding
MACS_peak_14529	chr8	96702526	96703253	+	97.42	NA	promoter-TSS (NM_013602)	promoter-TSS (NM_013602)	-100	NM_013602	17748	Mm.192991	NM_013602	ENSMUSG00000031765	Mt1	MT-I|Mt-1	metallothionein 1	protein-coding
MACS_peak_16781	chrX	7298674	7299322	+	97.42	NA	promoter-TSS (NM_172372)	promoter-TSS (NM_172372)	-348	NM_172372	54636	Mm.305725	NM_172372	ENSMUSG00000039382	Wdr45	C79260|DXImx38e|JM5|Sfc19|WIPI-4|Wdrx1	WD repeat domain 45	protein-coding
MACS_peak_14894	chr8	124474279	124474647	+	97.35	NA	promoter-TSS (NM_001110100)	promoter-TSS (NM_001110100)	71	NM_001285983	53325	Mm.287163	NM_016812	ENSMUSG00000025316	Banp	AA408158|SMAR1	BTG3 associated nuclear protein	protein-coding
MACS_peak_16111	chr9	72833099	72833673	+	97.23	NA	promoter-TSS (NM_001114328)	promoter-TSS (NM_001114328)	75	NM_001286544	72278	Mm.268475	NM_028181	ENSMUSG00000034563	Ccpg1	1700030B06Rik|1810073J13Rik|9430028F23Rik|AI426686|AI875170|CPR8|D9Ertd392e	cell cycle progression 1	protein-coding
MACS_peak_17120	chrX	159174346	159174715	+	97.19	NA	Intergenic	Intergenic	-23774	NM_009031	245688	Mm.270186	NM_009031	ENSMUSG00000031353	Rbbp7	AA409861|AI173248|AU019541|BB114024|mRbAp46	retinoblastoma binding protein 7	protein-coding
MACS_peak_15389	chr9	30640406	30641137	+	97.01	NA	Intergenic	L2c|LINE|L2	89266	NM_001024139	235130	Mm.65867	NM_001024139	ENSMUSG00000033453	Adamts15	-	a disintegrin-like and metallopeptidase (reprolysin type) with thrombospondin type 1 motif, 15	protein-coding
MACS_peak_452	chr1	92515509	92516129	+	96.87	NA	Intergenic	B4|SINE|B4	15819	NM_133805	108679	Mm.119177	NM_133805	ENSMUSG00000034432	Cops8	9430009J09Rik|AA408242|Csn8|Sgn8	COP9 (constitutive photomorphogenic) homolog, subunit 8 (Arabidopsis thaliana)	protein-coding
MACS_peak_13461	chr7	150482336	150482773	+	96.7	NA	promoter-TSS (NR_001461)	promoter-TSS (NR_001461)	-102	NR_001461	63830	Mm.356096	NR_001461	ENSMUSG00000101609	Kcnq1ot1	Kvlqt1-as|Lit1|Tssc8	KCNQ1 overlapping transcript 1	ncRNA
MACS_peak_7141	chr2	61417488	61418175	+	96.7	NA	intron (NM_011529, intron 1 of 7)	intron (NM_011529, intron 1 of 7)	1188	NM_011529	21353	Mm.244393	NM_011529	ENSMUSG00000064289	Tank	C86182|E430026L09Rik|I-TRAF	TRAF family member-associated Nf-kappa B activator	protein-coding
MACS_peak_9880	chr5	125873327	125874068	+	96.69	NA	Intergenic	Intergenic	-3310	NM_019639	22190	Mm.331	NM_019639	ENSMUSG00000008348	Ubc	2700054O04Rik|AI194771|Rps27a|TI-225|Uba52|Ubb	ubiquitin C	protein-coding
MACS_peak_10590	chr6	52256056	52256563	+	96.56	NA	Intergenic	Intergenic	-7183	NM_007966	14028	Mm.389754	NM_007966	ENSMUSG00000005503	Evx1	Evx-1	even skipped homeotic gene 1 homolog	protein-coding
MACS_peak_14762	chr8	118231599	118232037	+	96.56	NA	Intergenic	Intergenic	-1024	NM_001025577	17132	Mm.275549	NM_001025577		Maf	2810401A20Rik|A230108G15Rik|AW047063|c-maf	avian musculoaponeurotic fibrosarcoma (v-maf) AS42 oncogene homolog	protein-coding
MACS_peak_14192	chr8	72877166	72877542	+	96.1	NA	promoter-TSS (NM_001122829)	promoter-TSS (NM_001122829)	-182	NM_001122829	19704	Mm.390048	NM_030680	ENSMUSG00000058301	Upf1	B430202H16Rik|NORF1|PNORF-1|Rent1|Upflp	UPF1 regulator of nonsense transcripts homolog (yeast)	protein-coding
MACS_peak_16733	chr9	122588344	122589006	+	95.91	NA	Intergenic	Intergenic	-3319	NR_029819	387156		NR_029819	ENSMUSG00000065414	Mir138-1	Mirn138|Mirn138-1|mir-138-1	microRNA 138-1	ncRNA
MACS_peak_1933	chr11	33070351	33071050	+	95.81	NA	Intergenic	Intergenic	-7494	NM_001252260	18148	Mm.485384	NM_008722	ENSMUSG00000057113	Npm1	B23|NO38|Npm	nucleophosmin 1	protein-coding
MACS_peak_16402	chr9	105297298	105297961	+	95.8	NA	promoter-TSS (NM_172461)	promoter-TSS (NM_172461)	-12	NM_172461	208583	Mm.347509	NM_172461	ENSMUSG00000035032	Nek11	4932416N14Rik	NIMA (never in mitosis gene a)-related expressed kinase 11	protein-coding
MACS_peak_115	chr1	34806074	34807166	+	95.63	NA	Intergenic	Intergenic	-51947	NM_183019	226970	Mm.41604	NM_183019	ENSMUSG00000037509	Arhgef4	9330140K16Rik|Asef|ENSMUSG00000070955	Rho guanine nucleotide exchange factor (GEF) 4	protein-coding
MACS_peak_2244	chr11	76470717	76471491	+	95.61	NA	Intergenic	B4|SINE|B4	-14868	NM_177182	320522	Mm.131585	NM_177182	ENSMUSG00000044243	Bhlha9	A830053O21Rik|Fingerin	basic helix-loop-helix family, member a9	protein-coding
MACS_peak_2498	chr11	101323981	101324812	+	95.39	NA	exon (NM_012037, exon 2 of 6)	exon (NM_012037, exon 2 of 6)	3117	NM_012037	26949	Mm.29210	NM_012037	ENSMUSG00000034993	Vat1	VAT-1	vesicle amine transport protein 1 homolog (T californica)	protein-coding
MACS_peak_17028	chrX	108744521	108745190	+	95.17	NA	intron (NM_001080549, intron 4 of 9)	intron (NM_001080549, intron 4 of 9)	65833	NM_001080549	245596	Mm.246623	NM_001080549		Hdx	D030011N01Rik|Gm380	highly divergent homeobox	protein-coding
MACS_peak_12285	chr7	52949297	52949816	+	95.04	NA	exon (NM_001033356, exon 6 of 6)	exon (NM_001033356, exon 6 of 6)	216	NM_001271578	56546	Mm.56914	NM_019934	ENSMUSG00000040364	Sec1	Fut10|Fut3	secretory blood group 1	protein-coding
MACS_peak_15051	chr8	129426887	129427406	+	95.04	NA	Intergenic	Intergenic	42675	NM_024214	67952	Mm.6932	NM_024214	ENSMUSG00000093904	Tomm20	1810060K07Rik|BB284719|Gm19268|MAS20|MOM19|TOM20|mKIAA0016	translocase of outer mitochondrial membrane 20 homolog (yeast)	protein-coding
MACS_peak_9843	chr5	123157082	123157960	+	95.01	NA	promoter-TSS (NM_001310718)	promoter-TSS (NM_001310718)	-32	NM_001310720	18438	Mm.290884	NM_011026	ENSMUSG00000029470	P2rx4	AI504491|AW555605|D5Ertd444e|P2X4	purinergic receptor P2X, ligand-gated ion channel 4	protein-coding
MACS_peak_10632	chr6	54366752	54367350	+	94.46	NA	intron (NR_033635, intron 1 of 13)	intron (NR_033635, intron 1 of 13)	13164	NR_033635	100042056	Mm.448157	NM_198118	ENSMUSG00000073067	9130019P16Rik	6430501H15Rik|OTTMUSG00000023151	RIKEN cDNA 9130019P16 gene	ncRNA
MACS_peak_10774	chr6	72388794	72389296	+	94.37	NA	non-coding (NR_046011, exon 1 of 1)	non-coding (NR_046011, exon 1 of 1)	368	NR_046011	78108	Mm.440743	NR_046011		Particl	4930414L22Rik|AI449819	promoter of Mat2a antisense radiation induced circulating long non-coding RNA	ncRNA
MACS_peak_11961	chr7	26649710	26650309	+	94.34	NA	Intergenic	Intergenic	-32668	NM_009999	13088	Mm.218749	NM_009999	ENSMUSG00000030483	Cyp2b10	Cyp2b|Cyp2b20|p16	cytochrome P450, family 2, subfamily b, polypeptide 10	protein-coding
MACS_peak_7723	chr2	180792807	180793642	+	94.34	NA	Intergenic	Intergenic	-19342	NM_015730	11438	Mm.252369	NM_015730	ENSMUSG00000027577	Chrna4	Acra-4|Acra4|EBN1|ENFL1	cholinergic receptor, nicotinic, alpha polypeptide 4	protein-coding
MACS_peak_3168	chr12	103773988	103774554	+	94.17	NA	Intergenic	Intergenic	-18908	NM_007693	12652	Mm.4137	NM_007693	ENSMUSG00000021194	Chga	ChrA|cgA	chromogranin A	protein-coding
MACS_peak_10481	chr6	47359992	47360519	+	94.06	NA	Intergenic	MIR3|SINE|MIR	-44068	NM_012042	26965	Mm.87611	NM_012042	ENSMUSG00000029686	Cul1	-	cullin 1	protein-coding
MACS_peak_3110	chr12	88136145	88136889	+	94	NA	Intergenic	Intergenic	61198	NM_001195767	627607	Mm.341880	NM_001195767	ENSMUSG00000059114	Lrrc74a	EG627607|Gm6772|Lrrc74	leucine rich repeat containing 74A	protein-coding
MACS_peak_1547	chr10	98727306	98728358	+	93.83	NA	intron (NM_026268, intron 2 of 2)	intron (NM_026268, intron 2 of 2)	1967	NM_026268	67603	Mm.1791	NM_026268	ENSMUSG00000019960	Dusp6	1300019I03Rik|MKP-3|MKP3|PYST1	dual specificity phosphatase 6	protein-coding
MACS_peak_4257	chr14	68670086	68670853	+	93.82	NA	Intergenic	Intergenic	-31472	NM_010910	18039	Mm.1956	NM_010910		Nefl	AI847934|CMT2E|NF-L|NF68|Nfl	neurofilament, light polypeptide	protein-coding
MACS_peak_14114	chr8	63966270	63966799	+	93.81	NA	promoter-TSS (NM_145595)	promoter-TSS (NM_145595)	3	NM_145595	234309	Mm.29059	NM_145595	ENSMUSG00000031641	Cbr4	A730083J17Rik|BC009118	carbonyl reductase 4	protein-coding
MACS_peak_14089	chr8	60219960	60220418	+	93.81	NA	Intergenic	Intergenic	-88337	NM_144731	108150	Mm.62886	NM_144731	ENSMUSG00000031608	Galnt7	AI225872	UDP-N-acetyl-alpha-D-galactosamine: polypeptide N-acetylgalactosaminyltransferase 7	protein-coding
MACS_peak_2628	chr11	114523537	114523949	+	93.74	NA	Intergenic	Intergenic	-6114	NM_001048057	67671	Mm.238817	NM_023372	ENSMUSG00000057322	Rpl38	0610025G13Rik|Rbt|Ts|Tss	ribosomal protein L38	protein-coding
MACS_peak_8118	chr3	96066705	96067491	+	93.67	NA	exon (NM_033596, exon 1 of 1)	exon (NM_033596, exon 1 of 1)	142	NM_033596	97122	Mm.227295	NM_033596		Hist2h4	H4|X04652	histone cluster 2, H4	protein-coding
MACS_peak_6905	chr2	11114248	11115029	+	93.41	NA	intron (NM_008859, intron 1 of 17)	intron (NM_008859, intron 1 of 17)	20629	NM_008859	18761	Mm.329993	NM_008859	ENSMUSG00000026778	Prkcq	A130035A12Rik|AW494342|PKC-0|PKC-theta|PKCtheta|Pkcq	protein kinase C, theta	protein-coding
MACS_peak_5157	chr16	30064829	30065558	+	93.36	NA	promoter-TSS (NM_008235)	promoter-TSS (NM_008235)	-250	NM_008235	15205	Mm.390859	NM_008235	ENSMUSG00000022528	Hes1	Hry|bHLHb39	hairy and enhancer of split 1 (Drosophila)	protein-coding
MACS_peak_11871	chr7	19876701	19877388	+	93.3	NA	intron (NM_001025364, intron 1 of 6)	intron (NM_001025364, intron 1 of 6)	626	NM_001025364	20167	Mm.24142	NM_013648	ENSMUSG00000030401	Rtn2	MMS10-P|Ms10p|NSPLI|Nspl1	reticulon 2 (Z-band associated protein)	protein-coding
MACS_peak_6751	chr19	46835875	46836483	+	93.23	NA	promoter-TSS (NM_033569)	promoter-TSS (NM_033569)	80	NM_033569	94219	Mm.306903	NM_033569	ENSMUSG00000064105	Cnnm2	AU015877|AW048635|Acdp2|Clp2	cyclin M2	protein-coding
MACS_peak_7867	chr3	36761305	36761867	+	93.19	NA	promoter-TSS (NM_172679)	promoter-TSS (NM_172679)	-442	NM_172679	229227	Mm.207907	NM_172679	ENSMUSG00000037270	4932438A13Rik	4732443H21|B830039D19Rik|D630029K19Rik|FSA|Kiaa1109|Tweek	RIKEN cDNA 4932438A13 gene	protein-coding
MACS_peak_15598	chr9	44953413	44954023	+	93.12	NA	intron (NM_001013390, intron 1 of 4)	intron (NM_001013390, intron 1 of 4)	6593	NM_001013390	399548	Mm.335112	NM_001013390	ENSMUSG00000046480	Scn4b	Gm1471	sodium channel, type IV, beta	protein-coding
MACS_peak_1875	chr11	22593062	22593513	+	93.08	NA	Intergenic	Intergenic	166448	NM_016888	53625	Mm.395495	NM_016888	ENSMUSG00000051650	B3gnt2	AA408337|AA409404|AW260308|B3Galt6|B3gnt1|BGnT-1|BGnT-2|BGnT1|BGnT2|Beta3gnt	UDP-GlcNAc:betaGal beta-1,3-N-acetylglucosaminyltransferase 2	protein-coding
MACS_peak_8101	chr3	95161022	95161507	+	93	NA	promoter-TSS (NM_001163641)	promoter-TSS (NM_001163641)	-140	NM_018877	84505	Mm.490259	NM_018877	ENSMUSG00000015697	Setdb1	AU022152|ESET|KMT1E|mKIAA0067	SET domain, bifurcated 1	protein-coding
MACS_peak_86	chr1	24684819	24685555	+	92.95	NA	promoter-TSS (NM_026719)	promoter-TSS (NM_026719)	-196	NM_026719	68421	Mm.336563	NM_026719	ENSMUSG00000073725	Lmbrd1	0910001K20Rik|AV347960	LMBR1 domain containing 1	protein-coding
MACS_peak_14986	chr8	127536450	127537062	+	92.9	NA	promoter-TSS (NM_016909)	promoter-TSS (NM_016909)	-141	NM_016909	53424	Mm.5248	NM_016909	ENSMUSG00000056820	Tsnax	R74833|Trax	translin-associated factor X	protein-coding
MACS_peak_12275	chr7	52806861	52807474	+	92.79	NA	intron (NM_148927, intron 17 of 19)	intron (NM_148927, intron 17 of 19)	-3131	NM_025330	66065	Mm.285710	NM_025330	ENSMUSG00000030825	Hsd17b14	0610039E24Rik|Dhrs10|retSDR3	hydroxysteroid (17-beta) dehydrogenase 14	protein-coding
MACS_peak_607	chr1	134201034	134201665	+	92.55	NA	exon (NM_144810, exon 5 of 5)	exon (NM_144810, exon 5 of 5)	6146	NM_144810	213417	Mm.39723	NM_144810	ENSMUSG00000042115	Klhdc8a	A630065K24Rik	kelch domain containing 8A	protein-coding
MACS_peak_1959	chr11	35799171	35800424	+	92.49	NA	Intergenic	Intergenic	-6206	NM_170779	211652	Mm.31267	NM_170779		Wwc1	AA408228|AU017197|BC037006|Kibra|mKIAA0869	WW, C2 and coiled-coil domain containing 1	protein-coding
MACS_peak_5538	chr17	24119838	24120533	+	92.42	NA	Intergenic	L2|LINE|L2	-7988	NM_013921	30943	Mm.142568	NM_013921	ENSMUSG00000024124	Prss30	2010015P21Rik|Disp|Disp1|Tmprss8	protease, serine 30	protein-coding
MACS_peak_153	chr1	39735080	39736304	+	92.36	NA	intron (NM_001145660, intron 11 of 14)	intron (NM_001145660, intron 11 of 14)	-27665	NM_170597	263764	Mm.122091	NM_170597	ENSMUSG00000050967	Creg2	A830098L22Rik	cellular repressor of E1A-stimulated genes 2	protein-coding
MACS_peak_5724	chr17	47846946	47847811	+	92.33	NA	Intergenic	Intergenic	-8433	NR_045912	100126242	Mm.392746	NR_045912	ENSMUSG00000086930	Frs3os	4930417B13Rik|Gm14873|OTTMUSG00000018358	fibroblast growth factor receptor substrate 3, opposite strand	ncRNA
MACS_peak_4213	chr14	63444492	63445304	+	92.2	NA	intron (NR_045503, intron 4 of 6)	intron (NR_045503, intron 4 of 6)	-11629	NM_175546	268752	Mm.1960	NM_175546	ENSMUSG00000014547	Wdfy2	5830485M08|B130024L21Rik|ProF|ZFYVE22	WD repeat and FYVE domain containing 2	protein-coding
MACS_peak_4171	chr14	56500778	56501651	+	92.2	NA	3' UTR (NM_019820, exon 3 of 3)	3' UTR (NM_019820, exon 3 of 3)	1879	NM_019820	56410	Mm.97163	NM_019820	ENSMUSG00000040380	Cbln3	-	cerebellin 3 precursor protein	protein-coding
MACS_peak_14687	chr8	112278623	112279095	+	91.97	NA	Intergenic	Lx8|LINE|L1	-17220	NM_001080930	52335	Mm.276770	NM_001080930	ENSMUSG00000069895	Atxn1l	AW558552|Boat|C330011L24Rik|D6Mgi37|D8Ertd587e|ENSMUSG00000069895	ataxin 1-like	protein-coding
MACS_peak_7720	chr2	180317082	180317515	+	91.97	NA	intron (NM_028479, intron 1 of 5)	intron (NM_028479, intron 1 of 5)	1289	NM_028479	73247	Mm.426558	NM_028479	ENSMUSG00000027569	Mrgbp	1600027N09Rik|AW060503|C80444	MRG/MORF4L binding protein	protein-coding
MACS_peak_16984	chrX	98456060	98456681	+	91.92	NA	TTS (NM_018789)	TTS (NM_018789)	2961	NM_001033362	245536	Mm.212463	NM_001033362	ENSMUSG00000090141	Gm614	Il2rg	predicted gene 614	protein-coding
MACS_peak_3507	chr13	43884144	43884969	+	91.89	NA	intron (NM_001289915, intron 2 of 4)	intron (NM_001289915, intron 2 of 4)	4075	NM_009856	12522	Mm.57175	NM_009856	ENSMUSG00000015396	Cd83	-	CD83 antigen	protein-coding
MACS_peak_2046	chr11	55010399	55011328	+	91.81	NA	intron (NR_046034, intron 1 of 2)	intron (NR_046034, intron 1 of 2)	321	NR_046034	74045	Mm.292156	NR_046034	ENSMUSG00000084980	Slc36a1os	4921508A21Rik	solute carrier family 36 (proton/amino acid symporter), member 1, opposite strand	ncRNA
MACS_peak_10843	chr6	82981804	82982278	+	91.71	NA	exon (NM_010070, exon 5 of 5)	exon (NM_010070, exon 5 of 5)	1424	NM_001291799	13448	Mm.156	NM_010070	ENSMUSG00000068335	Dok1	AW557123|p62DOK	docking protein 1	protein-coding
MACS_peak_14693	chr8	112481296	112481919	+	91.7	NA	intron (NM_028584, intron 2 of 2)	intron (NM_028584, intron 2 of 2)	4498	NM_028584	73608	Mm.86833	NM_028584	ENSMUSG00000001672	Marveld3	1810006A16Rik|AI642133|Marvd3|Mrvldc3	MARVEL (membrane-associating) domain containing 3	protein-coding
MACS_peak_16281	chr9	99046116	99046663	+	91.66	NA	Intergenic	Intergenic	-5759	NM_029094	74769	Mm.213128	NM_029094		Pik3cb	1110001J02Rik|AI447572|p110beta	phosphatidylinositol 3-kinase, catalytic, beta polypeptide	protein-coding
MACS_peak_15947	chr9	65238776	65239402	+	91.38	NA	exon (NM_028974, exon 1 of 1)	exon (NM_028974, exon 1 of 1)	370	NM_028974	74492	Mm.159223	NM_028974	ENSMUSG00000054978	Kbtbd13	5430433E21Rik	kelch repeat and BTB (POZ) domain containing 13	protein-coding
MACS_peak_2443	chr11	97401484	97402513	+	91.34	NA	intron (NM_018873, intron 4 of 19)	RMER30|DNA|MER1_type	34442	NM_018873	56013	Mm.342665	NM_018873	ENSMUSG00000038453	Srcin1	P140|SNIP|mKIAA1684|p140Cap	SRC kinase signaling inhibitor 1	protein-coding
MACS_peak_4948	chr15	103007958	103008548	+	91.28	NA	Intergenic	Intergenic	-14538	NM_027885	71726	Mm.254820	NM_027885		Smug1	1200013B09Rik|A930006H09Rik|C85220	single-strand selective monofunctional uracil DNA glycosylase	protein-coding
MACS_peak_14641	chr8	109087649	109088360	+	90.89	NA	Intergenic	Intergenic	-23039	NR_045470	68692	Mm.416843	NR_045470	ENSMUSG00000099139	1110028F18Rik	-	RIKEN cDNA 1110028F18 gene	ncRNA
MACS_peak_4949	chr15	103102806	103103533	+	90.87	NA	promoter-TSS (NM_019817)	promoter-TSS (NM_019817)	-180	NM_019817	56447	Mm.29473	NM_019817	ENSMUSG00000060992	Copz1	5930435A22Rik|AA407760|D4Ertd360e	coatomer protein complex, subunit zeta 1	protein-coding
MACS_peak_4301	chr14	75916698	75917326	+	90.85	NA	intron (NM_001128093, intron 1 of 1)	LTR82A|LTR|ERVL	61223	NM_001128093	380918	Mm.484360	NM_001128093	ENSMUSG00000091722	Siah3	Gm912	seven in absentia homolog 3 (Drosophila)	protein-coding
MACS_peak_12817	chr7	107642859	107643413	+	90.85	NA	intron (NM_011671, intron 2 of 7)	intron (NM_011671, intron 2 of 7)	1269	NM_011671	22228	Mm.171378	NM_011671		Ucp2	Slc25a8	uncoupling protein 2 (mitochondrial, proton carrier)	protein-coding
MACS_peak_11909	chr7	24866596	24867227	+	90.84	NA	promoter-TSS (NM_001045486)	promoter-TSS (NM_001045486)	-5	NM_001289634	210135	Mm.32254	NM_172483	ENSMUSG00000057101	Zfp180	2310040I01Rik|AI852378|D130011P11|HHZ168	zinc finger protein 180	protein-coding
MACS_peak_4754	chr15	79913534	79914287	+	90.68	NA	promoter-TSS (NR_028281)	promoter-TSS (NR_028281)	-74	NM_013762	27367	Mm.290771	NM_013762	ENSMUSG00000060036	Rpl3	F2|J1	ribosomal protein L3	protein-coding
MACS_peak_8380	chr3	145295597	145296340	+	90.64	NA	Intergenic	Intergenic	16981	NM_010516	16007	Mm.1231	NM_010516	ENSMUSG00000028195	Cyr61	AI325051|CCN1|Igfbp10	cysteine rich protein 61	protein-coding
MACS_peak_14688	chr8	112302174	112302807	+	90.63	NA	promoter-TSS (NM_001301211)	promoter-TSS (NM_001301211)	7	NM_009677	11765	Mm.37210	NM_009677	ENSMUSG00000031731	Ap1g1	AA409002|AU041323|AW551707|Adtg|D8Ertd374e	adaptor protein complex AP-1, gamma 1 subunit	protein-coding
MACS_peak_5580	chr17	28929542	28930277	+	90.59	NA	Intergenic	Intergenic	-8162	NM_001081315	268936	Mm.291877	NM_199061	ENSMUSG00000063952	Brpf3	AI413466|AW493400|mKIAA1286	bromodomain and PHD finger containing, 3	protein-coding
MACS_peak_6815	chr19	56472609	56473255	+	90.59	NA	intron (NM_007611, intron 1 of 6)	MTD|LTR|MaLR	1313	NM_007611	12369	Mm.35687	NM_007611	ENSMUSG00000025076	Casp7	AI314680|CMH-1|ICE-IAP3|Mch3|caspase-7|mCASP-7	caspase 7	protein-coding
MACS_peak_7544	chr2	153779673	153780022	+	90.54	NA	intron (NM_001034875, intron 10 of 15)	intron (NM_001034875, intron 10 of 15)	13249	NM_001034875	381399	Mm.315572	NM_001034875	ENSMUSG00000074665	Bpifb4	Gm1006|Lplunc4	BPI fold containing family B, member 4	protein-coding
MACS_peak_2613	chr11	112813368	112813926	+	90.52	NA	Intergenic	Intergenic	-127205	NR_130164	76393	Mm.86795	NR_130164		1700012H19Rik	-	RIKEN cDNA 1700012H19 gene	ncRNA
MACS_peak_10581	chr6	52122461	52123096	+	90.42	NA	intron (NM_010452, intron 3 of 4)	CpG	7105	NR_131182	105242657	Mm.490651	NR_131182	ENSMUSG00000056445	Hoxaas2	2810043O09Rik|5730446D14Rik	Hoxa cluster antisense RNA 2	ncRNA
MACS_peak_6741	chr19	45864920	45865585	+	90.25	NA	Intergenic	Intergenic	-7471	NM_023799	76055	Mm.122725	NM_023799	ENSMUSG00000025220	Mgea5	2810009A20Rik|4833427O07Rik|5830447M11Rik|AA408215|Hy5|Ncoat|OGA|mKIAA0679	meningioma expressed antigen 5 (hyaluronidase)	protein-coding
MACS_peak_15942	chr9	64792662	64793078	+	90.22	NA	intron (NM_144813, intron 2 of 9)	intron (NM_144813, intron 2 of 9)	6544	NM_144813	214111	Mm.156124	NM_144813	ENSMUSG00000034452	Slc24a1	-	solute carrier family 24 (sodium/potassium/calcium exchanger), member 1	protein-coding
MACS_peak_14857	chr8	122662753	122663239	+	90.19	NA	intron (NM_172286, intron 1 of 12)	MLT1D|LTR|MaLR	-5833	NM_001163760	234797	Mm.101958	NM_172286	ENSMUSG00000031824	6430548M08Rik	AW049007|Kiaa0513|mKIAA0513	RIKEN cDNA 6430548M08 gene	protein-coding
MACS_peak_6410	chr18	81183185	81183768	+	90.07	NA	promoter-TSS (NM_178280)	promoter-TSS (NM_178280)	-159	NM_178280	20689	Mm.215917	NM_178280	ENSMUSG00000024565	Sall3	B130022O04Rik|Msal|Msal-1|Sal|Salt|Spalt	sal-like 3 (Drosophila)	protein-coding
MACS_peak_5709	chr17	46620493	46621481	+	89.97	NA	intron (NM_001162864, intron 2 of 14)	intron (NM_001162864, intron 2 of 14)	3637	NM_001162864	106763	Mm.297613	NM_175351	ENSMUSG00000015599	Ttbk1	AU017937|AW048023|C330008L01Rik	tau tubulin kinase 1	protein-coding
MACS_peak_16795	chrX	7579916	7580478	+	89.93	NA	Intergenic	Intergenic	15421	NM_027227	69824	Mm.279756	NM_027227	ENSMUSG00000031163	Glod5	2010001H14Rik|AV061890	glyoxalase domain containing 5	protein-coding
MACS_peak_8221	chr3	107181352	107182172	+	89.86	NA	Intergenic	Intergenic	-45555	NM_001045807	229700	Mm.27966	NM_001045807		Rbm15	C230088J01Rik|mKIAA1438	RNA binding motif protein 15	protein-coding
MACS_peak_2421	chr11	95868122	95868762	+	89.84	NA	Intergenic	CpG-2479	-1184	NM_009951	140486	Mm.294769	NM_009951	ENSMUSG00000013415	Igf2bp1	AL024068|AW549074|CRD-BP|Crdbp|D030026A21Rik|D11Moh40e|D11Moh45|IMP-1|Neilsen|ZBP-1|Zbp1|mir-3063	insulin-like growth factor 2 mRNA binding protein 1	protein-coding
MACS_peak_16730	chr9	122554685	122555248	+	89.82	NA	Intergenic	Intergenic	-37028	NR_029819	387156		NR_029819	ENSMUSG00000065414	Mir138-1	Mirn138|Mirn138-1|mir-138-1	microRNA 138-1	ncRNA
MACS_peak_13462	chr7	150488570	150489133	+	89.82	NA	intron (NM_008434, intron 11 of 15)	intron (NM_008434, intron 11 of 15)	-6399	NR_001461	63830	Mm.356096	NR_001461	ENSMUSG00000101609	Kcnq1ot1	Kvlqt1-as|Lit1|Tssc8	KCNQ1 overlapping transcript 1	ncRNA
MACS_peak_15943	chr9	64880649	64881068	+	89.81	NA	intron (NM_028906, intron 1 of 20)	CpG	593	NM_028906	74388	Mm.202749	NM_028906	ENSMUSG00000032393	Dpp8	2310004I03Rik|4932434F09Rik|AI666706|DPP VIII	dipeptidylpeptidase 8	protein-coding
MACS_peak_14703	chr8	113424945	113425435	+	89.69	NA	intron (NR_052009, intron 1 of 23)	MIR|SINE|MIR	1198	NR_052009	234730	Mm.102591	NM_172283	ENSMUSG00000033703	Fuk	1110046B12Rik|AI303278	fucokinase	protein-coding
MACS_peak_5645	chr17	35858553	35859261	+	89.66	NA	Intergenic	Intergenic	-17823	NM_172962	12305	Mm.5021	NM_007584	ENSMUSG00000003534	Ddr1	6030432F18|AI323681|CD167a|Cak|Nep|PTK3A	discoidin domain receptor family, member 1	protein-coding
MACS_peak_2745	chr11	121708890	121709757	+	89.52	NA	Intergenic	Intergenic	17791	NM_029049	74675	Mm.61213	NM_029049	ENSMUSG00000039198	Ptchd3	4930451E13Rik|4933440L20Rik|RNDEu-3	patched domain containing 3	protein-coding
MACS_peak_3348	chr13	23654071	23654770	+	89.45	NA	promoter-TSS (NM_178205)	promoter-TSS (NM_178205)	-186	NM_178205	319151	Mm.261658	NM_178205		Hist1h3e	H3-f|H3.1	histone cluster 1, H3e	protein-coding
MACS_peak_6035	chr18	12000542	12001135	+	89.45	NA	intron (NM_022021, intron 1 of 8)	intron (NM_022021, intron 1 of 8)	-1891	NR_035447	100316686		NR_035447	ENSMUSG00000084565	Mir1901	Mirn1901|mmu-mir-1901	microRNA 1901	ncRNA
MACS_peak_2614	chr11	112820721	112821586	+	89.32	NA	Intergenic	Intergenic	-134711	NR_130164	76393	Mm.86795	NR_130164		1700012H19Rik	-	RIKEN cDNA 1700012H19 gene	ncRNA
MACS_peak_13202	chr7	134655157	134655804	+	89.17	NA	promoter-TSS (NM_001304266)	promoter-TSS (NM_001304266)	-17	NM_001304266	100043597	Mm.428042	NM_175144	ENSMUSG00000053877	Srcap	B930091H02Rik|D030022P06Rik|F630004O05Rik	Snf2-related CREBBP activator protein	protein-coding
MACS_peak_1944	chr11	34552319	34553030	+	89.02	NA	intron (NM_033374, intron 2 of 51)	intron (NM_033374, intron 2 of 51)	44733	NM_033374	94176	Mm.380679	NM_033374	ENSMUSG00000020143	Dock2	AI662014|AW122239|CED-5|Hch|MBC	dedicator of cyto-kinesis 2	protein-coding
MACS_peak_9827	chr5	121549798	121550407	+	89.02	NA	Intergenic	Intergenic	-90001	NM_001302344	19894	Mm.181166	NM_011286	ENSMUSG00000029608	Rph3a	2900002P20Rik|AU022689|AW108370	rabphilin 3A	protein-coding
MACS_peak_632	chr1	136852291	136852988	+	89.02	NA	promoter-TSS (NM_001081307)	promoter-TSS (NM_001081307)	-122	NM_001081307	329251	Mm.188709	NM_001081307	ENSMUSG00000073557	Ppp1r12b	1810037O03Rik|9530009M10Rik|AI132431|Mypt2	protein phosphatase 1, regulatory (inhibitor) subunit 12B	protein-coding
MACS_peak_16713	chr9	121923313	121923738	+	88.99	NA	Intergenic	Intergenic	-18381	NM_001289558	215494	Mm.402151	NM_153540	ENSMUSG00000066235	Pomgnt2	Ago61|C85492|Gtdc2	protein O-linked mannose beta 1,4-N-acetylglucosaminyltransferase 2	protein-coding
MACS_peak_9966	chr5	137084758	137085516	+	88.86	NA	Intergenic	Intergenic	-41777	NM_001291234	13047	Mm.320317	NM_009986	ENSMUSG00000029705	Cux1	CDP|Cutl1|Cux|Cux-1	cut-like homeobox 1	protein-coding
MACS_peak_10579	chr6	52108085	52108583	+	88.71	NA	promoter-TSS (NM_010449)	promoter-TSS (NM_010449)	-18	NM_001311118	15394	Mm.197	NM_010449	ENSMUSG00000029844	Hoxa1	ERA1|Hox-1.6	homeobox A1	protein-coding
MACS_peak_9551	chr5	73883746	73884037	+	88.56	NA	intron (NM_178896, intron 1 of 10)	intron (NM_178896, intron 1 of 10)	1626	NM_001190733	100737	Mm.220312	NM_178896	ENSMUSG00000051674	Dcun1d4	AI836376	DCN1, defective in cullin neddylation 1, domain containing 4 (S. cerevisiae)	protein-coding
MACS_peak_4899	chr15	98799268	98799879	+	88.19	NA	Intergenic	Intergenic	-15641	NM_011653	22142	Mm.405359	NM_011653	ENSMUSG00000072235	Tuba1a	Tuba-1|Tuba1	tubulin, alpha 1A	protein-coding
MACS_peak_12245	chr7	52185041	52185619	+	88.14	NA	promoter-TSS (NM_001077264)	promoter-TSS (NM_001077264)	-470	NM_001077264	11771	Mm.6877	NM_007458	ENSMUSG00000060279	Ap2a1	Adtaa	adaptor-related protein complex 2, alpha 1 subunit	protein-coding
MACS_peak_15807	chr9	59139143	59139722	+	88.03	NA	promoter-TSS (NM_028121)	promoter-TSS (NM_028121)	53	NM_028121	72141	Mm.22456	NM_028121	ENSMUSG00000025236	Adpgk	2610017G09Rik|Adp-gk|C77577	ADP-dependent glucokinase	protein-coding
MACS_peak_9339	chr5	24515341	24516154	+	88.02	NA	intron (NM_145401, intron 3 of 15)	intron (NM_145401, intron 3 of 15)	-14176	NM_001310480	108099	Mm.33649	NM_145401	ENSMUSG00000028944	Prkag2	2410051C13Rik|AAKG|AAKG2|AI854673|H91620p|WPWS	protein kinase, AMP-activated, gamma 2 non-catalytic subunit	protein-coding
MACS_peak_4176	chr14	57012552	57013200	+	87.99	NA	Intergenic	Intergenic	-8658	NM_001033043	30054	Mm.287783	NM_001033043	ENSMUSG00000000365	Rnf17	MMIP-2|Mmip2|TDRD4	ring finger protein 17	protein-coding
MACS_peak_14593	chr8	107792387	107792891	+	87.98	NA	exon (NM_015821, exon 3 of 3)	exon (NM_015821, exon 3 of 3)	-1062	NM_011939	26386	Mm.89204	NM_011939	ENSMUSG00000033249	Hsf4	HSF 4|HSTF 4|HSTF4|ldis1|mHSF4	heat shock transcription factor 4	protein-coding
MACS_peak_1762	chr11	6384403	6385475	+	87.87	NA	Intergenic	RLTR28|LTR|ERVL	-8860	NM_011221	19291	Mm.296150	NM_011221	ENSMUSG00000094483	Purb	2310015K15Rik|AA114818|Cager-2|D11Bwg0414e	purine rich element binding protein B	protein-coding
MACS_peak_3893	chr13	114478170	114478784	+	87.84	NA	Intergenic	L1_Mm|LINE|L1	-24593	NM_019960	56534	Mm.41410	NM_019960	ENSMUSG00000051456	Hspb3	2310035K17Rik|AI844863|Hsbp3|spb3	heat shock protein 3	protein-coding
MACS_peak_12834	chr7	108236681	108237262	+	87.82	NA	Intergenic	Intergenic	-20318	NM_001146010	207278	Mm.263041	NM_199012	ENSMUSG00000030691	Fchsd2	BC034086|R74866|Sh3md3|mKIAA0769	FCH and double SH3 domains 2	protein-coding
MACS_peak_10487	chr6	47543977	47544484	+	87.62	NA	intron (NM_001146689, intron 1 of 19)	CpG	799	NM_007971	14056	Mm.246688	NM_007971	ENSMUSG00000029687	Ezh2	Enx-1|Enx1h|KMT6|mKIAA4065	enhancer of zeste 2 polycomb repressive complex 2 subunit	protein-coding
MACS_peak_2184	chr11	69495140	69495833	+	87.59	NA	promoter-TSS (NM_030702)	promoter-TSS (NM_030702)	-14	NM_030702	80886	Mm.284592	NM_030702	ENSMUSG00000005204	Senp3	AA408656|Smt3ip|Smt3ip1	SUMO/sentrin specific peptidase 3	protein-coding
MACS_peak_12984	chr7	120097929	120098437	+	87.5	NA	exon (NM_175279, exon 1 of 1)	exon (NM_175279, exon 1 of 1)	707	NM_175279	78748	Mm.349943	NM_175279	ENSMUSG00000098132	Rassf10	4632411J06Rik	Ras association (RalGDS/AF-6) domain family (N-terminal) member 10	protein-coding
MACS_peak_11185	chr6	112974873	112975383	+	87.27	NA	Intergenic	Charlie14a|DNA|MER1_type	-21193	NM_008188	14911	Mm.781	NM_008188	ENSMUSG00000030264	Thumpd3	AW556087|Gt(ROSA)26asSor|Gtrosa26as	THUMP domain containing 3	protein-coding
MACS_peak_16101	chr9	72502998	72503585	+	87.16	NA	Intergenic	RMER1B|Other|Other	-6863	NM_010890	17999	Mm.279923	NM_010890	ENSMUSG00000032216	Nedd4	AA959633|AL023035|AU019897|E430025J12Rik|Nedd4-1|Nedd4a|mKIAA0093	neural precursor cell expressed, developmentally down-regulated 4	protein-coding
MACS_peak_15351	chr9	27106554	27107142	+	87.06	NA	promoter-TSS (NM_001033323)	promoter-TSS (NM_001033323)	35	NM_001129787	235086	Mm.335029	NM_001033323	ENSMUSG00000034275	Igsf9b	Gm508|mKIAA1030	immunoglobulin superfamily, member 9B	protein-coding
MACS_peak_8741	chr4	86220787	86221779	+	86.96	NA	promoter-TSS (NM_178376)	promoter-TSS (NM_178376)	-294	NM_178376	68441	Mm.31178	NM_178376	ENSMUSG00000070934	Rraga	1300010C19Rik|AI255374|FIP-1|RAGA	Ras-related GTP binding A	protein-coding
MACS_peak_12866	chr7	109261712	109262301	+	86.95	NA	exon (NM_001081424, exon 4 of 5)	exon (NM_001081424, exon 4 of 5)	3221	NM_001081424	504186	Mm.334074	NM_001081424	ENSMUSG00000066279	Chrna10	-	cholinergic receptor, nicotinic, alpha polypeptide 10	protein-coding
MACS_peak_16890	chrX	49537033	49537623	+	86.84	NA	Intergenic	Intergenic	-19228	NM_008150	14735	Mm.1528	NM_008150	ENSMUSG00000031119	Gpc4	9530073D23Rik|AF311610|AI385680|AI661372|K-glypican	glypican 4	protein-coding
MACS_peak_11663	chr6	146345800	146346471	+	86.75	NA	intron (NM_019923, intron 10 of 56)	L1M2|LINE|L1	104610	NM_010586	16439	Mm.7800	NM_010586	ENSMUSG00000030287	Itpr2	AI649341|InsP3R-2|InsP3R-5|Ip3r2|Itpr5|insP3R2	inositol 1,4,5-triphosphate receptor 2	protein-coding
MACS_peak_16982	chrX	98417657	98418099	+	86.74	NA	promoter-TSS (NM_001110311)	promoter-TSS (NM_001110311)	24	NM_001110311	55988	Mm.206949	NM_018875	ENSMUSG00000046032	Snx12	2610001F05Rik|AW045757|SDP8	sorting nexin 12	protein-coding
MACS_peak_1409	chr10	80645172	80645774	+	86.68	NA	promoter-TSS (NM_001190474)	promoter-TSS (NM_001190474)	-279	NM_001190474	13144	Mm.10294	NM_007828	ENSMUSG00000034974	Dapk3	ZIPK|dlk	death-associated protein kinase 3	protein-coding
MACS_peak_17013	chrX	101208575	101209091	+	86.56	NA	Intergenic	Intergenic	-32210	NM_011276	19820	Mm.427762	NM_011276	ENSMUSG00000056537	Rlim	AL022832|AW743871|Ha1r|Rlim1|Rnf12	ring finger protein, LIM domain interacting	protein-coding
MACS_peak_316	chr1	72272015	72272575	+	86.55	NA	Intergenic	Intergenic	-13414	NM_001005423	381269	Mm.422636	NM_001005423	ENSMUSG00000039395	Mreg	Gm974|Wdt2|dsu	melanoregulin	protein-coding
MACS_peak_9116	chr4	137805070	137805768	+	86.55	NA	promoter-TSS (NM_001099631)	promoter-TSS (NM_001099631)	-907	NM_001099631	230863	Mm.482408	NM_001099631	ENSMUSG00000045349	Sh2d5	BC036961	SH2 domain containing 5	protein-coding
MACS_peak_1789	chr11	8730351	8731345	+	86.48	NA	Intergenic	Intergenic	-166310	NM_001083587	319939	Mm.337820	NM_001083587	ENSMUSG00000020422	Tns3	BC023928|F830010I22Rik|TEM6|Tens1	tensin 3	protein-coding
MACS_peak_1947	chr11	34879217	34880124	+	86.35	NA	Intergenic	Intergenic	-55288	NM_011412	20564	Mm.478604	NM_011412	ENSMUSG00000056427	Slit3	Slil2|Slit1|b2b2362.1Clo	slit homolog 3 (Drosophila)	protein-coding
MACS_peak_4740	chr15	78665104	78665842	+	86.12	NA	Intergenic	MIR|SINE|MIR	-7604	NM_027219	104445	Mm.307488	NM_027219	ENSMUSG00000049521	Cdc42ep1	1810058K22Rik|AA980734|Borg5|CEP1|MSE55	CDC42 effector protein (Rho GTPase binding) 1	protein-coding
MACS_peak_15265	chr9	21069446	21069966	+	86.1	NA	promoter-TSS (NM_153583)	promoter-TSS (NM_153583)	-23	NM_153583	235040	Mm.440165	NM_153583	ENSMUSG00000002820	Atg4d	9830134P12Rik|APG4-D|Apg4d|Atg4dl|Autl4	autophagy related 4D, cysteine peptidase	protein-coding
MACS_peak_7015	chr2	30634553	30635236	+	85.91	NA	Intergenic	Intergenic	22363	NM_198000	73598	Mm.34166	NM_198000	ENSMUSG00000044320	1700001O22Rik	1700113K14Rik|4930549G18Rik	RIKEN cDNA 1700001O22 gene	protein-coding
MACS_peak_14962	chr8	126390825	126391424	+	85.88	NA	Intergenic	Intergenic	-7015	NM_028536	73420	Mm.157746	NM_028536	ENSMUSG00000031971	Ccsap	1700054N08Rik|AI853424	centriole, cilia and spindle associated protein	protein-coding
MACS_peak_16608	chr9	118397838	118398360	+	85.86	NA	Intergenic	(CAAA)n|Simple_repeat|Simple_repeat	10792	NM_001164789	13813	Mm.200692	NM_010136	ENSMUSG00000032446	Eomes	C77258|TBR-2|Tbr2	eomesodermin homolog (Xenopus laevis)	protein-coding
MACS_peak_2451	chr11	97659045	97659885	+	85.85	NA	Intergenic	Intergenic	-1521	NM_010688	16796	Mm.271967	NM_010688	ENSMUSG00000038366	Lasp1	AA408629|Def-4|SH3P6|Tg(Col1a1-lacZ)1Ngma	LIM and SH3 protein 1	protein-coding
MACS_peak_11751	chr7	5012709	5013089	+	85.84	NA	promoter-TSS (NM_133671)	promoter-TSS (NM_133671)	-846	NM_133671	22185	Mm.360389	NM_133671	ENSMUSG00000030435	U2af2	65kDa	U2 small nuclear ribonucleoprotein auxiliary factor (U2AF) 2	protein-coding
MACS_peak_14876	chr8	123059272	123059955	+	85.58	NA	promoter-TSS (NM_001145897)	promoter-TSS (NM_001145897)	-144	NM_001145897	382034	Mm.334856	NM_198671	ENSMUSG00000031822	Gse1	2210013I18Rik|mKIAA0182	genetic suppressor element 1	protein-coding
MACS_peak_10044	chr5	147623775	147624251	+	85.43	NA	Intergenic	Intergenic	-17481	NM_011669	22217	Mm.167971	NM_011669	ENSMUSG00000029640	Usp12	Ubh1	ubiquitin specific peptidase 12	protein-coding
MACS_peak_16818	chrX	11885661	11886187	+	85.4	NA	Intergenic	Intergenic	46198	NR_045321	100043946	Mm.211985	NR_045321	ENSMUSG00000087591	Gm14635	OTTMUSG00000017536	predicted gene 14635	ncRNA
MACS_peak_372	chr1	79675796	79676268	+	85.36	NA	Intergenic	MIRb|SINE|MIR	-7485	NM_183027	252903	Mm.32409	NM_183027	ENSMUSG00000054702	Ap1s3	1190009B22|Jr2|[s]3A	adaptor-related protein complex AP-1, sigma 3	protein-coding
MACS_peak_6664	chr19	36890385	36891022	+	85.36	NA	Intergenic	Intergenic	-18019	NM_001163635	74493	Mm.249310	NM_001163635	ENSMUSG00000024811	Tnks2	5430432P15Rik|AA517131|AI662480|ARTD6|TNKS-2|Tank2	tankyrase, TRF1-interacting ankyrin-related ADP-ribose polymerase 2	protein-coding
MACS_peak_9126	chr4	138348356	138348893	+	85.36	NA	Intergenic	Intergenic	16974	NM_011109	18782	Mm.71913	NM_011109	ENSMUSG00000041202	Pla2g2d	Splash|mGIID	phospholipase A2, group IID	protein-coding
MACS_peak_14212	chr8	73343981	73344509	+	85.18	NA	intron (NM_008353, intron 15 of 15)	intron (NM_008353, intron 15 of 15)	11897	NM_008353	16161	Mm.731	NM_008353	ENSMUSG00000000791	Il12rb1	CD212|IL-12R[b]	interleukin 12 receptor, beta 1	protein-coding
MACS_peak_11121	chr6	100475644	100476029	+	85.14	NA	Intergenic	Intergenic	-1558	NR_040525	73395	Mm.69413	NR_040525	ENSMUSG00000101553	1700049E22Rik	-	RIKEN cDNA 1700049E22 gene	ncRNA
MACS_peak_14704	chr8	113443278	113443733	+	85.08	NA	promoter-TSS (NM_009179)	promoter-TSS (NM_009179)	-260	NM_009179	20444	Mm.200388	NM_009179	ENSMUSG00000031749	St3gal2	AI429591|AW822065|ST3GalII|Siat5	ST3 beta-galactoside alpha-2,3-sialyltransferase 2	protein-coding
MACS_peak_7074	chr2	38277793	38278535	+	85.01	NA	Intergenic	Intergenic	71336	NM_010710	16870	Mm.142856	NM_010710	ENSMUSG00000000247	Lhx2	LH2A|Lh-2|Lim2|ap|apterous	LIM homeobox protein 2	protein-coding
MACS_peak_8110	chr3	95697560	95697947	+	84.86	NA	promoter-TSS (NM_146104)	promoter-TSS (NM_146104)	-91	NM_146134	226548	Mm.306954	NM_146104	ENSMUSG00000015750	Aph1a	6530402N02Rik|APH-1a	anterior pharynx defective 1a homolog (C. elegans)	protein-coding
MACS_peak_17029	chrX	108758490	108758947	+	84.83	NA	intron (NM_001080549, intron 4 of 9)	intron (NM_001080549, intron 4 of 9)	51970	NM_001080549	245596	Mm.246623	NM_001080549		Hdx	D030011N01Rik|Gm380	highly divergent homeobox	protein-coding
MACS_peak_15802	chr9	58595856	58596314	+	84.7	NA	Intergenic	Intergenic	-6719	NM_028598	73673	Mm.205196	NM_028598	ENSMUSG00000074269	Rec114	2410076I21Rik|4930527A11Rik	REC114 meiotic recombination protein	protein-coding
MACS_peak_12720	chr7	97574617	97575228	+	84.63	NA	promoter-TSS (NM_027298)	promoter-TSS (NM_027298)	100	NM_027298	70054	Mm.307198	NM_027298	ENSMUSG00000044362	Ccdc89	1700019B01Rik|AU022100|BOIP	coiled-coil domain containing 89	protein-coding
MACS_peak_10922	chr6	87885498	87886191	+	84.62	NA	intron (NM_173737, intron 6 of 6)	intron (NM_173737, intron 6 of 6)	21874	NM_173737	232210	Mm.246241	NM_173737	ENSMUSG00000030060	Hmces	8430410A17Rik|C85376	5-hydroxymethylcytosine (hmC) binding, ES cell specific	protein-coding
MACS_peak_10875	chr6	84551411	84551945	+	84.5	NA	Intergenic	Intergenic	-7776	NM_001177713	232174	Mm.255246	NM_175475	ENSMUSG00000063415	Cyp26b1	CP26|P450RAI-2	cytochrome P450, family 26, subfamily b, polypeptide 1	protein-coding
MACS_peak_15631	chr9	46136477	46137257	+	84.47	NA	Intergenic	Intergenic	-8798	NM_183104	74361	Mm.159169	NM_183104	ENSMUSG00000056617	4931429L15Rik	-	RIKEN cDNA 4931429L15 gene	protein-coding
MACS_peak_2013	chr11	51569709	51570230	+	84.45	NA	5' UTR (NM_175255, exon 1 of 23)	5' UTR (NM_175255, exon 1 of 23)	367	NM_175255	77371	Mm.33878	NM_175255	ENSMUSG00000036391	Sec24a	-	Sec24 related gene family, member A (S. cerevisiae)	protein-coding
MACS_peak_7986	chr3	79655469	79656491	+	84.42	NA	Intergenic	RLTR23|LTR|ERV1	-9396	NM_027495	70652	Mm.46635	NM_027495	ENSMUSG00000027956	Tmem144	1110057I03Rik|5730537D05Rik	transmembrane protein 144	protein-coding
MACS_peak_1520	chr10	94877998	94878676	+	84.24	NA	promoter-TSS (NM_001168656)	promoter-TSS (NM_001168656)	-219	NM_001168656	216233	Mm.474283	NM_007706	ENSMUSG00000020027	Socs2	8030460M17|AI527257|AW108012|CIS2|Cish2|D130043N08Rik|JAB|SOCS-2|SSI-2|hg	suppressor of cytokine signaling 2	protein-coding
MACS_peak_8133	chr3	97487646	97488211	+	84.22	NA	Intergenic	Intergenic	6557	NR_106084	102466229		NR_106084	ENSMUSG00000098381	Mir7225	Gm27499|mmu-mir-7225	microRNA 7225	ncRNA
MACS_peak_10921	chr6	87837613	87838228	+	84.22	NA	promoter-TSS (NM_201244)	promoter-TSS (NM_201244)	-14	NM_017477	54161	Mm.258785	NM_017477	ENSMUSG00000030058	Copg1	AU019265|BC056168|Copg|D6Ertd71e|D6Wsu16e	coatomer protein complex, subunit gamma 1	protein-coding
MACS_peak_14532	chr8	97226508	97226971	+	84.09	NA	Intergenic	Intergenic	-6597	NM_026385	67801	Mm.279977	NM_026385	ENSMUSG00000031775	Pllp	0610010I06Rik|AV001002|Plapi|Tm4sf11	plasma membrane proteolipid	protein-coding
MACS_peak_13524	chr8	4370063	4370680	+	84.02	NA	Intergenic	Intergenic	20783	NM_009138	20300	Mm.7275	NM_009138	ENSMUSG00000023235	Ccl25	A130072A22Rik|AI852536|CKb15|Scya25|TECK	chemokine (C-C motif) ligand 25	protein-coding
MACS_peak_16848	chrX	33417803	33418342	+	83.94	NA	Intergenic	L2a|LINE|L2	-10755	NM_001009947	75974	Mm.32873	NM_177745	ENSMUSG00000031093	Dock11	5033414A21Rik|8030476J24|Zizimin2|sph238	dedicator of cytokinesis 11	protein-coding
MACS_peak_9213	chr4	147566777	147567171	+	83.89	NA	Intergenic	Intergenic	32197	NM_176848	230904	Mm.262287	NM_176848	ENSMUSG00000041556	Fbxo2	FBG1|FBX2|Fbs1|Fbs2|NFB42|Prpl4	F-box protein 2	protein-coding
MACS_peak_12900	chr7	116996230	116996624	+	83.89	NA	intron (NM_020052, intron 3 of 21)	intron (NM_020052, intron 3 of 21)	12766	NM_020052	56788	Mm.40447	NM_020052	ENSMUSG00000007279	Scube2	4932442O19Rik|Cegf1|Cegp1	signal peptide, CUB domain, EGF-like 2	protein-coding
MACS_peak_15678	chr9	50336423	50336888	+	83.84	NA	promoter-TSS (NM_011220)	promoter-TSS (NM_011220)	91	NM_011220	19286	Mm.35856	NM_011220	ENSMUSG00000032067	Pts	PTPS	6-pyruvoyl-tetrahydropterin synthase	protein-coding
MACS_peak_16947	chrX	72759227	72759694	+	83.6	NA	promoter-TSS (NM_011692)	promoter-TSS (NM_011692)	-176	NM_011692	22327	Mm.8294	NM_011692	ENSMUSG00000031197	Vbp1	VBP-1	von Hippel-Lindau binding protein 1	protein-coding
MACS_peak_8064	chr3	89883212	89883725	+	83.46	NA	promoter-TSS (NM_001253740)	promoter-TSS (NM_001253740)	25	NM_001293749	59069	Mm.240839	NM_022314	ENSMUSG00000027940	Tpm3	TM30nm|TMnm|Tm5NM|Tpm-5|Tpm5|Trop-5|gamma-TM|hTM30nm|hTMnm	tropomyosin 3, gamma	protein-coding
MACS_peak_8245	chr3	109114173	109114649	+	83.42	NA	Intergenic	Intergenic	-29190	NM_020505	57257	Mm.282257	NM_020505	ENSMUSG00000033721	Vav3	A530094I06Rik|AA986410|Idd18.1	vav 3 oncogene	protein-coding
MACS_peak_4056	chr14	30833505	30834123	+	83.22	NA	promoter-TSS (NM_172264)	promoter-TSS (NM_172264)	-675	NM_172264	218865	Mm.259916	NM_172264	ENSMUSG00000015970	Chdh	AU041472|D630034H06Rik	choline dehydrogenase	protein-coding
MACS_peak_6516	chr19	11000295	11001067	+	83.2	NA	Intergenic	B1_Mus2|SINE|Alu	-5590	NM_009580	22786	Mm.24767	NM_009580	ENSMUSG00000024734	Zp1	-	zona pellucida glycoprotein 1	protein-coding
MACS_peak_9098	chr4	136653583	136654075	+	83.07	NA	Intergenic	Intergenic	-49219	NM_198248	230848	Mm.31068	NM_198248	ENSMUSG00000060862	Zbtb40	BC059177|C230087D24|Gm571|mKIAA0478	zinc finger and BTB domain containing 40	protein-coding
MACS_peak_3632	chr13	58085259	58085922	+	83.04	NA	Intergenic	Intergenic	38971	NR_030544	100124491		NR_030544	ENSMUSG00000077962	Mir874	Mirn874|mir-874|mmu-mir-874	microRNA 874	ncRNA
MACS_peak_12273	chr7	52781546	52782018	+	82.99	NA	promoter-TSS (NM_148927)	promoter-TSS (NM_148927)	82	NM_148927	69217	Mm.274158	NM_148927	ENSMUSG00000040428	Plekha4	2410005C22Rik|C88169|Pepp1	pleckstrin homology domain containing, family A (phosphoinositide binding specific) member 4	protein-coding
MACS_peak_2275	chr11	79593218	79593957	+	82.93	NA	Intergenic	Intergenic	53685	NR_029959	723853		NR_029959	ENSMUSG00000065489	Mir365-2	Mirn365-2|mir-365-2	microRNA 365-2	ncRNA
MACS_peak_4034	chr14	26650550	26651361	+	82.91	NA	Intergenic	Intergenic	-10686	NM_013469	11744	Mm.294083	NM_013469	ENSMUSG00000021866	Anxa11	A830099O17Rik|Anx11	annexin A11	protein-coding
MACS_peak_3813	chr13	99065909	99066545	+	82.89	NA	Intergenic	Intergenic	20695	NM_145455	218490	Mm.371688	NM_145455	ENSMUSG00000021660	Btf3	1700054E11Rik	basic transcription factor 3	protein-coding
MACS_peak_10935	chr6	88396207	88396756	+	82.84	NA	promoter-TSS (NM_023060)	promoter-TSS (NM_023060)	52	NM_023060	65967	Mm.333237	NM_023060	ENSMUSG00000033216	Eefsec	Selb|sec	eukaryotic elongation factor, selenocysteine-tRNA-specific	protein-coding
MACS_peak_2016	chr11	51749215	51750440	+	82.72	NA	Intergenic	Intergenic	-31306	NM_029976	52626	Mm.289456	NM_029976	ENSMUSG00000020392	Cdkn2aipnl	A430101B06Rik|AA409260|D11Ertd497e|MNCb-1520	CDKN2A interacting protein N-terminal like	protein-coding
MACS_peak_8086	chr3	94401964	94402702	+	82.67	NA	Intergenic	Intergenic	-15695	NM_001082484	76742	Mm.28160	NM_029721	ENSMUSG00000028136	Snx27	5730552M22Rik|ESTM45|ESTM47|R75405	sorting nexin family member 27	protein-coding
MACS_peak_7274	chr2	93010223	93010773	+	82.66	NA	Intergenic	Intergenic	-17243	NM_001025246	277414	Mm.41033	NM_001025246	ENSMUSG00000068735	Trp53i11	Tp53i11	transformation related protein 53 inducible protein 11	protein-coding
MACS_peak_12296	chr7	53152055	53152771	+	82.48	NA	promoter-TSS (NM_144801)	promoter-TSS (NM_144801)	-26	NM_144801	70209	Mm.163766	NM_144801	ENSMUSG00000002781	Tmem143	2310076O21Rik|AI481604	transmembrane protein 143	protein-coding
MACS_peak_9897	chr5	129106109	129106601	+	82.46	NA	promoter-TSS (NM_175284)	promoter-TSS (NM_175284)	207	NR_015517	319616	Mm.387738	NR_015517	ENSMUSG00000072591	5930412G12Rik	-	RIKEN cDNA 5930412G12 gene	ncRNA
MACS_peak_3107	chr12	87814335	87815106	+	82.44	NA	intron (NM_011934, intron 2 of 6)	intron (NM_011934, intron 2 of 6)	52126	NM_011934	26380	Mm.235550	NM_011934	ENSMUSG00000021255	Esrrb	Err2|Errb|Estrrb|Nr3b2	estrogen related receptor, beta	protein-coding
MACS_peak_6213	chr18	53404102	53404639	+	82.43	NA	promoter-TSS (NM_029394)	promoter-TSS (NM_029394)	-946	NM_029394	69226	Mm.32414	NM_029394	ENSMUSG00000024535	Snx24	2810011K15Rik|5730433I16Rik|AI451341	sorting nexing 24	protein-coding
MACS_peak_8954	chr4	125884321	125884781	+	82.43	NA	Intergenic	MTC|LTR|MaLR	-4597	NM_146153	230753	Mm.29813	NM_146153	ENSMUSG00000043962	Thrap3	9330151F09Rik|B230333E16Rik|Trap150	thyroid hormone receptor associated protein 3	protein-coding
MACS_peak_9696	chr5	106581162	106581804	+	82.43	NA	Intergenic	Intergenic	275896	NR_030777	54367	Mm.248876	NM_018759	ENSMUSG00000029290	Zfp326	5730470H14Rik|ZAN75|Znf326	zinc finger protein 326	protein-coding
MACS_peak_511	chr1	108304484	108305045	+	82.43	NA	Intergenic	Intergenic	138444	NR_106164	102466254		NR_106164	ENSMUSG00000098344	Mir3473f	Gm27846|mmu-mir-3473f	microRNA 3473f	ncRNA
MACS_peak_16680	chr9	121194777	121195410	+	82.41	NA	Intergenic	Intergenic	-8803	NM_177589	209012	Mm.371804	NM_177589	ENSMUSG00000040936	Ulk4	4932415A06Rik|A730098P15	unc-51-like kinase 4	protein-coding
MACS_peak_1651	chr10	120802597	120803172	+	82.38	NA	intron (NM_029364, intron 1 of 13)	intron (NM_029364, intron 1 of 13)	738	NM_029364	75612	Mm.207683	NM_029364	ENSMUSG00000034707	Gns	2610016K11Rik|AU042285|C87209|G6S|N28088	glucosamine (N-acetyl)-6-sulfatase	protein-coding
MACS_peak_12827	chr7	108010488	108011042	+	82.3	NA	intron (NM_177073, intron 1 of 10)	intron (NM_177073, intron 1 of 10)	1162	NM_177073	320100	Mm.40336	NM_177073	ENSMUSG00000008318	Relt	E430021K24Rik|Tnfrsf19l	RELT tumor necrosis factor receptor	protein-coding
MACS_peak_14186	chr8	72654785	72655339	+	82.3	NA	promoter-TSS (NR_104434)	promoter-TSS (NR_104434)	-164	NR_104434	75692	Mm.161167	NM_001025586	ENSMUSG00000071078	Nr2c2ap	2310073E15Rik	nuclear receptor 2C2-associated protein	protein-coding
MACS_peak_11123	chr6	100513687	100514165	+	82.27	NA	Intergenic	Intergenic	36532	NR_040525	73395	Mm.69413	NR_040525	ENSMUSG00000101553	1700049E22Rik	-	RIKEN cDNA 1700049E22 gene	ncRNA
MACS_peak_7024	chr2	31427428	31428282	+	82.23	NA	promoter-TSS (NM_001290548)	promoter-TSS (NM_001290548)	-316	NM_001290548	320267	Mm.207261	NM_001033389	ENSMUSG00000026843	Fubp3	A330051M14Rik|AV006371|FBP3|Marta2	far upstream element (FUSE) binding protein 3	protein-coding
MACS_peak_2671	chr11	116441154	116441717	+	82.15	NA	intron (NM_173755, intron 1 of 17)	intron (NM_173755, intron 1 of 17)	1326	NM_173755	217342	Mm.243950	NM_173755	ENSMUSG00000020802	Ube2o	9630022H21|B230113M03Rik|E2-230K|mKIAA1734	ubiquitin-conjugating enzyme E2O	protein-coding
MACS_peak_3144	chr12	101437327	101437977	+	82.14	NA	promoter-TSS (NM_009790)	promoter-TSS (NM_009790)	7	NM_009790	12313	Mm.285993	NM_009790	ENSMUSG00000001175	Calm1	AI256814|AI327027|AI461935|AL024000|CaM|Calm	calmodulin 1	protein-coding
MACS_peak_616	chr1	135344836	135345497	+	82.13	NA	Intergenic	Intergenic	-24377	NM_011439	20668	Mm.8575	NM_011439	ENSMUSG00000070643	Sox13	AA407916|AW259412|AW540933|Sox-13	SRY (sex determining region Y)-box 13	protein-coding
MACS_peak_6175	chr18	40378907	40379579	+	82.08	NA	promoter-TSS (NM_023311)	promoter-TSS (NM_023311)	-190	NM_023311	67180	Mm.270382	NM_023311	ENSMUSG00000024487	Yipf5	2610311I19Rik|AA408236|Yip1a	Yip1 domain family, member 5	protein-coding
MACS_peak_12612	chr7	86737238	86737718	+	82.04	NA	TTS (NM_019799)	TTS (NM_019799)	25065	NM_019799	56315	Mm.10909	NM_019799	ENSMUSG00000030549	Rhcg	BB065800	Rhesus blood group-associated C glycoprotein	protein-coding
MACS_peak_5636	chr17	35399737	35400157	+	81.91	NA	promoter-TSS (NM_010380)	promoter-TSS (NM_010380)	-92	NM_010380	14964	Mm.439675	NM_010380	ENSMUSG00000073411	H2-D1	H-2D|H2-D	histocompatibility 2, D region locus 1	protein-coding
MACS_peak_2103	chr11	61318048	61318750	+	81.9	NA	promoter-TSS (NM_013717)	promoter-TSS (NM_013717)	-275	NM_013717	27078	Mm.261226	NM_013717	ENSMUSG00000001039	B9d1	AW045994|B9|Eppb9	B9 protein domain 1	protein-coding
MACS_peak_5653	chr17	36368056	36368669	+	81.87	NA	Intergenic	CpG	26429	NM_026308	67676	Mm.27131	NM_026308		Rpp21	0610037N01Rik	ribonuclease P 21 subunit	protein-coding
MACS_peak_8120	chr3	96132184	96132813	+	81.79	NA	Intergenic	U1|snRNA|snRNA	-34606	NM_010186	14129	Mm.150	NM_010186	ENSMUSG00000015947	Fcgr1	AI323638|AV092959|CD64|FcgammaRI|IGGHAFC	Fc receptor, IgG, high affinity I	protein-coding
MACS_peak_7132	chr2	60457895	60458250	+	81.77	NA	intron (NM_021359, intron 11 of 14)	intron (NM_021359, intron 11 of 14)	53678	NM_021359	16420	Mm.98193	NM_021359	ENSMUSG00000026971	Itgb6	2210409C20Rik|4831415H04Rik	integrin beta 6	protein-coding
MACS_peak_6144	chr18	38165289	38166263	+	81.74	NA	Intergenic	Intergenic	-7153	NM_001205336	106952	Mm.247642	NM_139206	ENSMUSG00000024451	Arap3	Centd3|Drag1|E030006K04Rik|cnt-d3	ArfGAP with RhoGAP domain, ankyrin repeat and PH domain 3	protein-coding
MACS_peak_9112	chr4	137344426	137344968	+	81.63	NA	intron (NM_007431, intron 1 of 11)	intron (NM_007431, intron 1 of 11)	7602	NM_007431	11647	Mm.288186	NM_007431	ENSMUSG00000028766	Alpl	APTNAP|Akp-2|Akp2|TNAP|TNSALP	alkaline phosphatase, liver/bone/kidney	protein-coding
MACS_peak_13518	chr8	4214243	4214884	+	81.62	NA	exon (NM_207203, exon 6 of 7)	exon (NM_207203, exon 6 of 7)	2749	NM_207203	73072	Mm.477379	NM_207203	ENSMUSG00000064125	Prr36	-	proline rich 36	protein-coding
MACS_peak_11959	chr7	26539738	26540380	+	81.53	NA	promoter-TSS (NM_144922)	promoter-TSS (NM_144922)	-320	NM_144922	232989	Mm.254223	NM_144922	ENSMUSG00000040725	Hnrnpul1	E130317O14Rik|E1B-AP5|E1BAP5|Hnrnpul|Hnrpul1	heterogeneous nuclear ribonucleoprotein U-like 1	protein-coding
MACS_peak_2183	chr11	69297459	69298423	+	81.51	NA	intron (NM_001081330, intron 24 of 85)	intron (NM_001081330, intron 24 of 85)	64669	NM_001081330	327954	Mm.247478	NM_177617	ENSMUSG00000005237	Dnah2	2900022L05Rik|4930564A01|D130094J20|D330014H01Rik|Dnahc2|Dnhd3	dynein, axonemal, heavy chain 2	protein-coding
MACS_peak_16475	chr9	108917642	108918054	+	81.49	NA	intron (NM_173019, intron 9 of 13)	MLT1E|LTR|MaLR	-23233	NM_025858	66940	Mm.196533	NM_025858	ENSMUSG00000025647	Shisa5	2310008D10Rik|6430628I05Rik|Scotin|mShisa5	shisa family member 5	protein-coding
MACS_peak_16940	chrX	71126952	71127364	+	81.49	NA	promoter-TSS (NM_008478)	promoter-TSS (NM_008478)	-985	NM_008478	16728	Mm.260568	NM_008478	ENSMUSG00000031391	L1cam	CD171|L1|N-CAM-L1|NCAM-L1	L1 cell adhesion molecule	protein-coding
MACS_peak_10899	chr6	86346965	86347450	+	81.45	NA	promoter-TSS (NM_025823)	promoter-TSS (NM_025823)	-63	NM_025823	66881	Mm.30849	NM_025823	ENSMUSG00000029998	Pcyox1	1200015P13Rik|AI115532|AI448340|PCL1|Pcly	prenylcysteine oxidase 1	protein-coding
MACS_peak_2323	chr11	84326573	84327365	+	81.37	NA	promoter-TSS (NM_019816)	promoter-TSS (NM_019816)	34	NM_019816	56321	Mm.257482	NM_019816	ENSMUSG00000018697	Aatf	4933415H02Rik|5830465M17Rik|Che-1|Trb	apoptosis antagonizing transcription factor	protein-coding
MACS_peak_12295	chr7	53121344	53121757	+	81.36	NA	exon (NM_008172, exon 1 of 12)	exon (NM_008172, exon 1 of 12)	501	NM_008172	14814	Mm.322594	NM_008172	ENSMUSG00000002771	Grin2d	GluN2D|NMDAR2D|NR2D	glutamate receptor, ionotropic, NMDA2D (epsilon 4)	protein-coding
MACS_peak_13436	chr7	149246634	149247199	+	81.13	NA	promoter-TSS (NM_028308)	promoter-TSS (NM_028308)	23	NM_028308	101513	Mm.53259	NM_028308	ENSMUSG00000025147	Mob2	1110017M21Rik|2700078K21Rik|AI256456|Mmh	MOB kinase activator 2	protein-coding
MACS_peak_644	chr1	137970907	137971885	+	81.05	NA	intron (NM_001081023, intron 6 of 43)	intron (NM_001081023, intron 6 of 43)	21918	NM_014193	12292	Mm.4418	NM_014193	ENSMUSG00000026407	Cacna1s	AW493108|Cav1.1|Cchl1a3|fmd|mdg|sj	calcium channel, voltage-dependent, L type, alpha 1S subunit	protein-coding
MACS_peak_1857	chr11	20641733	20642504	+	81.05	NA	promoter-TSS (NM_181411)	promoter-TSS (NM_181411)	-559	NM_181411	216549	Mm.356580	NM_181411	ENSMUSG00000049659	Aftph	-	aftiphilin	protein-coding
MACS_peak_3196	chr12	109784549	109785261	+	81	NA	intron (NR_045751, intron 1 of 4)	intron (NR_045751, intron 1 of 4)	-8025	NM_007965	14026	Mm.238841	NM_007965	ENSMUSG00000021262	Evl	AI528774	Ena-vasodilator stimulated phosphoprotein	protein-coding
MACS_peak_17129	chrX	163487530	163487946	+	80.98	NA	Intergenic	Intergenic	20564	NM_001101606	667794	Mm.302232	NM_001101606		Gm8817	EG667794	predicted gene 8817	protein-coding
MACS_peak_11302	chr6	120615495	120615779	+	80.96	NA	promoter-TSS (NM_001128151)	promoter-TSS (NM_001128151)	-802	NM_001128151	330409	Mm.333357	NM_001128151	ENSMUSG00000071226	Cecr2	2610101O16Rik|2810409N01Rik|Gtl4|mKIAA1740	cat eye syndrome chromosome region, candidate 2	protein-coding
MACS_peak_16062	chr9	70390265	70390832	+	80.92	NA	promoter-TSS (NM_026337)	promoter-TSS (NM_026337)	-37	NM_026337	66660	Mm.22379	NM_025690	ENSMUSG00000032212	Sltm	5730455C01Rik|5730555F13Rik|9130215G10Rik|Met	SAFB-like, transcription modulator	protein-coding
MACS_peak_16871	chrX	39367618	39368185	+	80.92	NA	Intergenic	Intergenic	-53112	NM_009688	11798	Mm.259879	NM_009688	ENSMUSG00000025860	Xiap	1110015C02Rik|Aipa|Api3|Birc4|IAP3|ILP-1|MIHA	X-linked inhibitor of apoptosis	protein-coding
MACS_peak_7634	chr2	166555232	166556293	+	80.92	NA	Intergenic	Intergenic	-16430	NM_177782	277360	Mm.34420	NM_177782	ENSMUSG00000039621	Prex1	G630042G04|P-REX1|Setd6	phosphatidylinositol-3,4,5-trisphosphate-dependent Rac exchange factor 1	protein-coding
MACS_peak_16884	chrX	45778679	45779169	+	80.87	NA	intron (NM_019680, intron 1 of 8)	intron (NM_019680, intron 1 of 8)	37385	NM_019680	56501	Mm.36808	NM_019680	ENSMUSG00000031103	Elf4	AV314029|BC042423|ENSMUSG00000053512|Gm9907|Mef	E74-like factor 4 (ets domain transcription factor)	protein-coding
MACS_peak_12780	chr7	105989009	105989658	+	80.85	NA	intron (NM_001285794, intron 2 of 5)	intron (NM_001285794, intron 2 of 5)	1978	NM_001285795	22411	Mm.22182	NM_009519	ENSMUSG00000015957	Wnt11	-	wingless-type MMTV integration site family, member 11	protein-coding
MACS_peak_15297	chr9	21759681	21760249	+	80.81	NA	promoter-TSS (NM_025870)	promoter-TSS (NM_025870)	-232	NM_025870	66962	Mm.46647	NM_025870	ENSMUSG00000051238	Swsap1	2310047B19Rik	SWIM type zinc finger 7 associated protein 1	protein-coding
MACS_peak_16823	chrX	11924004	11924739	+	80.77	NA	intron (NR_045321, intron 1 of 3)	MER5B|DNA|MER1_type	7751	NR_045321	100043946	Mm.211985	NR_045321	ENSMUSG00000087591	Gm14635	OTTMUSG00000017536	predicted gene 14635	ncRNA
MACS_peak_6451	chr19	4169348	4169770	+	80.63	NA	exon (NM_134148, exon 9 of 10)	exon (NM_134148, exon 9 of 10)	5920	NM_134148	107239	Mm.482310	NM_134148	ENSMUSG00000075289	Carns1	AI790298|Atpgd1|mKIAA1394	carnosine synthase 1	protein-coding
MACS_peak_10275	chr6	29685923	29686493	+	80.6	NA	exon (NM_176996, exon 1 of 12)	exon (NM_176996, exon 1 of 12)	711	NM_176996	319757	Mm.29279	NM_176996	ENSMUSG00000001761	Smo	E130215L21Rik|Smoh|bnb|smoothened	smoothened, frizzled class receptor	protein-coding
MACS_peak_10887	chr6	85537243	85537895	+	80.56	NA	promoter-TSS (NM_145223)	promoter-TSS (NM_145223)	44	NM_145223	236266	Mm.246967	NM_145223	ENSMUSG00000063810	Alms1	bbb	Alstrom syndrome 1	protein-coding
MACS_peak_6379	chr18	75112874	75113362	+	80.36	NA	intron (NM_010720, intron 4 of 9)	intron (NM_010720, intron 4 of 9)	7799	NM_010720	16891	Mm.299647	NM_010720	ENSMUSG00000053846	Lipg	3110013K01Rik|EL|lipase|mEDL	lipase, endothelial	protein-coding
MACS_peak_371	chr1	79675234	79675790	+	80.29	NA	Intergenic	Intergenic	-6965	NM_183027	252903	Mm.32409	NM_183027	ENSMUSG00000054702	Ap1s3	1190009B22|Jr2|[s]3A	adaptor-related protein complex AP-1, sigma 3	protein-coding
MACS_peak_643	chr1	137677187	137677808	+	80.21	NA	Intergenic	Intergenic	14835	NM_013750	27280	Mm.34346	NM_013750	ENSMUSG00000041801	Phlda3	Tih1	pleckstrin homology-like domain, family A, member 3	protein-coding
MACS_peak_12642	chr7	87679649	87680224	+	80.08	NA	promoter-TSS (NM_001042527)	promoter-TSS (NM_001042527)	-52	NM_007550	12144	Mm.12932	NM_007550	ENSMUSG00000030528	Blm	-	Bloom syndrome, RecQ helicase-like	protein-coding
MACS_peak_5508	chr17	17510792	17511486	+	80.06	NA	promoter-TSS (NM_025934)	promoter-TSS (NM_025934)	-157	NM_025934	67045	Mm.35117	NM_025934	ENSMUSG00000023852	Riok2	2010110K24Rik|2410085M17Rik	RIO kinase 2 (yeast)	protein-coding
MACS_peak_9219	chr4	148048855	148049561	+	79.97	NA	Intergenic	Intergenic	31782	NM_001085505	230909	Mm.332067	NM_001085505	ENSMUSG00000070577	Gm572	b2b1167Clo	predicted gene 572	protein-coding
MACS_peak_12113	chr7	31958937	31959292	+	79.9	NA	Intergenic	RMER5|LTR|ERV1	11737	NR_046062	100038516	Mm.387223	NR_046062	ENSMUSG00000100985	Gm10640	EG668322|ENSMUSG00000074193	predicted gene 10640	ncRNA
MACS_peak_17116	chrX	157036372	157036949	+	79.88	NA	3' UTR (NM_001177878, exon 33 of 33)	3' UTR (NM_001177878, exon 33 of 33)	96294	NM_001177878	110094	Mm.350712	NM_172783	ENSMUSG00000031295	Phka2	6330505C01Rik|D330034O08|Phk	phosphorylase kinase alpha 2	protein-coding
MACS_peak_8892	chr4	118119341	118119952	+	79.87	NA	intron (NM_001285496, intron 8 of 11)	intron (NM_001285496, intron 8 of 11)	-9698	NM_023223	107995	Mm.289747	NM_023223	ENSMUSG00000006398	Cdc20	2310042N09Rik|C87100|p55CDC	cell division cycle 20	protein-coding
MACS_peak_6452	chr19	4244720	4245314	+	79.84	NA	Intergenic	Intergenic	12602	NR_132280	69745	Mm.32518	NM_027196	ENSMUSG00000024854	Pold4	2410012M21Rik|AI463381|AW060307|Polds|p12	polymerase (DNA-directed), delta 4	protein-coding
MACS_peak_7181	chr2	72329501	72330205	+	79.78	NA	Intergenic	MTD|LTR|MaLR	15577	NM_025866	66953	Mm.270676	NM_025866	ENSMUSG00000055612	Cdca7	2310021G01Rik|AU044109|JPO1	cell division cycle associated 7	protein-coding
MACS_peak_5197	chr16	32608590	32609241	+	79.68	NA	promoter-TSS (NM_011638)	promoter-TSS (NM_011638)	-67	NM_011638	22042	Mm.28683	NM_011638	ENSMUSG00000022797	Tfrc	2610028K12Rik|CD71|E430033M20Rik|Mtvr1|TFR|TFR1|TR|Trfr|p90	transferrin receptor	protein-coding
MACS_peak_3129	chr12	99521649	99522196	+	79.55	NA	Intergenic	Intergenic	15077	NM_008152	14744	Mm.378924	NM_008152	ENSMUSG00000021886	Gpr65	Dig1|Gpcr25|TDAG8	G-protein coupled receptor 65	protein-coding
MACS_peak_6132	chr18	35983110	35983861	+	79.55	NA	Intergenic	Intergenic	-5987	NM_133687	67393	Mm.94560	NM_133687	ENSMUSG00000046668	Cxxc5	4930415K17Rik	CXXC finger 5	protein-coding
MACS_peak_5452	chr17	8673422	8673977	+	79.55	NA	Intergenic	Intergenic	-45967	NM_001290707	23984	Mm.87161	NM_011866	ENSMUSG00000023868	Pde10a	-	phosphodiesterase 10A	protein-coding
MACS_peak_14984	chr8	127515932	127516290	+	79.48	NA	Intergenic	RLTR14|LTR|ERV1	-20786	NM_016909	53424	Mm.5248	NM_016909	ENSMUSG00000056820	Tsnax	R74833|Trax	translin-associated factor X	protein-coding
MACS_peak_8033	chr3	87709844	87710362	+	79.44	NA	promoter-TSS (NM_008231)	promoter-TSS (NM_008231)	-140	NM_008231	15191	Mm.292208	NM_008231	ENSMUSG00000004897	Hdgf	AI118077|D3Ertd299e	hepatoma-derived growth factor	protein-coding
MACS_peak_16956	chrX	74754543	74754972	+	79.34	NA	Intergenic	Intergenic	-1809	NM_020601	21372	Mm.258476	NM_020601	ENSMUSG00000025246	Tbl1x	5330429M20|Tbl1	transducin (beta)-like 1 X-linked	protein-coding
MACS_peak_740	chr1	156873057	156873844	+	79.34	NA	Intergenic	MIRb|SINE|MIR	73316	NM_010500	15939	Mm.12246	NM_010500	ENSMUSG00000056708	Ier5	-	immediate early response 5	protein-coding
MACS_peak_16892	chrX	49626111	49626694	+	79.26	NA	intron (NM_016697, intron 7 of 7)	intron (NM_016697, intron 7 of 7)	104956	NR_105805	102465202		NR_105805	ENSMUSG00000105738	Mir6384	mmu-mir-6384	microRNA 6384	ncRNA
MACS_peak_1417	chr10	81590421	81591388	+	79.02	NA	intron (NM_001163064, intron 1 of 3)	CpG	146	NM_001163064	216177	Mm.482395	NM_001163064	ENSMUSG00000078435	AU041133	-	expressed sequence AU041133	protein-coding
MACS_peak_16488	chr9	110146877	110147463	+	78.96	NA	5' UTR (NM_001166273, exon 1 of 5)	5' UTR (NM_001166273, exon 1 of 5)	883	NM_013884	29873	Mm.38496	NM_013884	ENSMUSG00000032482	Cspg5	Caleb|Ngc	chondroitin sulfate proteoglycan 5	protein-coding
MACS_peak_14666	chr8	110112164	110112671	+	78.95	NA	promoter-TSS (NM_010817)	promoter-TSS (NM_010817)	-35	NM_010817	17463	Mm.18347	NM_010817	ENSMUSG00000039067	Psmd7	AW107203|Mov-34|Mov34	proteasome (prosome, macropain) 26S subunit, non-ATPase, 7	protein-coding
MACS_peak_6163	chr18	38735633	38736310	+	78.89	NA	Intergenic	Intergenic	24951	NM_011898	24066	Mm.42038	NM_011898	ENSMUSG00000024427	Spry4	A030006O18Rik|sprouty4	sprouty homolog 4 (Drosophila)	protein-coding
MACS_peak_7467	chr2	132706599	132707406	+	78.82	NA	promoter-TSS (NM_177303)	promoter-TSS (NM_177303)	-404	NM_177303	320974	Mm.357342	NM_177303	ENSMUSG00000043110	Lrrn4	B430119L13Rik|Nlrr4	leucine rich repeat neuronal 4	protein-coding
MACS_peak_16722	chr9	122246762	122247197	+	78.6	NA	Intergenic	Intergenic	-13755	NM_026179	67469	Mm.280254	NM_026179	ENSMUSG00000032540	Abhd5	1300003D03Rik|2010002J10Rik|CDS|CGI-58|IECN5|NCIE2	abhydrolase domain containing 5	protein-coding
MACS_peak_11859	chr7	19609383	19609819	+	78.47	NA	promoter-TSS (NM_008260)	promoter-TSS (NM_008260)	-125	NM_026605	68188	Mm.130902	NM_026605	ENSMUSG00000023118	Sympk	1500016F02Rik|4632415H16Rik|AA125406|AI449890|SPK|SYM	symplekin	protein-coding
MACS_peak_14527	chr8	96691090	96691526	+	78.47	NA	Intergenic	MLT1E1|LTR|MaLR	-5210	NM_008630	17750	Mm.147226	NM_008630	ENSMUSG00000031762	Mt2	AA409533|MT-II|Mt-2	metallothionein 2	protein-coding
MACS_peak_16787	chrX	7418216	7418728	+	78.4	NA	promoter-TSS (NM_001290536)	promoter-TSS (NM_001290536)	-485	NM_001290536	54644	Mm.142827	NM_138604	ENSMUSG00000031154	Otud5	AA407879|AI553596|BB114028|DUBA|DXImx46e|Sfc7	OTU domain containing 5	protein-coding
MACS_peak_2481	chr11	100223885	100224779	+	78.32	NA	Intergenic	Intergenic	-6877	NM_177981	15114	Mm.281700	NM_010404	ENSMUSG00000006930	Hap1	HAP-1	huntingtin-associated protein 1	protein-coding
MACS_peak_724	chr1	155407785	155408421	+	78.26	NA	Intergenic	Intergenic	-11259	NM_028749	74091	Mm.24887	NM_028749	ENSMUSG00000042684	Npl	0610033B02Rik	N-acetylneuraminate pyruvate lyase	protein-coding
MACS_peak_4944	chr15	102840178	102840806	+	78.17	NA	intron (NM_010465, intron 1 of 1)	intron (NM_010465, intron 1 of 1)	499	NM_010465	15425	Mm.4444	NM_010465	ENSMUSG00000001661	Hoxc6	Hox-3.3|Hox-6.1	homeobox C6	protein-coding
MACS_peak_4243	chr14	67487345	67488130	+	78.01	NA	promoter-TSS (NM_009955)	promoter-TSS (NM_009955)	50	NM_001034881	432870	Mm.425890	NM_001034881	ENSMUSG00000075553	Gm5464	EG432870	predicted gene 5464	protein-coding
MACS_peak_5702	chr17	46016150	46016846	+	77.91	NA	Intergenic	Intergenic	145614	NM_001110268	22339	Mm.282184	NM_009505	ENSMUSG00000023951	Vegfa	Vegf|Vpf	vascular endothelial growth factor A	protein-coding
MACS_peak_6537	chr19	15957304	15958017	+	77.91	NA	Intergenic	Intergenic	41452	NM_001205339	107272	Mm.289936	NM_177420	ENSMUSG00000024640	Psat1	D8Ertd814e|EPIP|PSA|Psat	phosphoserine aminotransferase 1	protein-coding
MACS_peak_8829	chr4	106380294	106381007	+	77.83	NA	intron (NM_001126487, intron 8 of 23)	intron (NM_001126487, intron 8 of 23)	19885	NM_001126487	381538	Mm.318201	NM_001126487	ENSMUSG00000047502	Mroh7	Gm1027|Heatr8	maestro heat-like repeat family member 7	protein-coding
MACS_peak_9543	chr5	73267208	73267820	+	77.75	NA	Intergenic	Intergenic	-7827	NM_001113460	21682	Mm.319581	NM_013689	ENSMUSG00000029217	Tec	-	tec protein tyrosine kinase	protein-coding
MACS_peak_15915	chr9	63774771	63775372	+	77.47	NA	Intergenic	B1F2|SINE|Alu	94795	NM_008542	17130	Mm.325757	NM_008542	ENSMUSG00000036867	Smad6	Madh6|b2b390Clo	SMAD family member 6	protein-coding
MACS_peak_13181	chr7	133659638	133660412	+	77.41	NA	Intergenic	RMER20A|LTR|ERVK	-13209	NM_183020	233871	Mm.231450	NM_183020	ENSMUSG00000032637	Atxn2l	A2D|A2LG|A2RP|A2lp|Atxnl2	ataxin 2-like	protein-coding
MACS_peak_4422	chr14	120876185	120877066	+	77.29	NA	Intergenic	Intergenic	-1058	NM_029519	76108	Mm.261448	NM_029519	ENSMUSG00000051615	Rap2a	5830461H18Rik	RAS related protein 2a	protein-coding
MACS_peak_16966	chrX	91275277	91275800	+	77.21	NA	Intergenic	L2|LINE|L2	61543	NR_028320	385493	Mm.328014	NM_001033480	ENSMUSG00000081044	AU015836	-	expressed sequence AU015836	ncRNA
MACS_peak_12234	chr7	51844596	51845045	+	76.92	NA	Intergenic	Intergenic	-1436	NM_008422	16504	Mm.40312	NM_008422	ENSMUSG00000062785	Kcnc3	KShIIID|Kcr2-3|Kv3.3	potassium voltage gated channel, Shaw-related subfamily, member 3	protein-coding
MACS_peak_16826	chrX	12505215	12505664	+	76.92	NA	Intergenic	L1MB1|LINE|L1	-8560	NM_001272033	245350	Mm.302695	NM_001272033		AA414768	OTTMUSG00000017000	expressed sequence AA414768	protein-coding
MACS_peak_604	chr1	134102854	134103392	+	76.87	NA	intron (NM_001311104, intron 1 of 4)	intron (NM_001311104, intron 1 of 4)	8458	NR_029777	723818		NR_029777	ENSMUSG00000065435	Mir135b	Mirn135b|mir-135b	microRNA 135b	ncRNA
MACS_peak_3784	chr13	96304957	96305378	+	76.77	NA	Intergenic	Intergenic	-9972	NM_007974	14063	Mm.1614	NM_007974	ENSMUSG00000021678	F2rl1	Gpcr11|PAR-2|Par2	coagulation factor II (thrombin) receptor-like 1	protein-coding
MACS_peak_5359	chr16	91044543	91045140	+	76.67	NA	promoter-TSS (NM_026110)	promoter-TSS (NM_026110)	-217	NM_026110	67367	Mm.347	NM_026110	ENSMUSG00000022974	Paxbp1	1810007M14Rik|C21orf66|Gcfc|Gcfc1|Pax3/7bp	PAX3 and PAX7 binding protein 1	protein-coding
MACS_peak_4620	chr15	58348829	58349606	+	76.67	NA	Intergenic	Intergenic	102194	NM_145959	210998	Mm.3224	NM_145959	ENSMUSG00000037119	D15Ertd621e	AV220772|BC033609|Fam91a1|SKIN|mKIAA0493	DNA segment, Chr 15, ERATO Doi 621, expressed	protein-coding
MACS_peak_8780	chr4	98062038	98062477	+	76.64	NA	promoter-TSS (NM_001005784)	promoter-TSS (NM_001005784)	-260	NM_172696	12695	Mm.90218	NM_007704	ENSMUSG00000061859	Inadl	Cipp|Patj	InaD-like (Drosophila)	protein-coding
MACS_peak_11861	chr7	19703551	19704003	+	76.57	NA	Intergenic	CpG	-1431	NM_175530	243867	Mm.230830	NM_175530	ENSMUSG00000050428	Fbxo46	20D7-FC4|4932704E22Rik|Fbxo34l	F-box protein 46	protein-coding
MACS_peak_6758	chr19	47611114	47611609	+	76.51	NA	5' UTR (NM_175360, exon 1 of 10)	5' UTR (NM_175360, exon 1 of 10)	149	NM_175360	108689	Mm.218048	NM_175360	ENSMUSG00000042694	Obfc1	0610009H20Rik|2310057J23Rik|AAF-44|AAF44|AI413458|RPA-32	oligonucleotide/oligosaccharide-binding fold containing 1	protein-coding
MACS_peak_14633	chr8	109034600	109034980	+	76.5	NA	promoter-TSS (NM_001037809)	promoter-TSS (NM_001037809)	38	NM_001037809	12560	Mm.4658	NM_007665	ENSMUSG00000061048	Cdh3	AI385538|Cadp|Cdhp|P-cadherin|Pcad	cadherin 3	protein-coding
MACS_peak_14615	chr8	108351009	108351462	+	76.45	NA	promoter-TSS (NM_145824)	promoter-TSS (NM_145824)	15	NM_145824	74334	Mm.4206	NM_145824	ENSMUSG00000037415	Ranbp10	4432417N03Rik	RAN binding protein 10	protein-coding
MACS_peak_13260	chr7	137690869	137691624	+	76.42	NA	promoter-TSS (NM_001162855)	promoter-TSS (NM_001162855)	-351	NM_001162855	67872	Mm.21714	NM_001162855	ENSMUSG00000040331	Nsmce4a	2410003A14Rik	non-SMC element 4 homolog A (S. cerevisiae)	protein-coding
MACS_peak_14896	chr8	124580850	124581381	+	76.36	NA	Intergenic	Intergenic	79191	NR_106096	102466915		NR_106096	ENSMUSG00000099140	Mir7237	Gm27482|mmu-mir-7237	microRNA 7237	ncRNA
MACS_peak_16728	chr9	122527102	122527633	+	76.36	NA	Intergenic	Intergenic	45748	NR_015610	319626	Mm.186748	NR_015610	ENSMUSG00000097736	9530059O14Rik	-	RIKEN cDNA 9530059O14 gene	ncRNA
MACS_peak_7440	chr2	129613108	129613837	+	76.31	NA	Intergenic	Intergenic	-12781	NM_001038635	67333	Mm.389329	NM_183262	ENSMUSG00000037885	Stk35	1700054C12Rik|CLIK1|Stk35l1	serine/threonine kinase 35	protein-coding
MACS_peak_16437	chr9	107546847	107547303	+	76.1	NA	Intergenic	Intergenic	-9402	NM_008138	14678	Mm.196464	NM_008138	ENSMUSG00000032562	Gnai2	C76432|Galphai2|Gia|Gnai-2	guanine nucleotide binding protein (G protein), alpha inhibiting 2	protein-coding
MACS_peak_1099	chr10	19089904	19090483	+	76.02	NA	Intergenic	Intergenic	13848	NM_053008	94222	Mm.156946	NM_053008	ENSMUSG00000045591	Olig3	Bhlhb7|bHLHe20	oligodendrocyte transcription factor 3	protein-coding
MACS_peak_2019	chr11	51890361	51890982	+	76.02	NA	intron (NM_001166654, intron 13 of 13)	intron (NM_001166654, intron 13 of 13)	-21655	NM_019411	19052	Mm.260288	NM_019411		Ppp2ca	PP2A|R75353	protein phosphatase 2 (formerly 2A), catalytic subunit, alpha isoform	protein-coding
MACS_peak_4747	chr15	79644037	79644733	+	76.02	NA	intron (NM_001013360, intron 4 of 7)	intron (NM_001013360, intron 4 of 7)	-9246	NM_030689	73340	Mm.38438	NM_030689	ENSMUSG00000022421	Nptxr	1200009K17Rik|1700036C17Rik|5730406O18Rik|AI452369|AI785356|D15Bwg0580e|NPR|Npcd	neuronal pentraxin receptor	protein-coding
MACS_peak_9990	chr5	139616704	139617449	+	76.01	NA	Intergenic	Intergenic	-9101	NM_001081265	433956	Mm.5547	NM_001081265	ENSMUSG00000025857	Dnaaf5	BC053401|C76907|Heatr2	dynein, axonemal, assembly factor 5	protein-coding
MACS_peak_2637	chr11	114964541	114965339	+	76.01	NA	intron (NM_001163753, intron 1 of 8)	MLT1K|LTR|MaLR	12195	NM_001163753	58222	Mm.143789	NM_021411	ENSMUSG00000020732	Rab37	B230331O03Rik|B230354I04Rik	RAB37, member RAS oncogene family	protein-coding
MACS_peak_2267	chr11	79027363	79028183	+	75.98	NA	Intergenic	Intergenic	28753	NM_001042565	78889	Mm.307022	NM_019653	ENSMUSG00000017677	Wsb1	1110056B13Rik|2700038M07Rik	WD repeat and SOCS box-containing 1	protein-coding
MACS_peak_10705	chr6	64633869	64634404	+	75.94	NA	Intergenic	Intergenic	-45004	NM_007500	11921	Mm.57229	NM_007500	ENSMUSG00000073043	Atoh1	Hath1|MATH-1|Math1|bHLHa14	atonal homolog 1 (Drosophila)	protein-coding
MACS_peak_6970	chr2	25079534	25080430	+	75.92	NA	intron (NM_146116, intron 1 of 3)	CpG-7820	240	NM_146116	227613	Mm.227260	NM_146116	ENSMUSG00000036752	Tubb4b	4930542G03Rik|Tubb2c|Tubb2c1	tubulin, beta 4B class IVB	protein-coding
MACS_peak_9333	chr5	23894977	23895639	+	75.7	NA	intron (NM_001002897, intron 5 of 13)	intron (NM_001002897, intron 5 of 13)	2653	NM_001002897	213948	Mm.332252	NM_001002897	ENSMUSG00000038295	Atg9b	Apg912|Apg9l2|Apgdc2|Gm574|Nos3as|eONE|sONE	autophagy related 9B	protein-coding
MACS_peak_12195	chr7	48648662	48649122	+	75.64	NA	promoter-TSS (NM_001199330)	promoter-TSS (NM_001199330)	-143	NM_001199330	233168	Mm.379390	NM_183167	ENSMUSG00000056383	AI987944	-	expressed sequence AI987944	protein-coding
MACS_peak_11759	chr7	6362657	6363195	+	75.63	NA	Intergenic	Intergenic	-4960	NM_001134752	100042450	Mm.416919	NM_001134752		Gm16532	-	predicted gene, 16532	protein-coding
MACS_peak_13431	chr7	148725693	148726081	+	75.46	NA	promoter-TSS (NM_001142681)	promoter-TSS (NM_001142681)	-131	NM_001142681	68038	Mm.245355	NM_026522	ENSMUSG00000025512	Chid1	3110023E09Rik|AI841869	chitinase domain containing 1	protein-coding
MACS_peak_16471	chr9	108734345	108734807	+	75.41	NA	exon (NM_080437, exon 2 of 35)	exon (NM_080437, exon 2 of 35)	5925	NM_080437	107934	Mm.39945	NM_080437	ENSMUSG00000023473	Celsr3	Adgrc3|Fmi1|flamingo|mKIAA0812	cadherin, EGF LAG seven-pass G-type receptor 3 (flamingo homolog, Drosophila)	protein-coding
MACS_peak_13734	chr8	23712179	23712641	+	75.41	NA	Intergenic	Intergenic	-8125	NM_011696	22335	Mm.227704	NM_011696	ENSMUSG00000008892	Vdac3	-	voltage-dependent anion channel 3	protein-coding
MACS_peak_11907	chr7	20575083	20575546	+	75.3	NA	intron (NM_027839, intron 11 of 11)	intron (NM_027839, intron 11 of 11)	-18058	NM_194058	243874	Mm.277114	NM_194058	ENSMUSG00000060508	Nlrp9b	Nalp-delta|Nalp9b|Nlrp9	NLR family, pyrin domain containing 9B	protein-coding
MACS_peak_8828	chr4	106194870	106195552	+	75.3	NA	Intergenic	MTE2b|LTR|MaLR	-30363	NM_080458	140475	Mm.135448	NM_080458	ENSMUSG00000025418	Bsnd	-	Bartter syndrome, infantile, with sensorineural deafness (Barttin)	protein-coding
MACS_peak_8238	chr3	108742991	108743401	+	75.21	NA	promoter-TSS (NM_001078646)	promoter-TSS (NM_001078646)	194	NM_025723	66715	Mm.158124	NM_025723	ENSMUSG00000045662	Henmt1	4921515J06Rik|Hen1|mHEN1	HEN1 methyltransferase homolog 1 (Arabidopsis)	protein-coding
MACS_peak_11992	chr7	28516181	28516724	+	75.12	NA	promoter-TSS (NM_029531)	promoter-TSS (NM_029531)	24	NM_029531	22718	Mm.66913	NM_009560		Zfp60	6330516O17Rik|AI426106|AI449354|Mfg-3|Mfg3	zinc finger protein 60	protein-coding
MACS_peak_2085	chr11	59385653	59386130	+	75.08	NA	promoter-TSS (NM_001011789)	promoter-TSS (NM_001011789)	-651	NM_001011789	257962	Mm.377316	NM_001011789	ENSMUSG00000059610	Olfr222	MOR256-45P	olfactory receptor 222	protein-coding
MACS_peak_11278	chr6	119988690	119989155	+	75.07	NA	promoter-TSS (NM_001199083)	promoter-TSS (NM_001199083)	-249	NM_001199084	232341	Mm.333349	NM_198703	ENSMUSG00000045962	Wnk1	6430573H23Rik|EG406236|Hsn2|Prkwnk1|mKIAA0344	WNK lysine deficient protein kinase 1	protein-coding
MACS_peak_5890	chr17	80761089	80761968	+	75.05	NA	intron (NM_001145452, intron 9 of 17)	intron (NM_001145452, intron 9 of 17)	11354	NR_028385	791338	Mm.204722	NR_028385		Gm10190	ENSMUSG00000066938	predicted gene 10190	ncRNA
MACS_peak_8384	chr3	145419781	145420273	+	75	NA	Intergenic	B1F|SINE|Alu	-1629	NM_026993	69219	Mm.234247	NM_026993	ENSMUSG00000028194	Ddah1	2410006N07Rik|2510015N06Rik|AI987801|AW050362	dimethylarginine dimethylaminohydrolase 1	protein-coding
MACS_peak_14622	chr8	108673983	108674449	+	74.96	NA	promoter-TSS (NM_133792)	promoter-TSS (NM_133792)	-83	NM_133792	192654	Mm.284770	NM_133792	ENSMUSG00000031903	Pla2g15	ACS|C87498|LLPL|Lpla2|Lypla3	phospholipase A2, group XV	protein-coding
MACS_peak_4149	chr14	52738393	52738875	+	74.89	NA	intron (NM_023879, intron 3 of 24)	MTC|LTR|MaLR	8056	NM_001168515	77945	Mm.21662	NM_023879	ENSMUSG00000057132	Rpgrip1	0610005A07Rik|4930401L23Rik|4930505G06Rik|A930002K18Rik|AA415034|nmf247	retinitis pigmentosa GTPase regulator interacting protein 1	protein-coding
MACS_peak_1374	chr10	77032834	77033796	+	74.78	NA	Intergenic	Intergenic	-11197	NM_145925	108705	Mm.28853	NM_145925	ENSMUSG00000009291	Pttg1ip	1810010L20Rik|AI314311|AU018448|C79540	pituitary tumor-transforming 1 interacting protein	protein-coding
MACS_peak_1817	chr11	18779318	18780004	+	74.78	NA	TTS (NM_001193271)	TTS (NM_001193271)	139311	NM_001193271	17268	Mm.356578	NM_010789	ENSMUSG00000020160	Meis1	C530044H18Rik|Evi8	Meis homeobox 1	protein-coding
MACS_peak_9103	chr4	136913542	136913867	+	74.66	NA	promoter-TSS (NM_001243769)	promoter-TSS (NM_001243769)	-30	NM_009861	12540	Mm.1022	NM_009861	ENSMUSG00000006699	Cdc42	AI747189|AU018915	cell division cycle 42	protein-coding
MACS_peak_13272	chr7	138703271	138703902	+	74.61	NA	promoter-TSS (NM_009774)	promoter-TSS (NM_009774)	-319	NM_009774	12237	Mm.927	NM_009774	ENSMUSG00000066979	Bub3	AU019800|AU021329|AU043350|AW146323|C78067	budding uninhibited by benzimidazoles 3 homolog (S. cerevisiae)	protein-coding
MACS_peak_17050	chrX	132706525	132706996	+	74.4	NA	promoter-TSS (NM_025703)	promoter-TSS (NM_025703)	30	NM_001168578	66684	Mm.182094	NM_025703	ENSMUSG00000051579	Tceal8	3930402F23Rik	transcription elongation factor A (SII)-like 8	protein-coding
MACS_peak_7584	chr2	158003391	158004406	+	74.4	NA	Intergenic	Intergenic	-13846	NR_036606	73399	Mm.416861	NR_036606	ENSMUSG00000078957	1700060C20Rik	-	RIKEN cDNA 1700060C20 gene	ncRNA
MACS_peak_6614	chr19	28877764	28878303	+	74.38	NA	Intergenic	Intergenic	-31623	NM_009199	20510	Mm.246670	NM_009199	ENSMUSG00000024935	Slc1a1	D130048G10Rik|EAAC1|EAAC2|EAAT3|MEAAC1	solute carrier family 1 (neuronal/epithelial high affinity glutamate transporter, system Xag), member 1	protein-coding
MACS_peak_2437	chr11	97163330	97163969	+	74.32	NA	Intergenic	Intergenic	-13381	NM_025927	67036	Mm.5381	NM_025927	ENSMUSG00000018882	Mrpl45	2600005P05Rik|AU043542|R75241	mitochondrial ribosomal protein L45	protein-coding
MACS_peak_16881	chrX	45496981	45497453	+	74.29	NA	Intergenic	Intergenic	-2396	NM_001313749	74131	Mm.276131	NM_028773	ENSMUSG00000031101	Sash3	1200013B08Rik|AW413946|SLY1	SAM and SH3 domain containing 3	protein-coding
MACS_peak_7447	chr2	130855290	130855922	+	74.24	NA	3' UTR (NM_009730, exon 29 of 29)	3' UTR (NM_009730, exon 29 of 29)	10528	NR_105969	102465606		NR_105969	ENSMUSG00000098686	Mir6973b	Gm27815|mmu-mir-6973b	microRNA 6973b	ncRNA
MACS_peak_12725	chr7	99818688	99819242	+	74	NA	promoter-TSS (NM_029078)	promoter-TSS (NM_029078)	-543	NM_029078	74737	Mm.288645	NM_029078	ENSMUSG00000041328	Pcf11	2500001H09Rik|5730417B17Rik|C77803	cleavage and polyadenylation factor subunit homolog (S. cerevisiae)	protein-coding
MACS_peak_5638	chr17	35640606	35641260	+	73.96	NA	Intergenic	Intergenic	-2044	NM_013633	18999	Mm.17031	NM_013633	ENSMUSG00000024406	Pou5f1	NF-A3|Oct-3|Oct-3/4|Oct-4|Oct3|Oct3/4|Oct4|Otf-3|Otf-4|Otf3|Otf3-rs7|Otf3g|Otf4	POU domain, class 5, transcription factor 1	protein-coding
MACS_peak_14594	chr8	107812938	107813414	+	73.84	NA	TTS (NM_177788)	TTS (NM_177788)	252	NM_028888	74356	Mm.204876	NM_028888	ENSMUSG00000014837	4931428F04Rik	AI426165|Kiaa0895l	RIKEN cDNA 4931428F04 gene	protein-coding
MACS_peak_3102	chr12	87728509	87729244	+	73.8	NA	intron (NM_001159500, intron 1 of 6)	intron (NM_001159500, intron 1 of 6)	26809	NM_001159500	26380	Mm.235550	NM_011934	ENSMUSG00000021255	Esrrb	Err2|Errb|Estrrb|Nr3b2	estrogen related receptor, beta	protein-coding
MACS_peak_3041	chr12	80999188	80999759	+	73.78	NA	Intergenic	Intergenic	26247	NR_131075	77290	Mm.395042	NR_131073		9430078K24Rik	-	RIKEN cDNA 9430078K24 gene	ncRNA
MACS_peak_7936	chr3	55265477	55265930	+	73.72	NA	promoter-TSS (NM_001195540)	promoter-TSS (NM_001195540)	23	NM_001111051	13175	Mm.393242	NM_019978	ENSMUSG00000027797	Dclk1	1700113D08Rik|2810480F11Rik|AI836758|Click-I|Cpg16|Dcamkl1|Dcl|Dclk|mKIAA0369	doublecortin-like kinase 1	protein-coding
MACS_peak_2015	chr11	51729402	51730286	+	73.71	NA	Intergenic	Intergenic	-51289	NM_029976	52626	Mm.289456	NM_029976	ENSMUSG00000020392	Cdkn2aipnl	A430101B06Rik|AA409260|D11Ertd497e|MNCb-1520	CDKN2A interacting protein N-terminal like	protein-coding
MACS_peak_11818	chr7	16683756	16684158	+	73.71	NA	promoter-TSS (NM_025898)	promoter-TSS (NM_025898)	-35	NM_025898	108124	Mm.104540	NM_025898	ENSMUSG00000006024	Napa	1500039N14Rik|AW209189|RA81|SNAPA|SNARE|a-SNAP|hyh	N-ethylmaleimide sensitive fusion protein attachment protein alpha	protein-coding
MACS_peak_9117	chr4	137807543	137808100	+	73.7	NA	intron (NM_001099631, intron 1 of 9)	intron (NM_001099631, intron 1 of 9)	1495	NM_001099631	230863	Mm.482408	NM_001099631	ENSMUSG00000045349	Sh2d5	BC036961	SH2 domain containing 5	protein-coding
MACS_peak_6492	chr19	8924631	8925315	+	73.68	NA	promoter-TSS (NM_001013019)	promoter-TSS (NM_001013019)	-302	NM_001013019	68852	Mm.265792	NM_001013019	ENSMUSG00000071656	Lrrn4cl	1110067I12Rik	LRRN4 C-terminal like	protein-coding
MACS_peak_7461	chr2	132277253	132278274	+	73.66	NA	non-coding (NR_045802, exon 4 of 4)	non-coding (NR_045802, exon 4 of 4)	27286	NR_045802	70845	Mm.158461	NR_045802	ENSMUSG00000027345	4921508D12Rik	-	RIKEN cDNA 4921508D12 gene	ncRNA
MACS_peak_10136	chr6	3133594	3134072	+	73.62	NA	Intergenic	Intergenic	-104686	NR_036696	667335	Mm.380219	NR_036696	ENSMUSG00000106779	Gm8579	EG667335	spermatogenesis associated glutamate (E)-rich protein 4a pseudogene	pseudo
MACS_peak_2847	chr12	25780659	25781518	+	73.6	NA	promoter-TSS (NM_010496)	promoter-TSS (NM_010496)	-131	NM_010496	15902	Mm.34871	NM_010496	ENSMUSG00000020644	Id2	AI255428|C78922|Idb2|bHLHb26	inhibitor of DNA binding 2	protein-coding
MACS_peak_2253	chr11	77893989	77894851	+	73.6	NA	promoter-TSS (NM_022313)	promoter-TSS (NM_022313)	-535	NM_022313	57837	Mm.21096	NM_022313	ENSMUSG00000020832	Eral1	2610524P08Rik|9130407C09Rik|AU019798|Era|M-ERA|MERA-S|MERA-W	Era (G-protein)-like 1 (E. coli)	protein-coding
MACS_peak_734	chr1	156026027	156026591	+	73.52	NA	Intergenic	Intergenic	-22008	NM_001204908	100503355	Mm.484410	NM_001204908	ENSMUSG00000066797	Zfp648	ENSMUSG00000066797|Gm10178|Gm203	zinc finger protein 648	protein-coding
MACS_peak_5550	chr17	25252687	25253356	+	73.49	NA	promoter-TSS (NM_027880)	promoter-TSS (NM_027880)	-109	NM_001163661	71718	Mm.288702	NM_027880	ENSMUSG00000024170	Telo2	1200003M09Rik|AI415602|Tel2|mKIAA0683	TEL2, telomere maintenance 2, homolog (S. cerevisiae)	protein-coding
MACS_peak_12003	chr7	29079403	29080047	+	73.43	NA	exon (NM_007866, exon 7 of 9)	exon (NM_007866, exon 7 of 9)	-3572	NM_175033	280621	Mm.212777	NM_175033	ENSMUSG00000046750	BC089491	Selv	cDNA sequence BC089491	protein-coding
MACS_peak_14623	chr8	108692473	108693035	+	73.21	NA	promoter-TSS (NM_178798)	promoter-TSS (NM_178798)	-21	NM_178798	330836	Mm.46749	NM_178798	ENSMUSG00000031904	Slc7a6	AI643885|LAT-2|LAT3	solute carrier family 7 (cationic amino acid transporter, y+ system), member 6	protein-coding
MACS_peak_1258	chr10	59941002	59941478	+	73.12	NA	intron (NM_023370, intron 12 of 68)	intron (NM_023370, intron 12 of 68)	78766	NM_001164374	100302688	Mm.444135	NM_001164374	ENSMUSG00000090439	Gm17455	-	predicted gene, 17455	protein-coding
MACS_peak_16727	chr9	122478690	122479173	+	73.08	NA	Intergenic	Intergenic	-2688	NR_015610	319626	Mm.186748	NR_015610	ENSMUSG00000097736	9530059O14Rik	-	RIKEN cDNA 9530059O14 gene	ncRNA
MACS_peak_2552	chr11	106350163	106351065	+	73	NA	Intergenic	Intergenic	-1504	NM_023913	78943	Mm.340943	NM_023913		Ern1	9030414B18Rik|AI225830|C85377|Ire1a|Ire1alpha|Ire1p	endoplasmic reticulum (ER) to nucleus signalling 1	protein-coding
MACS_peak_13395	chr7	148089271	148089755	+	72.97	NA	Intergenic	Intergenic	-2450	NR_015583	212965	Mm.387212	NR_015583		BC024386	BC039766	cDNA sequence BC023486	ncRNA
MACS_peak_3278	chr13	5856618	5857187	+	72.91	NA	intron (NR_045891, intron 1 of 2)	intron (NR_045891, intron 1 of 2)	436	NR_045891	71867	Mm.179181	NR_045891	ENSMUSG00000100625	1700016G22Rik	-	RIKEN cDNA 1700016G22 gene	ncRNA
MACS_peak_8560	chr4	41025310	41026192	+	72.85	NA	Intergenic	Intergenic	19465	NM_016689	11828	Mm.34043	NM_016689	ENSMUSG00000028435	Aqp3	AQP-2	aquaporin 3	protein-coding
MACS_peak_4773	chr15	81560043	81560919	+	72.81	NA	promoter-TSS (NM_011241)	promoter-TSS (NM_011241)	-132	NM_011241	19387	Mm.270975	NM_011241	ENSMUSG00000022391	Rangap1	C79654|Fug1|mKIAA1835	RAN GTPase activating protein 1	protein-coding
MACS_peak_9832	chr5	122135484	122135965	+	72.74	NA	3' UTR (NM_001289544, exon 12 of 12)	3' UTR (NM_001289544, exon 12 of 12)	24846	NM_001289544	72399	Mm.153372	NM_028227	ENSMUSG00000029458	Brap	3010002G07Rik|BRAP2|IMP	BRCA1 associated protein	protein-coding
MACS_peak_9031	chr4	132549252	132549905	+	72.74	NA	intron (NM_010208, intron 5 of 12)	intron (NM_010208, intron 5 of 12)	-17843	NM_146155	230793	Mm.31816	NM_146155	ENSMUSG00000037692	Ahdc1	D030015G18Rik	AT hook, DNA binding motif, containing 1	protein-coding
MACS_peak_8444	chr3	157597293	157597891	+	72.74	NA	Intergenic	B4|SINE|B4	-9565	NM_145953	107869	Mm.28301	NM_145953	ENSMUSG00000028179	Cth	0610010I13Rik|AI314617|BC019483|CSE|Cys3	cystathionase (cystathionine gamma-lyase)	protein-coding
MACS_peak_10260	chr6	29222385	29222795	+	72.74	NA	promoter-TSS (NM_023516)	promoter-TSS (NM_023516)	-36	NM_023516	69573	Mm.45161	NM_023516	ENSMUSG00000043421	Hilpda	2310016C08Rik|AW049004|Hig2	hypoxia inducible lipid droplet associated	protein-coding
MACS_peak_5462	chr17	11285730	11286299	+	72.74	NA	intron (NM_016694, intron 2 of 11)	intron (NM_016694, intron 2 of 11)	252764	NM_016694	50873	Mm.311110	NM_016694	ENSMUSG00000023826	Park2	PRKN	Parkinson disease (autosomal recessive, juvenile) 2, parkin	protein-coding
MACS_peak_866	chr1	179726619	179727125	+	72.72	NA	promoter-TSS (NM_007422)	promoter-TSS (NM_007422)	-232	NM_007422	11566	Mm.338021	NM_007422	ENSMUSG00000015961	Adss	AI314886|AS|Adss2	adenylosuccinate synthetase, non muscle	protein-coding
MACS_peak_4771	chr15	81353547	81354148	+	72.63	NA	Intergenic	Intergenic	57101	NM_019712	56438	Mm.29405	NM_019712	ENSMUSG00000022400	Rbx1	1500002P15Rik|AA517855|ROC1	ring-box 1	protein-coding
MACS_peak_16421	chr9	106724042	106724453	+	72.62	NA	promoter-TSS (NM_001015507)	promoter-TSS (NM_001015507)	-60	NM_001015507	321006	Mm.440089	NM_001015507	ENSMUSG00000040325	Vprbp	AI447437|B930007L02Rik|mKIAA0800	Vpr (HIV-1) binding protein	protein-coding
MACS_peak_5097	chr16	22799885	22800828	+	72.6	NA	Intergenic	Intergenic	11127	NM_009967	12970	Mm.6253	NM_009967	ENSMUSG00000033501	Crygs	AI327013|Opj|rncat	crystallin, gamma S	protein-coding
MACS_peak_17111	chrX	154255373	154255861	+	72.54	NA	promoter-TSS (NM_001081667)	promoter-TSS (NM_001081667)	-750	NM_001081667	245683	Mm.295846	NM_001081667		Klhl34	Gm388	kelch-like 34	protein-coding
MACS_peak_11808	chr7	13628690	13629102	+	72.5	NA	exon (NM_001290453, exon 7 of 7)	exon (NM_001290453, exon 7 of 7)	-5272	NM_001168469	22192	Mm.196580	NM_145578	ENSMUSG00000005575	Ube2m	2510040H03Rik|UBC12|Ubc-rs2	ubiquitin-conjugating enzyme E2M	protein-coding
MACS_peak_12431	chr7	72873179	72873749	+	72.43	NA	Intergenic	Intergenic	35161	NM_026795	68634	Mm.476828	NM_026795	ENSMUSG00000078681	Tm2d3	1110025I09Rik|5930422O05Rik|Blp2	TM2 domain containing 3	protein-coding
MACS_peak_1725	chr11	3316724	3317448	+	72.43	NA	non-coding (NR_110959, exon 6 of 6)	non-coding (NR_110959, exon 6 of 6)	-7845	NM_010718	16886	Mm.124176	NM_010718	ENSMUSG00000020451	Limk2	Limk-2|whe	LIM motif-containing protein kinase 2	protein-coding
MACS_peak_8603	chr4	47106302	47107343	+	72.34	NA	intron (NM_172693, intron 1 of 9)	intron (NM_172693, intron 1 of 9)	1997	NM_172693	230145	Mm.132246	NM_172693	ENSMUSG00000039774	Galnt12	9130206E10|A630062B03Rik	UDP-N-acetyl-alpha-D-galactosamine:polypeptide N-acetylgalactosaminyltransferase 12	protein-coding
MACS_peak_2395	chr11	94072459	94073011	+	72.29	NA	promoter-TSS (NM_009427)	promoter-TSS (NM_009427)	-33	NM_009427	22057	Mm.259673	NM_009427	ENSMUSG00000037573	Tob1	Tob|Trob	transducer of ErbB-2.1	protein-coding
MACS_peak_174	chr1	43258956	43259500	+	72.23	NA	Intergenic	Intergenic	-5622	NM_001289533	14200	Mm.6799	NM_010212	ENSMUSG00000008136	Fhl2	FHL-2|SLIM-3|SLIM3	four and a half LIM domains 2	protein-coding
MACS_peak_6455	chr19	4810823	4811560	+	72.22	NA	exon (NM_019869, exon 1 of 3)	exon (NM_019869, exon 1 of 3)	443	NM_001290127	102902673	Mm.426069	NM_001290127		Gm21992	Rbm14-rbm4	predicted gene 21992	protein-coding
MACS_peak_9874	chr5	125725896	125726497	+	72.17	NA	Intergenic	CpG	-66612	NM_011424	20602	Mm.278646	NM_011424	ENSMUSG00000029478	Ncor2	N-CoR|SMRT|SMRTe	nuclear receptor co-repressor 2	protein-coding
MACS_peak_15328	chr9	24578739	24579312	+	72.14	NA	promoter-TSS (NM_001205085)	promoter-TSS (NM_001205085)	-278	NM_001205085	57246	Mm.31452	NM_020496	ENSMUSG00000031965	Tbx20	9430010M06Rik|AL022859|Tbx12	T-box 20	protein-coding
MACS_peak_13486	chr7	152061106	152061521	+	72.14	NA	Intergenic	Intergenic	14022	NM_010202	14175	Mm.4956	NM_010202	ENSMUSG00000050917	Fgf4	Fgf-4|Fgfk|Hst1|Hstf-1|KS3|hst|hst-1|kFGF	fibroblast growth factor 4	protein-coding
MACS_peak_12209	chr7	50817242	50817734	+	72.11	NA	promoter-TSS (NM_001008549)	promoter-TSS (NM_001008549)	-252	NM_001008549	210104	Mm.333821	NM_001008549	ENSMUSG00000056592	Zfp658	-	zinc finger protein 658	protein-coding
MACS_peak_11971	chr7	27917861	27918205	+	72.03	NA	intron (NM_007817, intron 9 of 9)	intron (NM_007817, intron 9 of 9)	13059	NM_007817	13107	Mm.4515	NM_007817	ENSMUSG00000052974	Cyp2f2	Cyp2f	cytochrome P450, family 2, subfamily f, polypeptide 2	protein-coding
MACS_peak_16469	chr9	108728124	108728468	+	72.03	NA	promoter-TSS (NM_080437)	promoter-TSS (NM_080437)	-355	NM_080437	107934	Mm.39945	NM_080437	ENSMUSG00000023473	Celsr3	Adgrc3|Fmi1|flamingo|mKIAA0812	cadherin, EGF LAG seven-pass G-type receptor 3 (flamingo homolog, Drosophila)	protein-coding
MACS_peak_1357	chr10	74813392	74814268	+	71.95	NA	promoter-TSS (NR_033602)	promoter-TSS (NR_033602)	-970	NR_033602	544707	Mm.349862	NR_033602		Gm5779	EG544707	ribosomal protein, large, P0 pseudogene	pseudo
MACS_peak_5553	chr17	25715841	25716704	+	71.94	NA	exon (NM_029624, exon 1 of 11)	exon (NM_029624, exon 1 of 11)	153	NM_029624	76483	Mm.12787	NM_029624	ENSMUSG00000002279	Lmf1	2400010G15Rik|AW822050|Tmem112|cld	lipase maturation factor 1	protein-coding
MACS_peak_10493	chr6	47738036	47738291	+	71.76	NA	Intergenic	HY1|scRNA|scRNA	15488	NR_030485	735289		NR_030485	ENSMUSG00000076060	Mir704	Mirn704|mir-704|mmu-mir-704	microRNA 704	ncRNA
MACS_peak_5930	chr17	84910612	84911249	+	71.69	NA	promoter-TSS (NM_177606)	promoter-TSS (NM_177606)	-305	NM_177606	213556	Mm.215159	NM_177606	ENSMUSG00000040852	Plekhh2	AI256725|E030001K05|mKIAA2028	pleckstrin homology domain containing, family H (with MyTH4 domain) member 2	protein-coding
MACS_peak_11820	chr7	16759337	16759756	+	71.67	NA	Intergenic	Intergenic	-1198	NM_008627	17537	Mm.360516	NM_008627	ENSMUSG00000041420	Meis3	AI573393|Mrg2	Meis homeobox 3	protein-coding
MACS_peak_4277	chr14	71058652	71059446	+	71.65	NA	3' UTR (NM_023045, exon 28 of 28)	3' UTR (NM_023045, exon 28 of 28)	-6158	NM_181345	328440	Mm.347749	NM_181345	ENSMUSG00000047911	Npm2	-	nucleophosmin/nucleoplasmin 2	protein-coding
MACS_peak_2998	chr12	76802080	76802874	+	71.61	NA	Intergenic	Intergenic	-31953	NM_028203	72338	Mm.341719	NM_028203	ENSMUSG00000045690	Wdr89	2600001A11Rik	WD repeat domain 89	protein-coding
MACS_peak_347	chr1	75585084	75586050	+	71.61	NA	Intergenic	Intergenic	42726	NM_009208	20536	Mm.5053	NM_009208		Slc4a3	A930038D23Rik|Ae3	solute carrier family 4 (anion exchanger), member 3	protein-coding
MACS_peak_2074	chr11	58660155	58661105	+	71.48	NA	Intergenic	Intergenic	6012	NM_146537	258530	Mm.377556	NM_146537	ENSMUSG00000094805	Olfr311	MOR222-1	olfactory receptor 311	protein-coding
MACS_peak_11998	chr7	28936557	28937137	+	71.47	NA	intron (NM_001164655, intron 10 of 19)	intron (NM_001164655, intron 10 of 19)	-17920	NM_007991	14113	Mm.4595	NM_007991	ENSMUSG00000046865	Fbl	AL022665|FIB|FLRN|RNU3IP1	fibrillarin	protein-coding
MACS_peak_2511	chr11	102199111	102199773	+	71.47	NA	Intergenic	RMER21B|LTR|ERV1	-19032	NM_001302954	21429	Mm.2845	NM_011551	ENSMUSG00000020923	Ubtf	A930005G04Rik|NOR-90|Tcfubf|UBF|UBF-1|UBF1	upstream binding transcription factor, RNA polymerase I	protein-coding
MACS_peak_9795	chr5	118611537	118612594	+	71.47	NA	Intergenic	Intergenic	-6598	NM_172721	231672	Mm.221769	NM_172721	ENSMUSG00000032867	Fbxw8	4930438M06Rik|FBW6|FBW8|FBXO29|Fbx29	F-box and WD-40 domain protein 8	protein-coding
MACS_peak_116	chr1	34908247	34908954	+	71.46	NA	intron (NM_175421, intron 1 of 6)	intron (NM_175421, intron 1 of 6)	1796	NM_145516	226971	Mm.292751	NM_145516	ENSMUSG00000026123	Plekhb2	2310009M15Rik|AU018239|Evt2|Phdc|evt-2	pleckstrin homology domain containing, family B (evectins) member 2	protein-coding
MACS_peak_12429	chr7	72789722	72790143	+	71.44	NA	exon (NM_172310, exon 1 of 19)	exon (NM_172310, exon 1 of 19)	148	NM_172310	272396	Mm.35127	NM_172310	ENSMUSG00000030515	Tarsl2	A530046H20Rik	threonyl-tRNA synthetase-like 2	protein-coding
MACS_peak_16447	chr9	107790839	107791338	+	71.38	NA	intron (NM_028369, intron 1 of 5)	intron (NM_028369, intron 1 of 5)	628	NM_028369	72825	Mm.38037	NM_028369	ENSMUSG00000032583	Mon1a	2810468K17Rik	MON1 homolog A (yeast)	protein-coding
MACS_peak_11174	chr6	108732851	108733350	+	71.38	NA	promoter-TSS (NM_026011)	promoter-TSS (NM_026011)	47	NM_026011	67166	Mm.271178	NM_026011		Arl8b	2610313E07Rik|3100002J04Rik|Arl10c|gie1	ADP-ribosylation factor-like 8B	protein-coding
MACS_peak_14766	chr8	118798909	118799408	+	71.38	NA	Intergenic	Intergenic	-229757	NM_029297	75465	Mm.23114	NM_029297	ENSMUSG00000034467	Dynlrb2	1700009A04Rik|DNLC2B|Dncl2b	dynein light chain roadblock-type 2	protein-coding
MACS_peak_8397	chr3	145990029	145990475	+	71.37	NA	Intergenic	Intergenic	51656	NR_033542	100038607	Mm.365888	NR_033542	ENSMUSG00000105602	Gm10636	ENSMUSG00000074175	predicted gene 10636	ncRNA
MACS_peak_2549	chr11	105780797	105781796	+	71.36	NA	exon (NM_181071, exon 25 of 26)	exon (NM_181071, exon 25 of 26)	24165	NM_007805	13056	Mm.149403	NM_007805	ENSMUSG00000019590	Cyb561	-	cytochrome b-561	protein-coding
MACS_peak_13198	chr7	134519466	134519888	+	71.32	NA	promoter-TSS (NM_175560)	promoter-TSS (NM_175560)	-113	NM_175560	269997	Mm.221270	NM_175560	ENSMUSG00000054381	Zfp747	6430604K15Rik	zinc finger protein 747	protein-coding
MACS_peak_14778	chr8	119517059	119517559	+	71.27	NA	promoter-TSS (NM_026572)	promoter-TSS (NM_026572)	40	NM_026572	68133	Mm.258462	NM_026572	ENSMUSG00000034424	Gcsh	1100001L02Rik|5730591C18Rik	glycine cleavage system protein H (aminomethyl carrier)	protein-coding
MACS_peak_16405	chr9	106062076	106062499	+	71.2	NA	Intergenic	CpG	-1818	NM_174846	235582	Mm.335420	NM_174846	ENSMUSG00000020258	Glyctk	6230410P16Rik|C430006L12	glycerate kinase	protein-coding
MACS_peak_2341	chr11	85697664	85698579	+	71.19	NA	Intergenic	Intergenic	-5444	NM_011536	21387	Mm.275336	NM_011536	ENSMUSG00000000094	Tbx4	3930401C23	T-box 4	protein-coding
MACS_peak_16474	chr9	108893455	108894039	+	71.1	NA	promoter-TSS (NM_173019)	promoter-TSS (NM_173019)	-200	NM_173019	270198	Mm.132391	NM_173019	ENSMUSG00000025648	Pfkfb4	C230090D14	6-phosphofructo-2-kinase/fructose-2,6-biphosphatase 4	protein-coding
MACS_peak_8569	chr4	43521378	43521853	+	71.04	NA	exon (NM_139305, exon 3 of 11)	exon (NM_139305, exon 3 of 11)	1717	NM_139305	230099	Mm.283682	NM_139305	ENSMUSG00000028463	Car9	CAIX|Ca9|MN/CA9	carbonic anhydrase 9	protein-coding
MACS_peak_15570	chr9	44262654	44262938	+	71.03	NA	promoter-TSS (NM_009476)	promoter-TSS (NM_009476)	54	NM_009476	22269	Mm.4453	NM_009476	ENSMUSG00000041523	Upk2	AW491716|UPII	uroplakin 2	protein-coding
MACS_peak_10905	chr6	86772176	86772601	+	70.97	NA	Intergenic	Intergenic	27046	NR_028298	67170	Mm.119489	NR_028298	ENSMUSG00000100164	2610306M01Rik	-	RIKEN cDNA 2610306M01 gene	ncRNA
MACS_peak_12656	chr7	88092562	88093065	+	70.96	NA	promoter-TSS (NM_019951)	promoter-TSS (NM_019951)	-377	NM_019951	56529	Mm.43760	NM_019951	ENSMUSG00000025724	Sec11a	1810012E07Rik|18kDa|Sec11l1|Sid2895p|Spc18|sid2895	SEC11 homolog A, signal peptidase complex subunit	protein-coding
MACS_peak_7555	chr2	155207639	155208279	+	70.91	NA	intron (NM_178111, intron 1 of 3)	CpG	367	NM_178111	68728	Mm.293605	NM_178111	ENSMUSG00000038375	Trp53inp2	1110029F20Rik|Tp53inp2	transformation related protein 53 inducible nuclear protein 2	protein-coding
MACS_peak_8956	chr4	125986966	125987585	+	70.87	NA	intron (NM_199473, intron 3 of 3)	intron (NM_199473, intron 3 of 3)	11672	NM_133883	100206	Mm.11285	NM_133883	ENSMUSG00000042558	Adprhl2	AI836109|Arh3	ADP-ribosylhydrolase like 2	protein-coding
MACS_peak_5421	chr16	97880411	97881236	+	70.86	NA	Intergenic	Intergenic	-48021	NM_015775	50528	Mm.276145	NM_015775	ENSMUSG00000000385	Tmprss2	D16Ertd61e	transmembrane protease, serine 2	protein-coding
MACS_peak_16882	chrX	45511388	45511814	+	70.86	NA	intron (NM_028773, intron 4 of 7)	MIRc|SINE|MIR	11988	NM_028773	74131	Mm.276131	NM_028773	ENSMUSG00000031101	Sash3	1200013B08Rik|AW413946|SLY1	SAM and SH3 domain containing 3	protein-coding
MACS_peak_9801	chr5	118908836	118909488	+	70.79	NA	Intergenic	Intergenic	-101566	NM_172424	76199	Mm.206238	NM_172424	ENSMUSG00000018076	Med13l	2210413I17Rik|6330591G05Rik|9030618F05Rik|Thrap2|Trap240L|mKIAA1025	mediator complex subunit 13-like	protein-coding
MACS_peak_9708	chr5	108697264	108697836	+	70.77	NA	promoter-TSS (NM_026106)	promoter-TSS (NM_026106)	-366	NM_026106	13486	Mm.303534	NM_026106	ENSMUSG00000029265	Dr1	1700121L09Rik|Dr1l|NC2|NC2beta	down-regulator of transcription 1	protein-coding
MACS_peak_15200	chr9	14534331	14534759	+	70.63	NA	intron (NM_177905, intron 4 of 18)	intron (NM_177905, intron 4 of 18)	10632	NM_177905	330890	Mm.334969	NM_177905	ENSMUSG00000036912	Piwil4	9230101H05Rik|Miwi2	piwi-like RNA-mediated gene silencing 4	protein-coding
MACS_peak_14874	chr8	123053097	123053525	+	70.63	NA	intron (NM_198671, intron 1 of 15)	L1MB5|LINE|L1	-6446	NM_001145897	382034	Mm.334856	NM_198671	ENSMUSG00000031822	Gse1	2210013I18Rik|mKIAA0182	genetic suppressor element 1	protein-coding
MACS_peak_12219	chr7	51532221	51532650	+	70.51	NA	Intergenic	Intergenic	-19861	NM_001195034	100503991	Mm.367353	NM_001195034	ENSMUSG00000012777	Acpt	EG546967|Gm1432	acid phosphatase, testicular	protein-coding
MACS_peak_8223	chr3	107434412	107435109	+	70.5	NA	promoter-TSS (NM_153563)	promoter-TSS (NM_153563)	-132	NM_153563	229707	Mm.278643	NM_153563	ENSMUSG00000014601	Strip1	6330569M22Rik|6530401O14Rik|Fam40a	striatin interacting protein 1	protein-coding
MACS_peak_8462	chr4	6292121	6292651	+	70.47	NA	promoter-TSS (NM_001098227)	promoter-TSS (NM_001098227)	-441	NM_016807	53378	Mm.247473	NM_016807	ENSMUSG00000028249	Sdcbp	MDA-9|Sycl|syntenin-1	syndecan binding protein	protein-coding
MACS_peak_2616	chr11	113062789	113063584	+	70.46	NA	promoter-TSS (NR_015556)	promoter-TSS (NR_015556)	-34	NR_015556	72386	Mm.266961	NR_015556	ENSMUSG00000087259	2610035D17Rik	-	RIKEN cDNA 2610035D17 gene	ncRNA
MACS_peak_1095	chr10	18765600	18766239	+	70.44	NA	Intergenic	Intergenic	-30703	NM_009397	21929	Mm.116683	NM_009397	ENSMUSG00000019850	Tnfaip3	A20|Tnfip3	tumor necrosis factor, alpha-induced protein 3	protein-coding
MACS_peak_8038	chr3	87980996	87981370	+	70.36	NA	intron (NR_045997, intron 1 of 2)	intron (NR_045997, intron 1 of 2)	524	NR_045997	76642	Mm.424420	NR_045997	ENSMUSG00000096935	1700113A16Rik	2210408E11Rik|AA408983	RIKEN cDNA 1700113A16 gene	ncRNA
MACS_peak_221	chr1	54642278	54642829	+	70.36	NA	Intergenic	Intergenic	-28025	NM_001163314	241062	Mm.103539	NM_175508	ENSMUSG00000073678	Pgap1	5033403E17Rik|9030223K07Rik|A530084K22|D230012E17Rik|oto	post-GPI attachment to proteins 1	protein-coding
MACS_peak_12803	chr7	106774275	106774632	+	70.33	NA	exon (NM_001195529, exon 1 of 1)	exon (NM_001195529, exon 1 of 1)	1160	NM_001195529	100503386	Mm.180719	NM_001195529	ENSMUSG00000096606	Gm4980	6430704N06|EG245190|Tpbgl	predicted gene 4980	protein-coding
MACS_peak_11416	chr6	127658055	127658565	+	70.24	NA	intron (NM_201371, intron 6 of 9)	intron (NM_201371, intron 6 of 9)	60867	NM_201371	381813	Mm.39750	NM_201371	ENSMUSG00000030350	Prmt8	Hrmt1l3|Hrmt1l4	protein arginine N-methyltransferase 8	protein-coding
MACS_peak_2510	chr11	102137555	102138265	+	70.21	NA	exon (NM_148953, exon 3 of 5)	exon (NM_148953, exon 3 of 5)	7773	NM_148953	217217	Mm.216432	NM_148953		Asb16	-	ankyrin repeat and SOCS box-containing 16	protein-coding
MACS_peak_8103	chr3	95392282	95393080	+	70.14	NA	promoter-TSS (NM_001177669)	promoter-TSS (NM_001177669)	-175	NM_001177670	229593	Mm.245830	NM_146133	ENSMUSG00000046519	Golph3l	2010204I15Rik|AU015439|AW549227|C77637|Gpp34r	golgi phosphoprotein 3-like	protein-coding
MACS_peak_2172	chr11	68478193	68479284	+	70.02	NA	Intergenic	L2a|LINE|L2	-26679	NM_175260	77579	Mm.218233	NM_175260	ENSMUSG00000020900	Myh10	5730504C04Rik|9330167F11Rik|Fltn|Myhn-2|Myhn2|NMHC II-B|NMHC-B|NMHCII-B|NMMHC II-b|NMMHC-B|NMMHC-IIB|SMemb|mKIAA3005	myosin, heavy polypeptide 10, non-muscle	protein-coding
MACS_peak_2234	chr11	76105762	76107051	+	69.96	NA	intron (NM_008750, intron 1 of 7)	intron (NM_008750, intron 1 of 7)	49168	NM_183263	67390	Mm.24886	NM_183263	ENSMUSG00000038046	Rnmtl1	4833420N02Rik|AI255153|HC90	RNA methyltransferase like 1	protein-coding
MACS_peak_13014	chr7	121723870	121724383	+	69.94	NA	Intergenic	Intergenic	-17640	NR_110407	244209	Mm.108037	NM_177382	ENSMUSG00000030670	Cyp2r1	-	cytochrome P450, family 2, subfamily r, polypeptide 1	protein-coding
MACS_peak_5315	chr16	70246104	70246566	+	69.94	NA	Intergenic	MTE2b|LTR|MaLR	-67859	NM_028803	74185	Mm.396102	NM_028803	ENSMUSG00000022707	Gbe1	2310045H19Rik|2810426P10Rik|D16Ertd536e	glucan (1,4-alpha-), branching enzyme 1	protein-coding
MACS_peak_6673	chr19	37869405	37869908	+	69.88	NA	Intergenic	Intergenic	97358	NM_007811	13082	Mm.42230	NM_007811	ENSMUSG00000024987	Cyp26a1	Cyp26|P450RA|P450RAI|RAH	cytochrome P450, family 26, subfamily a, polypeptide 1	protein-coding
MACS_peak_7346	chr2	113050602	113051376	+	69.81	NA	Intergenic	Intergenic	-74900	NM_029232	75275	Mm.159484	NM_029232	ENSMUSG00000041255	Tmco5b	4930563P21Rik	transmembrane and coiled-coil domains 5B	protein-coding
MACS_peak_13306	chr7	140397147	140397745	+	69.8	NA	Intergenic	Intergenic	77512	NR_046279	74970	Mm.491044	NR_046279		4930483O08Rik	-	RIKEN cDNA 4930483O08 gene	ncRNA
MACS_peak_6178	chr18	42421767	42422262	+	69.78	NA	promoter-TSS (NM_134137)	promoter-TSS (NM_134137)	-289	NM_134137	107045	Mm.312170	NM_134137	ENSMUSG00000024493	Lars	2310045K21Rik|3110009L02Rik|AW536573|mKIAA1352	leucyl-tRNA synthetase	protein-coding
MACS_peak_5618	chr17	34092516	34093133	+	69.78	NA	promoter-TSS (NM_011296)	promoter-TSS (NM_011296)	-3	NM_172620	224705	Mm.448614	NM_172620	ENSMUSG00000024319	Vps52	ARE1|D130068D18|D430041K17Rik|SAC2|Sacm2l|tclw5	vacuolar protein sorting 52 (yeast)	protein-coding
MACS_peak_8089	chr3	94604243	94604910	+	69.78	NA	Intergenic	MER57D|LTR|ERV1	-14139	NM_001293727	70737	Mm.87634	NM_001037711	ENSMUSG00000068876	Cgn	6330408J11Rik	cingulin	protein-coding
MACS_peak_3346	chr13	23626784	23627478	+	69.78	NA	promoter-TSS (NM_145073)	promoter-TSS (NM_145073)	-156	NM_145073	97908	Mm.261657	NM_145073	ENSMUSG00000099517	Hist1h3g	H3.1-221|M32460	histone cluster 1, H3g	protein-coding
MACS_peak_10193	chr6	13627925	13628440	+	69.74	NA	promoter-TSS (NM_175312)	promoter-TSS (NM_175312)	-216	NM_175312	101148	Mm.354863	NM_175312	ENSMUSG00000042742	B630005N14Rik	AI666701	RIKEN cDNA B630005N14 gene	protein-coding
MACS_peak_15948	chr9	65371837	65372273	+	69.72	NA	Intergenic	Intergenic	55839	NM_153119	102595	Mm.247303	NM_153119		Plekho2	AI840980|Plekhq1	pleckstrin homology domain containing, family O member 2	protein-coding
MACS_peak_8976	chr4	128515938	128516841	+	69.67	NA	Intergenic	RMER17C|LTR|ERVK	-33033	NM_001081098	230761	Mm.22616	NM_001081098	ENSMUSG00000028799	Zfp362	-	zinc finger protein 362	protein-coding
MACS_peak_4897	chr15	98453519	98454171	+	69.59	NA	Intergenic	ID4_|SINE|ID	-8914	NM_001044741	12297	Mm.3544	NM_007581	ENSMUSG00000003352	Cacnb3	Beta3|CAB3|Ca(v)beta3|Cchb3	calcium channel, voltage-dependent, beta 3 subunit	protein-coding
MACS_peak_7650	chr2	167729982	167730616	+	69.56	NA	Intergenic	MLT1K|LTR|MaLR	-27528	NM_011201	19246	Mm.277916	NM_011201	ENSMUSG00000027540	Ptpn1	PTP-1B|PTP-HA2|PTP1B	protein tyrosine phosphatase, non-receptor type 1	protein-coding
MACS_peak_7533	chr2	152562965	152563801	+	69.55	NA	TTS (NM_010495)	TTS (NM_010495)	1396	NM_010495	15901	Mm.444	NM_010495	ENSMUSG00000042745	Id1	AI323524|D2Wsu140e|Idb1|bHLHb24	inhibitor of DNA binding 1	protein-coding
MACS_peak_6602	chr19	25649906	25650603	+	69.54	NA	intron (NM_015826, intron 4 of 4)	intron (NM_015826, intron 4 of 4)	-34773	NM_177360	240590	Mm.62785	NM_177360	ENSMUSG00000042372	Dmrt3	-	doublesex and mab-3 related transcription factor 3	protein-coding
MACS_peak_909	chr1	184301755	184302575	+	69.49	NA	Intergenic	Intergenic	-30428	NM_175127	67948	Mm.30737	NM_175127	ENSMUSG00000047539	Fbxo28	4833428J17Rik|5730505P19Rik|D1Ertd578e|Fbx28|mKIAA0483	F-box protein 28	protein-coding
MACS_peak_6169	chr18	39100647	39101807	+	69.38	NA	intron (NM_001033789, intron 4 of 4)	intron (NM_001033789, intron 4 of 4)	-22874	NM_010197	14164	Mm.241282	NM_010197	ENSMUSG00000036585	Fgf1	Dffrx|Fam|Fgf-1|Fgfa	fibroblast growth factor 1	protein-coding
MACS_peak_10574	chr6	51660398	51660838	+	69.28	NA	Intergenic	Intergenic	166096	NM_001127348	71982	Mm.294166	NM_028035	ENSMUSG00000038301	Snx10	2410004M09Rik	sorting nexin 10	protein-coding
MACS_peak_15042	chr8	129329362	129329966	+	69.25	NA	Intergenic	Intergenic	140157	NM_024214	67952	Mm.6932	NM_024214	ENSMUSG00000093904	Tomm20	1810060K07Rik|BB284719|Gm19268|MAS20|MOM19|TOM20|mKIAA0016	translocase of outer mitochondrial membrane 20 homolog (yeast)	protein-coding
MACS_peak_2476	chr11	99916858	99917542	+	69.2	NA	Intergenic	Intergenic	-5335	NM_010659	16660	Mm.439673	NM_010659	ENSMUSG00000048981	Krt31	Ha1|Kha1|Krt1-1|MKHA-1	keratin 31	protein-coding
MACS_peak_9048	chr4	133384291	133385394	+	69.15	NA	Intergenic	Intergenic	45804	NM_001285506	20111	Mm.301827	NM_009097	ENSMUSG00000003644	Rps6ka1	Mapkapk-1a|Rsk|Rsk-1|Rsk1|S6K-alpha-1|p90-Rsk1|p90Rsk1|p90S6K|p90rsk	ribosomal protein S6 kinase polypeptide 1	protein-coding
MACS_peak_11080	chr6	100047291	100047733	+	69.06	NA	Intergenic	Intergenic	189840	NM_019743	56353	Mm.321633	NM_019743	ENSMUSG00000072872	Rybp	2410018J24Rik|DEDAF|YEAF1	RING1 and YY1 binding protein	protein-coding
MACS_peak_7616	chr2	164867309	164868010	+	69	NA	Intergenic	Intergenic	-7380	NM_144892	228869	Mm.233080	NM_144892	ENSMUSG00000039804	Ncoa5	CIA	nuclear receptor coactivator 5	protein-coding
MACS_peak_12235	chr7	51845731	51846174	+	68.95	NA	promoter-TSS (NM_008422)	promoter-TSS (NM_008422)	-304	NM_008422	16504	Mm.40312	NM_008422	ENSMUSG00000062785	Kcnc3	KShIIID|Kcr2-3|Kv3.3	potassium voltage gated channel, Shaw-related subfamily, member 3	protein-coding
MACS_peak_3479	chr13	41841686	41842197	+	68.93	NA	Intergenic	Intergenic	95810	NM_001145878	328231	Mm.227476	NM_177808		Gm5082	A030008J09|EG328231	predicted gene 5082	protein-coding
MACS_peak_4699	chr15	75578691	75579329	+	68.89	NA	promoter-TSS (NM_194350)	promoter-TSS (NM_194350)	-658	NM_194350	378435	Mm.309589	NM_194350	ENSMUSG00000047591	Mafa	RIPE3b1	v-maf musculoaponeurotic fibrosarcoma oncogene family, protein A (avian)	protein-coding
MACS_peak_7866	chr3	36696900	36697477	+	68.85	NA	Intergenic	L1_Mur3|LINE|L1	-64840	NM_172679	229227	Mm.207907	NM_172679	ENSMUSG00000037270	4932438A13Rik	4732443H21|B830039D19Rik|D630029K19Rik|FSA|Kiaa1109|Tweek	RIKEN cDNA 4932438A13 gene	protein-coding
MACS_peak_15393	chr9	30766928	30767452	+	68.84	NA	intron (NM_013906, intron 8 of 8)	intron (NM_013906, intron 8 of 8)	17042	NM_013906	30806	Mm.100582	NM_013906	ENSMUSG00000031994	Adamts8	METH-2|METH2	a disintegrin-like and metallopeptidase (reprolysin type) with thrombospondin type 1 motif, 8	protein-coding
MACS_peak_13839	chr8	28199676	28200120	+	68.84	NA	intron (NM_054044, intron 1 of 18)	intron (NM_054044, intron 1 of 18)	3585	NM_054044	78560	Mm.87046	NM_054044	ENSMUSG00000031486	Adgra2	8430414O08Rik|9530074E10Rik|Gpr124|Tem5|mKIAA1531	adhesion G protein-coupled receptor A2	protein-coding
MACS_peak_12549	chr7	80763315	80763760	+	68.73	NA	Intergenic	CpG	-60256	NR_037569	69170	Mm.34539	NR_037569	ENSMUSG00000098496	1810026B05Rik	-	RIKEN cDNA 1810026B05 gene	ncRNA
MACS_peak_15242	chr9	20661486	20662096	+	68.71	NA	Intergenic	Intergenic	-11295	NM_175687	319278	Mm.249932	NM_175687	ENSMUSG00000038884	A230050P20Rik	-	RIKEN cDNA A230050P20 gene	protein-coding
MACS_peak_5247	chr16	44172246	44173048	+	68.66	NA	promoter-TSS (NM_001029889)	promoter-TSS (NM_001029889)	-863	NM_001029889	207806	Mm.310566	NM_001029889	ENSMUSG00000068284	Gm608	5530400K22Rik|Gm1779|mKIAA2018	predicted gene 608	protein-coding
MACS_peak_16941	chrX	71155843	71156289	+	68.62	NA	intron (NM_001162423, intron 1 of 21)	intron (NM_001162423, intron 1 of 21)	571	NM_138630	171207	Mm.482337	NM_138630	ENSMUSG00000031389	Arhgap4	A130009C12Rik|A530015A20Rik|Rgc1|c1|mKIAA0131	Rho GTPase activating protein 4	protein-coding
MACS_peak_12205	chr7	50588588	50589034	+	68.62	NA	Intergenic	Intergenic	-17900	NM_145581	233186	Mm.290569	NM_145581	ENSMUSG00000039013	Siglecf	Siglec5|mSiglec-F	sialic acid binding Ig-like lectin F	protein-coding
MACS_peak_15280	chr9	21350886	21351257	+	68.57	NA	promoter-TSS (NM_021531)	promoter-TSS (NM_021531)	-267	NM_153141	59035	Mm.178115	NM_021531	ENSMUSG00000032185	Carm1	Prmt4	coactivator-associated arginine methyltransferase 1	protein-coding
MACS_peak_5725	chr17	47876044	47876863	+	68.57	NA	intron (NM_001161723, intron 1 of 8)	intron (NM_001161723, intron 1 of 8)	1573	NM_001161723	21425	Mm.2305	NM_011549	ENSMUSG00000023990	Tfeb	Tcfeb|bHLHe35	transcription factor EB	protein-coding
MACS_peak_2651	chr11	115607854	115608485	+	68.52	NA	Intergenic	Intergenic	-18578	NM_028014	71947	Mm.23168	NM_028014	ENSMUSG00000020747	Tmem94	2310067B10Rik|Kiaa0195|mKIAA0195	transmembrane protein 94	protein-coding
MACS_peak_1759	chr11	6192228	6192999	+	68.52	NA	promoter-TSS (NM_001252288)	promoter-TSS (NM_001252288)	52	NM_001252288	18293	Mm.276348	NM_010956	ENSMUSG00000020456	Ogdh	2210403E04Rik|2210412K19Rik|AA409584|d1401|mKIAA4192	oxoglutarate (alpha-ketoglutarate) dehydrogenase (lipoamide)	protein-coding
MACS_peak_2050	chr11	55414964	55415568	+	68.46	NA	intron (NM_001290821, intron 1 of 8)	intron (NM_001290821, intron 1 of 8)	6434	NM_020492	14654	Mm.89320	NM_020492	ENSMUSG00000000263	Glra1	nmf11|oscillator|ot|spasmodic|spd	glycine receptor, alpha 1 subunit	protein-coding
MACS_peak_13303	chr7	140315707	140316155	+	68.4	NA	promoter-TSS (NM_009980)	promoter-TSS (NM_009980)	-765	NM_009980	13017	Mm.246240	NM_009980	ENSMUSG00000030970	Ctbp2	AA407280|D7Ertd45e|Gtrgeo6|Ribeye	C-terminal binding protein 2	protein-coding
MACS_peak_14458	chr8	90722831	90723279	+	68.4	NA	promoter-TSS (NM_001164498)	promoter-TSS (NM_001164498)	-57	NM_001164499	214627	Mm.491211	NM_001164497	ENSMUSG00000036779	Papd5	5730445M16Rik|5830428A09	PAP associated domain containing 5	protein-coding
MACS_peak_4043	chr14	27951763	27952494	+	68.39	NA	Intergenic	Intergenic	-5051	NM_001289686	71704	Mm.248606	NM_027871	ENSMUSG00000021895	Arhgef3	1200004I24Rik|9830169H03Rik|C76747|Xpln	Rho guanine nucleotide exchange factor (GEF) 3	protein-coding
MACS_peak_2629	chr11	114529664	114530042	+	68.24	NA	promoter-TSS (NM_023372)	promoter-TSS (NM_023372)	-4	NM_001048057	67671	Mm.238817	NM_023372	ENSMUSG00000057322	Rpl38	0610025G13Rik|Rbt|Ts|Tss	ribosomal protein L38	protein-coding
MACS_peak_8681	chr4	59585516	59585995	+	68.2	NA	Intergenic	MTEb|LTR|MaLR	-8680	NM_024255	72479	Mm.272905	NM_024255	ENSMUSG00000028383	Hsdl2	2610207I16Rik	hydroxysteroid dehydrogenase like 2	protein-coding
MACS_peak_14257	chr8	75166701	75167317	+	68.18	NA	Intergenic	Intergenic	-3601	NM_176940	319555	Mm.212927	NM_176940	ENSMUSG00000048148	Nwd1	A230063L24Rik	NACHT and WD repeat domain containing 1	protein-coding
MACS_peak_14193	chr8	72898538	72899069	+	68.16	NA	exon (NM_016685, exon 4 of 19)	exon (NM_016685, exon 4 of 19)	1356	NM_016685	12845	Mm.45071	NM_016685	ENSMUSG00000031849	Comp	TSP5	cartilage oligomeric matrix protein	protein-coding
MACS_peak_8834	chr4	107323453	107324204	+	68.15	NA	Intergenic	Intergenic	32939	NM_019872	56296	Mm.141324	NM_019872	ENSMUSG00000028610	Dmrtb1	Dmrt6|Prp13	DMRT-like family B with proline-rich C-terminal, 1	protein-coding
MACS_peak_8030	chr3	87369882	87370525	+	68.13	NA	Intergenic	Intergenic	40703	NM_001083318	27049	Mm.219460	NM_012051	ENSMUSG00000003382	Etv3	AI414410|METS|Pe1	ets variant 3	protein-coding
MACS_peak_5857	chr17	74888616	74888973	+	68	NA	promoter-TSS (NM_026417)	promoter-TSS (NM_026417)	-39	NM_026417	67864	Mm.41891	NM_026417	ENSMUSG00000024072	Yipf4	2310034L04Rik	Yip1 domain family, member 4	protein-coding
MACS_peak_6861	chr2	4780778	4781439	+	68	NA	Intergenic	Intergenic	-21502	NM_175400	109079	Mm.34329	NM_175400	ENSMUSG00000026662	Sephs1	1110046B24Rik|AA589574|AI505014|AW111620|SELD|SPS|SPS1	selenophosphate synthetase 1	protein-coding
MACS_peak_3853	chr13	104564228	104564811	+	67.88	NA	Intergenic	CpG	-9857	NM_172592	218543	Mm.458176	NM_172592	ENSMUSG00000032621	Srek1	8430401B01|AI450757|AI462342|SRrp508|SRrp86|Sfrs12|Srsf12	splicing regulatory glutamine/lysine-rich protein 1	protein-coding
MACS_peak_12816	chr7	107642089	107642709	+	67.83	NA	intron (NM_011671, intron 1 of 7)	intron (NM_011671, intron 1 of 7)	532	NM_011671	22228	Mm.171378	NM_011671		Ucp2	Slc25a8	uncoupling protein 2 (mitochondrial, proton carrier)	protein-coding
MACS_peak_6668	chr19	37625660	37626012	+	67.81	NA	intron (NM_175353, intron 1 of 21)	intron (NM_175353, intron 1 of 21)	928	NM_175353	107371	Mm.24865	NM_175353	ENSMUSG00000053799	Exoc6	4833405E05Rik|AW413330|C430002C19|Sec15|Sec15l1|hbd|msec15	exocyst complex component 6	protein-coding
MACS_peak_8523	chr4	32251012	32251680	+	67.62	NA	Intergenic	Intergenic	200264	NM_172688	26409	Mm.258589	NM_009316	ENSMUSG00000028284	Map3k7	B430101B05|C87327|Tak1	mitogen-activated protein kinase kinase kinase 7	protein-coding
MACS_peak_17132	chrX	163570894	163571350	+	67.54	NA	Intergenic	Intergenic	-62820	NM_001101606	667794	Mm.302232	NM_001101606		Gm8817	EG667794	predicted gene 8817	protein-coding
MACS_peak_16987	chrX	98717328	98717862	+	67.49	NA	Intergenic	RLTR16|LTR|ERVK	-10479	NM_001290729	270627	Mm.261750	NM_001081008	ENSMUSG00000031314	Taf1	AU015687|B430306D02Rik|Ccg-1|Ccg1|KAT4|N-TAF1|TAFII250|Taf2a|p250	TAF1 RNA polymerase II, TATA box binding protein (TBP)-associated factor	protein-coding
MACS_peak_12770	chr7	105579231	105579855	+	67.48	NA	Intergenic	Intergenic	-9383	NM_001130693	14918	Mm.389928	NM_001034890	ENSMUSG00000074003	Gucy2d	-	guanylate cyclase 2d	protein-coding
MACS_peak_9409	chr5	36594926	36595698	+	67.45	NA	intron (NM_030889, intron 1 of 26)	MTEa|LTR|MaLR	48642	NM_175249	76943	Mm.44242	NM_175249	ENSMUSG00000043430	Psapl1	2310020A21Rik	prosaposin-like 1	protein-coding
MACS_peak_12849	chr7	108811912	108812369	+	67.43	NA	promoter-TSS (NM_009191)	promoter-TSS (NM_009191)	-142	NM_009191	20480	Mm.3990	NM_009191	ENSMUSG00000001829	Clpb	AL118244|Skd3	ClpB caseinolytic peptidase B	protein-coding
MACS_peak_6755	chr19	47141860	47142411	+	67.37	NA	promoter-TSS (NM_177342)	promoter-TSS (NM_177342)	-103	NM_177342	226182	Mm.301522	NM_177342	ENSMUSG00000025049	Taf5	6330528C20Rik|AV117817	TAF5 RNA polymerase II, TATA box binding protein (TBP)-associated factor	protein-coding
MACS_peak_13621	chr8	12396808	12397190	+	67.24	NA	exon (NM_009233, exon 1 of 1)	exon (NM_009233, exon 1 of 1)	1480	NM_009233	20664	Mm.39088	NM_009233	ENSMUSG00000096014	Sox1	BB176347|Sox-1	SRY (sex determining region Y)-box 1	protein-coding
MACS_peak_10589	chr6	52171807	52172348	+	67.2	NA	Intergenic	Intergenic	-3505	NM_010455	15404	Mm.294826	NM_010455		Hoxa7	AV118143|Hox-1.1|M6	homeobox A7	protein-coding
MACS_peak_3353	chr13	23831187	23831769	+	67.15	NA	TTS (NM_015786)	TTS (NM_015786)	802	NM_015786	50708	Mm.193539	NM_015786		Hist1h1c	0610008C09Rik|H1.2|H1c|H1f2|H1var1|His1a	histone cluster 1, H1c	protein-coding
MACS_peak_5649	chr17	35932678	35933029	+	67.12	NA	Intergenic	Intergenic	23458	NR_045459	74601	Mm.410840	NR_045459	ENSMUSG00000092171	4833427F10Rik	-	RIKEN cDNA 4833427F10 gene	ncRNA
MACS_peak_1196	chr10	42294542	42294994	+	67.04	NA	intron (NM_152229, intron 2 of 8)	intron (NM_152229, intron 2 of 8)	8626	NM_152229	21907	Mm.287100	NM_152229	ENSMUSG00000019803	Nr2e1	Mtl1|Mtll|TLL|Tlx|XTLL|fierce|frc|tailless	nuclear receptor subfamily 2, group E, member 1	protein-coding
MACS_peak_10978	chr6	91065942	91066254	+	67.03	NA	intron (NM_018815, intron 1 of 39)	intron (NM_018815, intron 1 of 39)	722	NM_018815	54563	Mm.28162	NM_018815	ENSMUSG00000030091	Nup210	9830001L10|AI836801|Pom210|gp190|gp210	nucleoporin 210	protein-coding
MACS_peak_17109	chrX	151696577	151697120	+	67.01	NA	promoter-TSS (NM_001313718)	promoter-TSS (NM_001313718)	-138	NM_001313718	56360	Mm.268710	NM_019736	ENSMUSG00000025287	Acot9	0610041P13Rik|Acate2|C76421|MT-ACT48|MTE-2|U8|p48	acyl-CoA thioesterase 9	protein-coding
MACS_peak_175	chr1	43259642	43260445	+	66.95	NA	Intergenic	Intergenic	-6437	NM_001289533	14200	Mm.6799	NM_010212	ENSMUSG00000008136	Fhl2	FHL-2|SLIM-3|SLIM3	four and a half LIM domains 2	protein-coding
MACS_peak_3769	chr13	94826798	94827562	+	66.92	NA	promoter-TSS (NM_172589)	promoter-TSS (NM_172589)	-571	NM_172589	218454	Mm.316553	NM_172589	ENSMUSG00000045312	Lhfpl2	6030465B15|AI447312|AW050335|mKIAA0206|vgim	lipoma HMGIC fusion partner-like 2	protein-coding
MACS_peak_12094	chr7	31410909	31411541	+	66.79	NA	promoter-TSS (NM_025628)	promoter-TSS (NM_025628)	-55	NM_025628	110323	Mm.400	NM_025628	ENSMUSG00000036751	Cox6b1	2010000G05Rik|Cox6b	cytochrome c oxidase, subunit VIb polypeptide 1	protein-coding
MACS_peak_12022	chr7	29438179	29438643	+	66.7	NA	Intergenic	L2|LINE|L2	-22377	NM_175319	101744	Mm.26022	NM_175319	ENSMUSG00000037469	Papl	AU017076|C330005M16Rik	iron/zinc purple acid phospatase-like	protein-coding
MACS_peak_7409	chr2	125977629	125978123	+	66.53	NA	promoter-TSS (NM_029455)	promoter-TSS (NM_029455)	-1	NM_026981	69185	Mm.29019	NM_026981	ENSMUSG00000023330	Dtwd1	1810033A06Rik	DTW domain containing 1	protein-coding
MACS_peak_6147	chr18	38262982	38263611	+	66.51	NA	Intergenic	MIRb|SINE|MIR	-104673	NM_001205336	106952	Mm.247642	NM_139206	ENSMUSG00000024451	Arap3	Centd3|Drag1|E030006K04Rik|cnt-d3	ArfGAP with RhoGAP domain, ankyrin repeat and PH domain 3	protein-coding
MACS_peak_16784	chrX	7317332	7317798	+	66.49	NA	intron (NM_207202, intron 1 of 9)	intron (NM_207202, intron 1 of 9)	885	NM_207202	54648	Mm.63342	NM_207202	ENSMUSG00000031150	Ccdc120	AA030924|DXImx50e|Jm11|Sfc25	coiled-coil domain containing 120	protein-coding
MACS_peak_10008	chr5	143025766	143026308	+	66.48	NA	intron (NM_178702, intron 1 of 14)	intron (NM_178702, intron 1 of 14)	1015	NM_178702	231858	Mm.33766	NM_178702	ENSMUSG00000029576	Radil	AI536456|D930005D10Rik	Ras association and DIL domains	protein-coding
MACS_peak_17105	chrX	149223036	149223425	+	66.41	NA	intron (NM_010951, intron 3 of 8)	intron (NM_010951, intron 3 of 8)	6766	NM_010951	18241	Mm.5157	NM_010951	ENSMUSG00000025333	Gpr143	Oa1	G protein-coupled receptor 143	protein-coding
MACS_peak_8327	chr3	132852073	132852559	+	66.38	NA	intron (NM_029953, intron 2 of 3)	intron (NM_029953, intron 2 of 3)	45537	NM_029953	77669	Mm.98630	NM_029953	ENSMUSG00000040969	Arhgef38	9130221D24Rik|D630013G24Rik	Rho guanine nucleotide exchange factor (GEF) 38	protein-coding
MACS_peak_17024	chrX	105010687	105011243	+	66.37	NA	promoter-TSS (NM_001163104)	promoter-TSS (NM_001163104)	708	NM_025921	67028	Mm.37274	NM_025921	ENSMUSG00000031242	2610002M06Rik	8430408J07Rik|AI876413|Chmp1b2	RIKEN cDNA 2610002M06 gene	protein-coding
MACS_peak_16925	chrX	68790126	68790676	+	66.35	NA	Intergenic	MLT1D|LTR|MaLR	-18691	NM_008253	15354	Mm.336087	NM_008253	ENSMUSG00000015217	Hmgb3	Hmg2a|Hmg4	high mobility group box 3	protein-coding
MACS_peak_2179	chr11	69250356	69251490	+	66.31	NA	intron (NM_001081330, intron 64 of 85)	intron (NM_001081330, intron 64 of 85)	-23746	NM_001017426	216850	Mm.261201	NM_001017426	ENSMUSG00000018476	Kdm6b	1700064E03Rik|BC038313|Jmjd3|mKIAA0346	KDM1 lysine (K)-specific demethylase 6B	protein-coding
MACS_peak_16880	chrX	45461444	45462083	+	66.2	NA	promoter-TSS (NM_001289729)	promoter-TSS (NM_001289729)	-139	NM_133213	170745	Mm.129279	NM_133213	ENSMUSG00000037005	Xpnpep2	9030008G12Rik|mAPP	X-prolyl aminopeptidase (aminopeptidase P) 2, membrane-bound	protein-coding
MACS_peak_2989	chr12	74214572	74215183	+	66.16	NA	promoter-TSS (NM_011382)	promoter-TSS (NM_011382)	-645	NM_011382	20474	Mm.249575	NM_011382	ENSMUSG00000034460	Six4	AI047561|AREC3|TrexBF	sine oculis-related homeobox 4	protein-coding
MACS_peak_4745	chr15	79288954	79289463	+	66.14	NA	Intergenic	Intergenic	-16721	NM_001289898	27373	Mm.30199	NM_013767	ENSMUSG00000022433	Csnk1e	AI426939|AI551861|AW457082|CK1epsilon|CKIe|KC1epsilon|tau	casein kinase 1, epsilon	protein-coding
MACS_peak_5877	chr17	80115120	80115744	+	66.14	NA	Intergenic	CpG	-1051	NM_009994	13078	Mm.214016	NM_009994	ENSMUSG00000024087	Cyp1b1	CP1B|P4501b1	cytochrome P450, family 1, subfamily b, polypeptide 1	protein-coding
MACS_peak_9335	chr5	24108805	24109375	+	66.14	NA	Intergenic	Intergenic	-1270	NM_025891	66993	Mm.436539	NM_025891	ENSMUSG00000028949	Smarcd3	1500001J14Rik|2210409C08Rik|BAF60C	SWI/SNF related, matrix associated, actin dependent regulator of chromatin, subfamily d, member 3	protein-coding
MACS_peak_5120	chr16	24066923	24067450	+	66.14	NA	Intergenic	Intergenic	-78488	NM_009744	12053	Mm.347398	NM_009744	ENSMUSG00000022508	Bcl6	Bcl5	B cell leukemia/lymphoma 6	protein-coding
MACS_peak_1899	chr11	29545318	29546309	+	66.11	NA	Intergenic	Intergenic	-47085	NM_194054	68585	Mm.192580	NM_024226	ENSMUSG00000020458	Rtn4	1110020G17Rik|AA407876|AA409940|AA960376|ASY|C130026I10Rik|NOGO|NSP-CL|NgA|Nogo-A|Nogo-B|Nogo-C|mKIAA0886|mKIAA4153	reticulon 4	protein-coding
MACS_peak_2495	chr11	101176888	101177825	+	65.91	NA	promoter-TSS (NM_011192)	promoter-TSS (NM_011192)	-209	NM_011192	19192	Mm.288477	NM_011192	ENSMUSG00000078652	Psme3	AA410043|AU020960|Ki|PA28gamma|REGgamma|pa28g	proteaseome (prosome, macropain) activator subunit 3 (PA28 gamma, Ki)	protein-coding
MACS_peak_15235	chr9	20348842	20349485	+	65.86	NA	Intergenic	Intergenic	-23300	NM_001082485	77519	Mm.431849	NM_001082485	ENSMUSG00000060510	Zfp266	5330440G10Rik|5730601F06Rik|AW552317	zinc finger protein 266	protein-coding
MACS_peak_15809	chr9	59379557	59379878	+	65.82	NA	Intergenic	Intergenic	-6409	NM_178388	73893	Mm.216135	NM_178388	ENSMUSG00000049526	Tmem202	4930425N13Rik	transmembrane protein 202	protein-coding
MACS_peak_7354	chr2	116725301	116725819	+	65.82	NA	promoter-TSS (NR_040336)	promoter-TSS (NR_040336)	-328	NR_040335	320975	Mm.132509	NR_040335	ENSMUSG00000085316	D330050G23Rik	-	RIKEN cDNA D330050G23 gene	ncRNA
MACS_peak_15264	chr9	21048763	21049158	+	65.72	NA	exon (NM_053190, exon 3 of 3)	exon (NM_053190, exon 3 of 3)	3927	NM_053190	94226	Mm.190619	NM_053190	ENSMUSG00000045087	S1pr5	Edg8|S1P5|lpB4	sphingosine-1-phosphate receptor 5	protein-coding
MACS_peak_9985	chr5	139468936	139469392	+	65.69	NA	intron (NM_008808, intron 2 of 5)	CpG	1743	NM_008808	18590	Mm.2675	NM_008808		Pdgfa	-	platelet derived growth factor, alpha	protein-coding
MACS_peak_11976	chr7	28070082	28070556	+	65.67	NA	Intergenic	L2b|LINE|L2	26539	NM_010950	18223	Mm.458153	NM_010950	ENSMUSG00000063160	Numbl	nbl	numb-like	protein-coding
MACS_peak_3061	chr12	81875793	81876311	+	65.63	NA	Intergenic	Intergenic	-14350	NM_001008423	380768	Mm.29367	NM_001008423		Ccdc177	Gm1568	coiled-coil domain containing 177	protein-coding
MACS_peak_3596	chr13	53571104	53571879	+	65.58	NA	Intergenic	CpG	-3342	NM_013601	17702	Mm.1763	NM_013601	ENSMUSG00000021469	Msx2	BB122635|Hox-8|Hox8|Hox8.1	msh homeobox 2	protein-coding
MACS_peak_5149	chr16	29864755	29865459	+	65.57	NA	Intergenic	Intergenic	114103	NR_037689	328657	Mm.425982	NM_001033403		Gm1968	-	predicted gene 1968	ncRNA
MACS_peak_9764	chr5	115685795	115686491	+	65.46	NA	intron (NM_026398, intron 1 of 5)	intron (NM_026398, intron 1 of 5)	283	NM_026398	117109	Mm.24636	NM_026398	ENSMUSG00000060152	Pop5	1500019J17Rik|2700077E03Rik|AW049989|Rnasep3	processing of precursor 5, ribonuclease P/MRP family (S. cerevisiae)	protein-coding
MACS_peak_7218	chr2	75908367	75908900	+	65.44	NA	intron (NM_001081033, intron 12 of 19)	intron (NM_001081033, intron 12 of 19)	-88609	NM_030188	78802	Mm.282339	NM_030188		Ttc30a1	4930506L13Rik	tetratricopeptide repeat domain 30A1	protein-coding
MACS_peak_4275	chr14	70976987	70977772	+	65.38	NA	promoter-TSS (NM_153136)	promoter-TSS (NM_153136)	-275	NM_153136	213484	Mm.34191	NM_153136	ENSMUSG00000045211	Nudt18	BC036718	nudix (nucleoside diphosphate linked moiety X)-type motif 18	protein-coding
MACS_peak_11791	chr7	13404031	13404508	+	65.37	NA	promoter-TSS (NM_026046)	promoter-TSS (NM_026046)	-60	NM_026046	67230	Mm.333574	NM_026046	ENSMUSG00000057894	Zfp329	2810439M05Rik|4632409L22Rik|ZNF329	zinc finger protein 329	protein-coding
MACS_peak_14994	chr8	127893377	127893854	+	65.37	NA	Intergenic	Intergenic	122995	NM_001081337	244668	Mm.271668	NM_001081337	ENSMUSG00000001995	Sipa1l2	BC058408|mKIAA1389	signal-induced proliferation-associated 1 like 2	protein-coding
MACS_peak_2375	chr11	88723408	88724256	+	65.33	NA	intron (NR_126433, intron 3 of 4)	intron (NR_126433, intron 3 of 4)	2068	NM_001042541	11640	Mm.2969	NM_009648	ENSMUSG00000018428	Akap1	AKAP121|AKAP84|Akap|C76494|C81186|DAKAP1|S-AKAP84	A kinase (PRKA) anchor protein 1	protein-coding
MACS_peak_11196	chr6	113419555	113420033	+	65.26	NA	exon (NM_145826, exon 15 of 15)	exon (NM_145826, exon 15 of 15)	-1655	NM_134159	171095	Mm.213397	NM_134159	ENSMUSG00000030281	Il17rc	1110025H02Rik|Gm19850|IL-17RC|IL17-RC|IL17-RL|Il17rl	interleukin 17 receptor C	protein-coding
MACS_peak_15593	chr9	44833175	44833574	+	65.26	NA	Intergenic	Intergenic	-15701	NM_007648	12501	Mm.210361	NM_007648	ENSMUSG00000032093	Cd3e	AI504783|CD3|CD3epsilon|T3e	CD3 antigen, epsilon polypeptide	protein-coding
MACS_peak_13797	chr8	26472967	26473445	+	65.26	NA	Intergenic	Intergenic	-56464	NR_040352	74489	Mm.256468	NR_040352		5430421F17Rik	-	RIKEN cDNA 5430421F17 gene	ncRNA
MACS_peak_2248	chr11	77580061	77580592	+	65.24	NA	Intergenic	CpG	-10411	NM_001291213	360013	Mm.341248	NM_011586	ENSMUSG00000000631	Myo18a	MAJN|MyoPDZ|MysPDZ	myosin XVIIIA	protein-coding
MACS_peak_9001	chr4	129585950	129586530	+	65.17	NA	TTS (NR_045190)	TTS (NR_045190)	2770	NR_045190	319894	Mm.59196	NR_045190	ENSMUSG00000086369	E330017L17Rik	-	RIKEN cDNA E330017L17 gene	ncRNA
MACS_peak_17146	chrX	166318519	166318807	+	65.15	NA	intron (NM_001290505, intron 1 of 9)	intron (NM_001290505, intron 1 of 9)	1112	NM_001290506	17318	Mm.34441	NM_010797	ENSMUSG00000035299	Mid1	61B3-R|DXHXS1141|Fxy|Trim18	midline 1	protein-coding
MACS_peak_4655	chr15	64753341	64753828	+	65.13	NA	5' UTR (NM_009623, exon 1 of 18)	5' UTR (NM_009623, exon 1 of 18)	274	NM_001291903	11514	Mm.1425	NM_009623	ENSMUSG00000022376	Adcy8	AC8|AW060868	adenylate cyclase 8	protein-coding
MACS_peak_11640	chr6	145024203	145024855	+	65.11	NA	5' UTR (NM_007532, exon 1 of 11)	5' UTR (NM_007532, exon 1 of 11)	148	NM_007532	12035	Mm.4606	NM_007532	ENSMUSG00000030268	Bcat1	BCATc|Eca39	branched chain aminotransferase 1, cytosolic	protein-coding
MACS_peak_2643	chr11	115425258	115426115	+	65.11	NA	promoter-TSS (NM_001002929)	promoter-TSS (NM_001002929)	-72	NM_001002929	445007	Mm.4379	NM_001002929	ENSMUSG00000020739	Nup85	Pcnt1|frount	nucleoporin 85	protein-coding
MACS_peak_1366	chr10	75925422	75925897	+	65.06	NA	3' UTR (NM_172550, exon 5 of 5)	3' UTR (NM_172550, exon 5 of 5)	-6057	NM_019434	54387	Mm.30098	NM_019434	ENSMUSG00000001150	Mcm3ap	GANP|mKIAA0572	minichromosome maintenance deficient 3 (S. cerevisiae) associated protein	protein-coding
MACS_peak_11639	chr6	145023610	145024011	+	65.04	NA	intron (NM_007532, intron 1 of 10)	intron (NM_007532, intron 1 of 10)	867	NM_007532	12035	Mm.4606	NM_007532	ENSMUSG00000030268	Bcat1	BCATc|Eca39	branched chain aminotransferase 1, cytosolic	protein-coding
MACS_peak_16123	chr9	74918911	74919312	+	65.04	NA	promoter-TSS (NM_010864)	promoter-TSS (NM_010864)	98	NM_010864	17918	Mm.3645	NM_010864	ENSMUSG00000034593	Myo5a	9630007J19Rik|AI413174|AI661011|Dbv|MVa|Myo5|MyoVA|Sev-1|d|d-120J|flail|flr	myosin VA	protein-coding
MACS_peak_3665	chr13	63668872	63669502	+	65.01	NA	Intergenic	CpG	-2359	NM_008957	19206	Mm.228798	NM_008957	ENSMUSG00000021466	Ptch1	A230106A15Rik|Ptc|Ptc1|Ptch|mes	patched homolog 1	protein-coding
MACS_peak_11747	chr7	4894785	4895187	+	64.93	NA	intron (NM_173008, intron 13 of 13)	intron (NM_173008, intron 13 of 13)	17540	NM_173008	269855	Mm.44190	NM_173008	ENSMUSG00000035279	Ssc5d	A430110N23Rik|S5D-SRCRB	scavenger receptor cysteine rich family, 5 domains	protein-coding
MACS_peak_12547	chr7	80761840	80762242	+	64.93	NA	Intergenic	Intergenic	-58760	NR_037569	69170	Mm.34539	NR_037569	ENSMUSG00000098496	1810026B05Rik	-	RIKEN cDNA 1810026B05 gene	ncRNA
MACS_peak_4305	chr14	76270955	76271315	+	64.92	NA	Intergenic	Intergenic	23405	NR_028481	100303751	Mm.484707	NR_028481	ENSMUSG00000065147	Snora31	MBI-161	small nucleolar RNA, H/ACA box 31	snoRNA
MACS_peak_11693	chr6	148084448	148084776	+	64.92	NA	intron (NM_178797, intron 1 of 12)	ERVL-int|LTR|ERVL	-76198	NR_015615	320737	Mm.137858	NR_015615		4732416N19Rik	-	RIKEN cDNA 4732416N19 gene	ncRNA
MACS_peak_17008	chrX	100817431	100817997	+	64.89	NA	intron (NR_028380, intron 1 of 10)	intron (NR_028380, intron 1 of 10)	1379	NR_028381	78878	Mm.259724	NR_028380	ENSMUSG00000086370	Ftx	B230206F22Rik|BB219131|NCRNA00182|Thcytx	Ftx transcript, Xist regulator (non-protein coding)	ncRNA
MACS_peak_12310	chr7	53920554	53920957	+	64.81	NA	intron (NM_009414, intron 1 of 10)	intron (NM_009414, intron 1 of 10)	1992	NM_001136084	21990	Mm.248684	NM_009414	ENSMUSG00000040046	Tph1	Tph	tryptophan hydroxylase 1	protein-coding
MACS_peak_7090	chr2	46298548	46299079	+	64.8	NA	Intergenic	Intergenic	746688	NR_040497	69405	Mm.396184	NR_040497	ENSMUSG00000086202	1700019E08Rik	-	RIKEN cDNA 1700019E08 gene	ncRNA
MACS_peak_13672	chr8	15087021	15087504	+	64.76	NA	intron (NM_008664, intron 13 of 36)	intron (NM_008664, intron 13 of 36)	29609	NM_008664	17930	Mm.272115	NM_008664	ENSMUSG00000031461	Myom2	AW146149	myomesin 2	protein-coding
MACS_peak_2551	chr11	106133754	106134654	+	64.76	NA	promoter-TSS (NM_001130187)	promoter-TSS (NM_001130187)	82	NM_001130187	83796	Mm.21772	NM_031878	ENSMUSG00000078619	Smarcd2	AW322457|Baf60b	SWI/SNF related, matrix associated, actin dependent regulator of chromatin, subfamily d, member 2	protein-coding
MACS_peak_6058	chr18	15223533	15224166	+	64.73	NA	intron (NM_134112, intron 1 of 4)	intron (NM_134112, intron 1 of 4)	-1758	NM_001142731	106931	Mm.329299	NM_134112	ENSMUSG00000036225	Kctd1	4933402K10Rik|AI661543|AW553000	potassium channel tetramerisation domain containing 1	protein-coding
MACS_peak_12095	chr7	31419529	31419933	+	64.7	NA	exon (NM_007959, exon 4 of 6)	exon (NM_007959, exon 4 of 6)	1140	NM_007959	14008	Mm.4829	NM_007959	ENSMUSG00000006311	Etv2	Etsrp71	ets variant 2	protein-coding
MACS_peak_8960	chr4	126754041	126754963	+	64.69	NA	promoter-TSS (NR_104366)	promoter-TSS (NR_104366)	-125	NM_001285887	100177	Mm.276096	NM_177462	ENSMUSG00000042408	Zmym6	9330177P20Rik|AI593204|AI661340|D4Wsu24e|Zfp258	zinc finger, MYM-type 6	protein-coding
MACS_peak_14629	chr8	108873240	108873570	+	64.66	NA	Intergenic	Intergenic	-11517	NM_021491	58994	Mm.23298	NM_021491	ENSMUSG00000031906	Smpd3	4631433G07Rik|AI427456|AW537966|fro|nSMase2	sphingomyelin phosphodiesterase 3, neutral	protein-coding
MACS_peak_17106	chrX	149868098	149868480	+	64.62	NA	Intergenic	Intergenic	-64486	NM_018798	54609	Mm.430772	NM_018798	ENSMUSG00000050148	Ubqln2	Chap1|Dsk2|HRIHFB2157|Plic-2|Plic2	ubiquilin 2	protein-coding
MACS_peak_14416	chr8	87643387	87643872	+	64.57	NA	5' UTR (NM_001037745, exon 2 of 5)	5' UTR (NM_001037745, exon 2 of 5)	3365	NM_001037745	244556	Mm.334682	NM_001037745	ENSMUSG00000074194	Zfp791	EG244556	zinc finger protein 791	protein-coding
MACS_peak_14783	chr8	119609286	119609856	+	64.53	NA	Intergenic	Intergenic	-3222	NM_029686	76645	Mm.159753	NM_029686	ENSMUSG00000034416	Pkd1l2	1700126L06Rik	polycystic kidney disease 1 like 2	protein-coding
MACS_peak_16670	chr9	120685735	120686066	+	64.53	NA	Intergenic	Intergenic	138468	NR_040742	76402	Mm.436588	NR_040742	ENSMUSG00000100146	1700020M21Rik	-	RIKEN cDNA 1700020M21 gene	ncRNA
MACS_peak_5432	chr17	5651557	5652197	+	64.52	NA	intron (NM_146073, intron 2 of 8)	L1MB7|LINE|L1	-146780	NR_045081	78512	Mm.23696	NR_045079	ENSMUSG00000096965	3300005D01Rik	-	RIKEN cDNA 3300005D01 gene	ncRNA
MACS_peak_2378	chr11	88829487	88830313	+	64.46	NA	Intergenic	RMER16|LTR|ERVK	-1669	NR_003564	217066	Mm.347543	NM_001025564	ENSMUSG00000057534	Gm15698	OTTMUSG00000001305|OTTMUSG00000025408	transcription elongation factor B (SIII), polypeptide 2 pseudogene	pseudo
MACS_peak_13265	chr7	138079848	138080335	+	64.37	NA	exon (NM_019564, exon 1 of 9)	exon (NM_019564, exon 1 of 9)	374	NM_019564	56213	Mm.30156	NM_019564	ENSMUSG00000006205	Htra1	AI429470|HTRA|L56|Prss11|RSPP11	HtrA serine peptidase 1	protein-coding
MACS_peak_12056	chr7	30092669	30093076	+	64.37	NA	intron (NM_013874, intron 1 of 11)	intron (NM_013874, intron 1 of 11)	3848	NM_013874	29861	Mm.101885	NM_013874	ENSMUSG00000030584	Dpf1	Neud4	D4, zinc and double PHD fingers family 1	protein-coding
MACS_peak_4205	chr14	61791510	61792216	+	64.35	NA	intron (NM_172809, intron 2 of 9)	CpG	34569	NM_172809	50720	Mm.440703	NM_015788	ENSMUSG00000048279	Sacs	A230052M14|DNAJC29|E130115J16Rik|mKIAA0730	sacsin	protein-coding
MACS_peak_10268	chr6	29434489	29435061	+	64.35	NA	intron (NM_001029985, intron 34 of 37)	intron (NM_001029985, intron 34 of 37)	13338	NM_001145360	668210	Mm.420607	NM_001145360	ENSMUSG00000090685	Gm9047	EG668210	predicted gene 9047	protein-coding
MACS_peak_14604	chr8	108020442	108021015	+	64.27	NA	promoter-TSS (NM_175160)	promoter-TSS (NM_175160)	42	NM_175160	70796	Mm.100917	NM_175160	ENSMUSG00000039199	Zdhhc1	4432412D04Rik	zinc finger, DHHC domain containing 1	protein-coding
MACS_peak_2538	chr11	104411624	104412328	+	64.24	NA	promoter-TSS (NM_010858)	promoter-TSS (NM_010858)	-1	NM_010858	17896	Mm.390355	NM_010858	ENSMUSG00000061086	Myl4	ALC1|AMLC|ELC|ELC1a|GT1|MLC1a|Myla	myosin, light polypeptide 4	protein-coding
MACS_peak_2082	chr11	59285798	59286255	+	64.22	NA	promoter-TSS (NM_178417)	promoter-TSS (NM_178417)	-50	NM_178417	237775	Mm.339604	NM_178417	ENSMUSG00000054519	Zfp867	-	zinc finger protein 867	protein-coding
MACS_peak_14895	chr8	124579392	124579881	+	64.17	NA	Intergenic	Intergenic	77712	NR_106096	102466915		NR_106096	ENSMUSG00000099140	Mir7237	Gm27482|mmu-mir-7237	microRNA 7237	ncRNA
MACS_peak_16864	chrX	35168838	35169327	+	64.17	NA	Intergenic	Intergenic	-11150	NM_008955	19202	Mm.10105	NM_008955	ENSMUSG00000006200	Rhox6	AV213605|AW548842|Psx1	reproductive homeobox 6	protein-coding
MACS_peak_7947	chr3	58184524	58184970	+	64.16	NA	Intergenic	Intergenic	-34864	NM_001081229	72033	Mm.218409	NM_028067	ENSMUSG00000027806	Tsc22d2	1810043J12Rik|5530402M19Rik	TSC22 domain family, member 2	protein-coding
MACS_peak_1921	chr11	31534052	31534775	+	64.14	NA	Intergenic	Intergenic	37449	NM_001024919	69556	Mm.34183	NM_001024919	ENSMUSG00000044502	Bod1	2310022M17Rik|BOD2.1|Fam44b	biorientation of chromosomes in cell division 1	protein-coding
MACS_peak_2080	chr11	59198696	59199236	+	64.12	NA	Intergenic	Intergenic	-9811	NM_001045521	216797	Mm.339586	NM_001045521	ENSMUSG00000049291	Prss38	Gm249|Mpn2	protease, serine 38	protein-coding
MACS_peak_6596	chr19	25035969	25036544	+	64.09	NA	promoter-TSS (NM_146097)	promoter-TSS (NM_146097)	-150	NM_146097	226043	Mm.272127	NM_146097	ENSMUSG00000024878	Cbwd1	AV349248|BC018472	COBW domain containing 1	protein-coding
MACS_peak_5642	chr17	35694126	35694746	+	64.08	NA	TTS (NM_001008424)	TTS (NM_001008424)	5363	NM_001008424	386463	Mm.426664	NM_001008424	ENSMUSG00000039518	Cdsn	AI747712	corneodesmosin	protein-coding
MACS_peak_11990	chr7	28474273	28474683	+	64.04	NA	5' UTR (NM_001112731, exon 1 of 6)	5' UTR (NM_001112731, exon 1 of 6)	119	NM_001112731	112415	Mm.145362	NM_198417	ENSMUSG00000057093	C030039L03Rik	-	RIKEN cDNA C030039L03 gene	protein-coding
MACS_peak_16221	chr9	89774455	89774790	+	64.03	NA	Intergenic	(CTG)n|Simple_repeat|Simple_repeat	-29991	NM_011245	19417	Mm.44561	NM_011245	ENSMUSG00000032356	Rasgrf1	AI844718|CDC25|CDC25Mm|Gnrp|Grf1|Grfbeta|P190-A|Ras-GRF1|p190|p190RhoGEF	RAS protein-specific guanine nucleotide-releasing factor 1	protein-coding
MACS_peak_15932	chr9	64120314	64120725	+	63.93	NA	Intergenic	RMER10B|LTR|ERVL	-8895	NM_025372	66131	Mm.196219	NM_025372	ENSMUSG00000032397	Tipin	1110005A05Rik|1110018P21Rik	timeless interacting protein	protein-coding
MACS_peak_12613	chr7	86866203	86866614	+	63.93	NA	exon (NM_175640, exon 9 of 9)	exon (NM_175640, exon 9 of 9)	-7336	NM_010626	16576	Mm.101633	NM_010626	ENSMUSG00000050382	Kif7	-	kinesin family member 7	protein-coding
MACS_peak_9051	chr4	133442831	133443474	+	63.92	NA	intron (NM_001285505, intron 1 of 21)	intron (NM_001285505, intron 1 of 21)	560	NM_009097	20111	Mm.301827	NM_009097	ENSMUSG00000003644	Rps6ka1	Mapkapk-1a|Rsk|Rsk-1|Rsk1|S6K-alpha-1|p90-Rsk1|p90Rsk1|p90S6K|p90rsk	ribosomal protein S6 kinase polypeptide 1	protein-coding
MACS_peak_13021	chr7	123236737	123237149	+	63.82	NA	promoter-TSS (NM_019772)	promoter-TSS (NM_019772)	49	NM_019772	56372	Mm.24231	NM_019772	ENSMUSG00000030663	1110004F10Rik	Smacp|Smap|sid2057|sid2057p	RIKEN cDNA 1110004F10 gene	protein-coding
MACS_peak_12470	chr7	73984363	73984775	+	63.82	NA	promoter-TSS (NM_001033877)	promoter-TSS (NM_001033877)	-52	NM_001033877	233332	Mm.445763	NM_001033877	ENSMUSG00000058145	Adamts17	AU023434	a disintegrin-like and metallopeptidase (reprolysin type) with thrombospondin type 1 motif, 17	protein-coding
MACS_peak_16778	chrX	7236003	7236496	+	63.78	NA	intron (NM_001290624, intron 2 of 8)	intron (NM_001290624, intron 2 of 8)	1744	NM_001290624	54630	Mm.232232	NM_175097	ENSMUSG00000031145	Prickle3	Lmo6|Sfc16	prickle homolog 3 (Drosophila)	protein-coding
MACS_peak_1977	chr11	44430354	44430946	+	63.77	NA	promoter-TSS (NM_001290711)	promoter-TSS (NM_001290711)	-952	NM_007897	13591	Mm.439662	NM_007897	ENSMUSG00000057098	Ebf1	Ebf|O/E-1|OE-1|Olf-1|Olf1	early B cell factor 1	protein-coding
MACS_peak_9725	chr5	112021839	112022217	+	63.74	NA	Intergenic	Intergenic	11447	NR_015546	330164	Mm.193276	NM_177875	ENSMUSG00000052848	C130026L21Rik	-	RIKEN cDNA C130026L21 gene	ncRNA
MACS_peak_2912	chr12	53604226	53604965	+	63.74	NA	Intergenic	CpG	-12469	NM_009706	11855	Mm.35059	NM_009706	ENSMUSG00000035133	Arhgap5	p190-B|p190B	Rho GTPase activating protein 5	protein-coding
MACS_peak_2447	chr11	97561114	97561568	+	63.67	NA	promoter-TSS (NM_001163308)	promoter-TSS (NM_001163308)	-379	NM_001163308	22658	Mm.2418	NM_009545	ENSMUSG00000018537	Pcgf2	Mel18|Rnf110|Zfp144|mel-18	polycomb group ring finger 2	protein-coding
MACS_peak_5978	chr18	3382563	3383163	+	63.51	NA	promoter-TSS (NM_029402)	promoter-TSS (NM_029402)	-360	NM_029402	71745	Mm.291707	NM_029402	ENSMUSG00000024231	Cul2	1300003D18Rik|4932411N15Rik|AI327301|mKIAA4106	cullin 2	protein-coding
MACS_peak_13374	chr7	147091640	147092055	+	63.49	NA	intron (NM_177261, intron 3 of 30)	intron (NM_177261, intron 3 of 30)	11252	NM_177261	76484	Mm.44442	NM_177261	ENSMUSG00000066129	Kndc1	2410012C07Rik|B830014K08Rik|VKIND|very-kind	kinase non-catalytic C-lobe domain (KIND) containing 1	protein-coding
MACS_peak_2739	chr11	121215423	121216125	+	63.46	NA	promoter-TSS (NM_025793)	promoter-TSS (NM_025793)	-13	NM_025793	66840	Mm.103986	NM_025793	ENSMUSG00000025173	Wdr45b	0610008N23Rik|AA408735|D16Bwg0193e|WIPI-3|Wdr45l	WD repeat domain 45B	protein-coding
MACS_peak_7207	chr2	74538946	74539385	+	63.44	NA	TTS (NM_013555)	TTS (NM_013555)	3345	NM_013555	15438	Mm.26544	NM_013555	ENSMUSG00000043342	Hoxd9	Hox-4.4|Hox-5.2	homeobox D9	protein-coding
MACS_peak_15236	chr9	20349750	20350090	+	63.41	NA	Intergenic	Intergenic	-24057	NM_001082485	77519	Mm.431849	NM_001082485	ENSMUSG00000060510	Zfp266	5330440G10Rik|5730601F06Rik|AW552317	zinc finger protein 266	protein-coding
MACS_peak_12652	chr7	88005889	88006386	+	63.4	NA	promoter-TSS (NM_009553)	promoter-TSS (NM_009553)	-857	NM_009553	22691	Mm.358645	NM_009553	ENSMUSG00000038797	Zscan2	Zfp-29|Zfp29	zinc finger and SCAN domain containing 2	protein-coding
MACS_peak_14421	chr8	87956560	87956976	+	63.38	NA	promoter-TSS (NM_025722)	promoter-TSS (NM_025722)	-28	NM_025722	66714	Mm.272748	NM_025722	ENSMUSG00000036934	4921524J17Rik	-	RIKEN cDNA 4921524J17 gene	protein-coding
MACS_peak_8801	chr4	100937170	100938121	+	63.25	NA	intron (NM_146145, intron 1 of 24)	CpG	242	NM_146145	16451	Mm.289657	NM_146145	ENSMUSG00000028530	Jak1	AA960307|BAP004|C130039L05Rik	Janus kinase 1	protein-coding
MACS_peak_6837	chr19	60866266	60866765	+	63.22	NA	promoter-TSS (NM_010123)	promoter-TSS (NM_010123)	81	NM_010123	13669	Mm.2238	NM_010123	ENSMUSG00000024991	Eif3a	A830012B05Rik|Csma|Eif3|Eif3s10|mKIAA0139	eukaryotic translation initiation factor 3, subunit A	protein-coding
MACS_peak_277	chr1	63250581	63251060	+	63.22	NA	intron (NM_001285936, intron 1 of 6)	Tigger5|DNA|MER2_type	3888	NM_001285937	73884	Mm.86986	NM_028673	ENSMUSG00000027520	Zdbf2	4930431J08Rik|9330107J05Rik	zinc finger, DBF-type containing 2	protein-coding
MACS_peak_4903	chr15	98923638	98924067	+	63.22	NA	Intergenic	Intergenic	-5693	NM_001024702	239659	Mm.309917	NM_001024702	ENSMUSG00000001076	C1ql4	C1qtnf11|CTRP11	complement component 1, q subcomponent-like 4	protein-coding
MACS_peak_5244	chr16	43800262	43800891	+	63.19	NA	intron (NM_007877, intron 2 of 6)	intron (NM_007877, intron 2 of 6)	38221	NM_007877	13490	Mm.439735	NM_007877	ENSMUSG00000022705	Drd3	D3R	dopamine receptor D3	protein-coding
MACS_peak_16142	chr9	77258766	77259184	+	63.17	NA	Intergenic	Intergenic	-11752	NR_040378	70487	Mm.58958	NR_040378	ENSMUSG00000099170	5730403I07Rik	-	RIKEN cDNA 5730403I07 gene	ncRNA
MACS_peak_14525	chr8	96622252	96622670	+	63.17	NA	5' UTR (NM_026116, exon 1 of 17)	5' UTR (NM_026116, exon 1 of 17)	250	NM_026116	67378	Mm.292107	NM_026116	ENSMUSG00000031755	Bbs2	2410125H22Rik|AI447581	Bardet-Biedl syndrome 2 (human)	protein-coding
MACS_peak_12120	chr7	34953421	34953763	+	63.16	NA	promoter-TSS (NM_016682)	promoter-TSS (NM_016682)	-44	NM_016682	50995	Mm.27560	NM_016682	ENSMUSG00000052997	Uba2	AA986091|Arx|Sae2|UBA1|Ubl1a2|Uble1b	ubiquitin-like modifier activating enzyme 2	protein-coding
MACS_peak_7271	chr2	92518311	92519066	+	63.14	NA	Intergenic	Intergenic	78824	NM_023850	76969	Mm.38021	NM_023850	ENSMUSG00000027221	Chst1	2610008E20Rik|AW125896|C6ST|GST-1|Gst1|KSGAL6ST	carbohydrate (keratan sulfate Gal-6) sulfotransferase 1	protein-coding
MACS_peak_9120	chr4	137951042	137951628	+	63.13	NA	exon (NM_001081672, exon 1 of 1)	exon (NM_001081672, exon 1 of 1)	1038	NM_001081672	625638	Mm.379091	NM_001081672	ENSMUSG00000078235	Fam43b	OTTMUSG00000009974	family with sequence similarity 43, member B	protein-coding
MACS_peak_17016	chrX	102265424	102265845	+	62.85	NA	promoter-TSS (NR_015467)	promoter-TSS (NR_015467)	-171	NR_015467	71445	Mm.242968	NR_015467	ENSMUSG00000087174	5530601H04Rik	AI835882	RIKEN cDNA 5530601H04 gene	ncRNA
MACS_peak_6726	chr19	44341352	44341695	+	62.83	NA	Intergenic	CpG	-26643	NM_009128	20250	Mm.487021	NM_009128	ENSMUSG00000025203	Scd2	Mir5114|Scd-2|mir-5114|swty	stearoyl-Coenzyme A desaturase 2	protein-coding
MACS_peak_2007	chr11	50190592	50191794	+	62.8	NA	promoter-TSS (NM_021510)	promoter-TSS (NM_021510)	-28	NM_021510	59013	Mm.21740	NM_021510	ENSMUSG00000007850	Hnrnph1	AI642080|E430005G16Rik|Hnrnph|Hnrph1	heterogeneous nuclear ribonucleoprotein H1	protein-coding
MACS_peak_1592	chr10	112320169	112320673	+	62.73	NA	Intergenic	Intergenic	45661	NM_001033474	382423	Mm.431239	NM_001033474	ENSMUSG00000074748	Atxn7l3b	4921506J03Rik|6230409E21Rik|AI315132|ENSMUSG00000074747	ataxin 7-like 3B	protein-coding
MACS_peak_3415	chr13	34222781	34224188	+	62.69	NA	Intergenic	Intergenic	-1261	NM_023716	73710	Mm.379227	NM_023716	ENSMUSG00000045136	Tubb2b	2410129E14Rik|brdp	tubulin, beta 2B class IIB	protein-coding
MACS_peak_2376	chr11	88725343	88726213	+	62.69	NA	5' UTR (NM_001042541, exon 1 of 11)	5' UTR (NM_001042541, exon 1 of 11)	122	NM_001042541	11640	Mm.2969	NM_009648	ENSMUSG00000018428	Akap1	AKAP121|AKAP84|Akap|C76494|C81186|DAKAP1|S-AKAP84	A kinase (PRKA) anchor protein 1	protein-coding
MACS_peak_7065	chr2	35946717	35947341	+	62.67	NA	intron (NM_001083127, intron 5 of 7)	CpG-8056	12551	NM_001083126	16874	Mm.12881	NM_008500	ENSMUSG00000026890	Lhx6	Lhx6.1	LIM homeobox protein 6	protein-coding
MACS_peak_16329	chr9	102559237	102559660	+	62.64	NA	Intergenic	Intergenic	30822	NM_181394	69010	Mm.2000	NM_181394	ENSMUSG00000035048	Anapc13	1810004D07Rik|APC13|SWM1	anaphase promoting complex subunit 13	protein-coding
MACS_peak_5756	chr17	56381240	56381753	+	62.61	NA	promoter-TSS (NR_029827)	promoter-TSS (NR_029827)	-915	NR_029827	723883		NR_029827	ENSMUSG00000065491	Mir7b	Mirn7b|mir-7b|mmu-mir-7b	microRNA 7b	ncRNA
MACS_peak_7432	chr2	128769642	128770033	+	62.54	NA	promoter-TSS (NM_020594)	promoter-TSS (NM_020594)	-81	NM_020594	57432	Mm.11675	NM_020594	ENSMUSG00000027387	Zc3h8	AU020882|E130108N08Rik|Fliz1|Zc3hdc8	zinc finger CCCH type containing 8	protein-coding
MACS_peak_11715	chr6	149514316	149514740	+	62.53	NA	Intergenic	Intergenic	157022	NM_009753	12121	Mm.177181	NM_009753	ENSMUSG00000003452	Bicd1	B830009D06Rik	bicaudal D homolog 1 (Drosophila)	protein-coding
MACS_peak_12294	chr7	53112340	53112764	+	62.53	NA	intron (NM_008172, intron 5 of 11)	intron (NM_008172, intron 5 of 11)	9499	NM_008172	14814	Mm.322594	NM_008172	ENSMUSG00000002771	Grin2d	GluN2D|NMDAR2D|NR2D	glutamate receptor, ionotropic, NMDA2D (epsilon 4)	protein-coding
MACS_peak_11999	chr7	28946264	28946688	+	62.53	NA	intron (NM_001164655, intron 17 of 19)	L1MC4|LINE|L1	-8291	NM_007991	14113	Mm.4595	NM_007991	ENSMUSG00000046865	Fbl	AL022665|FIB|FLRN|RNU3IP1	fibrillarin	protein-coding
MACS_peak_16406	chr9	106062936	106063179	+	62.53	NA	Intergenic	Intergenic	-2588	NM_174846	235582	Mm.335420	NM_174846	ENSMUSG00000020258	Glyctk	6230410P16Rik|C430006L12	glycerate kinase	protein-coding
MACS_peak_1693	chr10	127452316	127452839	+	62.49	NA	intron (NM_008921, intron 1 of 12)	intron (NM_008921, intron 1 of 12)	306	NM_008921	19075	Mm.2903	NM_008921	ENSMUSG00000025395	Prim1	AI324982	DNA primase, p49 subunit	protein-coding
MACS_peak_10058	chr5	148111043	148111647	+	62.49	NA	Intergenic	Intergenic	7480	NM_007673	12591	Mm.20358	NM_007673	ENSMUSG00000029646	Cdx2	Cdx-2	caudal type homeobox 2	protein-coding
MACS_peak_5959	chr17	87949850	87950266	+	62.48	NA	Intergenic	Intergenic	-85261	NM_008532	17075	Mm.4259	NM_008532	ENSMUSG00000045394	Epcam	CD326|EGP|EGP-2|Egp314|Ep-CAM|EpCAM1|GA733-2|Ly74|TROP1|Tacsd1|Tacstd1|gp40	epithelial cell adhesion molecule	protein-coding
MACS_peak_9797	chr5	118803560	118804262	+	62.36	NA	Intergenic	Intergenic	108675	NM_001081236	76792	Mm.103428	NM_001081236		2410131K14Rik	-	RIKEN cDNA 2410131K14 gene	protein-coding
MACS_peak_510	chr1	108304060	108304405	+	62.34	NA	Intergenic	Intergenic	138976	NR_106164	102466254		NR_106164	ENSMUSG00000098344	Mir3473f	Gm27846|mmu-mir-3473f	microRNA 3473f	ncRNA
MACS_peak_475	chr1	94492310	94492876	+	62.34	NA	promoter-TSS (NM_146490)	promoter-TSS (NM_146490)	-505	NM_146490	258483	Mm.271573	NM_146490	ENSMUSG00000062497	Olfr1411	MOR208-3	olfactory receptor 1411	protein-coding
MACS_peak_14880	chr8	123640971	123641398	+	62.22	NA	exon (NM_013519, exon 1 of 1)	exon (NM_013519, exon 1 of 1)	1113	NM_013519	14234	Mm.14092	NM_013519	ENSMUSG00000046714	Foxc2	Fkh14|Hfhbf3|MFH-1|Mfh1	forkhead box C2	protein-coding
MACS_peak_8574	chr4	44768589	44769257	+	62.11	NA	promoter-TSS (NM_138590)	promoter-TSS (NM_138590)	-508	NM_138590	319885	Mm.331576	NM_138590	ENSMUSG00000035649	Zcchc7	4930572I07Rik|D4Wsu132e	zinc finger, CCHC domain containing 7	protein-coding
MACS_peak_14533	chr8	97227133	97227644	+	62.07	NA	Intergenic	Intergenic	-7246	NM_026385	67801	Mm.279977	NM_026385	ENSMUSG00000031775	Pllp	0610010I06Rik|AV001002|Plapi|Tm4sf11	plasma membrane proteolipid	protein-coding
MACS_peak_17044	chrX	131147024	131147453	+	62.01	NA	Intergenic	Intergenic	11520	NM_019868	56258	Mm.315909	NM_019868	ENSMUSG00000045427	Hnrnph2	DXHXS1271E|Ftp-3|Ftp3|H'|HNRNP|Hnrph2	heterogeneous nuclear ribonucleoprotein H2	protein-coding
MACS_peak_3562	chr13	49515958	49516871	+	61.97	NA	promoter-TSS (NM_001276399)	promoter-TSS (NM_001276399)	-178	NR_075085	75678	Mm.390586	NM_199056	ENSMUSG00000021385	Ippk	1810043M15Rik|InsP6	inositol 1,3,4,5,6-pentakisphosphate 2-kinase	protein-coding
MACS_peak_15543	chr9	43045413	43045843	+	61.9	NA	intron (NM_178644, intron 1 of 3)	intron (NM_178644, intron 1 of 3)	2271	NM_178644	102644	Mm.246479	NM_178644	ENSMUSG00000032014	Oaf	AL024221|D130038B21Rik|D9Ucla1	OAF homolog (Drosophila)	protein-coding
MACS_peak_7387	chr2	121655905	121656291	+	61.88	NA	Intergenic	Intergenic	-23305	NM_172673	228564	Mm.121514	NM_172673	ENSMUSG00000027238	Frmd5	1500032A09Rik|5830442F04|A930004K21Rik|R75430	FERM domain containing 5	protein-coding
MACS_peak_16712	chr9	121904432	121904945	+	61.88	NA	intron (NM_001289558, intron 1 of 3)	intron (NM_001289558, intron 1 of 3)	456	NM_001289560	215494	Mm.402151	NM_153540	ENSMUSG00000066235	Pomgnt2	Ago61|C85492|Gtdc2	protein O-linked mannose beta 1,4-N-acetylglucosaminyltransferase 2	protein-coding
MACS_peak_6651	chr19	34996713	34997171	+	61.88	NA	promoter-TSS (NM_183046)	promoter-TSS (NM_183046)	94	NM_183046	240641	Mm.278471	NM_183046	ENSMUSG00000024795	Kif20b	33cex|B130024C23|C330014J10Rik|Mphosph1|magoo	kinesin family member 20B	protein-coding
MACS_peak_12659	chr7	88357978	88358243	+	61.87	NA	promoter-TSS (NM_008803)	promoter-TSS (NM_008803)	-580	NM_008803	18584	Mm.371577	NM_008803		Pde8a	AI551852|Pde8	phosphodiesterase 8A	protein-coding
MACS_peak_1708	chr10	128063562	128064206	+	61.76	NA	promoter-TSS (NM_013765)	promoter-TSS (NM_013765)	-322	NM_013765	27370	Mm.32118	NM_013765	ENSMUSG00000025362	Rps26	-	ribosomal protein S26	protein-coding
MACS_peak_16118	chr9	73912632	73913147	+	61.7	NA	Intergenic	Intergenic	-45252	NM_001033500	546144	Mm.335289	NM_177908	ENSMUSG00000044976	Wdr72	AW558070|D230040E23	WD repeat domain 72	protein-coding
MACS_peak_12002	chr7	29076126	29076558	+	61.7	NA	promoter-TSS (NM_175033)	promoter-TSS (NM_175033)	-189	NM_175033	280621	Mm.212777	NM_175033	ENSMUSG00000046750	BC089491	Selv	cDNA sequence BC089491	protein-coding
MACS_peak_16975	chrX	96372375	96372890	+	61.7	NA	Intergenic	MIR|SINE|MIR	41232	NM_010110	13641	Mm.3374	NM_010110	ENSMUSG00000031217	Efnb1	Cek5-L|EFL-3|Elk-L|Epl2|Eplg2|LERK-2|Lerk2|Stra1	ephrin B1	protein-coding
MACS_peak_14587	chr8	107058828	107059260	+	61.7	NA	promoter-TSS (NM_144931)	promoter-TSS (NM_144931)	444	NM_001301164	12354	Mm.129265	NM_053070	ENSMUSG00000031883	Car7	AV343731|Ca7	carbonic anhydrase 7	protein-coding
MACS_peak_16991	chrX	98893281	98893713	+	61.7	NA	Intergenic	Intergenic	35989	NM_009910	12766	Mm.12876	NM_009910	ENSMUSG00000050232	Cxcr3	Cd183|Cmkar3	chemokine (C-X-C motif) receptor 3	protein-coding
MACS_peak_5568	chr17	27343834	27344507	+	61.65	NA	Intergenic	Intergenic	-2787	NM_146075	224640	Mm.29689	NM_146075	ENSMUSG00000044857	Lemd2	BC026588|Lem2|NET25	LEM domain containing 2	protein-coding
MACS_peak_5637	chr17	35622460	35623019	+	61.63	NA	Intergenic	Intergenic	15705	NM_010391	15007	Mm.88795	NM_010391	ENSMUSG00000067235	H2-Q10	H-2Q10|Q10|Qa10	histocompatibility 2, Q region locus 10	protein-coding
MACS_peak_8116	chr3	96023408	96023854	+	61.61	NA	promoter-TSS (NM_178213)	promoter-TSS (NM_178213)	-208	NM_178213	621893		NM_178213	ENSMUSG00000063689	Hist2h2ab	EG621893|H2a-613a	histone cluster 2, H2ab	protein-coding
MACS_peak_11010	chr6	93346886	93347490	+	61.6	NA	Intergenic	Intergenic	456612	NR_015530	330385	Mm.483472	NR_015530	ENSMUSG00000097462	9530026P05Rik	B430306B02	RIKEN cDNA 9530026P05 gene	ncRNA
MACS_peak_12651	chr7	87994639	87995072	+	61.59	NA	Intergenic	Intergenic	-12139	NM_009553	22691	Mm.358645	NM_009553	ENSMUSG00000038797	Zscan2	Zfp-29|Zfp29	zinc finger and SCAN domain containing 2	protein-coding
MACS_peak_3724	chr13	76193636	76194150	+	61.57	NA	exon (NM_175495, exon 1 of 1)	exon (NM_175495, exon 1 of 1)	551	NM_175495	238725	Mm.167172	NM_175495	ENSMUSG00000045509	Gpr150	C030001A19Rik|PGR11	G protein-coupled receptor 150	protein-coding
MACS_peak_5639	chr17	35641379	35642089	+	61.49	NA	Intergenic	Intergenic	-1243	NM_013633	18999	Mm.17031	NM_013633	ENSMUSG00000024406	Pou5f1	NF-A3|Oct-3|Oct-3/4|Oct-4|Oct3|Oct3/4|Oct4|Otf-3|Otf-4|Otf3|Otf3-rs7|Otf3g|Otf4	POU domain, class 5, transcription factor 1	protein-coding
MACS_peak_2692	chr11	117802769	117803539	+	61.46	NA	Intergenic	Intergenic	27526	NM_007707	12702	Mm.3468	NM_007707	ENSMUSG00000053113	Socs3	Cis3|Cish3|EF-10|Ef10|SSI-3|Ssi3	suppressor of cytokine signaling 3	protein-coding
MACS_peak_14643	chr8	109121629	109121913	+	61.46	NA	Intergenic	Intergenic	-5497	NM_009864	12550	Mm.35605	NM_009864	ENSMUSG00000000303	Cdh1	AA960649|ARC-1|E-cad|Ecad|L-CAM|UVO|Um	cadherin 1	protein-coding
MACS_peak_16829	chrX	12605301	12605819	+	61.42	NA	Intergenic	Intergenic	-13581	NR_038158	70489	Mm.383563	NR_038158	ENSMUSG00000087424	5730405O15Rik	-	RIKEN cDNA 5730405O15 gene	ncRNA
MACS_peak_13729	chr8	23521519	23521954	+	61.39	NA	promoter-TSS (NM_020560)	promoter-TSS (NM_020560)	-76	NM_020560	57312	Mm.289402	NM_020560	ENSMUSG00000031533	Mrps31	1500002D03Rik|AA960481|Imogen38|Imogen44	mitochondrial ribosomal protein S31	protein-coding
MACS_peak_14467	chr8	91151012	91151447	+	61.39	NA	exon (NM_027840, exon 4 of 4)	exon (NM_027840, exon 4 of 4)	8798	NM_027840	71607	Mm.270607	NM_027840	ENSMUSG00000031662	Snx20	9130017C17Rik	sorting nexin 20	protein-coding
MACS_peak_13399	chr7	148159327	148159762	+	61.39	NA	Intergenic	Intergenic	5569	NM_001112715	68713	Mm.175661	NM_026820	ENSMUSG00000025491	Ifitm1	1110036C17Rik|DSPA2a|Mil-2|Mil2	interferon induced transmembrane protein 1	protein-coding
MACS_peak_4509	chr15	27255424	27255987	+	61.38	NA	Intergenic	Intergenic	79828	NR_029647	723831		NR_029647	ENSMUSG00000094316	Mir297-1	Mir297a-1|Mirn297-1	microRNA 297-1	ncRNA
MACS_peak_11328	chr6	122436818	122437175	+	61.37	NA	promoter-TSS (NM_027664)	promoter-TSS (NM_027664)	-673	NM_027664	108653	Mm.277939	NM_027664	ENSMUSG00000040649	Rimklb	4931417E21Rik|4933426K21Rik|AA097693|AI325948|AU015629|Naags	ribosomal modification protein rimK-like family member B	protein-coding
MACS_peak_8750	chr4	86557725	86558336	+	61.35	NA	intron (NM_001290543, intron 5 of 5)	intron (NM_001290543, intron 5 of 5)	37712	NM_001290541	230379	Mm.45019	NM_139306	ENSMUSG00000038007	Acer2	2410116I05Rik|Asah3l|CRG-L1|maCER2	alkaline ceramidase 2	protein-coding
MACS_peak_5988	chr18	4266111	4266736	+	61.35	NA	Intergenic	Intergenic	86528	NM_007746	26410	Mm.3275	NM_007746	ENSMUSG00000024235	Map3k8	Cot|Cot/Tpl2|Est|Estf|Tpl-2|Tpl2|c-COT	mitogen-activated protein kinase kinase kinase 8	protein-coding
MACS_peak_16945	chrX	71278330	71278766	+	61.29	NA	3' UTR (NM_010788, exon 4 of 4)	3' UTR (NM_010788, exon 4 of 4)	-9273	NR_030758	751533		NR_030758	ENSMUSG00000076127	Mir718	Mirn718|mir-718|mmu-mir-718	microRNA 718	ncRNA
MACS_peak_10142	chr6	4602844	4603202	+	61.26	NA	Intergenic	Intergenic	51957	NM_145398	213819	Mm.270703	NM_145398	ENSMUSG00000015189	Casd1	Cas1|Cast1	CAS1 domain containing 1	protein-coding
MACS_peak_13228	chr7	135605122	135605559	+	61.18	NA	promoter-TSS (NM_009383)	promoter-TSS (NM_009383)	-313	NM_009383	21843	Mm.242072	NM_009383	ENSMUSG00000030846	Tial1	5330433G13Rik|AL033329|TIAR|mTIAR	Tia1 cytotoxic granule-associated RNA binding protein-like 1	protein-coding
MACS_peak_16833	chrX	12923243	12923602	+	61.14	NA	Intergenic	Intergenic	65274	NM_010028	13205	Mm.289662	NM_010028	ENSMUSG00000000787	Ddx3x	D1Pas1-rs2|Ddx3|Fin14	DEAD/H (Asp-Glu-Ala-Asp/His) box polypeptide 3, X-linked	protein-coding
MACS_peak_13200	chr7	134565502	134565861	+	61.14	NA	promoter-TSS (NM_026999)	promoter-TSS (NM_026999)	-133	NM_026999	69234	Mm.20301	NM_026999	ENSMUSG00000045251	Zfp688	2810407K09Rik|AI326029	zinc finger protein 688	protein-coding
MACS_peak_3414	chr13	34220472	34220988	+	61.09	NA	intron (NM_023716, intron 3 of 3)	intron (NM_023716, intron 3 of 3)	1493	NM_023716	73710	Mm.379227	NM_023716	ENSMUSG00000045136	Tubb2b	2410129E14Rik|brdp	tubulin, beta 2B class IIB	protein-coding
MACS_peak_15914	chr9	63672255	63672777	+	61.06	NA	Intergenic	Intergenic	-66715	NM_016769	17127	Mm.7320	NM_016769	ENSMUSG00000032402	Smad3	AU022421|Madh3	SMAD family member 3	protein-coding
MACS_peak_138	chr1	37921835	37922522	+	61.03	NA	promoter-TSS (NM_001290720)	promoter-TSS (NM_001290720)	-35	NM_001290720	211484	Mm.332756	NM_207228	ENSMUSG00000060771	Tsga10	4933432N21Rik|AI843383|Gm217|Mtsga10	testis specific 10	protein-coding
MACS_peak_12722	chr7	97591062	97591501	+	60.98	NA	promoter-TSS (NM_145151)	promoter-TSS (NM_145151)	-10	NM_145151	233490	Mm.29496	NM_145151	ENSMUSG00000051451	Crebzf	1110034C16Rik|6330417B10Rik|LAZip|LAZipII|SMILE|Zf	CREB/ATF bZIP transcription factor	protein-coding
MACS_peak_12903	chr7	117112433	117112872	+	60.98	NA	Intergenic	Intergenic	-8668	NM_001311139	19347	Mm.21904	NM_021494	ENSMUSG00000035901	Dennd5a	1500012B19Rik|AJ245569|AW496491|ORF37|Rab6ip1|mKIAA1091	DENN/MADD domain containing 5A	protein-coding
MACS_peak_13496	chr7	152488238	152488677	+	60.98	NA	intron (NM_145379, intron 1 of 2)	intron (NM_145379, intron 1 of 2)	1643	NM_145379	211577	Mm.215151	NM_145379	ENSMUSG00000031070	Mrgprf	BC019711|Mgrc|MrgF	MAS-related GPR, member F	protein-coding
MACS_peak_1361	chr10	75299833	75300433	+	60.94	NA	Intergenic	CpG	-2507	NM_010361	14872	Mm.24118	NM_010361	ENSMUSG00000033318	Gstt2	AI266894|Yrs|mGSTT2	glutathione S-transferase, theta 2	protein-coding
MACS_peak_10573	chr6	51562397	51563009	+	60.94	NA	Intergenic	CpG	68181	NM_001127348	71982	Mm.294166	NM_028035	ENSMUSG00000038301	Snx10	2410004M09Rik	sorting nexin 10	protein-coding
MACS_peak_3349	chr13	23712815	23713291	+	60.94	NA	promoter-TSS (NM_001177653)	promoter-TSS (NM_001177653)	-60	NM_178194	319179	Mm.440391	NM_178194	ENSMUSG00000047246	Hist1h2be	-	histone cluster 1, H2be	protein-coding
MACS_peak_9453	chr5	44362007	44362669	+	60.87	NA	Intergenic	Intergenic	10700	NM_008009	14181	Mm.46053	NM_008009	ENSMUSG00000048373	Fgfbp1	FGF-BP|FGF-BP1|FGFBP-1	fibroblast growth factor binding protein 1	protein-coding
MACS_peak_3394	chr13	30166194	30167099	+	60.8	NA	Intergenic	Intergenic	-61713	NM_153546	218121	Mm.89682	NM_153546	ENSMUSG00000038732	Mboat1	9130215M02Rik|BC023845|LPEAT1|Moact1|Oact1	membrane bound O-acyltransferase domain containing 1	protein-coding
MACS_peak_16789	chrX	7460912	7461353	+	60.78	NA	promoter-TSS (NM_078484)	promoter-TSS (NM_078484)	-238	NM_001083937	22232	Mm.214976	NM_078484	ENSMUSG00000031156	Slc35a2	AI327289|Had-1|Had1|Sfc8|UGT|Ugalt	solute carrier family 35 (UDP-galactose transporter), member A2	protein-coding
MACS_peak_4891	chr15	97744846	97745335	+	60.75	NA	Intergenic	Intergenic	-6363	NM_009504	22337	Mm.245084	NM_009504	ENSMUSG00000022479	Vdr	Nr1i1	vitamin D receptor	protein-coding
MACS_peak_5195	chr16	32499661	32500179	+	60.74	NA	intron (NM_199309, intron 6 of 8)	intron (NM_199309, intron 6 of 8)	3553	NM_199309	245308	Mm.76859	NM_199309	ENSMUSG00000052363	Zdhhc19	Gm1744|Gm616	zinc finger, DHHC domain containing 19	protein-coding
MACS_peak_3291	chr13	9277017	9277426	+	60.71	NA	intron (NM_001081426, intron 1 of 36)	intron (NM_001081426, intron 1 of 36)	1450	NM_001081426	208440	Mm.217326	NM_172459	ENSMUSG00000048264	Dip2c	2900024P20Rik|9630044M06|mKIAA0934	DIP2 disco-interacting protein 2 homolog C (Drosophila)	protein-coding
MACS_peak_13008	chr7	121314502	121314932	+	60.68	NA	Intergenic	Intergenic	-53422	NM_025846	66922	Mm.276572	NM_025846	ENSMUSG00000055723	Rras2	2610016H24Rik|C86394|TC21	related RAS viral (r-ras) oncogene homolog 2	protein-coding
MACS_peak_16786	chrX	7398870	7399312	+	60.68	NA	Intergenic	Intergenic	-1794	NM_008423	16506	Mm.335968	NM_008423		Kcnd1	1110037K09Rik|Kca2-1|Kv4.1|Shal|Shal1|mShal1	potassium voltage-gated channel, Shal-related family, member 1	protein-coding
MACS_peak_13100	chr7	127886370	127886812	+	60.68	NA	intron (NM_177697, intron 2 of 33)	MTD|LTR|MaLR	3520	NM_177697	233813	Mm.389939	NM_177697	ENSMUSG00000030889	Vwa3a	E030013G06Rik	von Willebrand factor A domain containing 3A	protein-coding
MACS_peak_16939	chrX	71102691	71103054	+	60.68	NA	exon (NM_008478, exon 22 of 29)	exon (NM_008478, exon 22 of 29)	23301	NM_008478	16728	Mm.260568	NM_008478	ENSMUSG00000031391	L1cam	CD171|L1|N-CAM-L1|NCAM-L1	L1 cell adhesion molecule	protein-coding
MACS_peak_12779	chr7	105986442	105986732	+	60.66	NA	promoter-TSS (NM_009519)	promoter-TSS (NM_009519)	-768	NM_009519	22411	Mm.22182	NM_009519	ENSMUSG00000015957	Wnt11	-	wingless-type MMTV integration site family, member 11	protein-coding
MACS_peak_2664	chr11	115891199	115892209	+	60.64	NA	promoter-TSS (NM_001286006)	promoter-TSS (NM_001286006)	74	NM_001286006	217331	Mm.297706	NM_172569	ENSMUSG00000020770	Unk	B230379M23Rik|Zc3h5|Zc3hdc5|mKIAA1753	unkempt homolog (Drosophila)	protein-coding
MACS_peak_13471	chr7	150871521	150872049	+	60.52	NA	promoter-TSS (NM_001308111)	promoter-TSS (NM_001308111)	-5	NM_001308111	79201	Mm.290780	NM_024290	ENSMUSG00000037613	Tnfrsf23	SOB|TNFRSFH23|Tnfrh1|Tnfrsf1al1|mDcTRAILR1|mSOB	tumor necrosis factor receptor superfamily, member 23	protein-coding
MACS_peak_5467	chr17	12232646	12233210	+	60.49	NA	intron (NM_016694, intron 10 of 11)	intron (NM_016694, intron 10 of 11)	-79222	NM_026644	68262	Mm.258300	NM_026644	ENSMUSG00000023827	Agpat4	1500003P24Rik	1-acylglycerol-3-phosphate O-acyltransferase 4 (lysophosphatidic acid acyltransferase, delta)	protein-coding
MACS_peak_16977	chrX	97982294	97982637	+	60.38	NA	intron (NM_001177780, intron 1 of 11)	MTC|LTR|MaLR	9855	NM_001177780	53310	Mm.4615	NM_016747	ENSMUSG00000000881	Dlg3	Dlgh3|SAP102|mKIAA1232	discs, large homolog 3 (Drosophila)	protein-coding
MACS_peak_15549	chr9	43755155	43755600	+	60.38	NA	Intergenic	ORR1E|LTR|MaLR	-96090	NM_009382	21838	Mm.3951	NM_009382	ENSMUSG00000032011	Thy1	CD90|T25|Thy-1|Thy-1.2|Thy1.1|Thy1.2	thymus cell antigen 1, theta	protein-coding
MACS_peak_14385	chr8	86671821	86672187	+	60.34	NA	promoter-TSS (NM_029045)	promoter-TSS (NM_029045)	67	NM_001163752	74666	Mm.33625	NM_029045	ENSMUSG00000008129	4930432K21Rik	-	RIKEN cDNA 4930432K21 gene	protein-coding
MACS_peak_12846	chr7	108675613	108676143	+	60.34	NA	Intergenic	MLT1C|LTR|MaLR	28438	NM_007490	11871	Mm.439746	NM_007490	ENSMUSG00000092517	Art2a-ps	ARTC2|Art2a|Ly92a|Rt-6|Rt6|Rt6-1	ADP-ribosyltransferase 2a, pseudogene	protein-coding
MACS_peak_4212	chr14	63433230	63433774	+	60.33	NA	intron (NR_045503, intron 3 of 6)	intron (NR_045503, intron 3 of 6)	-23025	NM_175546	268752	Mm.1960	NM_175546	ENSMUSG00000014547	Wdfy2	5830485M08|B130024L21Rik|ProF|ZFYVE22	WD repeat and FYVE domain containing 2	protein-coding
MACS_peak_12130	chr7	35193823	35194269	+	60.28	NA	Intergenic	Intergenic	-19487	NM_025948	67070	Mm.276503	NM_025948	ENSMUSG00000066568	Lsm14a	2700023B17Rik|AA407828|AU017544|Tral	LSM14 homolog A (SCD6, S. cerevisiae)	protein-coding
MACS_peak_12196	chr7	48755017	48755463	+	60.28	NA	promoter-TSS (NM_001033530)	promoter-TSS (NM_001033530)	20	NM_001033530	101835	Mm.370336	NM_001033530	ENSMUSG00000074166	AW146154	AI451288	expressed sequence AW146154	protein-coding
MACS_peak_15306	chr9	22030103	22030634	+	60.25	NA	intron (NM_172763, intron 1 of 5)	CpG	212	NM_001164624	235047	Mm.290849	NM_172763	ENSMUSG00000057982	Zfp809	BB114266|C330026E23	zinc finger protein 809	protein-coding
MACS_peak_12870	chr7	109835486	109836017	+	60.25	NA	promoter-TSS (NM_198012)	promoter-TSS (NM_198012)	90	NM_198012	101700	Mm.39043	NM_198012	ENSMUSG00000073968	Trim68	AI894158|F730114J12Rik|Rnf137|SS-56	tripartite motif-containing 68	protein-coding
MACS_peak_2262	chr11	78642839	78643438	+	60.23	NA	intron (NM_001076681, intron 1 of 3)	L3|LINE|CR1	3041	NM_001076681	66274	Mm.258932	NM_001076681		Lyrm9	1810012P15Rik	LYR motif containing 9	protein-coding
MACS_peak_5906	chr17	83523525	83524073	+	60.2	NA	Intergenic	Intergenic	-46234	NR_045094	100503434	Mm.187281	NR_045094		Gm19689	-	predicted gene, 19689	ncRNA
MACS_peak_3101	chr12	87669600	87669995	+	60.18	NA	Intergenic	MLT1K|LTR|MaLR	-32270	NM_001159500	26380	Mm.235550	NM_011934	ENSMUSG00000021255	Esrrb	Err2|Errb|Estrrb|Nr3b2	estrogen related receptor, beta	protein-coding
MACS_peak_10256	chr6	28869390	28869758	+	60.11	NA	Intergenic	Intergenic	-87827	NM_138682	192198	Mm.443660	NM_138682	ENSMUSG00000049939	Lrrc4	MBAG1|NGL-2|NLG-2|Nag14	leucine rich repeat containing 4	protein-coding
MACS_peak_14220	chr8	73748062	73748430	+	60.11	NA	Intergenic	Intergenic	-17399	NR_131056	330796	Mm.258257	NR_131056		Gm38415	E230016D10	predicted gene, 38415	ncRNA
MACS_peak_13801	chr8	26632454	26632752	+	60.11	NA	intron (NM_001079909, intron 1 of 16)	intron (NM_001079909, intron 1 of 16)	3372	NM_001079908	14182	Mm.265716	NM_010206	ENSMUSG00000031565	Fgfr1	AW208770|Eask|FLG|Fgfr-1|Flt-2|Hspy|MFR|bFGF-R-1|c-fgr	fibroblast growth factor receptor 1	protein-coding
MACS_peak_10854	chr6	83660674	83661042	+	60.11	NA	promoter-TSS (NR_002873)	promoter-TSS (NR_002873)	-58	NR_075094	574519	Mm.487605	NR_002871	ENSMUSG00000085794	Vax2os	Vas2os|Vax2os1|Vax2os2	ventral anterior homeobox 2, opposite strand	ncRNA
MACS_peak_7287	chr2	101468891	101469371	+	60.07	NA	promoter-TSS (NM_026592)	promoter-TSS (NM_026592)	12	NM_026592	68170	Mm.31263	NM_026592	ENSMUSG00000027165	B230118H07Rik	NWC	RIKEN cDNA B230118H07 gene	protein-coding
MACS_peak_8604	chr4	47298345	47298897	+	60.04	NA	intron (NM_009928, intron 21 of 39)	intron (NM_009928, intron 21 of 39)	-67473	NM_009370	21812	Mm.197552	NM_009370	ENSMUSG00000007613	Tgfbr1	ALK5|AU017191|Alk-5|ESK2|TGFR-1|TbetaR-I|TbetaRI	transforming growth factor, beta receptor I	protein-coding
MACS_peak_9398	chr5	35447324	35447797	+	60	NA	intron (NM_013587, intron 1 of 7)	intron (NM_013587, intron 1 of 7)	786	NM_013587	16976	Mm.277661	NM_013587	ENSMUSG00000029103	Lrpap1	AA617339|AI790446|AU042172|C77774|HBP44|RAP	low density lipoprotein receptor-related protein associated protein 1	protein-coding
MACS_peak_14617	chr8	108489064	108489513	+	59.98	NA	intron (NM_009195, intron 1 of 23)	MIR|SINE|MIR	727	NM_001253804	20498	Mm.292447	NM_009195	ENSMUSG00000017765	Slc12a4	AW546649|KCC1|RBCKCC1	solute carrier family 12, member 4	protein-coding
MACS_peak_12202	chr7	50469018	50469467	+	59.98	NA	promoter-TSS (NM_001177525)	promoter-TSS (NM_001177525)	-167	NM_001177525	100170401		NM_001177525		EU599041	TU7	expressed sequence EU599041	protein-coding
MACS_peak_12985	chr7	120160815	120161350	+	59.9	NA	Intergenic	ID_B1|SINE|B4	63606	NM_175279	78748	Mm.349943	NM_175279	ENSMUSG00000098132	Rassf10	4632411J06Rik	Ras association (RalGDS/AF-6) domain family (N-terminal) member 10	protein-coding
MACS_peak_4475	chr15	11329333	11329933	+	59.88	NA	promoter-TSS (NM_033074)	promoter-TSS (NM_033074)	-220	NM_033074	110960	Mm.286061	NM_033074	ENSMUSG00000022241	Tars	D15Wsu59e|ThrRS	threonyl-tRNA synthetase	protein-coding
MACS_peak_5159	chr16	30069654	30070203	+	59.84	NA	Intergenic	Intergenic	4485	NM_008235	15205	Mm.390859	NM_008235	ENSMUSG00000022528	Hes1	Hry|bHLHb39	hairy and enhancer of split 1 (Drosophila)	protein-coding
MACS_peak_11865	chr7	19749319	19749855	+	59.81	NA	intron (NM_001080815, intron 3 of 13)	intron (NM_001080815, intron 3 of 13)	1889	NM_001080815	381853	Mm.333633	NM_001080815	ENSMUSG00000030406	Gipr	GIP-R|Gm1081|Gm160	gastric inhibitory polypeptide receptor	protein-coding
MACS_peak_13765	chr8	25492208	25492579	+	59.78	NA	Intergenic	Intergenic	57025	NM_026931	69068	Mm.25775	NM_026931		1810011O10Rik	1110065B09Rik|AW121743|AW321058	RIKEN cDNA 1810011O10 gene	protein-coding
MACS_peak_16508	chr9	110897291	110897742	+	59.78	NA	Intergenic	RMER17C|LTR|ERVK	-5299	NM_153100	235636	Mm.441138	NM_153100	ENSMUSG00000066319	Rtp3	Tmem7	receptor transporter protein 3	protein-coding
MACS_peak_8607	chr4	48057798	48058248	+	59.76	NA	promoter-TSS (NM_015743)	promoter-TSS (NM_015743)	-154	NM_015743	18124	Mm.247261	NM_015743	ENSMUSG00000028341	Nr4a3	AI573420|CHN|CSMF|MINOR|NOR-1|Nor1|TEC	nuclear receptor subfamily 4, group A, member 3	protein-coding
MACS_peak_7011	chr2	30329317	30329913	+	59.76	NA	5' UTR (NM_030244, exon 1 of 1)	5' UTR (NM_030244, exon 1 of 1)	104	NM_030244	72500	Mm.295464	NM_030244		Ier5l	2610524G09Rik	immediate early response 5-like	protein-coding
MACS_peak_9763	chr5	115661117	115661659	+	59.76	NA	Intergenic	Intergenic	-16998	NM_001310712	29867	Mm.38551	NM_013879	ENSMUSG00000029544	Cabp1	caldendrin	calcium binding protein 1	protein-coding
MACS_peak_6921	chr2	14839245	14839642	+	59.76	NA	intron (NM_023116, intron 3 of 13)	intron (NM_023116, intron 3 of 13)	44160	NM_001309519	12296	Mm.313930	NM_023116	ENSMUSG00000057914	Cacnb2	AW060387|CAB2|Cavbeta2|Cchb2	calcium channel, voltage-dependent, beta 2 subunit	protein-coding
MACS_peak_6707	chr19	41985965	41986586	+	59.76	NA	promoter-TSS (NM_023418)	promoter-TSS (NM_023418)	-86	NM_023418	18648	Mm.16783	NM_023418	ENSMUSG00000011752	Pgam1	2310050F24Rik|Pgam-1	phosphoglycerate mutase 1	protein-coding
MACS_peak_16199	chr9	85735264	85735801	+	59.72	NA	promoter-TSS (NM_011627)	promoter-TSS (NM_011627)	-455	NM_011627	21983	Mm.20864	NM_011627	ENSMUSG00000035274	Tpbg	5T4|AW495680|WAIF1	trophoblast glycoprotein	protein-coding
MACS_peak_2193	chr11	69835149	69835795	+	59.71	NA	intron (NM_007864, intron 1 of 19)	intron (NM_007864, intron 1 of 19)	3365	NM_001109752	13385	Mm.27256	NM_007864	ENSMUSG00000020886	Dlg4	Dlgh4|PSD-95|PSD95|SAP90|SAP90A	discs, large homolog 4 (Drosophila)	protein-coding
MACS_peak_1684	chr10	126602519	126603090	+	59.7	NA	promoter-TSS (NM_001244618)	promoter-TSS (NM_001244618)	-83	NM_027739	14421	Mm.386762	NM_008080	ENSMUSG00000006731	B4galnt1	4933429D13Rik|Gal-NAc-T|GalNAc-T|GalNAcT|Galgt1|Ggm-2|Ggm2	beta-1,4-N-acetyl-galactosaminyl transferase 1	protein-coding
MACS_peak_8563	chr4	42961949	42962840	+	59.68	NA	Intergenic	Intergenic	-3572	NM_019874	56323	Mm.20437	NM_019874	ENSMUSG00000036052	Dnajb5	1110058L06Rik|AI462558|Hsc40|Hsp40-3	DnaJ (Hsp40) homolog, subfamily B, member 5	protein-coding
MACS_peak_2470	chr11	98969475	98970027	+	59.6	NA	Intergenic	Intergenic	-19131	NM_172564	217169	Mm.262067	NM_172564	ENSMUSG00000017607	Tns4	9930017A07Rik|AA589547|AU016405|Cten	tensin 4	protein-coding
MACS_peak_10775	chr6	72389632	72390261	+	59.57	NA	promoter-TSS (NM_145569)	promoter-TSS (NM_145569)	-394	NM_145569	232087	Mm.29815	NM_145569	ENSMUSG00000053907	Mat2a	D630045P18Rik	methionine adenosyltransferase II, alpha	protein-coding
MACS_peak_7397	chr2	122456171	122456898	+	59.51	NA	exon (NM_001033256, exon 1 of 2)	exon (NM_001033256, exon 1 of 2)	173	NM_001033256	214616	Mm.271306	NM_001033256		Spata5l1	AV141009|C130039A10Rik	spermatogenesis associated 5-like 1	protein-coding
MACS_peak_4687	chr15	73321184	73321800	+	59.48	NA	Intergenic	Intergenic	-21498	NM_001081066	105841	Mm.322557	NM_001081066	ENSMUSG00000036661	Dennd3	AI447457|E030003N15Rik	DENN/MADD domain containing 3	protein-coding
MACS_peak_13393	chr7	148007964	148008338	+	59.45	NA	promoter-TSS (NM_001001180)	promoter-TSS (NM_001001180)	-74	NM_001001180	407812	Mm.359154	NM_001001180	ENSMUSG00000060314	Zfp941	-	zinc finger protein 941	protein-coding
MACS_peak_16638	chr9	119381094	119381635	+	59.37	NA	Intergenic	Intergenic	27323	NM_001172136	208194	Mm.101578	NM_172456	ENSMUSG00000042787	Exog	AW557704|ENGL-B|ENGL-a|Endogl1|Endogl2|Engl|Engla|Englb	endo/exonuclease (5'-3'), endonuclease G-like	protein-coding
MACS_peak_9099	chr4	136835492	136835949	+	59.2	NA	intron (NM_009523, intron 1 of 4)	intron (NM_009523, intron 1 of 4)	2170	NM_009523	22417	Mm.20355	NM_009523	ENSMUSG00000036856	Wnt4	Wnt-4	wingless-type MMTV integration site family, member 4	protein-coding
MACS_peak_10490	chr6	47598487	47598944	+	59.2	NA	Intergenic	Intergenic	6378	NR_002841	19799		NR_002841		Rn4.5s	-	4.5S RNA	rRNA
MACS_peak_13481	chr7	151864416	151864793	+	59.12	NA	exon (NM_178642, exon 2 of 26)	exon (NM_178642, exon 2 of 26)	59893	NM_001242349	101772	Mm.26700	NM_178642	ENSMUSG00000031075	Ano1	Tmem16a	anoctamin 1, calcium activated chloride channel	protein-coding
MACS_peak_9352	chr5	29895455	29895976	+	59.01	NA	promoter-TSS (NM_133907)	promoter-TSS (NM_133907)	-67	NM_133907	100763	Mm.137746	NM_133907	ENSMUSG00000039000	Ube3c	AI853514|mKIAA0010	ubiquitin protein ligase E3C	protein-coding
MACS_peak_11838	chr7	17510169	17510599	+	59.01	NA	Intergenic	Intergenic	-1003	NM_007590	12315	Mm.288630	NM_007590	ENSMUSG00000019370	Calm3	CaMA|R75142	calmodulin 3	protein-coding
MACS_peak_5360	chr16	91076174	91076725	+	58.92	NA	Intergenic	Intergenic	-7059	NM_028905	74387	Mm.236220	NM_028905	ENSMUSG00000039851	4932438H23Rik	4931406G06Rik|AI550392	RIKEN cDNA 4932438H23 gene	protein-coding
MACS_peak_13742	chr8	24148789	24149249	+	58.91	NA	intron (NM_001277281, intron 1 of 42)	intron (NM_001277281, intron 1 of 42)	3448	NM_001277281	11733	Mm.334444	NM_031158	ENSMUSG00000031543	Ank1	Ank-1|nb|pale	ankyrin 1, erythroid	protein-coding
MACS_peak_15213	chr9	15162032	15162411	+	58.9	NA	promoter-TSS (NM_176976)	promoter-TSS (NM_176976)	11	NM_176976	319675	Mm.218317	NM_176976	ENSMUSG00000046111	Cep295	5830418K08Rik|5832426L23Rik|Gm1131|Kiaa1731	centrosomal protein 295	protein-coding
MACS_peak_16438	chr9	107570985	107571446	+	58.81	NA	promoter-TSS (NM_001199218)	promoter-TSS (NM_001199218)	84	NM_001199218	76257	Mm.296560	NM_023805	ENSMUSG00000010064	Slc38a3	0610012J02Rik|D9Ucla2|Nat1|Slc38-3|Sn1|Snat3|mNAT	solute carrier family 38, member 3	protein-coding
MACS_peak_1489	chr10	93370373	93370849	+	58.79	NA	Intergenic	Intergenic	-16664	NM_019648	56307	Mm.289329	NM_019648	ENSMUSG00000036112	Metap2	4930584B20Rik|A930035J23Rik|AI047573|AL024412|AU014659|Amp2|Mnpep|p67|p67eIF2	methionine aminopeptidase 2	protein-coding
MACS_peak_9149	chr4	140796564	140796872	+	58.77	NA	Intergenic	Intergenic	-2081	NM_172520	213649	Mm.134460	NM_172520	ENSMUSG00000028919	Arhgef19	6030432F23|6430573B13Rik|WGEF	Rho guanine nucleotide exchange factor (GEF) 19	protein-coding
MACS_peak_10434	chr6	39404655	39404960	+	58.73	NA	Intergenic	RLTR12B|LTR|ERVK	-34439	NM_018810	54484	Mm.270484	NM_018810	ENSMUSG00000029922	Mkrn1	RFP	makorin, ring finger protein, 1	protein-coding
MACS_peak_11317	chr6	121221925	121222474	+	58.68	NA	Intergenic	B3|SINE|B2	26275	NM_011909	24110	Mm.326911	NM_011909	ENSMUSG00000030107	Usp18	1110058H21Rik|AW047653|UBP43|Ubp15	ubiquitin specific peptidase 18	protein-coding
MACS_peak_16607	chr9	118396440	118396989	+	58.68	NA	Intergenic	Intergenic	9407	NM_001164789	13813	Mm.200692	NM_010136	ENSMUSG00000032446	Eomes	C77258|TBR-2|Tbr2	eomesodermin homolog (Xenopus laevis)	protein-coding
MACS_peak_4294	chr14	73924920	73925301	+	58.68	NA	5' UTR (NM_172527, exon 3 of 5)	5' UTR (NM_172527, exon 3 of 5)	15254	NM_026119	67381	Mm.282888	NM_026119	ENSMUSG00000022109	Med4	2410046H15Rik|DRIP36|HSPC126|TRAP36|Vdirp|Vdrip	mediator complex subunit 4	protein-coding
MACS_peak_7996	chr3	82884507	82884922	+	58.67	NA	Intergenic	L1MA9|LINE|L1	25254	NM_016784	53317	Mm.286349	NM_016784	ENSMUSG00000027998	Plrg1	AA958940|C80566|Tango4	pleiotropic regulator 1, PRL1 homolog (Arabidopsis)	protein-coding
MACS_peak_16147	chr9	77602529	77602992	+	58.62	NA	exon (NM_010295, exon 1 of 16)	exon (NM_010295, exon 1 of 16)	418	NM_010295	14629	Mm.89888	NM_010295	ENSMUSG00000032350	Gclc	D9Wsu168e|GLCL-H|Ggcs-hs|Glclc	glutamate-cysteine ligase, catalytic subunit	protein-coding
MACS_peak_12660	chr7	88490114	88490577	+	58.62	NA	promoter-TSS (NM_009092)	promoter-TSS (NM_009092)	-225	NM_009092	20068	Mm.42767	NM_009092	ENSMUSG00000061787	Rps17	-	ribosomal protein S17	protein-coding
MACS_peak_16929	chrX	69057417	69057967	+	58.6	NA	Intergenic	ID4_|SINE|ID	-3727	NM_001290781	67048	Mm.41102	NM_001081356	ENSMUSG00000073131	Vma21	2610030H06Rik|AI840175	VMA21 vacuolar H+-ATPase homolog (S. cerevisiae)	protein-coding
MACS_peak_3186	chr12	106943589	106944130	+	58.59	NA	promoter-TSS (NM_030187)	promoter-TSS (NM_030187)	-333	NM_030187	78801	Mm.36006	NM_030187	ENSMUSG00000041323	Ak7	4930502N02Rik|AK 7	adenylate kinase 7	protein-coding
MACS_peak_17102	chrX	148237684	148238149	+	58.43	NA	promoter-TSS (NM_021523)	promoter-TSS (NM_021523)	91	NM_021523	59026	Mm.27372	NM_021523	ENSMUSG00000025261	Huwe1	5430439H10Rik|AU041296|Arf-bp1|C430014N20Rik|C80292|Gm1718|Ib772|LASU1|Mule|Ureb1	HECT, UBA and WWE domain containing 1	protein-coding
MACS_peak_10509	chr6	49023636	49024101	+	58.43	NA	promoter-TSS (NM_029353)	promoter-TSS (NM_029353)	74	NM_029353	75593	Mm.439947	NM_029353		Malsu1	2410003K15Rik|Matsu1	mitochondrial assembly of ribosomal large subunit 1	protein-coding
MACS_peak_1423	chr10	82363435	82364010	+	58.43	NA	Intergenic	Intergenic	34351	NM_025499	66341	Mm.443284	NM_025499		Eid3	1700027M21Rik|NS4EB	EP300 interacting inhibitor of differentiation 3	protein-coding
MACS_peak_7242	chr2	83554793	83555377	+	58.28	NA	Intergenic	Intergenic	-9469	NM_008402	16410	Mm.227	NM_008402	ENSMUSG00000027087	Itgav	1110004F14Rik|2610028E01Rik|CD51|D430040G12Rik	integrin alpha V	protein-coding
MACS_peak_3904	chr13	117815245	117815900	+	58.27	NA	Intergenic	Intergenic	-1249	NM_001081009	52552	Mm.274466	NM_027272	ENSMUSG00000021725	Parp8	2810430O08Rik|ARTD16|D13Ertd275e	poly (ADP-ribose) polymerase family, member 8	protein-coding
MACS_peak_12284	chr7	52941964	52942349	+	58.25	NA	exon (NM_001289692, exon 2 of 7)	exon (NM_001289692, exon 2 of 7)	2764	NM_001289692	243967	Mm.291240	NM_001033356	ENSMUSG00000070564	Ntn5	Gm484	netrin 5	protein-coding
MACS_peak_13427	chr7	148615205	148615672	+	58.24	NA	promoter-TSS (NM_021316)	promoter-TSS (NM_021316)	-119	NM_021316	57754	Mm.87027	NM_021316	ENSMUSG00000060240	Cend1	1500001H12Rik|AI415214|BM88	cell cycle exit and neuronal differentiation 1	protein-coding
MACS_peak_10108	chr5	151475900	151476368	+	58.15	NA	promoter-TSS (NM_175310)	promoter-TSS (NM_175310)	-268	NM_175310	100710	Mm.32959	NM_175310	ENSMUSG00000034021	Pds5b	AI646570|AS3|AW212954|Aprin|mKIAA0979	PDS5, regulator of cohesion maintenance, homolog B (S. cerevisiae)	protein-coding
MACS_peak_11860	chr7	19661244	19661630	+	58.14	NA	promoter-TSS (NM_010058)	promoter-TSS (NM_010058)	-112	NM_010058	13401	Mm.2852	NM_010058	ENSMUSG00000030410	Dmwd	DMR-N9|Dm9	dystrophia myotonica-containing WD repeat motif	protein-coding
MACS_peak_5073	chr16	20734553	20734991	+	58.14	NA	promoter-TSS (NM_009379)	promoter-TSS (NM_009379)	-188	NM_009379	21832	Mm.3943	NM_009379	ENSMUSG00000022847	Thpo	Mgdf|Ml|Mpllg|Tpo	thrombopoietin	protein-coding
MACS_peak_17076	chrX	136345023	136345671	+	58.09	NA	3' UTR (NM_016675, exon 2 of 2)	3' UTR (NM_016675, exon 2 of 2)	10000	NM_016675	12738	Mm.117068	NM_016675	ENSMUSG00000047230	Cldn2	AL022813	claudin 2	protein-coding
MACS_peak_5871	chr17	79135988	79136433	+	58.06	NA	promoter-TSS (NM_011500)	promoter-TSS (NM_011500)	-310	NM_011500	268980	Mm.311915	NM_011500	ENSMUSG00000024077	Strn	AU022939|D130055P19	striatin, calmodulin binding protein	protein-coding
MACS_peak_13741	chr8	24146213	24146682	+	58.06	NA	intron (NM_001277281, intron 1 of 42)	intron (NM_001277281, intron 1 of 42)	876	NM_001277281	11733	Mm.334444	NM_031158	ENSMUSG00000031543	Ank1	Ank-1|nb|pale	ankyrin 1, erythroid	protein-coding
MACS_peak_11329	chr6	122510540	122511009	+	58.06	NA	intron (NM_009645, intron 2 of 4)	intron (NM_009645, intron 2 of 4)	6947	NM_009645	11628	Mm.391503	NM_009645	ENSMUSG00000040627	Aicda	Aid|Arp2	activation-induced cytidine deaminase	protein-coding
MACS_peak_15590	chr9	44773602	44773989	+	58.04	NA	promoter-TSS (NM_145400)	promoter-TSS (NM_145400)	-112	NM_145400	140630	Mm.215069	NM_145400	ENSMUSG00000059890	Ube4a	4732444G18Rik|9930123J21Rik|UFD2b	ubiquitination factor E4A	protein-coding
MACS_peak_9027	chr4	132071238	132071775	+	58	NA	Intergenic	Intergenic	-5135	NM_144907	230784	Mm.23608	NM_144907		Sesn2	HI95|SEST2|Ses2	sestrin 2	protein-coding
MACS_peak_2463	chr11	98720404	98720801	+	58	NA	Intergenic	Intergenic	-4310	NM_197940	68524	Mm.28661	NM_197940	ENSMUSG00000038013	Wipf2	1110014J05Rik|5730509C05Rik|AA407487|Gm1176|Wich|Wire	WAS/WASL interacting protein family, member 2	protein-coding
MACS_peak_9485	chr5	64203362	64203862	+	57.99	NA	promoter-TSS (NM_029554)	promoter-TSS (NM_029554)	-122	NM_029554	76261	Mm.38143	NM_029554	ENSMUSG00000060512	0610040J01Rik	AI662686	RIKEN cDNA 0610040J01 gene	protein-coding
MACS_peak_6352	chr18	70804086	70804708	+	57.88	NA	Intergenic	ORR1A4|LTR|MaLR	76451	NM_010773	17191	Mm.322	NM_010773	ENSMUSG00000024513	Mbd2	MBD2a	methyl-CpG binding domain protein 2	protein-coding
MACS_peak_2119	chr11	62381766	62382296	+	57.88	NA	Intergenic	Intergenic	-5957	NM_011706	22368	Mm.288064	NM_011706	ENSMUSG00000018507	Trpv2	GRC|OTRPC2|VRL-1|Vrl1	transient receptor potential cation channel, subfamily V, member 2	protein-coding
MACS_peak_7180	chr2	72312853	72313452	+	57.86	NA	Intergenic	Intergenic	-1124	NM_025866	66953	Mm.270676	NM_025866	ENSMUSG00000055612	Cdca7	2310021G01Rik|AU044109|JPO1	cell division cycle associated 7	protein-coding
MACS_peak_4287	chr14	73108981	73109451	+	57.86	NA	intron (NM_207636, intron 1 of 25)	CpG	594	NM_207636	319448	Mm.205421	NM_207636	ENSMUSG00000033487	Fndc3a	1700094E19Rik|D14Ertd453e|F730017H24Rik|Fndc3|sys	fibronectin type III domain containing 3A	protein-coding
MACS_peak_3077	chr12	85398041	85398570	+	57.86	NA	intron (NM_134246, intron 3 of 3)	intron (NM_134246, intron 3 of 3)	5204	NM_134246	171281	Mm.202331	NM_134246	ENSMUSG00000021228	Acot3	AW108394|PTE-Ia|Pte2a	acyl-CoA thioesterase 3	protein-coding
MACS_peak_15766	chr9	57449688	57450247	+	57.84	NA	3' UTR (NM_146223, exon 3 of 3)	3' UTR (NM_146223, exon 3 of 3)	4121	NM_146223	235415	Mm.35242	NM_146223	ENSMUSG00000039714	Cplx3	BC016632|CpxIII|ERGIC-53L|ERGL|Lamn1l|Lman1l	complexin 3	protein-coding
MACS_peak_10840	chr6	82724332	82724891	+	57.84	NA	promoter-TSS (NM_013820)	promoter-TSS (NM_013820)	-163	NM_013820	15277	Mm.255848	NM_013820	ENSMUSG00000000628	Hk2	AI642394|HKII	hexokinase 2	protein-coding
MACS_peak_16061	chr9	70351366	70351755	+	57.83	NA	promoter-TSS (NM_033604)	promoter-TSS (NM_033604)	-28	NM_033604	93836	Mm.29783	NM_033604	ENSMUSG00000032217	Rnf111	ARK|Arkadia	ring finger 111	protein-coding
MACS_peak_17127	chrX	163098696	163099085	+	57.83	NA	Intergenic	Intergenic	-1067	NR_046015	382255	Mm.336320	NR_046015	ENSMUSG00000086860	Gm1720	-	predicted gene 1720	ncRNA
MACS_peak_6963	chr2	22895537	22896119	+	57.83	NA	promoter-TSS (NM_145994)	promoter-TSS (NM_145994)	-67	NM_145994	11308	Mm.205647	NM_007380	ENSMUSG00000058835	Abi1	E3B1|NAP1|Ssh3bp1|abi-1	abl-interactor 1	protein-coding
MACS_peak_1381	chr10	77875385	77876106	+	57.82	NA	promoter-TSS (NM_010925)	promoter-TSS (NM_010925)	43	NM_010925	18114	Mm.38344	NM_010925	ENSMUSG00000061032	Rrp1	AL033305|AL033306|AU018604|NNP-1|Nnp1	ribosomal RNA processing 1 homolog (S. cerevisiae)	protein-coding
MACS_peak_4959	chr16	4726264	4726580	+	57.82	NA	promoter-TSS (NM_001136066)	promoter-TSS (NM_001136066)	61	NM_001136066	15369	Mm.272866	NM_010443	ENSMUSG00000004070	Hmox2	HO-2|HO2	heme oxygenase 2	protein-coding
MACS_peak_10586	chr6	52154215	52154687	+	57.77	NA	5' UTR (NM_010453, exon 1 of 2)	5' UTR (NM_010453, exon 1 of 2)	135	NM_010453	15402	Mm.173	NM_010453	ENSMUSG00000038253	Hoxa5	Hox-1.3	homeobox A5	protein-coding
MACS_peak_10587	chr6	52161449	52162009	+	57.75	NA	intron (NR_015611, intron 1 of 2)	CpG	1337	NM_010452	15400	Mm.71533	NM_010452	ENSMUSG00000079560	Hoxa3	Hox-1.5|Mo-10	homeobox A3	protein-coding
MACS_peak_14249	chr8	74713049	74713228	+	57.74	NA	promoter-TSS (NM_197944)	promoter-TSS (NM_197944)	-429	NM_197944	209488	Mm.157431	NM_197944	ENSMUSG00000062007	Hsh2d	ALX|Hsh2	hematopoietic SH2 domain containing	protein-coding
MACS_peak_5220	chr16	35022142	35022578	+	57.7	NA	promoter-TSS (NM_023587)	promoter-TSS (NM_023587)	-147	NM_023587	70757	Mm.27286	NM_023587	ENSMUSG00000035376	Hacd2	6330408J20Rik|AI255777|AI481689|Hcad2|Ptplb	3-hydroxyacyl-CoA dehydratase 2	protein-coding
MACS_peak_15114	chr9	3403784	3404345	+	57.67	NA	promoter-TSS (NM_027545)	promoter-TSS (NM_027545)	-21	NM_027545	244672	Mm.245482	NM_027545	ENSMUSG00000025898	Cwf19l2	3230401L03Rik|9030209E10	CWF19-like 2, cell cycle control (S. pombe)	protein-coding
MACS_peak_13083	chr7	125855791	125856352	+	57.67	NA	promoter-TSS (NM_182995)	promoter-TSS (NM_182995)	-54	NM_182995	101565	Mm.23279	NM_182995	ENSMUSG00000033904	Ccp110	6330503K22Rik|AA415922|AI427129|AW557948|CP110	centriolar coiled coil protein 110	protein-coding
MACS_peak_4766	chr15	81061273	81061845	+	57.64	NA	Intergenic	Intergenic	-4370	NM_145132	207911	Mm.323523	NM_145132	ENSMUSG00000050164	Mchr1	AW049955|Gpr24|Mch1r	melanin-concentrating hormone receptor 1	protein-coding
MACS_peak_14208	chr8	73215618	73216009	+	57.62	NA	Intergenic	Intergenic	-5825	NM_001286944	16478	Mm.419851	NM_010592	ENSMUSG00000071076	Jund	Jund1	jun D proto-oncogene	protein-coding
MACS_peak_8205	chr3	103718053	103718444	+	57.62	NA	5' UTR (NM_172684, exon 1 of 7)	5' UTR (NM_172684, exon 1 of 7)	205	NM_172684	229675	Mm.29366	NM_172684	ENSMUSG00000044098	Rsbn1	C230004D03Rik|E330004N01|Rosbin|Rsbn|Rsbp|mKIAA3002	rosbin, round spermatid basic protein 1	protein-coding
MACS_peak_5926	chr17	84425350	84426062	+	57.54	NA	Intergenic	Intergenic	27814	NR_130994	78148	Mm.243918	NR_130994		8430430B14Rik	-	RIKEN cDNA 8430430B14 gene	ncRNA
MACS_peak_15270	chr9	21171591	21171983	+	57.51	NA	promoter-TSS (NM_001042707)	promoter-TSS (NM_001042707)	-528	NM_001042708	16201	Mm.440026	NM_010561	ENSMUSG00000032178	Ilf3	MBII-26|MPHOSPH4|NF90|NFAR	interleukin enhancer binding factor 3	protein-coding
MACS_peak_14603	chr8	108005986	108006378	+	57.51	NA	intron (NM_175160, intron 5 of 13)	intron (NM_175160, intron 5 of 13)	-10860	NM_026481	67971	Mm.29358	NM_026481	ENSMUSG00000014846	Tppp3	2700055K07Rik|CGI-38|Ceacam9|mmCGM8	tubulin polymerization-promoting protein family member 3	protein-coding
MACS_peak_17128	chrX	163211360	163211923	+	57.5	NA	Intergenic	Intergenic	111684	NR_046015	382255	Mm.336320	NR_046015	ENSMUSG00000086860	Gm1720	-	predicted gene 1720	ncRNA
MACS_peak_14281	chr8	77395609	77396084	+	57.5	NA	Intergenic	Intergenic	-1227	NM_001294278	71597	Mm.158735	NM_027837	ENSMUSG00000031621	Isx	9130012O13Rik|Pix-1	intestine specific homeobox	protein-coding
MACS_peak_15629	chr9	46117134	46117527	+	57.41	NA	intron (NM_183104, intron 6 of 12)	intron (NM_183104, intron 6 of 12)	10739	NM_183104	74361	Mm.159169	NM_183104	ENSMUSG00000056617	4931429L15Rik	-	RIKEN cDNA 4931429L15 gene	protein-coding
MACS_peak_13878	chr8	34841148	34841624	+	57.4	NA	promoter-TSS (NM_001167921)	promoter-TSS (NM_001167921)	-1000	NM_001167921	68153	Mm.286104	NM_026584	ENSMUSG00000031585	Gtf2e2	34kDa|AI462509|C330006J08Rik	general transcription factor II E, polypeptide 2 (beta subunit)	protein-coding
MACS_peak_4220	chr14	64668092	64668647	+	57.34	NA	Intergenic	Intergenic	35857	NM_001081063	71037	Mm.19977	NM_001081063	ENSMUSG00000034623	Prss55	4933401F05Rik	protease, serine 55	protein-coding
MACS_peak_4946	chr15	102865543	102866146	+	57.33	NA	intron (NM_013553, intron 1 of 1)	intron (NM_013553, intron 1 of 1)	1018	NM_013553	15423	Mm.1351	NM_013553	ENSMUSG00000075394	Hoxc4	Hox-3.5	homeobox C4	protein-coding
MACS_peak_6479	chr19	6966941	6967453	+	57.32	NA	Intergenic	Intergenic	16938	NM_012021	54683	Mm.279782	NM_012021		Prdx5	AOEB166|AOPP|Pmp20|Prdx6|PrxV	peroxiredoxin 5	protein-coding
MACS_peak_1770	chr11	7113247	7114523	+	57.3	NA	promoter-TSS (NM_008343)	promoter-TSS (NM_008343)	41	NM_008343	16009	Mm.29254	NM_008343	ENSMUSG00000020427	Igfbp3	AI649005|IGFBP-3|IGgfbp3	insulin-like growth factor binding protein 3	protein-coding
MACS_peak_15594	chr9	44833756	44834150	+	57.3	NA	Intergenic	B3|SINE|B2	-16280	NM_007648	12501	Mm.210361	NM_007648	ENSMUSG00000032093	Cd3e	AI504783|CD3|CD3epsilon|T3e	CD3 antigen, epsilon polypeptide	protein-coding
MACS_peak_16993	chrX	99362179	99362573	+	57.3	NA	Intergenic	Intergenic	-9946	NM_146235	236930	Mm.31911	NM_146235		Ercc6l	BC004701|D330021P09Rik	excision repair cross-complementing rodent repair deficiency complementation group 6 like	protein-coding
MACS_peak_3595	chr13	53565973	53566497	+	57.17	NA	intron (NM_013601, intron 1 of 1)	intron (NM_013601, intron 1 of 1)	1914	NM_013601	17702	Mm.1763	NM_013601	ENSMUSG00000021469	Msx2	BB122635|Hox-8|Hox8|Hox8.1	msh homeobox 2	protein-coding
MACS_peak_5719	chr17	47616577	47617134	+	57.15	NA	Intergenic	Intergenic	22381	NM_022015	63856	Mm.275901	NM_022015	ENSMUSG00000023980	Taf8	AW260255|Tbn	TAF8 RNA polymerase II, TATA box binding protein (TBP)-associated factorq	protein-coding
MACS_peak_14858	chr8	122702984	122703302	+	57.14	NA	Intergenic	Intergenic	-1774	NM_001033980	436062	Mm.334852	NM_001033980	ENSMUSG00000042269	Fam92b	1700120B06Rik	family with sequence similarity 92, member B	protein-coding
MACS_peak_5431	chr17	5625548	5626008	+	57.11	NA	intron (NM_146073, intron 1 of 8)	intron (NM_146073, intron 1 of 8)	133178	NM_146073	224454	Mm.487663	NM_146073	ENSMUSG00000034265	Zdhhc14	B530001K09Rik|New1cp	zinc finger, DHHC domain containing 14	protein-coding
MACS_peak_3982	chr14	20642972	20643381	+	57.09	NA	promoter-TSS (NM_026528)	promoter-TSS (NM_026528)	-131	NM_026528	68045	Mm.21932	NM_026528	ENSMUSG00000021807	2700060E02Rik	-	RIKEN cDNA 2700060E02 gene	protein-coding
MACS_peak_1281	chr10	62005582	62006058	+	57.08	NA	Intergenic	Intergenic	-35317	NM_011157	19073	Mm.338790	NM_011157	ENSMUSG00000020077	Srgn	Prg|Prg1|Sgc	serglycin	protein-coding
MACS_peak_602	chr1	134036385	134036907	+	57.07	NA	promoter-TSS (NM_008795)	promoter-TSS (NM_008795)	-384	NM_008795	18557	Mm.28130	NM_008795		Cdk18	AA682070|Ctk18|Pctk3	cyclin-dependent kinase 18	protein-coding
MACS_peak_784	chr1	163892432	163893149	+	57.05	NA	intron (NM_001204905, intron 3 of 6)	intron (NM_001204905, intron 3 of 6)	6489	NM_001204905	75368	Mm.108728	NM_001204904	ENSMUSG00000086277	4930558K02Rik	-	RIKEN cDNA 4930558K02 gene	protein-coding
MACS_peak_16422	chr9	106805883	106806363	+	57.04	NA	intron (NM_153413, intron 49 of 52)	intron (NM_153413, intron 49 of 52)	-11854	NM_029103	74840	Mm.29778	NM_029103	ENSMUSG00000032575	Manf	3230402M22Rik|AA407711|AA408789|AA673178|Armet|D17914|D18Mgi17	mesencephalic astrocyte-derived neurotrophic factor	protein-coding
MACS_peak_14250	chr8	74743396	74743715	+	57.02	NA	promoter-TSS (NM_026455)	promoter-TSS (NM_026455)	-74	NM_026455	67922	Mm.28327	NM_026455	ENSMUSG00000003039	Fam32a	2510049I19Rik|AW822030|OTAG-12|Otag12	family with sequence similarity 32, member A	protein-coding
MACS_peak_7063	chr2	35835294	35835830	+	57.01	NA	promoter-TSS (NM_029774)	promoter-TSS (NM_029774)	-418	NM_029774	74410	Mm.21591	NM_028921	ENSMUSG00000026885	Ttll11	4932702F08Rik|4933424A20Rik|AU043211|D2Ertd624e	tubulin tyrosine ligase-like family, member 11	protein-coding
MACS_peak_15024	chr8	128998418	128998815	+	56.99	NA	exon (NM_001159907, exon 1 of 30)	exon (NM_001159907, exon 1 of 30)	349	NM_001159907	212728	Mm.482479	NM_001159907	ENSMUSG00000090290	Gm17296	Gm179|Tarbp1	predicted gene, 17296	protein-coding
MACS_peak_16211	chr9	87625349	87625746	+	56.99	NA	exon (NM_023814, exon 1 of 8)	exon (NM_023814, exon 1 of 8)	548	NM_023814	76365	Mm.158789	NM_023814	ENSMUSG00000032419	Tbx18	2810012F10Rik|2810404D13Rik	T-box18	protein-coding
MACS_peak_2199	chr11	70223395	70223881	+	56.9	NA	promoter-TSS (NM_029231)	promoter-TSS (NM_029231)	-105	NM_029231	75273	Mm.340601	NM_029231	ENSMUSG00000018921	Pelp1	4930563C04Rik|MNAR	proline, glutamic acid and leucine rich protein 1	protein-coding
MACS_peak_4753	chr15	79893593	79894175	+	56.9	NA	Intergenic	Intergenic	15125	NR_028282	100302601		NR_028282	ENSMUSG00000077734	Snord83b	MBII-10	small nucleolar RNA, C/D box 83B	snoRNA
MACS_peak_12230	chr7	51717136	51717456	+	56.9	NA	exon (NM_198250, exon 3 of 3)	exon (NM_198250, exon 3 of 3)	-3509	NM_026690	68352	Mm.88478	NM_026690	ENSMUSG00000038704	Aspdh	0610012D14Rik	aspartate dehydrogenase domain containing	protein-coding
MACS_peak_16906	chrX	53982824	53983061	+	56.89	NA	Intergenic	Intergenic	-1996	NM_010211	14199	Mm.3126	NM_010211	ENSMUSG00000023092	Fhl1	FHL-1|KyoT|RAM14-1|SLIM|SLIM-1	four and a half LIM domains 1	protein-coding
MACS_peak_15299	chr9	21854972	21855370	+	56.89	NA	intron (NM_010487, intron 1 of 6)	CpG	1296	NM_010487	15571	Mm.390167	NM_010487	ENSMUSG00000003410	Elavl3	2600009P04Rik|Huc|PLE21|mHuC	ELAV (embryonic lethal, abnormal vision, Drosophila)-like 3 (Hu antigen C)	protein-coding
MACS_peak_16944	chrX	71277257	71277655	+	56.89	NA	3' UTR (NM_010788, exon 4 of 4)	3' UTR (NM_010788, exon 4 of 4)	-8181	NR_030758	751533		NR_030758	ENSMUSG00000076127	Mir718	Mirn718|mir-718|mmu-mir-718	microRNA 718	ncRNA
MACS_peak_345	chr1	75384504	75385139	+	56.77	NA	exon (NM_001085371, exon 5 of 11)	exon (NM_001085371, exon 5 of 11)	2636	NM_001085370	11790	Mm.275397	NM_007463	ENSMUSG00000026207	Speg	AW125581|Apeg1|BPEG|D1Bwg1450e|SPEGalpha|SPEGbeta|mKIAA1297	SPEG complex locus	protein-coding
MACS_peak_10139	chr6	3397507	3397907	+	56.68	NA	Intergenic	Lx8|LINE|L1	46791	NM_178899	101202	Mm.206911	NM_178899	ENSMUSG00000044156	Hepacam2	AI987662	HEPACAM family member 2	protein-coding
MACS_peak_14856	chr8	122637716	122638200	+	56.67	NA	promoter-TSS (NM_001163762)	promoter-TSS (NM_001163762)	-94	NM_172286	234797	Mm.101958	NM_172286	ENSMUSG00000031824	6430548M08Rik	AW049007|Kiaa0513|mKIAA0513	RIKEN cDNA 6430548M08 gene	protein-coding
MACS_peak_8213	chr3	104518912	104519294	+	56.66	NA	Intergenic	Intergenic	61362	NM_183224	329731	Mm.389494	NM_183224	ENSMUSG00000055865	Fam19a3	7530404M11Rik|TAFA3|Tafa-3	family with sequence similarity 19, member A3	protein-coding
MACS_peak_5178	chr16	31235571	31236050	+	56.66	NA	intron (NR_035427, intron 1 of 2)	intron (NR_035427, intron 1 of 2)	-34486	NM_030138	78618	Mm.274646	NM_030138	ENSMUSG00000049076	Acap2	4832442G16|9530039J15Rik|CNT-B2|Centb2|mKIAA0041	ArfGAP with coiled-coil, ankyrin repeat and PH domains 2	protein-coding
MACS_peak_12164	chr7	38896886	38897287	+	56.58	NA	Intergenic	Intergenic	-4577	NM_007633	12447	Mm.16110	NM_007633	ENSMUSG00000002068	Ccne1	AW538188|CycE1	cyclin E1	protein-coding
MACS_peak_16904	chrX	53935464	53935949	+	56.58	NA	Intergenic	Intergenic	-49232	NM_010211	14199	Mm.3126	NM_010211	ENSMUSG00000023092	Fhl1	FHL-1|KyoT|RAM14-1|SLIM|SLIM-1	four and a half LIM domains 1	protein-coding
MACS_peak_15301	chr9	21921572	21922057	+	56.58	NA	Intergenic	Intergenic	-3201	NM_170777	66126	Mm.29801	NM_170777	ENSMUSG00000013822	Elof1	1110011K10Rik	elongation factor 1 homolog (ELF1, S. cerevisiae)	protein-coding
MACS_peak_2448	chr11	97563760	97565057	+	56.52	NA	promoter-TSS (NM_011971)	promoter-TSS (NM_011971)	-340	NM_011971	26446	Mm.21874	NM_011971	ENSMUSG00000069744	Psmb3	AL033320|C10-II	proteasome (prosome, macropain) subunit, beta type 3	protein-coding
MACS_peak_2071	chr11	58052586	58053285	+	56.49	NA	Intergenic	Intergenic	24456	NM_019440	54396	Mm.458517	NM_019440	ENSMUSG00000069874	Irgm2	AI481100|GTPI|Ifggd2|Iigp2	immunity-related GTPase family M member 2	protein-coding
MACS_peak_11415	chr6	127309141	127309627	+	56.49	NA	Intergenic	Intergenic	-51399	NR_073373	232386	Mm.257367	NR_073373	ENSMUSG00000107153	Gm38404	D130058E03	predicted gene, 38404	ncRNA
MACS_peak_150	chr1	39628304	39629008	+	56.48	NA	intron (NM_001033135, intron 1 of 6)	intron (NM_001033135, intron 1 of 6)	5536	NM_001033135	67702	Mm.28614	NM_001033135	ENSMUSG00000048234	Rnf149	1600023E10Rik|AV037261|C76763|Gm15832|Greul4|OTTMUSG00000026591	ring finger protein 149	protein-coding
MACS_peak_1882	chr11	23024401	23025337	+	56.46	NA	Intergenic	Intergenic	-27271	NR_131065	76993	Mm.59224	NR_131065		1700061J23Rik	-	RIKEN cDNA 1700061J23 gene	ncRNA
MACS_peak_2848	chr12	25781551	25781915	+	56.42	NA	promoter-TSS (NM_010496)	promoter-TSS (NM_010496)	-776	NM_010496	15902	Mm.34871	NM_010496	ENSMUSG00000020644	Id2	AI255428|C78922|Idb2|bHLHb26	inhibitor of DNA binding 2	protein-coding
MACS_peak_8117	chr3	96024610	96025077	+	56.41	NA	promoter-TSS (NM_178214)	promoter-TSS (NM_178214)	-40	NM_175662	319176	Mm.358954	NM_175662	ENSMUSG00000068855	Hist2h2ac	H2a-613b	histone cluster 2, H2ac	protein-coding
MACS_peak_2252	chr11	77795012	77796453	+	56.37	NA	promoter-TSS (NM_174852)	promoter-TSS (NM_174852)	-586	NM_174852	268448	Mm.274329	NM_174852	ENSMUSG00000037791	Phf12	2410142K10Rik|F630045O13|PF1|mKIAA1523	PHD finger protein 12	protein-coding
MACS_peak_1065	chr10	14265900	14266515	+	56.33	NA	Intergenic	Intergenic	-1365	NM_001002268	215798	Mm.440142	NM_001002268	ENSMUSG00000039116	Adgrg6	1190004A11Rik|AI449247|AW045736|DREG|Gm222|Gpr126	adhesion G protein-coupled receptor G6	protein-coding
MACS_peak_1924	chr11	32076386	32076761	+	56.33	NA	Intergenic	Intergenic	23706	NM_001134458	16199	Mm.384	NM_008374	ENSMUSG00000020279	Il9r	-	interleukin 9 receptor	protein-coding
MACS_peak_738	chr1	156633438	156633913	+	56.31	NA	Intergenic	Intergenic	-60625	NM_009782	12290	Mm.267517	NM_009782	ENSMUSG00000004110	Cacna1e	A430040I15|BII|Cach6|Cacnl1a6|Cav2.3|Cchra1|alpha1E	calcium channel, voltage-dependent, R type, alpha 1E subunit	protein-coding
MACS_peak_14098	chr8	63110239	63110643	+	56.28	NA	Intergenic	Intergenic	-1181	NM_001293769	71306	Mm.23242	NM_027756	ENSMUSG00000031647	Mfap3l	4933428A15Rik|5430405D20Rik|AI461995|AW125052|NYD-sp9|mKIAA0626	microfibrillar-associated protein 3-like	protein-coding
MACS_peak_11934	chr7	25638038	25638442	+	56.28	NA	Intergenic	RMER10B|LTR|ERVL	16470	NM_182785	232973	Mm.189648	NM_182785	ENSMUSG00000062732	Lypd4	4933400F01Rik	Ly6/Plaur domain containing 4	protein-coding
MACS_peak_6198	chr18	47528395	47528775	+	56.26	NA	promoter-TSS (NM_018744)	promoter-TSS (NM_018744)	-61	NM_001311097	20358	Mm.40909	NM_018744	ENSMUSG00000019647	Sema6a	A730020P05Rik|AI851735|Sema6A-1|Semaq|VIa	sema domain, transmembrane domain (TM), and cytoplasmic domain, (semaphorin) 6A	protein-coding
MACS_peak_11190	chr6	113256086	113256575	+	56.22	NA	promoter-TSS (NM_001282128)	promoter-TSS (NM_001282128)	-801	NM_030178	78783	Mm.356059	NM_030178	ENSMUSG00000001632	Brpf1	4833438B11Rik|4930540D11Rik|Brpf2	bromodomain and PHD finger containing, 1	protein-coding
MACS_peak_16231	chr9	91260501	91260990	+	56.22	NA	promoter-TSS (NM_009573)	promoter-TSS (NM_009573)	-108	NM_009573	22771	Mm.335350	NM_009573	ENSMUSG00000032368	Zic1	ZIC|ZNF201	zinc finger protein of the cerebellum 1	protein-coding
MACS_peak_15294	chr9	21705771	21706260	+	56.22	NA	Intergenic	Intergenic	16550	NM_031874	19340	Mm.260157	NM_031874	ENSMUSG00000019066	Rab3d	C130057E11Rik	RAB3D, member RAS oncogene family	protein-coding
MACS_peak_4923	chr15	100923509	100924024	+	56.22	NA	Intergenic	Intergenic	-22420	NM_144790	208258	Mm.152952	NM_144790	ENSMUSG00000047034	Ankrd33	A930021G21Rik|Panky|Panky-a	ankyrin repeat domain 33	protein-coding
MACS_peak_16994	chrX	99384430	99384756	+	56.2	NA	intron (NM_009094, intron 1 of 6)	CpG	137	NM_009094	20102	Mm.66	NM_009094	ENSMUSG00000031320	Rps4x	Rps4|Rps4-1	ribosomal protein S4, X-linked	protein-coding
MACS_peak_13357	chr7	146398674	146399079	+	56.18	NA	promoter-TSS (NM_001143755)	promoter-TSS (NM_001143755)	-11	NM_027164	76612	Mm.17757	NM_027164	ENSMUSG00000015980	Lrrc27	1700071K18Rik|2310044E02Rik	leucine rich repeat containing 27	protein-coding
MACS_peak_16827	chrX	12505818	12506223	+	56.18	NA	Intergenic	Intergenic	-7979	NM_001272033	245350	Mm.302695	NM_001272033		AA414768	OTTMUSG00000017000	expressed sequence AA414768	protein-coding
MACS_peak_12213	chr7	51062441	51062931	+	56.14	NA	Intergenic	B4|SINE|B4	-4128	NM_011872	23993	Mm.251227	NM_011872	ENSMUSG00000030713	Klk7	Prss6|SCCE	kallikrein related-peptidase 7 (chymotryptic, stratum corneum)	protein-coding
MACS_peak_2750	chr12	3235297	3236005	+	56.09	NA	promoter-TSS (NR_015551)	promoter-TSS (NR_015551)	-140	NR_015551	74173	Mm.309774	NM_028796	ENSMUSG00000079179	Rab10os	1700012B15Rik|1810036A22Rik	RAB10, member RAS oncogene family, opposite strand	ncRNA
MACS_peak_13132	chr7	129815191	129815541	+	56.08	NA	exon (NM_019430, exon 1 of 4)	exon (NM_019430, exon 1 of 4)	108	NM_019430	54376	Mm.444212	NM_019430		Cacng3	-	calcium channel, voltage-dependent, gamma subunit 3	protein-coding
MACS_peak_6505	chr19	10176589	10177135	+	56.07	NA	promoter-TSS (NM_019699)	promoter-TSS (NM_019699)	-869	NM_019699	56473	Mm.38901	NM_019699	ENSMUSG00000024665	Fads2	2900042M13Rik|Fadsd2	fatty acid desaturase 2	protein-coding
MACS_peak_6740	chr19	44983369	44984043	+	56.06	NA	Intergenic	Intergenic	-21903	NM_001081225	226151	Mm.212609	NM_172638	ENSMUSG00000036097	Fam178a	3632432H19|6030443O07Rik|AU014917	family with sequence similarity 178, member A	protein-coding
MACS_peak_2135	chr11	63740097	63740908	+	56.05	NA	Intergenic	Intergenic	-4716	NM_018805	54710	Mm.274426	NM_018805	ENSMUSG00000070407	Hs3st3b1	3-OST-3B|3OST3B1|3Ost3b|AU041882|AW536289|Hs3st3b|m3-OST-3B	heparan sulfate (glucosamine) 3-O-sulfotransferase 3B1	protein-coding
MACS_peak_2415	chr11	95527882	95528489	+	56	NA	promoter-TSS (NM_008831)	promoter-TSS (NM_008831)	-86	NM_008831	18673	Mm.263862	NM_008831	ENSMUSG00000038845	Phb	Bap32	prohibitin	protein-coding
MACS_peak_6265	chr18	60621942	60622286	+	55.99	NA	Intergenic	Intergenic	39523	NM_134133	106878	Mm.273197	NM_134133	ENSMUSG00000038059	Smim3	2010002N04Rik|AI195350|AW561905|Nid67|cI-41	small integral membrane protein 3	protein-coding
MACS_peak_2636	chr11	114932029	114932932	+	55.98	NA	Intergenic	MTD|LTR|MaLR	-9128	NM_172050	217306	Mm.222667	NM_172050	ENSMUSG00000048498	Cd300e	BC034097|CLM2|Cd300le|TREM5	CD300e antigen	protein-coding
MACS_peak_16715	chr9	122026322	122026729	+	55.98	NA	5' UTR (NM_001164572, exon 1 of 6)	5' UTR (NM_001164572, exon 1 of 6)	141	NM_001164572	20623	Mm.257989	NM_133741	ENSMUSG00000038145	Snrk	2010012F07Rik|AI448042|AW547029|E030034B15|R74830|mKIAA0096	SNF related kinase	protein-coding
MACS_peak_3228	chr12	113931592	113932031	+	55.9	NA	Intergenic	CpG	14760	NM_001100460	382639	Mm.11350	NM_001100460	ENSMUSG00000037638	Zbtb42	EG382639|Gm5188|simiRP58	zinc finger and BTB domain containing 42	protein-coding
MACS_peak_1848	chr11	20100847	20101628	+	55.9	NA	promoter-TSS (NM_008996)	promoter-TSS (NM_008996)	-368	NM_008996	19324	Mm.271944	NM_008996	ENSMUSG00000020149	Rab1a	Gtbp|Rab-1|Rab1|Ypt1|mKIAA3012	RAB1A, member RAS oncogene family	protein-coding
MACS_peak_16171	chr9	82869509	82869918	+	55.78	NA	promoter-TSS (NM_001081216)	promoter-TSS (NM_001081216)	-617	NM_001081216	83946	Mm.221688	NM_031879	ENSMUSG00000032253	Phip	2810004D21Rik|4632404O06Rik|Ndrp|Wdr11	pleckstrin homology domain interacting protein	protein-coding
MACS_peak_12382	chr7	71083792	71084201	+	55.78	NA	promoter-TSS (NM_021366)	promoter-TSS (NM_021366)	-195	NM_021366	50794	Mm.240473	NM_021366	ENSMUSG00000052040	Klf13	0610043C13Rik|9430029L20Rik|Bteb3|FKLF-2|FKLF2|NSLP1|RFLAT-1|RFLAT1	Kruppel-like factor 13	protein-coding
MACS_peak_14189	chr8	72695933	72696428	+	55.69	NA	promoter-TSS (NM_145597)	promoter-TSS (NM_145597)	-127	NR_122028	234371	Mm.23488	NM_145597	ENSMUSG00000002342	Tmem161a	AI428876|BB161850|BC021367	transmembrane protein 161A	protein-coding
MACS_peak_7371	chr2	119317698	119318125	+	55.65	NA	Intergenic	MTC|LTR|MaLR	-14546	NM_026574	68142	Mm.330496	NM_026574	ENSMUSG00000034154	Ino80	2310079N15Rik|4632409L19Rik|Inoc1	INO80 homolog (S. cerevisiae)	protein-coding
MACS_peak_12046	chr7	29940736	29941067	+	55.63	NA	intron (NM_001146023, intron 2 of 7)	CpG-12940	328	NM_001146023	73833	Mm.260890	NM_028661	ENSMUSG00000030590	Fam98c	1110006G06Rik|AI836081|AV026483|B230110F21Rik	family with sequence similarity 98, member C	protein-coding
MACS_peak_1484	chr10	92557957	92558509	+	55.62	NA	Intergenic	Intergenic	-65388	NM_146239	237459	Mm.217404	NM_146239	ENSMUSG00000020015	Cdk17	6430598J10Rik|Pctk2	cyclin-dependent kinase 17	protein-coding
MACS_peak_12142	chr7	35949328	35949739	+	55.58	NA	Intergenic	Intergenic	-21871	NM_017394	53896	Mm.35567	NM_017394	ENSMUSG00000030495	Slc7a10	AL024237|Asc-1|D7Bwg0847e	solute carrier family 7 (cationic amino acid transporter, y+ system), member 10	protein-coding
MACS_peak_14361	chr8	85688886	85689297	+	55.58	NA	promoter-TSS (NM_001111304)	promoter-TSS (NM_001111304)	-160	NM_027758	71310	Mm.24031	NM_027758	ENSMUSG00000031709	Tbc1d9	4933431N12Rik|AI847101|AW490653|C76116	TBC1 domain family, member 9	protein-coding
MACS_peak_2245	chr11	76576688	76577310	+	55.53	NA	promoter-TSS (NM_016810)	promoter-TSS (NM_016810)	58	NM_016810	53334	Mm.20931	NM_016810	ENSMUSG00000010392	Gosr1	AI414660|AI426320|BB145494|GOS-28|GOSRI|GS28	golgi SNAP receptor complex member 1	protein-coding
MACS_peak_13287	chr7	139743272	139743769	+	55.52	NA	Intergenic	Intergenic	24561	NM_016978	18242	Mm.13694	NM_016978	ENSMUSG00000030934	Oat	AI194874	ornithine aminotransferase	protein-coding
MACS_peak_10915	chr6	87541147	87541644	+	55.52	NA	promoter-TSS (NM_021381)	promoter-TSS (NM_021381)	-700	NM_021381	58182	Mm.333226	NM_021381	ENSMUSG00000049409	Prokr1	EG-VEGFR1|Gpr73|Pkr1	prokineticin receptor 1	protein-coding
MACS_peak_1415	chr10	81510439	81511078	+	55.52	NA	promoter-TSS (NM_001024626)	promoter-TSS (NM_001024626)	-114	NM_001024626	408062	Mm.391409	NM_001024626		Zfp873	-	zinc finger protein 873	protein-coding
MACS_peak_12043	chr7	29810544	29810956	+	55.48	NA	intron (NM_009109, intron 89 of 105)	intron (NM_009109, intron 89 of 105)	42877	NM_008279	26411	Mm.148278	NM_008279	ENSMUSG00000037337	Map4k1	Hpk1|mHPK1	mitogen-activated protein kinase kinase kinase kinase 1	protein-coding
MACS_peak_16830	chrX	12807734	12808146	+	55.48	NA	Intergenic	Intergenic	5469	NR_045430	72122	Mm.75434	NR_045429	ENSMUSG00000100714	2010308F09Rik	-	RIKEN cDNA 2010308F09 gene	ncRNA
MACS_peak_9436	chr5	38383515	38384127	+	55.44	NA	Intergenic	MLT1A0|LTR|MaLR	-46648	NM_026959	71116	Mm.18959	NM_026959	ENSMUSG00000029125	Stx18	1810035L21Rik|4933425D03Rik|AU041562	syntaxin 18	protein-coding
MACS_peak_16719	chr9	122220079	122220412	+	55.4	NA	Intergenic	MLT1F1|LTR|MaLR	-16704	NM_133979	102566	Mm.87676	NM_133979	ENSMUSG00000037949	Ano10	AI604832|Tmem16k	anoctamin 10	protein-coding
MACS_peak_11234	chr6	115959404	115959817	+	55.38	NA	Intergenic	Intergenic	-14587	NM_026376	67784	Mm.3085	NM_026376	ENSMUSG00000030123	Plxnd1	6230425C21Rik|b2b1863Clo|b2b553Clo	plexin D1	protein-coding
MACS_peak_12341	chr7	56889520	56889933	+	55.38	NA	intron (NM_001005232, intron 2 of 3)	intron (NM_001005232, intron 2 of 3)	2479	NM_001005232	13172	Mm.307176	NM_001005232	ENSMUSG00000030507	Dbx1	AI426026|Dbx	developing brain homeobox 1	protein-coding
MACS_peak_16831	chrX	12857943	12858356	+	55.38	NA	promoter-TSS (NM_010028)	promoter-TSS (NM_010028)	1	NM_010028	13205	Mm.289662	NM_010028	ENSMUSG00000000787	Ddx3x	D1Pas1-rs2|Ddx3|Fin14	DEAD/H (Asp-Glu-Ala-Asp/His) box polypeptide 3, X-linked	protein-coding
MACS_peak_5620	chr17	34214417	34215013	+	55.32	NA	Intergenic	Intergenic	-14609	NM_008206	15001	Mm.116	NM_008206	ENSMUSG00000024334	H2-Oa	H-2Oa	histocompatibility 2, O region alpha locus	protein-coding
MACS_peak_1487	chr10	92950771	92951616	+	55.3	NA	promoter-TSS (NM_010401)	promoter-TSS (NM_010401)	-320	NM_010401	15109	Mm.13000	NM_010401		Hal	Hsd|his|histidase	histidine ammonia lyase	protein-coding
MACS_peak_8128	chr3	96483380	96483890	+	55.21	NA	intron (NM_001081139, intron 4 of 12)	intron (NM_001081139, intron 4 of 12)	9581	NM_001081139	213121	Mm.39732	NM_001081139	ENSMUSG00000038354	Ankrd35	4732436F15Rik	ankyrin repeat domain 35	protein-coding
MACS_peak_1909	chr11	29925696	29926485	+	55.19	NA	promoter-TSS (NM_146016)	promoter-TSS (NM_146016)	-57	NM_146016	237711	Mm.445271	NM_146016	ENSMUSG00000044072	Eml6	2900083P10Rik|C230094A16Rik|EMAP-6	echinoderm microtubule associated protein like 6	protein-coding
MACS_peak_10941	chr6	88674787	88675202	+	55.18	NA	5' UTR (NM_001166251, exon 1 of 8)	5' UTR (NM_001166251, exon 1 of 8)	296	NM_001166250	23945	Mm.272197	NM_011844	ENSMUSG00000033174	Mgll	AA589436|Magl|Mgl	monoglyceride lipase	protein-coding
MACS_peak_12408	chr7	72017588	72018003	+	55.18	NA	exon (NM_023239, exon 1 of 1)	exon (NM_023239, exon 1 of 1)	131	NM_023239	66647	Mm.19944	NM_023239		Ndnl2	5730494G16Rik|AI642138|BB044375|HCA4|Mageg1|mage-g1	necdin-like 2	protein-coding
MACS_peak_10500	chr6	48345136	48345551	+	55.18	NA	promoter-TSS (NM_133922)	promoter-TSS (NM_133922)	-242	NM_133922	77827	Mm.107646	NM_133922	ENSMUSG00000042810	Krba1	A930040G15Rik|AI448780	KRAB-A domain containing 1	protein-coding
MACS_peak_10322	chr6	31510180	31510595	+	55.18	NA	intron (NM_013723, intron 1 of 7)	intron (NM_013723, intron 1 of 7)	3550	NM_013723	27205	Mm.89918	NM_013723	ENSMUSG00000025608	Podxl	AW121214|Ly102|PC|PCLP-1|Pclp1	podocalyxin-like	protein-coding
MACS_peak_14233	chr8	74031241	74031833	+	55.17	NA	exon (NM_032398, exon 3 of 6)	exon (NM_032398, exon 3 of 6)	4131	NM_032398	84094	Mm.260768	NM_032398	ENSMUSG00000034845	Plvap	MECA32|Pv1	plasmalemma vesicle associated protein	protein-coding
MACS_peak_15470	chr9	37155070	37155466	+	55.09	NA	intron (NM_001081429, intron 2 of 15)	intron (NM_001081429, intron 2 of 15)	709	NM_001081429	245902	Mm.390150	NM_001081429	ENSMUSG00000034303	Ccdc15	A630039F14Rik|D030074L19	coiled-coil domain containing 15	protein-coding
MACS_peak_15630	chr9	46122615	46123031	+	55.09	NA	intron (NM_183104, intron 3 of 12)	intron (NM_183104, intron 3 of 12)	5246	NM_183104	74361	Mm.159169	NM_183104	ENSMUSG00000056617	4931429L15Rik	-	RIKEN cDNA 4931429L15 gene	protein-coding
MACS_peak_4786	chr15	82581844	82582380	+	55.07	NA	Intergenic	RMER16|LTR|ERVK	12440	NM_023623	71754	Mm.443024	NM_023623	ENSMUSG00000068083	Cyp2d40	1300013D18Rik|CYPIID3|P450-DB3	cytochrome P450, family 2, subfamily d, polypeptide 40	protein-coding
MACS_peak_1953	chr11	35572235	35573217	+	55.02	NA	Intergenic	Intergenic	-10271	NM_145962	211347	Mm.255044	NM_145962	ENSMUSG00000018846	Pank3	-	pantothenate kinase 3	protein-coding
MACS_peak_15391	chr9	30749949	30750366	+	54.99	NA	promoter-TSS (NM_013906)	promoter-TSS (NM_013906)	9	NM_013906	30806	Mm.100582	NM_013906	ENSMUSG00000031994	Adamts8	METH-2|METH2	a disintegrin-like and metallopeptidase (reprolysin type) with thrombospondin type 1 motif, 8	protein-coding
MACS_peak_4931	chr15	101806349	101806931	+	54.95	NA	Intergenic	Intergenic	-21922	NM_212487	332131	Mm.325105	NM_212487	ENSMUSG00000050463	Krt78	2310030B04Rik|Kb40	keratin 78	protein-coding
MACS_peak_15684	chr9	50489944	50490362	+	54.89	NA	exon (NM_178118, exon 16 of 20)	exon (NM_178118, exon 16 of 20)	-22268	NM_145614	235339	Mm.285076	NM_145614	ENSMUSG00000000168	Dlat	6332404G05Rik|DLTA|PDC-E2	dihydrolipoamide S-acetyltransferase (E2 component of pyruvate dehydrogenase complex)	protein-coding
MACS_peak_14618	chr8	108489624	108490042	+	54.89	NA	exon (NM_001253804, exon 1 of 24)	exon (NM_001253804, exon 1 of 24)	182	NM_001253804	20498	Mm.292447	NM_009195	ENSMUSG00000017765	Slc12a4	AW546649|KCC1|RBCKCC1	solute carrier family 12, member 4	protein-coding
MACS_peak_3226	chr12	113816892	113817473	+	54.87	NA	Intergenic	Intergenic	-9813	NM_198411	70435	Mm.250193	NM_198411	ENSMUSG00000037679	Inf2	2610204M08Rik|AA589465|AW125550|EG629699	inverted formin, FH2 and WH2 domain containing	protein-coding
MACS_peak_15842	chr9	60864370	60864789	+	54.79	NA	promoter-TSS (NR_040767)	promoter-TSS (NR_040767)	-297	NR_040767	330956	Mm.207985	NR_040767		Gm5122	A430102L10	predicted gene 5122	ncRNA
MACS_peak_12274	chr7	52806398	52806817	+	54.79	NA	intron (NM_148927, intron 17 of 19)	(CCCCAA)n|Simple_repeat|Simple_repeat	-3691	NM_025330	66065	Mm.285710	NM_025330	ENSMUSG00000030825	Hsd17b14	0610039E24Rik|Dhrs10|retSDR3	hydroxysteroid (17-beta) dehydrogenase 14	protein-coding
MACS_peak_14497	chr8	94548002	94548421	+	54.79	NA	Intergenic	Intergenic	-222658	NM_008393	16373	Mm.238044	NM_008393	ENSMUSG00000031734	Irx3	AI894186	Iroquois related homeobox 3	protein-coding
MACS_peak_11825	chr7	16859190	16859529	+	54.73	NA	promoter-TSS (NM_001136270)	promoter-TSS (NM_001136270)	-318	NM_001136270	66300	Mm.218698	NM_001136270	ENSMUSG00000091811	Inafm1	2610014I16Rik|Prr24	InaF motif containing 1	protein-coding
MACS_peak_14631	chr8	108957905	108958325	+	54.7	NA	Intergenic	MLT1D|LTR|MaLR	18876	NM_011764	22751	Mm.295582	NM_011764	ENSMUSG00000031907	Zfp90	6430515L01Rik|KRAB17|NK10|Zfp64|Zfp83|mKIAA1954	zinc finger protein 90	protein-coding
MACS_peak_16870	chrX	35953484	35953904	+	54.7	NA	promoter-TSS (NM_026902)	promoter-TSS (NM_026902)	-141	NM_026902	68995	Mm.262453	NM_026902	ENSMUSG00000000355	Mcts1	1500019M23Rik|MCT-1	malignant T cell amplified sequence 1	protein-coding
MACS_peak_8670	chr4	58566951	58567701	+	54.7	NA	promoter-TSS (NM_010336)	promoter-TSS (NM_010336)	-963	NM_010336	14745	Mm.4772	NM_010336	ENSMUSG00000038668	Lpar1	AI326300|Edg2|Gpcr26|Kdt2|lpA1|vzg-1	lysophosphatidic acid receptor 1	protein-coding
MACS_peak_13493	chr7	152306598	152307105	+	54.65	NA	Intergenic	Intergenic	87173	NR_033626	100040049	Mm.102235	NR_033626		1810010D01Rik	Gm2572	RIKEN cDNA 1810010D01 gene	ncRNA
MACS_peak_13107	chr7	128142555	128143062	+	54.65	NA	intron (NM_028955, intron 6 of 7)	intron (NM_028955, intron 6 of 7)	16785	NM_028955	74466	Mm.189707	NM_028955	ENSMUSG00000030877	4933427G17Rik	-	RIKEN cDNA 4933427G17 gene	protein-coding
MACS_peak_9273	chr4	154735347	154735813	+	54.62	NA	promoter-TSS (NM_008860)	promoter-TSS (NM_008860)	-43	NM_008860	18762	Mm.28561	NM_008860	ENSMUSG00000029053	Prkcz	AI098070|C80388|Pkcz|R74924|aPKCzeta|nPKC-zeta|zetaPKC	protein kinase C, zeta	protein-coding
MACS_peak_15706	chr9	53056094	53056515	+	54.6	NA	promoter-TSS (NM_029936)	promoter-TSS (NM_029936)	-87	NM_029936	77591	Mm.133560	NM_029936	ENSMUSG00000053289	Ddx10	4632415A01Rik|AI646054	DEAD (Asp-Glu-Ala-Asp) box polypeptide 10	protein-coding
MACS_peak_11540	chr6	136689856	136690277	+	54.6	NA	intron (NM_001127318, intron 10 of 26)	intron (NM_001127318, intron 10 of 26)	40197	NM_001127318	14917	Mm.222729	NM_145067	ENSMUSG00000042638	Gucy2c	AI893437|GC-C|Gcc	guanylate cyclase 2c	protein-coding
MACS_peak_4746	chr15	79341670	79342356	+	54.59	NA	Intergenic	CpG	-4825	NM_134090	105785	Mm.298199	NM_134090	ENSMUSG00000010830	Kdelr3	AI173274	KDEL (Lys-Asp-Glu-Leu) endoplasmic reticulum protein retention receptor 3	protein-coding
MACS_peak_14905	chr8	124873546	124873887	+	54.51	NA	Intergenic	Intergenic	10930	NM_133202	170732	Mm.154808	NM_133202	ENSMUSG00000039079	Trhr2	TRH-R2	thyrotropin releasing hormone receptor 2	protein-coding
MACS_peak_13830	chr8	27964740	27965162	+	54.51	NA	Intergenic	Intergenic	-30056	NR_045904	72316	Mm.490534	NR_045904	ENSMUSG00000100335	2310008N11Rik	-	RIKEN cDNA 2310008N11 gene	ncRNA
MACS_peak_16325	chr9	102169290	102169712	+	54.51	NA	intron (NM_001168296, intron 1 of 14)	intron (NM_001168296, intron 1 of 14)	37804	NR_106163	102466241		NR_106163	ENSMUSG00000098521	Mir7243	Gm27363|mmu-mir-7243	microRNA 7243	ncRNA
MACS_peak_7396	chr2	122293354	122293775	+	54.5	NA	promoter-TSS (NR_027919)	promoter-TSS (NR_027919)	-31	NR_027919	81913	Mm.122640	NR_027919		Bambi-ps1	-	BMP and activin membrane-bound inhibitor, pseudogene (Xenopus laevis)	pseudo
MACS_peak_3352	chr13	23790157	23790722	+	54.49	NA	promoter-TSS (NM_178208)	promoter-TSS (NM_178208)	-112	NM_178208	319155	Mm.261662	NM_178208	ENSMUSG00000060678	Hist1h4c	-	histone cluster 1, H4c	protein-coding
MACS_peak_16272	chr9	98197131	98197640	+	54.48	NA	5' UTR (NM_144533, exon 1 of 5)	5' UTR (NM_144533, exon 1 of 5)	383	NM_144533	74080	Mm.294082	NM_144533	ENSMUSG00000032456	Nmnat3	4933408N02Rik|PNAT3	nicotinamide nucleotide adenylyltransferase 3	protein-coding
MACS_peak_7013	chr2	30515938	30516580	+	54.48	NA	Intergenic	Intergenic	-60471	NR_037272	100526499		NR_037272	ENSMUSG00000093091	Mir3089	mir-3089|mmu-mir-3089	microRNA 3089	ncRNA
MACS_peak_3161	chr12	103367027	103367460	+	54.45	NA	promoter-TSS (NM_172152)	promoter-TSS (NM_172152)	-386	NM_172152	238384	Mm.312448	NM_172152	ENSMUSG00000041771	Slc24a4	A930002M03Rik|AW492432|NCKX4	solute carrier family 24 (sodium/potassium/calcium exchanger), member 4	protein-coding
MACS_peak_2514	chr11	102268744	102269599	+	54.44	NA	promoter-TSS (NM_026542)	promoter-TSS (NM_026542)	-340	NM_026542	68066	Mm.44226	NM_026542	ENSMUSG00000018677	Slc25a39	3010027G13Rik|D11Ertd333e	solute carrier family 25, member 39	protein-coding
MACS_peak_2414	chr11	95448768	95449076	+	54.4	NA	promoter-TSS (NM_033217)	promoter-TSS (NM_033217)	90	NM_033217	18053	Mm.283893	NM_033217	ENSMUSG00000000120	Ngfr	LNGFR|Tnfrsf16|p75|p75NGFR|p75NTR	nerve growth factor receptor (TNFR superfamily, member 16)	protein-coding
MACS_peak_340	chr1	74849631	74850108	+	54.36	NA	exon (NM_009518, exon 4 of 4)	exon (NM_009518, exon 4 of 4)	11276	NM_009518	22409	Mm.5130	NM_009518		Wnt10a	-	wingless-type MMTV integration site family, member 10A	protein-coding
MACS_peak_9023	chr4	131978365	131978690	+	54.34	NA	promoter-TSS (NM_175306)	promoter-TSS (NM_175306)	-166	NM_175306	100169	Mm.158361	NM_175306	ENSMUSG00000066043	Phactr4	3110001B12Rik|AI527228|AW495572|C330013F19Rik|N28169|mKIAA4120	phosphatase and actin regulator 4	protein-coding
MACS_peak_14545	chr8	97398170	97398594	+	54.31	NA	intron (NM_053246, intron 1 of 8)	intron (NM_053246, intron 1 of 8)	1830	NM_053246	114255	Mm.203949	NM_053246	ENSMUSG00000040631	Dok4	-	docking protein 4	protein-coding
MACS_peak_10580	chr6	52108742	52109085	+	54.29	NA	promoter-TSS (NM_010449)	promoter-TSS (NM_010449)	390	NR_131181	105242658	Mm.372521	NR_131181		Hotairm1	Gm15051|Hoxaas1|OTTMUSG00000018870	Hoxa transcript antisense RNA, myeloid-specific 1	ncRNA
MACS_peak_12100	chr7	31574878	31575303	+	54.22	NA	intron (NM_001033131, intron 4 of 5)	PB1D10|SINE|Alu	2166	NM_001033131	64661	Mm.268157	NM_001033131	ENSMUSG00000074199	Krtdap	Kdap|sk221	keratinocyte differentiation associated protein	protein-coding
MACS_peak_10059	chr5	148116240	148116775	+	54.17	NA	intron (NM_007673, intron 1 of 2)	CpG	2318	NM_007673	12591	Mm.20358	NM_007673	ENSMUSG00000029646	Cdx2	Cdx-2	caudal type homeobox 2	protein-coding
MACS_peak_7994	chr3	82681255	82681546	+	54.14	NA	promoter-TSS (NM_001277170)	promoter-TSS (NM_001277170)	773	NR_040382	78212	Mm.399202	NR_040381	ENSMUSG00000086273	Rbm46os	4930444E23Rik|4930564K09Rik|Lratos	RNA binding motif protein 46, opposite strand	ncRNA
MACS_peak_10451	chr6	42207538	42207964	+	54.12	NA	Intergenic	Intergenic	-4218	NM_175408	109218	Mm.480678	NM_175408	ENSMUSG00000071506	Tmem139	A930027H06Rik	transmembrane protein 139	protein-coding
MACS_peak_12286	chr7	52956248	52956674	+	54.12	NA	intron (NM_009800, intron 2 of 8)	intron (NM_009800, intron 2 of 8)	1124	NM_009800	12348	Mm.27736	NM_009800	ENSMUSG00000003273	Car11	Ca11	carbonic anhydrase 11	protein-coding
MACS_peak_13199	chr7	134537036	134537462	+	54.12	NA	promoter-TSS (NM_198011)	promoter-TSS (NM_198011)	-114	NM_198011	101604	Mm.334241	NM_198011		E430018J23Rik	AI480612	RIKEN cDNA E430018J23 gene	protein-coding
MACS_peak_2409	chr11	95193459	95194237	+	54.09	NA	Intergenic	Intergenic	-4484	NM_172543	215512	Mm.262113	NM_172543	ENSMUSG00000038893	Fam117a	5730593F17Rik|AW548096	family with sequence similarity 117, member A	protein-coding
MACS_peak_8717	chr4	71861626	71862278	+	54.08	NA	promoter-TSS (NR_027923)	promoter-TSS (NR_027923)	-25	NM_011599	21885	Mm.278444	NM_011599	ENSMUSG00000008305	Tle1	C230057C06Rik|Estm14|Grg-1|Grg1|Tle4l	transducin-like enhancer of split 1, homolog of Drosophila E(spl)	protein-coding
MACS_peak_13906	chr8	35234569	35234914	+	54.07	NA	TTS (NM_026432)	TTS (NM_026432)	-4975	NR_105820	102465211		NR_105820	ENSMUSG00000098785	Mir6395	Gm27561|mmu-mir-6395	microRNA 6395	ncRNA
[truncated: 177 more rows]

## Sheet: Putative Silencers in ES cells
PeakID (cmd=annotatePeaks.pl /home/ggj/Documents/Cdx2/ES/DNase-OSN-f05-H3K27-w5000u.bed mm9)	Chr	Start	End	Strand	Peak Score	Focus Ratio/Region Size	Annotation	Detailed Annotation	Distance to TSS	Nearest PromoterID	Entrez ID	Nearest Unigene	Nearest Refseq	Nearest Ensembl	Gene Name	Gene Alias	Gene Description	Gene Type
[truncated: 1,447 more rows]

[truncated: 2 more sheets: GO Analysis in ES Cells, GO Analysis in TS Cells]
