# Supplementary material for: The role of Cdx2 as a lineage specific transcriptional repressor for pluripotent network during the first developmental cell lineage segregation
Source: Sci Rep. 2017 Dec 7;7:17156. doi: 10.1038/s41598-017-16009-w (PMC5719399; doi:10.1038/s41598-017-16009-w)
Supplement: Supplementary file 5 — Supplementary Figures [file 41598_2017_16009_MOESM5_ESM.zip]

Archive with 1 entries (1 files):
- Supplementary Figures.pdf
